# Supplementary material for: Transcriptomics Reveal the Effects of Breeding Temperature on Growth and Metabolism in the Early Developmental Stage of Platax teira
Source: Biology (Basel). 2023 Aug 23;12(9):1161. doi: 10.3390/biology12091161 (PMC10525949; doi:10.3390/biology12091161)
Supplement: Supplementary file 1 [file biology-12-01161-s001.zip]

Archive with 16 entries (10 files):
- biology-2437861-supplementary/
- biology-2437861-supplementary/supplementary data/
- biology-2437861-supplementary/supplementary data/supplementary data(DEGs, GO and KEGG )/
- biology-2437861-supplementary/supplementary data/supplementary data(DEGs, GO and KEGG )/DEG/
- biology-2437861-supplementary/supplementary data/supplementary data(DEGs, GO and KEGG )/DEG/21°C VS 24°C.csv
- biology-2437861-supplementary/supplementary data/supplementary data(DEGs, GO and KEGG )/DEG/27°C VS 24°C.csv
- biology-2437861-supplementary/supplementary data/supplementary data(DEGs, GO and KEGG )/DEG/30°C VS 24°C.csv
- biology-2437861-supplementary/supplementary data/supplementary data(DEGs, GO and KEGG )/GO/
- biology-2437861-supplementary/supplementary data/supplementary data(DEGs, GO and KEGG )/GO/21°C VS 24°C.xls
- biology-2437861-supplementary/supplementary data/supplementary data(DEGs, GO and KEGG )/GO/27°C VS 24°C.xls
- biology-2437861-supplementary/supplementary data/supplementary data(DEGs, GO and KEGG )/GO/30°C VS 24°C.xls
- biology-2437861-supplementary/supplementary data/supplementary data(DEGs, GO and KEGG )/KEGG/
- biology-2437861-supplementary/supplementary data/supplementary data(DEGs, GO and KEGG )/KEGG/KEGG enrichment analysis statistical table 21°C VS 24°C.csv
- biology-2437861-supplementary/supplementary data/supplementary data(DEGs, GO and KEGG )/KEGG/KEGG enrichment analysis statistical table 27°C VS 24°C.csv
- biology-2437861-supplementary/supplementary data/supplementary data(DEGs, GO and KEGG )/KEGG/KEGG enrichment analysis statistical table 30°C VS 24°C.csv
- biology-2437861-supplementary/supplementary data/Supplementary.pdf
