# Supplementary material for: Transcriptomics Reveal the Effects of Breeding Temperature on Growth and Metabolism in the Early Developmental Stage of Platax teira
Source: Biology (Basel). 2023 Aug 23;12(9):1161. doi: 10.3390/biology12091161 (PMC10525949; doi:10.3390/biology12091161)
Supplement: Supplementary file 1 [file biology-12-01161-s001.zip › biology-2437861-supplementary/supplementary data/supplementary data(DEGs, GO and KEGG )/DEG/21°C VS 24°C.csv]

Gene_id	NR description	FC(PT21/PT24)	Log2FC(PT21/PT24)	Pvalue	Padjust	Significant	Regulate	PT_24_1	PT_24_2	PT_24_3	PT_21_1	PT_21_2	PT_21_3	PT24	PT21
TRINITY_DN63934_c0_g1	PREDICTED: ES1 protein homolog, mitochondrial-like [Stegastes partitus]	0.053	-4.23864386464	9.94681902507E-27	3.62103999789E-22	yes	down	168.67	90.56	79.49	10.08	4.58	5.23	112.906666667	6.63
TRINITY_DN24267_c0_g1	uncharacterized protein LOC109994542 [Labrus bergylta]	0.048	-4.39474210908	2.26748990298E-20	4.1272851214E-16	yes	down	24.97	16.37	14.49	1.81	0.63	0.55	18.61	0.996666666667
TRINITY_DN22916_c0_g1	L-rhamnose-binding lectin CSL2 [Sparus aurata]	0.040	-4.63030661323	7.35905123614E-19	8.92996337334E-15	yes	down	26.77	11.49	12.74	1.48	0.38	0.46	17	0.773333333333
TRINITY_DN11302_c0_g1	uromodulin-like isoform X2 [Epinephelus lanceolatus]	0.080	-3.64202944336	1.98929802835E-16	1.8104601356E-12	yes	down	54.04	18.04	22.17	4.31	2.18	1.81	31.4166666667	2.76666666667
TRINITY_DN25061_c0_g4	trypsinogen-like protein 3 [Etheostoma spectabile]	0.096	-3.38529755596	1.46255234854E-15	1.06485511392E-11	yes	down	282.47	112.97	114.85	29.64	12.19	12.44	170.096666667	18.09
TRINITY_DN6989_c0_g1		0.141	-2.82278490739	9.72127570278E-14	5.8982220114E-10	yes	down	85.15	21.01	23.41	11.87	4.24	3.84	43.19	6.65
TRINITY_DN9589_c0_g1	CD59 glycoprotein-like [Sparus aurata]	0.062	-4.01259230925	4.90778234498E-12	2.55232726409E-8	yes	down	47.36	9.59	9.02	2.22	1	1.13	21.99	1.45
TRINITY_DN1843_c0_g1		0.185	-2.43675484465	6.1159186532E-12	2.78304878314E-8	yes	down	2772.96	1376.65	1287.99	362.14	370.5	338.93	1812.53333333	357.19
TRINITY_DN9164_c0_g3	uncharacterized protein LOC115568304 [Sparus aurata]	0.072	-3.80105108066	8.52454572215E-12	3.44808402743E-8	yes	down	11.78	3.84	3.35	0.95	0.35	0.21	6.32333333333	0.503333333333
TRINITY_DN38862_c0_g1	uromodulin-like [Sander lucioperca]	0.092	-3.44619774398	2.22474961721E-11	8.09897850649E-8	yes	down	279.58	61.69	63.26	22.5	8.82	8.99	134.843333333	13.4366666667
TRINITY_DN52616_c0_g1	uncharacterized protein si:ch211-153b23.3 [Epinephelus lanceolatus]	0.056	-4.16453827239	2.75854404345E-11	9.12927612344E-8	yes	down	6.31	2.75	3.02	0.63	0.09	0.06	4.02666666667	0.26
TRINITY_DN15393_c1_g1		7.471	2.90138881014	7.17004531906E-11	2.17515274829E-7	yes	up	5.27	12.35	11.11	65.65	87.22	86.06	9.57666666667	79.6433333333
TRINITY_DN12573_c0_g1	PREDICTED: kielin/chordin-like protein [Sinocyclocheilus anshuiensis]	6.224	2.63778305304	1.07825202014E-10	3.01943742624E-7	yes	up	0.48	0.87	0.49	3.63	4.37	4.51	0.613333333333	4.17
TRINITY_DN3448_c0_g1	mucin-2 isoform X20 [Esox lucius]	5.790	2.53366758525	1.58978156767E-10	4.13388629926E-7	yes	up	1.1	1.68	1.76	8.22	10.38	10.45	1.51333333333	9.68333333333
TRINITY_DN23068_c0_g1	catenin alpha-2 isoform X2 [Acipenser ruthenus]	6.538	2.70884024681	3.32168446649E-10	8.06150675454E-7	yes	up	0.48	1.23	0.4	4.2	3.85	4.46	0.703333333333	4.17
TRINITY_DN79099_c0_g1	transforming growth factor-beta-induced protein ig-h3 [Anabas testudineus]	6.095	2.60768688507	3.78904089316E-10	8.62101529217E-7	yes	up	8.49	16.26	16.71	83.88	101.28	97.13	13.82	94.0966666667
TRINITY_DN50575_c0_g2	acidic mammalian chitinase-like isoform X2 [Amphiprion ocellaris]	19.734	4.30261436474	5.30375255984E-10	1.13575181287E-6	yes	up	0.11	0.09	0.19	3.86	2.3	2.65	0.13	2.93666666667
TRINITY_DN2057_c0_g2	uncharacterized protein LOC106097127 isoform X2 [Oreochromis niloticus]	0.063	-3.9774171582	6.04803426439E-10	1.22318132978E-6	yes	down	3.21	20.17	16.88	1.35	0.56	1.11	13.42	1.00666666667
TRINITY_DN11292_c0_g4	hypothetical protein cypCar_00009718, partial [Cyprinus carpio]	7.109	2.82970610371	8.2066111825E-10	1.54298281544E-6	yes	up	0.25	0.28	0.25	1.69	1.86	2.5	0.26	2.01666666667
TRINITY_DN16277_c0_g1	PREDICTED: collagen alpha-5(IV) chain [Stegastes partitus]	4.407	2.13969101913	8.47699601933E-10	1.54298281544E-6	yes	up	2.16	2.6	2.12	10.78	10.9	11.66	2.29333333333	11.1133333333
TRINITY_DN18775_c0_g1		7.119	2.83162643692	9.71079976905E-10	1.68339026092E-6	yes	up	1.6	3.17	2.38	11.04	22.49	21.65	2.38333333333	18.3933333333
TRINITY_DN28055_c0_g1	carbonic anhydrase 4-like [Sander lucioperca]	0.114	-3.13645271792	1.03289804922E-9	1.709164572E-6	yes	down	18.73	6.21	6.22	2.13	0.67	1.1	10.3866666667	1.3
TRINITY_DN1508_c0_g1	hypothetical protein G5714_022793 [Onychostoma macrolepis]	4.594	2.19963441382	1.63187275942E-9	2.58289982322E-6	yes	up	20.67	30.04	27.39	119.95	135.6	141.31	26.0333333333	132.286666667
TRINITY_DN10118_c0_g2	LOW QUALITY PROTEIN: CUB and sushi domain-containing protein 3 [Pangasianodon hypophthalmus]	5.863	2.55174600238	1.73850661841E-9	2.63702478903E-6	yes	up	0.41	0.8	0.57	3.04	4.4	4	0.593333333333	3.81333333333
TRINITY_DN2454_c0_g1	Chondroitin proteoglycan 2 Precursor [Channa argus]	5.422	2.43870404659	2.06965716413E-9	2.94368309417E-6	yes	up	3.32	1.67	2.6	14.88	12.64	13.96	2.53	13.8266666667
TRINITY_DN1967_c0_g1		6.516	2.70391805476	2.10239974861E-9	2.94368309417E-6	yes	up	48.27	102.35	103.82	407.46	700.96	716.05	84.8133333333	608.156666667
TRINITY_DN10738_c0_g1		6.481	2.69618902406	2.25303354768E-9	2.97847439397E-6	yes	up	11.83	24.67	28.45	128.62	172.6	170	21.65	157.073333333
TRINITY_DN4298_c0_g1	PREDICTED: solute carrier family 12 member 2 [Latimeria chalumnae]	4.592	2.19898873288	2.29088240389E-9	2.97847439397E-6	yes	up	2.51	3.87	4.03	17.54	15.41	17.2	3.47	16.7166666667
TRINITY_DN6489_c0_g1	angiotensin-converting enzyme [Petromyzon marinus]	4.676	2.22541421739	2.50520683266E-9	3.14481205297E-6	yes	up	4.57	4.02	3.33	16.85	24.34	18.8	3.97333333333	19.9966666667
TRINITY_DN2343_c0_g1		5.433	2.44178185674	3.64118643968E-9	4.15231663204E-6	yes	up	12.88	26.72	25.65	125.11	136.94	136.04	21.75	132.696666667
TRINITY_DN585_c2_g2	microfibril-associated glycoprotein 4-like isoform X1 [Larimichthys crocea]	0.246	-2.02283201785	3.65711397562E-9	4.15231663204E-6	yes	down	122.37	158.84	152.41	44.57	38.24	36.82	144.54	39.8766666667
TRINITY_DN5382_c0_g1	uncharacterized protein LOC111562468 [Amphiprion ocellaris]	4.409	2.14048737159	3.70991292117E-9	4.15231663204E-6	yes	up	1.28	1.63	1.43	7.48	6.82	6.96	1.44666666667	7.08666666667
TRINITY_DN2765_c0_g1		5.736	2.51998757612	3.76404924891E-9	4.15231663204E-6	yes	up	9.61	21.73	18.16	90.84	110.38	115.2	16.5	105.473333333
TRINITY_DN20085_c0_g1		0.003	-8.21185452358	4.15268553476E-9	4.44630482963E-6	yes	down	20.21	98.87	54.64	0	0	0	57.9066666667	0
TRINITY_DN10701_c0_g1		0.092	-3.44476367578	5.77978317691E-9	6.01163505064E-6	yes	down	91.2	66.09	69.02	21.08	4.4	3.07	75.4366666667	9.51666666667
TRINITY_DN22562_c0_g1		5.868	2.55287650198	6.04621855403E-9	6.0131696918E-6	yes	up	30.47	46.52	60.3	223.38	322.06	349.12	45.7633333333	298.186666667
TRINITY_DN9552_c1_g2	ATP-citrate synthase [Xiphophorus hellerii]	4.954	2.30853746118	6.11161626735E-9	6.0131696918E-6	yes	up	0.85	1.2	1.29	6.05	5.75	6.65	1.11333333333	6.15
TRINITY_DN19316_c0_g3	hypothetical protein EPR50_G00109250 [Perca flavescens]	0.053	-4.2437300128	7.77174160785E-9	7.44532846032E-6	yes	down	8.24	3.62	2.37	0.79	0.03	0.06	4.74333333333	0.293333333333
TRINITY_DN7659_c0_g1	PREDICTED: integral membrane protein 2A [Pygocentrus nattereri]	4.873	2.28484130307	8.66308080816E-9	8.08643060873E-6	yes	up	3.89	6.23	5.29	27.58	28.78	27.1	5.13666666667	27.82
TRINITY_DN9086_c0_g1		5.229	2.38650404954	9.30976620782E-9	8.47281822574E-6	yes	up	1.75	3.26	2.81	11.24	16.26	17.39	2.60666666667	14.9633333333
TRINITY_DN15054_c0_g1		7.805	2.96446013663	1.20556643847E-8	1.07042538113E-5	yes	up	0.23	0.16	0.33	1.69	2.27	2.3	0.24	2.08666666667
TRINITY_DN65336_c0_g1		5.515	2.46345216197	1.32562907002E-8	1.12573048195E-5	yes	up	11.25	25.73	23.03	98.84	135.36	133.87	20.0033333333	122.69
TRINITY_DN12485_c0_g1		6.901	2.78670411942	1.32970032755E-8	1.12573048195E-5	yes	up	0.83	1.19	1.37	4.84	9.7	10.8	1.13	8.44666666667
TRINITY_DN7039_c0_g1	protein O-mannosyl-transferase 1 isoform X1 [Amblyraja radiata]	5.872	2.55389064446	1.43750090561E-8	1.18697993141E-5	yes	up	0.62	0.79	0.74	3.21	5.21	5.25	0.716666666667	4.55666666667
TRINITY_DN22419_c0_g1	N-acetylmuramoyl-L-alanine amidase-like [Sander lucioperca]	4.464	2.15833517327	1.48115302075E-8	1.18697993141E-5	yes	up	3.65	4.92	5.35	20.84	22.51	25.53	4.64	22.96
TRINITY_DN5178_c0_g1	uncharacterized protein LOC111668153 isoform X1 [Seriola lalandi dorsalis]	4.778	2.25631345274	1.49986476334E-8	1.18697993141E-5	yes	up	0.89	0.97	1.24	5.21	5.17	6.08	1.03333333333	5.48666666667
TRINITY_DN5856_c0_g1	bifunctional 3'-phosphoadenosine 5'-phosphosulfate synthase 2-like isoform X1 [Chanos chanos]	4.892	2.29048619794	1.67188434958E-8	1.29496335877E-5	yes	up	3.63	4.32	5.74	19.66	26.12	28.05	4.56333333333	24.61
TRINITY_DN3502_c0_g1		6.740	2.75283036357	1.90592550609E-8	1.44548566925E-5	yes	up	1.76	3.13	4	24.55	21.58	22.02	2.96333333333	22.7166666667
TRINITY_DN5880_c0_g1	hypothetical protein PFLUV_G00204890 [Perca fluviatilis]	0.161	-2.63412811504	1.99982408903E-8	1.48574685994E-5	yes	down	318.08	204.3	199.46	92.32	21.09	23.36	240.613333333	45.59
TRINITY_DN21236_c0_g1		6.500	2.70044635545	2.08551882819E-8	1.51842454843E-5	yes	up	2.1	7	6.26	43.91	38.76	31.85	5.12	38.1733333333
TRINITY_DN19225_c0_g1		6.721	2.74861225692	2.23396407554E-8	1.55705596564E-5	yes	up	0.59	1.5	1.29	5.2	9.31	10.39	1.12666666667	8.3
TRINITY_DN3833_c0_g1	ectonucleotide pyrophosphatase/phosphodiesterase family member 7 [Larimichthys crocea]	0.159	-2.65252085363	2.27067996727E-8	1.55705596564E-5	yes	down	595.12	232.58	250.3	125.76	35.28	34.48	359.333333333	65.1733333333
TRINITY_DN12552_c0_g1	rheacalcin-1-like [Cottoperca gobio]	0.011	-6.53888794081	2.30672233017E-8	1.55705596564E-5	yes	down	97.46	14.62	15.99	1.21	0.08	0.25	42.69	0.513333333333
TRINITY_DN1263_c0_g2	PREDICTED: mucin-2-like [Callorhinchus milii]	4.940	2.30447191684	2.30966438151E-8	1.55705596564E-5	yes	up	4.25	8.46	6.98	32.72	38.52	36.84	6.56333333333	36.0266666667
TRINITY_DN4143_c0_g1	4-hydroxyphenylpyruvate dioxygenase-like [Betta splendens]	5.558	2.47451264936	2.42383346928E-8	1.59582683963E-5	yes	up	2.59	4.24	4.43	16.74	25.24	26.81	3.75333333333	22.93
TRINITY_DN10879_c0_g1	PREDICTED: xylosyltransferase 1-like [Poecilia mexicana]	5.253	2.39303539097	2.45484845124E-8	1.59582683963E-5	yes	up	0.66	0.72	0.47	3.64	3.38	3.59	0.616666666667	3.53666666667
TRINITY_DN269_c0_g1	2-oxoglutarate dehydrogenase, mitochondrial isoform X1 [Chanos chanos]	4.711	2.23598132225	2.86282340889E-8	1.82838988381E-5	yes	up	1.87	2.71	2.96	11	13.7	14.54	2.51333333333	13.08
TRINITY_DN15246_c0_g1	hypothetical protein EXN66_Car017601 [Channa argus]	0.224	-2.1584108201	2.97276857476E-8	1.86587357233E-5	yes	down	34.45	30.6	24.25	10.25	6.37	5.72	29.7666666667	7.44666666667
TRINITY_DN2233_c0_g1	PREDICTED: neuroglobin-like [Poecilia reticulata]	4.087	2.03102768204	3.04350231994E-8	1.8739472184E-5	yes	up	27.41	39.71	40.22	150.62	167.59	168.4	35.78	162.203333333
TRINITY_DN1724_c0_g1	plastin-3-like [Salarias fasciatus]	5.035	2.33190445926	3.11795164229E-8	1.8739472184E-5	yes	up	0.97	1.42	1.79	13.78	16.5	9.8	1.39333333333	13.36
TRINITY_DN2057_c0_g1	uncharacterized protein LOC117487876 isoform X2 [Trematomus bernacchii]	0.091	-3.45231445445	3.14006099117E-8	1.8739472184E-5	yes	down	3.63	11.56	11.16	1.21	0.62	0.88	8.78333333333	0.903333333333
TRINITY_DN490_c0_g1	PREDICTED: multidrug resistance-associated protein 1 isoform X1 [Latimeria chalumnae]	4.554	2.18720238582	3.76217364483E-8	2.20900273172E-5	yes	up	1.19	1.53	1.74	7.48	7.12	7.26	1.48666666667	7.28666666667
TRINITY_DN1827_c0_g1		5.728	2.51801653065	3.94588472477E-8	2.28009504001E-5	yes	up	23.88	59.54	48.21	172.98	325.43	318.75	43.8766666667	272.386666667
TRINITY_DN4540_c0_g1	PREDICTED: sushi domain-containing protein 2-like isoform X1 [Poecilia formosa]	3.928	1.97363805824	4.12260488269E-8	2.34498918983E-5	yes	up	6.73	10.41	9.07	41.27	40.83	45.46	8.73666666667	42.52
TRINITY_DN9956_c0_g1	hypothetical protein OJAV_G00083740 [Oryzias javanicus]	5.194	2.3768938426	4.28174296327E-8	2.36714915762E-5	yes	up	2.95	5.37	5.52	18.85	29.27	31.09	4.61333333333	26.4033333333
TRINITY_DN10944_c0_g2		4.592	2.19903159445	4.29161203172E-8	2.36714915762E-5	yes	up	2.13	2.2	2.22	9.46	10.01	11.04	2.18333333333	10.17
TRINITY_DN2961_c0_g1	PREDICTED: glutamyl aminopeptidase [Poecilia reticulata]	4.139	2.04938024476	5.6792926708E-8	3.06948203285E-5	yes	up	5.44	3.74	3.78	23.61	21.16	19.21	4.32	21.3266666667
TRINITY_DN19758_c0_g1	unnamed protein product [Oncorhynchus mykiss]	6.243	2.64229430573	5.76292057859E-8	3.06948203285E-5	yes	up	0.21	0.26	0.38	1.89	1.87	2.16	0.283333333333	1.97333333333
TRINITY_DN11924_c0_g1	unconventional myosin-Ic isoform X1 [Petromyzon marinus]	4.461	2.1572186134	5.81788430575E-8	3.06948203285E-5	yes	up	2.27	3	3.87	13.78	14.71	16.94	3.04666666667	15.1433333333
TRINITY_DN6177_c0_g1	transcription factor ETV7-like isoform X3 [Amblyraja radiata]	5.047	2.33543845859	5.96392256655E-8	3.10158053018E-5	yes	up	0.53	0.79	0.63	3.69	3.49	3.78	0.65	3.65333333333
TRINITY_DN2520_c0_g1		5.164	2.36861243318	6.26566313652E-8	3.21260846228E-5	yes	up	12.08	23.16	27.89	119.65	123.11	126.73	21.0433333333	123.163333333
TRINITY_DN6498_c0_g1		0.133	-2.91423520685	7.21913882162E-8	3.65007680087E-5	yes	down	53.6	44.15	49.13	4.52	9.24	11.18	48.96	8.31333333333
TRINITY_DN20380_c0_g1	PREDICTED: coatomer subunit alpha [Nothobranchius furzeri]	4.541	2.18285678145	7.71548228017E-8	3.83132597949E-5	yes	up	1	1.43	1.27	5.29	6.24	6.94	1.23333333333	6.15666666667
TRINITY_DN2333_c0_g1	Threonine--tRNA ligase, cytoplasmic [Bagarius yarrelli]	4.686	2.22843901187	7.7881035733E-8	3.83132597949E-5	yes	up	1.58	2.31	2.28	8.64	10.94	12.24	2.05666666667	10.6066666667
TRINITY_DN68379_c0_g1	PREDICTED: neuroligin-1 isoform X7 [Lepisosteus oculatus]	4.731	2.24203603072	8.13750724444E-8	3.94983751636E-5	yes	up	3.07	6.21	6.42	25.78	29.61	27.92	5.23333333333	27.77
TRINITY_DN901_c0_g1		5.285	2.40201577104	8.5789679339E-8	4.03893245705E-5	yes	up	9.55	22.48	19.03	77.97	109.66	111.93	17.02	99.8533333333
TRINITY_DN16546_c0_g1	PREDICTED: suppressor of tumorigenicity 14 protein homolog [Paralichthys olivaceus]	5.073	2.34298009974	8.60051556876E-8	4.03893245705E-5	yes	up	2.39	4.49	4.48	16.75	22.84	24.18	3.78666666667	21.2566666667
TRINITY_DN31742_c0_g1		4.994	2.32029723649	8.65390428662E-8	4.03893245705E-5	yes	up	7.39	13.82	12.74	46.95	71.7	68.07	11.3166666667	62.24
TRINITY_DN7681_c0_g1	ras GTPase-activating protein-binding protein 1-like isoform X2 [Salarias fasciatus]	4.485	2.16524248216	8.85795653062E-8	4.06414129694E-5	yes	up	1.13	1.47	1.34	5.16	7.01	7.12	1.31333333333	6.43
TRINITY_DN4195_c0_g1	solute carrier family 2, facilitated glucose transporter member 1-like [Anarrhichthys ocellatus]	4.914	2.29693189854	8.93119722436E-8	4.06414129694E-5	yes	up	0.94	1.09	1.04	5.46	6.4	5.86	1.02333333333	5.90666666667
TRINITY_DN10253_c0_g1	PREDICTED: major facilitator superfamily domain-containing protein 8 isoform X2 [Callorhinchus milii]	4.333	2.11541144821	9.12928459565E-8	4.10299353605E-5	yes	up	2.25	2.7	3.05	12.07	13.36	12.95	2.66666666667	12.7933333333
TRINITY_DN125_c0_g2		0.094	-3.41815042615	9.29627678506E-8	4.12709341565E-5	yes	down	57.61	25.66	25	10.12	0.89	1.07	36.09	4.02666666667
TRINITY_DN13307_c0_g1	PREDICTED: serine palmitoyltransferase 2-like [Cyprinodon variegatus]	4.385	2.13246374423	1.00114456304E-7	4.36755158698E-5	yes	up	1.37	1.4	1.73	6.64	6.86	8.31	1.5	7.27
TRINITY_DN2249_c0_g1	adhesion G protein-coupled receptor L2 isoform X3 [Chanos chanos]	4.709	2.23557081261	1.008340565E-7	4.36755158698E-5	yes	up	0.49	0.54	0.71	3.56	2.88	2.89	0.58	3.11
TRINITY_DN54789_c0_g4	mitochondrial uncoupling protein 2 [Larimichthys crocea]	0.205	-2.28643019297	1.01978322408E-7	4.36755158698E-5	yes	down	8.5	5.55	6.64	1.16	1.48	1.92	6.89666666667	1.52
TRINITY_DN4400_c0_g2		4.381	2.13136014582	1.09213068693E-7	4.59587001686E-5	yes	up	6.12	10.9	9.06	34.96	45.04	46.11	8.69333333333	42.0366666667
TRINITY_DN6541_c0_g2	protein transport protein Sec16A isoform X3 [Amblyraja radiata]	4.622	2.20849544652	1.09834274109E-7	4.59587001686E-5	yes	up	0.37	0.32	0.29	1.6	1.65	1.69	0.326666666667	1.64666666667
TRINITY_DN6814_c0_g1	PREDICTED: V-type proton ATPase 116 kDa subunit a isoform 1 [Latimeria chalumnae]	4.789	2.25965966287	1.18239763562E-7	4.89136403719E-5	yes	up	1.47	3.12	2.03	10.28	12.66	12.11	2.20666666667	11.6833333333
TRINITY_DN20117_c0_g1	integrin alpha-4 [Clupea harengus]	4.134	2.04756351438	1.21890706466E-7	4.94534624552E-5	yes	up	1.22	1.56	1.17	5.66	5.69	6.54	1.31666666667	5.96333333333
TRINITY_DN7846_c0_g2	hypothetical protein E3U43_007834 [Larimichthys crocea]	0.005	-7.53570854486	1.2226160919E-7	4.94534624552E-5	yes	down	1.24	3.91	2.22	0	0	0	2.45666666667	0
TRINITY_DN17991_c0_g1		4.346	2.11959131351	1.26558411796E-7	5.06289277253E-5	yes	up	3.4	2.68	3.65	14.37	13.77	18.32	3.24333333333	15.4866666667
TRINITY_DN7079_c0_g1	protocadherin-16 isoform X2 [Danio rerio]	3.922	1.97144697251	1.37140485686E-7	5.4265893923E-5	yes	up	2.05	2.98	3.4	12.86	12.37	12.21	2.81	12.48
TRINITY_DN2625_c0_g1	E3 ubiquitin-protein ligase MARCH3-like isoform X1 [Cynoglossus semilaevis]	6.197	2.63148366385	1.42873487981E-7	5.59265210371E-5	yes	up	0.24	0.29	0.45	1.94	2.33	2.52	0.326666666667	2.26333333333
TRINITY_DN14525_c0_g2		5.349	2.4193541153	1.47811546579E-7	5.7243952571E-5	yes	up	10.81	22.51	23.23	74.82	121.06	137.94	18.85	111.273333333
TRINITY_DN3970_c0_g1	LOW QUALITY PROTEIN: solute carrier family 2, facilitated glucose transporter member 8-like [Salarias fasciatus]	5.290	2.4033819712	1.54304140152E-7	5.86063292565E-5	yes	up	1.67	3.92	2.71	12	16.5	19.79	2.76666666667	16.0966666667
TRINITY_DN2968_c0_g1	maltase-glucoamylase, intestinal [Kryptolebias marmoratus]	4.017	2.00604744657	1.5454915967E-7	5.86063292565E-5	yes	up	0.69	0.92	0.76	3.74	3.4	3.46	0.79	3.53333333333
TRINITY_DN63974_c0_g1		5.716	2.51497796045	1.58736047479E-7	5.95405899429E-5	yes	up	1.88	3.24	2.97	15.99	18.09	17.19	2.69666666667	17.09
TRINITY_DN11607_c0_g1	bifunctional glutamate/proline--tRNA ligase isoform X2 [Esox lucius]	4.664	2.22151053663	1.60283974684E-7	5.95405899429E-5	yes	up	1.68	3.04	5.72	14.02	22.11	23.37	3.48	19.8333333333
TRINITY_DN32412_c0_g1	uncharacterized protein LOC115594733 [Sparus aurata]	0.251	-1.99341835614	1.62373595492E-7	5.97075592957E-5	yes	down	43.7	37.33	27.94	20.97	7.24	5.82	36.3233333333	11.3433333333
TRINITY_DN20735_c0_g1		5.194	2.37673741372	1.68963463881E-7	6.11951830513E-5	yes	up	11.51	29.5	23.83	90.32	137.32	144.94	21.6133333333	124.193333333
TRINITY_DN257_c0_g1	O-acyltransferase like protein-like [Tachysurus fulvidraco]	4.205	2.07208679598	1.69781163833E-7	6.11951830513E-5	yes	up	4.04	6.88	6.81	26.51	28.21	29.74	5.91	28.1533333333
TRINITY_DN1173_c0_g1	cytosolic purine 5'-nucleotidase-like [Seriola lalandi dorsalis]	0.280	-1.83596361981	1.73727532212E-7	6.16686170514E-5	yes	down	45.54	60.91	56.94	20.37	13.33	15.01	54.4633333333	16.2366666667
TRINITY_DN19995_c0_g1		7.675	2.94021700896	1.75333303843E-7	6.16686170514E-5	yes	up	0.14	0.36	0.42	1.9	2.6	3.33	0.306666666667	2.61
TRINITY_DN115_c0_g1	Protein argonaute-2 [Acipenser ruthenus]	4.213	2.07494894507	1.76176688643E-7	6.16686170514E-5	yes	up	2.29	3.91	3.49	12.95	15.52	16.73	3.23	15.0666666667
TRINITY_DN8580_c0_g1	PREDICTED: protein O-mannosyl-transferase 2 isoform X1 [Latimeria chalumnae]	5.323	2.41212032617	1.8035312874E-7	6.21503268939E-5	yes	up	1.08	2.75	2.51	10.1	11.04	12.36	2.11333333333	11.1666666667
TRINITY_DN210_c0_g1	lysozyme g protein [Dicentrarchus labrax]	0.241	-2.05223963967	1.8096732916E-7	6.21503268939E-5	yes	down	165.38	168.26	173.73	81.12	30.28	31.26	169.123333333	47.5533333333
TRINITY_DN4084_c0_g1	prosaposin isoform X1 [Erpetoichthys calabaricus]	4.168	2.0593665497	1.86558549872E-7	6.34717518649E-5	yes	up	3.31	5.98	4.84	19.87	22.48	22.99	4.71	21.78
TRINITY_DN34427_c0_g1	protein transport protein Sec61 subunit alpha [Rhincodon typus]	4.918	2.29801211233	2.02073788406E-7	6.71219571777E-5	yes	up	1.66	2.4	3.12	9.42	13.94	15.55	2.39333333333	12.97
TRINITY_DN36622_c0_g1		8.180	3.03207500691	2.02461357765E-7	6.71219571777E-5	yes	up	41.5	172.3	141.68	422.27	1329.19	1437.18	118.493333333	1062.88
TRINITY_DN20336_c1_g1	PREDICTED: leucine-rich repeat transmembrane protein FLRT2-like [Poecilia reticulata]	6.345	2.66562389781	2.02818791604E-7	6.71219571777E-5	yes	up	0.22	0.21	0.25	1.23	1.75	1.63	0.226666666667	1.53666666667
TRINITY_DN32863_c0_g1	chromodomain-helicase-DNA-binding protein 5 isoform X4 [Pangasianodon hypophthalmus]	3.993	1.99754507531	2.05073634501E-7	6.72567620756E-5	yes	up	0.63	0.68	0.72	3.1	3.13	2.74	0.676666666667	2.99
TRINITY_DN11066_c0_g1		6.601	2.7226834741	2.12234933109E-7	6.87303220532E-5	yes	up	0.43	1.97	1.4	6.83	11.09	11.67	1.26666666667	9.86333333333
TRINITY_DN16768_c2_g1	succinate dehydrogenase [ubiquinone] flavoprotein subunit, mitochondrial [Myripristis murdjan]	4.626	2.20988300022	2.13342665422E-7	6.87303220532E-5	yes	up	5.1	10.19	8.94	31.84	44.64	47.31	8.07666666667	41.2633333333
TRINITY_DN10639_c0_g1		7.387	2.88493872161	2.21279067818E-7	7.06617823233E-5	yes	up	1.96	7.41	9.23	35.22	58.33	62.87	6.2	52.14
TRINITY_DN20995_c0_g1	vitellogenin [Acanthogobius flavimanus]	3.867	1.95106270433	2.30604344568E-7	7.29993092145E-5	yes	up	18.72	30.08	29.26	103.29	115.84	116.78	26.02	111.97
TRINITY_DN1700_c0_g1	PREDICTED: UDP-glucose 4-epimerase isoform X2 [Cyprinodon variegatus]	6.429	2.68457558421	2.34157743667E-7	7.34851594868E-5	yes	up	0.48	0.63	1.08	2.78	6.19	6.45	0.73	5.14
TRINITY_DN2294_c0_g1	lethal(2) giant larvae protein homolog 1-like [Acipenser ruthenus]	4.564	2.19014368684	2.40676133443E-7	7.48852475373E-5	yes	up	0.75	0.83	0.91	3.22	4.44	4.77	0.83	4.14333333333
TRINITY_DN1297_c0_g1		5.424	2.43942514851	2.49091304608E-7	7.68467784148E-5	yes	up	2.3	6.44	4.25	22.25	27.72	28.14	4.33	26.0366666667
TRINITY_DN11987_c0_g1	tubulin alpha-1A chain isoform X2 [Boleophthalmus pectinirostris]	5.053	2.33703168122	2.5860574555E-7	7.91116265632E-5	yes	up	0.72	1.26	1.09	5.16	5.55	6.46	1.02333333333	5.72333333333
TRINITY_DN421_c0_g1	ladderlectin-like isoform X1 [Sparus aurata]	0.016	-5.92143812793	2.64994432163E-7	8.03904775704E-5	yes	down	1617.53	743.27	723.69	52.84	4.11	3.54	1028.16333333	20.1633333333
TRINITY_DN9984_c0_g1	calcium-activated chloride channel regulator 1-like [Amblyraja radiata]	4.106	2.03789618497	2.72263342812E-7	8.19130143119E-5	yes	up	2.54	3.2	4.36	15.8	15.46	18.22	3.36666666667	16.4933333333
TRINITY_DN3568_c0_g1	acidic mammalian chitinase-like [Erpetoichthys calabaricus]	3.873	1.95337167963	2.80858511676E-7	8.38063381889E-5	yes	up	35.49	58.6	53.38	192.65	221.94	221.51	49.1566666667	212.033333333
TRINITY_DN14916_c0_g2	3-hydroxy-3-methylglutaryl-Coenzyme A reductase [Oryzias melastigma]	4.646	2.21596100634	2.88887393333E-7	8.55012737145E-5	yes	up	0.69	0.73	0.88	3.58	3.77	4.47	0.766666666667	3.94
TRINITY_DN1744_c0_g1		0.121	-3.04308932301	2.94507486038E-7	8.5767902021E-5	yes	down	10.22	79	72.72	6.11	8.53	7.36	53.98	7.33333333333
TRINITY_DN1847_c0_g1		4.307	2.10680780141	2.95748198855E-7	8.5767902021E-5	yes	up	0.71	1.01	1.01	3.71	4.53	5.04	0.91	4.42666666667
TRINITY_DN10048_c0_g2	glucokinase, partial [Epinephelus fuscoguttatus x Epinephelus lanceolatus]	6.577	2.71750687937	2.96856270043E-7	8.5767902021E-5	yes	up	26.78	70.44	72.26	168.98	518.78	525.6	56.4933333333	404.453333333
TRINITY_DN7258_c0_g1	PREDICTED: AT-rich interactive domain-containing protein 1A isoform X7 [Latimeria chalumnae]	4.632	2.21175974866	3.35491655303E-7	9.43066635651E-5	yes	up	0.37	0.42	0.35	1.61	1.91	2.26	0.38	1.92666666667
TRINITY_DN571_c0_g3	C-terminal-binding protein 1 isoform X2 [Scleropages formosus]	4.210	2.07380784794	3.3557964078E-7	9.43066635651E-5	yes	up	2.23	3.35	3.54	13.31	15.35	14	3.04	14.22
TRINITY_DN11755_c0_g1	PREDICTED: fibrillin-2 [Pygocentrus nattereri]	4.018	2.00634641094	3.36256724765E-7	9.43066635651E-5	yes	up	0.52	0.77	0.82	2.86	3.13	3.43	0.703333333333	3.14
TRINITY_DN24295_c0_g1	hypothetical protein G5714_001651 [Onychostoma macrolepis]	3.719	1.89499257288	3.36772504765E-7	9.43066635651E-5	yes	up	24.03	35.91	37.43	131.57	132.86	140.15	32.4566666667	134.86
TRINITY_DN3261_c0_g1	protein-cysteine N-palmitoyltransferase HHAT isoform X3 [Oryzias melastigma]	4.528	2.17888016928	3.46895843839E-7	9.63999717489E-5	yes	up	0.39	0.6	0.88	2.23	2.53	3.44	0.623333333333	2.73333333333
TRINITY_DN4144_c0_g3	Golgi apparatus protein 1-like isoform X4 [Astatotilapia calliptera]	4.890	2.28994462239	3.5729554752E-7	9.85377811508E-5	yes	up	0.82	1.58	0.77	4.69	6.27	5.88	1.05666666667	5.61333333333
TRINITY_DN1240_c1_g1	PREDICTED: nucleolar and coiled-body phosphoprotein 1-like [Poecilia reticulata]	3.870	1.95216544492	3.60951584363E-7	9.87976050913E-5	yes	up	4.86	7.49	8.68	31.42	30.21	30.12	7.01	30.5833333333
TRINITY_DN9211_c0_g1	basement membrane-specific heparan sulfate proteoglycan core protein isoform X2 [Myripristis murdjan]	4.229	2.08023642329	3.78261161326E-7	0.000102221740238	yes	up	0.35	0.68	0.57	2.48	2.44	2.64	0.533333333333	2.52
TRINITY_DN26123_c0_g1	PREDICTED: talin-2 isoform X2 [Lepisosteus oculatus]	4.365	2.12611833605	3.79077434681E-7	0.000102221740238	yes	up	0.29	0.49	0.51	2.2	1.91	2.23	0.43	2.11333333333
TRINITY_DN10427_c0_g1	PREDICTED: protein transport protein Sec31A isoform X3 [Callorhinchus milii]	4.758	2.25025139357	3.88529882233E-7	0.000103364737422	yes	up	0.6	1.14	0.7	3.47	4.82	4.28	0.813333333333	4.19
TRINITY_DN10025_c0_g1	collagen alpha-6(IV) chain [Mastacembelus armatus]	4.143	2.05054347013	3.88994863938E-7	0.000103364737422	yes	up	2.55	4.72	4.12	13.64	19.41	20.63	3.79666666667	17.8933333333
TRINITY_DN12769_c0_g1	PREDICTED: apolipophorins [Callorhinchus milii]	3.688	1.88274657361	4.07624504322E-7	0.00010753016272	yes	up	1.71	2.58	2.57	9.45	8.81	10.05	2.28666666667	9.43666666667
TRINITY_DN4238_c0_g1	LOW QUALITY PROTEIN: vigilin [Rhincodon typus]	3.721	1.89564366909	4.18544757782E-7	0.000109616570952	yes	up	5.57	8.63	8.88	31.59	31.19	33.3	7.69333333333	32.0266666667
TRINITY_DN12925_c0_g1	PREDICTED: PR domain zinc finger protein 1-like [Notothenia coriiceps]	5.939	2.57031694731	4.31745300809E-7	0.00011226611379	yes	up	0.43	0.56	1.09	3.34	5.63	4.7	0.693333333333	4.55666666667
TRINITY_DN5972_c0_g1	uncharacterized protein LOC116943463 [Petromyzon marinus]	4.192	2.06748767813	4.36556867225E-7	0.000112712171592	yes	up	15.03	25.9	27.88	90.07	113.85	116.77	22.9366666667	106.896666667
TRINITY_DN3331_c0_g1	PREDICTED: collagen alpha-3(IX) chain-like isoform X1 [Lepisosteus oculatus]	3.968	1.98830659188	4.41984427893E-7	0.000113309866993	yes	up	2.87	4.02	4.57	14.44	17.7	18.22	3.82	16.7866666667
TRINITY_DN14778_c0_g1		4.660	2.2203027631	4.4810645399E-7	0.000114075995462	yes	up	3.36	5.27	8.25	36.66	26.44	27.98	5.62666666667	30.36
TRINITY_DN17598_c0_g1	PREDICTED: cathepsin D [Latimeria chalumnae]	3.995	1.9980301234	4.68147730898E-7	0.00011766497395	yes	up	3.69	5.45	4.83	19.55	20.63	21.66	4.65666666667	20.6133333333
TRINITY_DN61256_c0_g1	cytochrome c oxidase subunit II [Platax orbicularis]	0.006	-7.49997472041	4.68668861191E-7	0.00011766497395	yes	down	10.78	30.7	70.13	0	0	0	37.2033333333	0
TRINITY_DN6879_c0_g1	constitutive coactivator of PPAR-gamma-like protein 1 isoform X2 [Erpetoichthys calabaricus]	4.054	2.01946711269	4.81155565037E-7	0.000119344357023	yes	up	1.07	1.96	1.39	6.34	6.76	6.81	1.47333333333	6.63666666667
TRINITY_DN23550_c0_g1		4.283	2.09872429471	4.81914638016E-7	0.000119344357023	yes	up	12.43	23.05	24.82	79.23	104.62	103.54	20.1	95.7966666667
TRINITY_DN15407_c0_g1	Eukaryotic peptide chain release factor GTP-binding subunit ERF3A [Triplophysa tibetana]	4.578	2.19464334009	4.89429479397E-7	0.000120386424108	yes	up	1.67	1.74	2.08	6.83	10.51	10.02	1.83	9.12
TRINITY_DN27027_c0_g1	PREDICTED: probable E3 ubiquitin-protein ligase ARI5 [Lates calcarifer]	0.135	-2.88869986073	4.97673101238E-7	0.000121592560923	yes	down	4.21	3.58	3.28	0.97	0.3	0.43	3.69	0.566666666667
TRINITY_DN1237_c0_g1	advillin-like [Boleophthalmus pectinirostris]	4.012	2.00416351456	5.31080255327E-7	0.000126655775818	yes	up	7.27	12.29	12.48	41.44	51.05	50.76	10.68	47.75
TRINITY_DN29285_c0_g2	conserved oligomeric Golgi complex subunit 3 isoform X1 [Paramormyrops kingsleyae]	6.277	2.65005254421	5.33199111857E-7	0.000126655775818	yes	up	0.31	0.33	0.35	1.75	2.58	2.41	0.33	2.24666666667
TRINITY_DN8761_c0_g1	PREDICTED: endothelin-converting enzyme 1 isoform X2 [Latimeria chalumnae]	3.902	1.96409914575	5.33760430545E-7	0.000126655775818	yes	up	6.4	9.95	10.28	33.77	39.65	41.87	8.87666666667	38.43
TRINITY_DN8295_c0_g2	uncharacterized protein LOC115586105 [Sparus aurata]	0.188	-2.40816817479	5.34103383557E-7	0.000126655775818	yes	down	69.57	22.88	24.52	14.46	4.91	5.16	38.99	8.17666666667
TRINITY_DN71417_c0_g1	V-type proton ATPase subunit B, brain isoform [Chanos chanos]	4.848	2.27737277369	5.35792480934E-7	0.000126655775818	yes	up	1.83	4.08	4.08	14.95	18.17	20.89	3.33	18.0033333333
TRINITY_DN6129_c0_g1	cubilin [Oryzias melastigma]	4.429	2.14706811858	5.50127808698E-7	0.000129205501599	yes	up	7.74	16.83	15.83	55.49	68.41	73.86	13.4666666667	65.92
TRINITY_DN7842_c0_g1	neutral alpha-glucosidase AB isoform X4 [Amphiprion ocellaris]	4.173	2.06122192842	5.64019207196E-7	0.00013038171637	yes	up	1.06	1.54	1.51	5.84	6.63	6.52	1.37	6.33
TRINITY_DN1964_c0_g1	calcium-activated chloride channel regulator 1-like [Petromyzon marinus]	3.759	1.91017940139	5.6440892954E-7	0.00013038171637	yes	up	5.18	8.41	7.53	26.6	29.91	31.6	7.04	29.37
TRINITY_DN24765_c0_g1	PREDICTED: ATP-dependent RNA helicase A isoform X1 [Pygocentrus nattereri]	4.559	2.18862534882	5.68663596714E-7	0.00013038171637	yes	up	0.84	1.42	1.3	4.51	5.84	7.52	1.18666666667	5.95666666667
TRINITY_DN12182_c0_g3	cytochrome P450 2U1 [Tachysurus fulvidraco]	4.365	2.12613389879	5.69461952061E-7	0.00013038171637	yes	up	1.86	3.24	3.02	12.11	13.67	13.63	2.70666666667	13.1366666667
TRINITY_DN24295_c0_g2	hypothetical protein G5714_001652 [Onychostoma macrolepis]	3.764	1.91241644874	5.85271146332E-7	0.000133163817569	yes	up	14.54	23.79	23.23	81.74	90.33	86.41	20.52	86.16
TRINITY_DN11249_c0_g2	beta-1,4-glucuronyltransferase 1 isoform X1 [Petromyzon marinus]	5.470	2.45150480183	5.95556713092E-7	0.000134662401139	yes	up	0.2	0.42	0.28	1.77	1.95	1.68	0.3	1.8
TRINITY_DN6057_c0_g1		4.311	2.10785700465	6.08706936776E-7	0.000136786218064	yes	up	1.21	2.48	1.77	7.06	9.47	9.46	1.82	8.66333333333
TRINITY_DN1263_c0_g3	PREDICTED: mucin-2-like [Callorhinchus milii]	3.945	1.9799202749	6.21524489585E-7	0.00013880967803	yes	up	14	22.99	24.67	79.9	95.15	95.84	20.5533333333	90.2966666667
TRINITY_DN4013_c0_g1	glutamine--tRNA ligase [Oryzias latipes]	4.531	2.17981506603	6.27508111689E-7	0.000139130696243	yes	up	1.53	1.78	2.27	6.53	10.53	10.56	1.86	9.20666666667
TRINITY_DN10601_c0_g1	hypothetical protein G5714_014020 [Onychostoma macrolepis]	4.530	2.17952302092	6.30605562028E-7	0.000139130696243	yes	up	8.58	13.16	14.55	41.18	69.66	69.19	12.0966666667	60.01
TRINITY_DN7048_c0_g1	PREDICTED: putative N-acetylated-alpha-linked acidic dipeptidase [Lepisosteus oculatus]	4.224	2.078660729	6.40364896057E-7	0.000140432793229	yes	up	2.16	4.03	3.92	14.57	17.23	15.87	3.37	15.89
TRINITY_DN10986_c0_g1	Electron transfer flavoprotein-ubiquinone oxidoreductase, mitochondrial [Triplophysa tibetana]	4.499	2.16953213447	6.5035924122E-7	0.000141212921078	yes	up	1.1	1.59	1.89	7.26	7.9	7.82	1.52666666667	7.66
TRINITY_DN23434_c0_g1	ranBP2-like and GRIP domain-containing protein 3 isoform X2 [Etheostoma spectabile]	4.746	2.24680612965	6.52666395996E-7	0.000141212921078	yes	up	0.3	0.37	0.43	1.55	1.8	2.36	0.366666666667	1.90333333333
TRINITY_DN340_c0_g1	transmembrane 9 superfamily member 2 isoform X2 [Anabas testudineus]	4.328	2.1136312075	6.55559379799E-7	0.000141212921078	yes	up	1.05	2.25	2.18	6.26	8.34	9.01	1.82666666667	7.87
TRINITY_DN30121_c0_g3		5.406	2.43458009074	6.73138587569E-7	0.00014414668907	yes	up	0.5	1.4	0.88	4.51	6.41	7.96	0.926666666667	6.29333333333
TRINITY_DN69060_c0_g1	histone-binding protein RBBP4 isoform X2 [Takifugu rubripes]	4.417	2.14309037342	6.96594484106E-7	0.000147655133203	yes	up	3.66	5.92	5.5	17.9	28.44	26.55	5.02666666667	24.2966666667
TRINITY_DN1827_c1_g1		6.167	2.62454394997	6.97634405859E-7	0.000147655133203	yes	up	1.09	2.96	4.54	32.18	18.72	19.33	2.86333333333	23.41
TRINITY_DN20700_c0_g1	PREDICTED: DNA-directed RNA polymerase II subunit RPB1 [Pygocentrus nattereri]	3.859	1.9483442191	7.12900400488E-7	0.000150014024158	yes	up	0.65	0.89	0.89	3.6	3.04	3.82	0.81	3.48666666667
TRINITY_DN7449_c0_g1	Coatomer protein complex, subunit beta 2-like, partial [Scleropages formosus]	4.356	2.12316948522	7.37095061041E-7	0.000154213842541	yes	up	0.77	1.21	1.05	3.93	5.15	5.41	1.01	4.83
TRINITY_DN20165_c0_g1	E3 ubiquitin-protein ligase UBR5 isoform X14 [Notolabrus celidotus]	4.324	2.11248134409	7.4203824619E-7	0.000154360916082	yes	up	0.26	0.4	0.28	1.41	1.44	1.59	0.313333333333	1.48
TRINITY_DN22182_c0_g1	far upstream element-binding protein 1-like isoform X6 [Petromyzon marinus]	4.335	2.11588463126	7.47677604446E-7	0.000154650315411	yes	up	1.97	3.95	3.03	10.79	16.53	15.28	2.98333333333	14.2
TRINITY_DN65300_c0_g1	annexin A11a isoform 2 [Danio rerio]	4.799	2.26286086869	8.01455835092E-7	0.000164837278083	yes	up	3.25	6.22	6.03	19.47	32.39	29.92	5.16666666667	27.26
TRINITY_DN16021_c0_g1	translocation protein SEC63 homolog isoform X2 [Paramormyrops kingsleyae]	5.310	2.4085864441	8.45165205905E-7	0.000172850528965	yes	up	0.41	0.81	1.02	3.55	4.72	4.96	0.746666666667	4.41
TRINITY_DN1111_c0_g1		4.590	2.19857726232	8.57156917304E-7	0.000174323689484	yes	up	16.3	32.54	32.67	101.27	156.92	165.24	27.17	141.143333333
TRINITY_DN8189_c0_g1		4.521	2.17663050398	8.67969732343E-7	0.000175535116649	yes	up	0.56	0.6	0.9	3.08	3.59	3.69	0.686666666667	3.45333333333
TRINITY_DN139_c0_g3	PREDICTED: zinc finger SWIM domain-containing protein 8 [Callorhinchus milii]	5.046	2.33503410247	8.73430897585E-7	0.000175535116649	yes	up	0.19	0.21	0.3	1.45	1.19	1.36	0.233333333333	1.33333333333
TRINITY_DN6346_c0_g1		8.075	3.01351177085	8.77579145975E-7	0.000175535116649	yes	up	3.68	17.69	21.01	59.16	146.37	176.12	14.1266666667	127.216666667
TRINITY_DN21272_c0_g1	PREDICTED: neurogenic locus notch homolog protein 1 [Latimeria chalumnae]	4.023	2.00833572298	8.91858505767E-7	0.000177416486579	yes	up	0.45	0.68	0.42	2.25	2.04	2.6	0.516666666667	2.29666666667
TRINITY_DN52849_c0_g2	PREDICTED: methyltransferase-like protein 24 [Poecilia mexicana]	7.074	2.82242443704	9.03280018764E-7	0.000178394981292	yes	up	0.69	2.05	1.73	6.51	14.23	13.72	1.49	11.4866666667
TRINITY_DN14670_c0_g1	ribonucleoside-diphosphate reductase subunit M2-like [Rhincodon typus]	4.476	2.16205417297	9.09604287277E-7	0.000178394981292	yes	up	2.86	4.44	3.95	12.41	22.41	19.9	3.75	18.24
TRINITY_DN13736_c0_g1	sphingosine-1-phosphate lyase 1-like [Oryzias melastigma]	4.098	2.0350147959	9.11478588078E-7	0.000178394981292	yes	up	1.91	3.21	3.5	12.56	12.76	14.27	2.87333333333	13.1966666667
TRINITY_DN1972_c0_g3	deoxyribonuclease-2-beta-like [Parambassis ranga]	0.257	-1.95893331634	9.3612301581E-7	0.000181269351381	yes	down	15.22	28.26	25.19	7.92	6.3	5.87	22.89	6.69666666667
TRINITY_DN745_c0_g1	catalase [Erpetoichthys calabaricus]	3.760	1.91088031123	9.36123449613E-7	0.000181269351381	yes	up	6.15	9.48	8.51	28.47	35.2	36.41	8.04666666667	33.36
TRINITY_DN19559_c0_g1	UDP-glucuronosyltransferase 2A2 [Collichthys lucidus]	4.004	2.0015741291	9.48324215328E-7	0.000182660289602	yes	up	1.63	2.65	1.87	9.31	9.14	8.83	2.05	9.09333333333
TRINITY_DN6475_c0_g1	PREDICTED: dolichyl-diphosphooligosaccharide--protein glycosyltransferase subunit 1-like [Cyprinus carpio]	4.084	2.02988530841	9.6907404531E-7	0.00018535936814	yes	up	2.46	4.3	4.25	14.05	16.9	19.09	3.67	16.68
TRINITY_DN4443_c0_g1	Aminopeptidase Ey [Collichthys lucidus]	3.468	1.79403745072	9.72639281052E-7	0.00018535936814	yes	up	5.35	7.7	7.73	26.94	25.71	28.12	6.92666666667	26.9233333333
TRINITY_DN22096_c0_g1	CD109 antigen isoform X2 [Oncorhynchus nerka]	5.294	2.40443679629	9.77612314109E-7	0.00018535936814	yes	up	0.3	0.23	0.38	1.37	1.77	2.11	0.303333333333	1.75
TRINITY_DN28789_c0_g1	PREDICTED: 28S ribosomal protein S15, mitochondrial [Lepisosteus oculatus]	6.666	2.73690839592	9.92098472631E-7	0.000187131361646	yes	up	1.05	2.2	2.45	7.81	14.98	18.76	1.9	13.85
TRINITY_DN34259_c0_g1	pancreatic alpha-amylase-like [Carassius auratus]	3.825	1.93552023012	1.00873590209E-6	0.000188556532432	yes	up	6.34	11.18	10.75	37.04	40.91	42.66	9.42333333333	40.2033333333
TRINITY_DN11221_c0_g2	IRF1 [Siniperca chuatsi]	0.259	-1.94966161403	1.01826191052E-6	0.000188556532432	yes	down	28.85	16.23	18.09	9.42	5.16	3.75	21.0566666667	6.11
TRINITY_DN22895_c0_g2	PREDICTED: branched-chain-amino-acid aminotransferase, cytosolic-like [Hippocampus comes]	5.539	2.46960287748	1.0210848246E-6	0.000188556532432	yes	up	0.36	0.43	0.26	1.65	2.31	2.34	0.35	2.1
TRINITY_DN25915_c0_g1		9.068	3.18072917223	1.027195394E-6	0.000188556532432	yes	up	0.31	0.31	0.53	1.59	3.1	4.53	0.383333333333	3.07333333333
TRINITY_DN4204_c0_g1	putative ribosome-binding factor A, mitochondrial [Clupea harengus]	7.128	2.83348409838	1.02887694454E-6	0.000188556532432	yes	up	0.52	1.04	0.79	4.84	5.78	8.36	0.783333333333	6.32666666667
TRINITY_DN23060_c0_g1	PREDICTED: very long-chain specific acyl-CoA dehydrogenase, mitochondrial isoform X2 [Cyprinodon variegatus]	4.087	2.03106981203	1.03073151175E-6	0.000188556532432	yes	up	6.69	12.48	11.62	37	50.67	51.51	10.2633333333	46.3933333333
TRINITY_DN19744_c0_g1		5.847	2.54767041137	1.0472353695E-6	0.000190617781956	yes	up	45.25	117.77	109.22	274.08	759.14	700.65	90.7466666667	577.956666667
TRINITY_DN27576_c0_g1		4.566	2.19087824686	1.05637869828E-6	0.000191325423543	yes	up	0.27	0.46	0.47	1.72	2.12	2.24	0.4	2.02666666667
TRINITY_DN6756_c0_g1		4.082	2.02928374899	1.06511204906E-6	0.000191952173435	yes	up	0.88	1.45	1.34	4.86	4.85	6.45	1.22333333333	5.38666666667
TRINITY_DN4639_c0_g1		5.841	2.54611673696	1.10383760106E-6	0.000197211646382	yes	up	19.39	65.15	62	180.84	375.6	385.8	48.8466666667	314.08
TRINITY_DN6541_c0_g1	protein scribble homolog isoform X11 [Notolabrus celidotus]	5.021	2.32798694546	1.10513064119E-6	0.000197211646382	yes	up	0.45	0.4	0.2	2.18	1.32	2.3	0.35	1.93333333333
TRINITY_DN7457_c0_g1	PREDICTED: heme-binding protein 2-like [Pygocentrus nattereri]	4.304	2.10582495999	1.11693445154E-6	0.000198345764751	yes	up	25.09	51.7	48.33	151.1	221.59	225.36	41.7066666667	199.35
TRINITY_DN2178_c0_g1	PREDICTED: scaffold attachment factor B2-like isoform X2 [Cyprinodon variegatus]	3.904	1.96479831277	1.12542926942E-6	0.000198884112251	yes	up	3.04	4.8	4.59	14.79	18.3	20.44	4.14333333333	17.8433333333
TRINITY_DN2125_c0_g1	multifunctional procollagen lysine hydroxylase and glycosyltransferase LH3 [Parambassis ranga]	4.277	2.09655503155	1.14291087853E-6	0.000200997717981	yes	up	2.31	6.4	5.61	13.18	22.95	24.07	4.77333333333	20.0666666667
TRINITY_DN202_c0_g2	ATP-dependent translocase ABCB1-like [Chanos chanos]	3.629	1.85959926985	1.16209352673E-6	0.000203388715131	yes	up	1.11	1.6	1.24	5.92	5.28	4.8	1.31666666667	5.33333333333
TRINITY_DN2963_c0_g1	heat shock 70 kDa protein 4-like [Myripristis murdjan]	4.709	2.2354093755	1.18917686585E-6	0.000206844995762	yes	up	0.68	2.76	0.94	10.15	7.91	6.48	1.46	8.18
TRINITY_DN4046_c1_g1		3.933	1.97569520984	1.20585527448E-6	0.000206844995762	yes	up	17.33	31.61	35.44	139.55	122.79	117.36	28.1266666667	126.566666667
TRINITY_DN14754_c0_g1	pleiotropic regulator 1 [Tachysurus fulvidraco]	4.372	2.12820696314	1.21356658132E-6	0.000206844995762	yes	up	1.78	2.59	2.45	9.11	12.44	11.17	2.27333333333	10.9066666667
TRINITY_DN12650_c1_g1		6.168	2.62490292833	1.21637699356E-6	0.000206844995762	yes	up	8.28	22.25	21.5	61.95	139.25	136.48	17.3433333333	112.56
TRINITY_DN12800_c0_g1	V-type proton ATPase 21 kDa proteolipid subunit [Petromyzon marinus]	4.332	2.11495369257	1.21853102823E-6	0.000206844995762	yes	up	3.21	4.72	3.17	14.88	18.42	19.03	3.7	17.4433333333
TRINITY_DN1863_c0_g2	splicing factor 3B subunit 3 [Salmo trutta]	4.612	2.20534133404	1.22996270606E-6	0.000206844995762	yes	up	0.52	0.99	0.95	3.47	4.75	4.36	0.82	4.19333333333
TRINITY_DN53274_c0_g1	pre-mRNA-splicing factor RBM22 [Labeo rohita]	5.934	2.5690280104	1.23093584566E-6	0.000206844995762	yes	up	0.81	1.07	0.49	4.21	6.17	4.61	0.79	4.99666666667
TRINITY_DN12198_c0_g1	piRNA biogenesis protein EXD1 [Mastacembelus armatus]	4.647	2.21632192614	1.23142401362E-6	0.000206844995762	yes	up	0.33	0.44	0.45	2.55	1.76	2.1	0.406666666667	2.13666666667
TRINITY_DN3667_c0_g1	von Willebrand factor A domain-containing protein 5A-like isoform X1 [Cyclopterus lumpus]	4.397	2.13649606732	1.23404040454E-6	0.000206844995762	yes	up	1.45	2.96	2.8	9.27	11.98	13.83	2.40333333333	11.6933333333
TRINITY_DN8636_c0_g1	PREDICTED: papilin isoform X2 [Callorhinchus milii]	4.204	2.07183562664	1.24124580753E-6	0.000206844995762	yes	up	0.32	0.22	0.38	1.33	1.36	1.53	0.306666666667	1.40666666667
TRINITY_DN10638_c0_g1	uncharacterized protein LOC550536 [Danio rerio]	4.125	2.04439133451	1.2502588487E-6	0.000206844995762	yes	up	42.68	79.35	78.1	229.15	333.35	349.6	66.71	304.033333333
TRINITY_DN24674_c0_g1	catenin beta-1-like [Tachysurus fulvidraco]	4.144	2.05107863507	1.26189857069E-6	0.000206844995762	yes	up	3.09	4.49	5.33	14.36	22.22	22.23	4.30333333333	19.6033333333
TRINITY_DN12082_c0_g1	ATP-binding cassette sub-family A member 3 [Denticeps clupeoides]	3.674	1.87732943961	1.26257120323E-6	0.000206844995762	yes	up	0.72	0.91	0.85	3.46	3.16	3.48	0.826666666667	3.36666666667
TRINITY_DN1778_c0_g1		5.601	2.4855995665	1.26590331137E-6	0.000206844995762	yes	up	18.26	51.28	54.45	167.11	314.67	307.27	41.33	263.016666667
TRINITY_DN49523_c0_g1	beta-galactosidase-1-like protein 2 isoform X3 [Petromyzon marinus]	3.733	1.90018775072	1.26707048827E-6	0.000206844995762	yes	up	7.48	12.89	12.73	43.23	46.56	48.23	11.0333333333	46.0066666667
TRINITY_DN14643_c0_g1	PREDICTED: structural maintenance of chromosomes protein 1A [Latimeria chalumnae]	4.395	2.13572626943	1.28138830808E-6	0.000208248481997	yes	up	0.41	0.64	0.69	2.82	2.69	3.02	0.58	2.84333333333
TRINITY_DN10960_c0_g1	serine incorporator 1-like isoform X1 [Petromyzon marinus]	4.413	2.14180023512	1.30976576071E-6	0.000211914278902	yes	up	0.94	2.04	1.61	6.85	8	7.67	1.53	7.50666666667
TRINITY_DN2980_c0_g1	sphingolipid delta(4)-desaturase/C4-monooxygenase DES2-like [Carassius auratus]	4.900	2.29285715393	1.32902808005E-6	0.000214079372681	yes	up	3.33	6.6	3.79	18.89	29.94	25.14	4.57333333333	24.6566666667
TRINITY_DN37818_c0_g2	PREDICTED: clathrin heavy chain 1 isoform X4 [Lepisosteus oculatus]	5.177	2.37217433376	1.38138938711E-6	0.000221501757317	yes	up	0.19	0.25	0.21	1.16	1.1	1.44	0.216666666667	1.23333333333
TRINITY_DN202_c0_g1	ATP-dependent translocase ABCB1-like [Chanos chanos]	4.967	2.31242405629	1.38727614186E-6	0.000221501757317	yes	up	0.29	0.66	0.65	2.78	3.02	3.09	0.533333333333	2.96333333333
TRINITY_DN5864_c0_g1	leucine-rich repeat neuronal protein 1-like [Amphiprion ocellaris]	3.706	1.8900220195	1.39967149816E-6	0.000222504983489	yes	up	2.22	2.69	2.92	11.57	9.98	10.87	2.61	10.8066666667
TRINITY_DN27740_c0_g1	transmembrane 9 superfamily member 4 isoform X4 [Petromyzon marinus]	6.359	2.66869616875	1.42778007127E-6	0.000225986546585	yes	up	0.26	0.66	0.57	2.78	3.85	3.8	0.496666666667	3.47666666667
TRINITY_DN8988_c0_g1	nuclear receptor subfamily 6 group A member 1-A-like [Chanos chanos]	4.922	2.29936604013	1.43454552049E-6	0.000226074437783	yes	up	0.46	1.19	1.03	3.97	4.99	5.67	0.893333333333	4.87666666667
TRINITY_DN833_c0_g1	acidic mammalian chitinase-like [Erpetoichthys calabaricus]	3.825	1.93531194699	1.45703670696E-6	0.000227114084933	yes	up	26.14	49.69	50.4	170.94	187.21	183.6	42.0766666667	180.583333333
TRINITY_DN2315_c0_g1	transitional endoplasmic reticulum ATPase-like [Paramormyrops kingsleyae]	3.980	1.9926407666	1.46506191912E-6	0.000227114084933	yes	up	2.95	7.2	6.58	21.94	24.08	24.52	5.57666666667	23.5133333333
TRINITY_DN18078_c0_g1	PREDICTED: protein sel-1 homolog 1-like [Sinocyclocheilus anshuiensis]	4.183	2.06437236616	1.47742965061E-6	0.000227114084933	yes	up	0.9	0.73	0.61	3.05	3.52	3.55	0.746666666667	3.37333333333
TRINITY_DN140_c0_g2	transforming growth factor-beta-induced protein ig-h3-like [Petromyzon marinus]	4.105	2.03744296103	1.47854697777E-6	0.000227114084933	yes	up	11.49	26.27	20.82	80.56	96.04	91.78	19.5266666667	89.46
TRINITY_DN17190_c0_g1	PREDICTED: ribonucleoside-diphosphate reductase large subunit [Nothobranchius furzeri]	4.052	2.01880635039	1.47855200882E-6	0.000227114084933	yes	up	2.54	4.35	3.39	11.5	16.53	17.51	3.42666666667	15.18
TRINITY_DN78248_c0_g1	carboxypeptidase A1-like [Xiphophorus couchianus]	3.716	1.89378964789	1.47895800103E-6	0.000227114084933	yes	up	11.62	18.52	19.22	60.95	67.68	75.51	16.4533333333	68.0466666667
TRINITY_DN418_c0_g1	hypothetical protein DNTS_030979 [Danionella translucida]	4.085	2.03020209299	1.49078400993E-6	0.000227114084933	yes	up	5.41	9.91	8.01	30.16	36.11	41.23	7.77666666667	35.8333333333
TRINITY_DN13919_c0_g1	PREDICTED: epidermal growth factor receptor kinase substrate 8 isoform X1 [Latimeria chalumnae]	4.071	2.02521342033	1.49574359743E-6	0.000227114084933	yes	up	0.79	1.21	1.47	4.91	5.36	5.5	1.15666666667	5.25666666667
TRINITY_DN400_c0_g1	collagen, type II, alpha 1a isoform X2 [Gymnodraco acuticeps]	4.041	2.01456148951	1.49729096758E-6	0.000227114084933	yes	up	2.77	5.34	5.68	17.87	21.94	22.42	4.59666666667	20.7433333333
TRINITY_DN10821_c0_g5	hypothetical protein G5714_011926 [Onychostoma macrolepis]	5.291	2.40347283367	1.52226901754E-6	0.000229944735745	yes	up	0.32	0.18	0.25	1.41	1.36	1.57	0.25	1.44666666667
TRINITY_DN14496_c0_g2	PREDICTED: PHD and RING finger domain-containing protein 1 isoform X1 [Sinocyclocheilus anshuiensis]	4.257	2.08995810833	1.55810649468E-6	0.000234385573687	yes	up	0.25	0.38	0.41	1.81	1.66	1.49	0.346666666667	1.65333333333
TRINITY_DN9614_c0_g1		4.146	2.05166461804	1.57838260309E-6	0.000236142100969	yes	up	7.45	14.13	12.71	39.54	56.31	60.88	11.43	52.2433333333
TRINITY_DN2493_c1_g1	protein MON2 homolog isoform X4 [Oreochromis niloticus]	5.057	2.33842183746	1.58519862168E-6	0.000236142100969	yes	up	0.18	0.28	0.24	1.25	1.34	1.36	0.233333333333	1.31666666667
TRINITY_DN1855_c0_g2		5.572	2.47830691681	1.58924334516E-6	0.000236142100969	yes	up	5.37	14.53	13.19	44.02	72.33	87.37	11.03	67.9066666667
TRINITY_DN4576_c0_g1	vascular endothelial growth factor receptor kdr-like isoform X2 [Amblyraja radiata]	4.050	2.01805333614	1.62195798828E-6	0.00023907432285	yes	up	0.56	0.82	0.84	3.22	3.17	3.59	0.74	3.32666666667
TRINITY_DN9847_c0_g1	pogo transposable element derived with ZNF domain b [Danio rerio]	4.651	2.21740070203	1.62593003581E-6	0.00023907432285	yes	up	0.47	1.08	0.74	3.4	4.05	4.26	0.763333333333	3.90333333333
TRINITY_DN3956_c0_g1	hypothetical protein EXN66_Car013043 [Channa argus]	0.254	-1.977643436	1.62867904809E-6	0.00023907432285	yes	down	55.46	26.93	26.32	15.71	8.04	8.42	36.2366666667	10.7233333333
TRINITY_DN11334_c0_g2	E3 ubiquitin-protein ligase HECTD1 isoform X6 [Amblyraja radiata]	4.079	2.02806735978	1.65558185371E-6	0.000242047396797	yes	up	0.33	0.46	0.49	1.76	1.92	2.06	0.426666666667	1.91333333333
TRINITY_DN6922_c0_g1	LOW QUALITY PROTEIN: laminin subunit gamma-1 [Takifugu rubripes]	3.923	1.97193602811	1.67419261829E-6	0.000243789232305	yes	up	0.78	0.92	1.84	2.71	4.54	5.74	1.18	4.33
TRINITY_DN9759_c0_g1	carboxypeptidase B-like [Scleropages formosus]	3.910	1.96720355294	1.70180864196E-6	0.000245977590677	yes	up	8.28	15.63	15.04	50.27	59.88	59.64	12.9833333333	56.5966666667
TRINITY_DN3971_c0_g2	PREDICTED: 1-acyl-sn-glycerol-3-phosphate acyltransferase gamma-like isoform X1 [Sinocyclocheilus anshuiensis]	4.495	2.16836703766	1.70273466791E-6	0.000245977590677	yes	up	1.01	2.02	1.57	6.51	6.52	8.84	1.53333333333	7.29
TRINITY_DN16214_c0_g1	PREDICTED: signal recognition particle subunit SRP68 isoform X2 [Lepisosteus oculatus]	4.381	2.13116550285	1.78693448032E-6	0.000257013573184	yes	up	1.24	2	2.15	7.43	8.36	10.38	1.79666666667	8.72333333333
TRINITY_DN5104_c0_g1	splicing factor 3B subunit 2 [Paramormyrops kingsleyae]	4.808	2.2654346262	1.79324930197E-6	0.000257013573184	yes	up	0.65	1.13	1.1	4.48	5.04	5.85	0.96	5.12333333333
TRINITY_DN3103_c0_g1	PREDICTED: protein 4.1-like [Cyprinus carpio]	5.347	2.41864262328	1.82776726896E-6	0.00026093348886	yes	up	0.25	0.64	0.72	2.77	4.01	3.09	0.536666666667	3.29
TRINITY_DN96_c0_g1	endoplasmin [Thalassophryne amazonica]	3.986	1.99504260211	1.8483532963E-6	0.000262022343846	yes	up	3.47	6.29	6.1	18.67	24.94	26.36	5.28666666667	23.3233333333
TRINITY_DN13933_c0_g1	transcription elongation factor SPT5 [Petromyzon marinus]	4.055	2.01970133341	1.84978964862E-6	0.000262022343846	yes	up	0.77	1	0.78	3.31	3.62	4.39	0.85	3.77333333333
TRINITY_DN26409_c0_g1	Golgi reassembly-stacking protein 2 [Electrophorus electricus]	7.287	2.86528330411	1.9113600401E-6	0.000269694383332	yes	up	0.18	0.38	0.3	2.24	2.22	2.49	0.286666666667	2.31666666667
TRINITY_DN22779_c0_g1	ubiquitin carboxyl-terminal hydrolase 7 isoform X2 [Erpetoichthys calabaricus]	4.156	2.05527549956	1.95295166272E-6	0.000274499043744	yes	up	0.86	1.51	1.75	5.6	6.68	7.51	1.37333333333	6.59666666667
TRINITY_DN383_c0_g1	early growth response protein 1-like [Sander lucioperca]	0.313	-1.67709049518	1.97388973145E-6	0.000276374929938	yes	down	9.42	11.07	11.96	4.46	3.3	3.55	10.8166666667	3.77
TRINITY_DN3473_c0_g1	PREDICTED: protein phosphatase 1E [Latimeria chalumnae]	3.985	1.99458966087	2.00524138434E-6	0.000279688917071	yes	up	1.13	2.22	1.65	6.74	7.48	6.36	1.66666666667	6.86
TRINITY_DN57143_c0_g1	actin, cytoplasmic type 5 isoform X1 [Rhincodon typus]	3.864	1.95023882962	2.02595138716E-6	0.000281498985871	yes	up	78.87	146.96	146.58	438.3	576.55	583.77	124.136666667	532.873333333
TRINITY_DN8936_c0_g1	hexokinase-1 isoform X1 [Esox lucius]	4.851	2.27824930377	2.05009480534E-6	0.000283770537238	yes	up	0.52	1.08	1.15	3.6	5.68	5.46	0.916666666667	4.91333333333
TRINITY_DN35483_c0_g3	WD repeat domain phosphoinositide-interacting protein 2 isoform X1 [Petromyzon marinus]	5.179	2.37278578178	2.06810142395E-6	0.000285178652415	yes	up	0.39	0.76	0.7	2.96	3.8	3.76	0.616666666667	3.50666666667
TRINITY_DN18603_c0_g2	PREDICTED: vitelline membrane outer layer protein 1-like [Pundamilia nyererei]	4.327	2.11335656914	2.11100281378E-6	0.000289996024275	yes	up	11.35	27.8	25.84	86.09	110.28	117.79	21.6633333333	104.72
TRINITY_DN9781_c0_g1	DNA replication licensing factor MCM7 [Erpetoichthys calabaricus]	4.410	2.14070840027	2.13975650569E-6	0.000292344694824	yes	up	0.9	1.4	1.09	4.32	5.81	6.17	1.13	5.43333333333
TRINITY_DN9953_c0_g2	PREDICTED: transcriptional activator GLI3 isoform X1 [Latimeria chalumnae]	4.363	2.12527335771	2.14793055472E-6	0.000292344694824	yes	up	0.37	0.67	0.66	2.74	2.84	2.67	0.566666666667	2.75
TRINITY_DN10628_c0_g1	proteasome subunit beta type-7-like isoform X2 [Kryptolebias marmoratus]	0.268	-1.89813470636	2.15219146832E-6	0.000292344694824	yes	down	6.03	5.36	5.9	2.37	1.48	2.98	5.76333333333	2.27666666667
TRINITY_DN2297_c0_g1	brain protein I3-like isoform X1 [Petromyzon marinus]	4.180	2.06350114416	2.17017788212E-6	0.000293692028329	yes	up	11.86	16.55	20.54	59.97	82.06	84.45	16.3166666667	75.4933333333
TRINITY_DN13637_c0_g1	PREDICTED: IgGFc-binding protein-like [Lepisosteus oculatus]	4.304	2.10574663073	2.19924052879E-6	0.000296522785963	yes	up	0.73	1.55	1.53	5.12	6.46	6.67	1.27	6.08333333333
TRINITY_DN4851_c1_g2	PREDICTED: ER membrane protein complex subunit 1 [Latimeria chalumnae]	4.896	2.29169188026	2.26390895414E-6	0.000304115651536	yes	up	0.34	0.94	0.66	3.04	3.6	3.9	0.646666666667	3.51333333333
TRINITY_DN6445_c0_g1	chloride channel protein 2-like isoform X6 [Betta splendens]	4.286	2.0994779794	2.28993331854E-6	0.000306480634295	yes	up	0.74	1.2	1.29	4.65	5.11	5.67	1.07666666667	5.14333333333
TRINITY_DN4011_c0_g1		4.229	2.08033333217	2.31610690679E-6	0.000308848189871	yes	up	1.5	3.1	2.89	8.86	12.4	13.76	2.49666666667	11.6733333333
TRINITY_DN66591_c0_g1	PREDICTED: aconitate hydratase, mitochondrial-like [Salmo salar]	4.447	2.15272019867	2.32766074813E-6	0.000309256065237	yes	up	2.98	7.04	6.4	19.53	30.55	30.72	5.47333333333	26.9333333333
TRINITY_DN13570_c0_g5	PREDICTED: RNA polymerase-associated protein CTR9 homolog [Latimeria chalumnae]	4.190	2.06678080332	2.37043956246E-6	0.000313794479388	yes	up	0.52	0.7	0.81	3.16	3.1	3.23	0.676666666667	3.16333333333
TRINITY_DN11318_c0_g1	PREDICTED: fatty-acid amide hydrolase 2 isoform X1 [Callorhinchus milii]	5.410	2.43570765974	2.37920818428E-6	0.000313814111378	yes	up	0.37	0.82	0.58	3.61	3.86	3.09	0.59	3.52
TRINITY_DN9927_c0_g1	PREDICTED: trimeric intracellular cation channel type B isoform X1 [Lepisosteus oculatus]	4.104	2.03692996344	2.40577559873E-6	0.000316172761357	yes	up	2.61	3.79	3.13	11.3	16.37	14.97	3.17666666667	14.2133333333
TRINITY_DN1183_c0_g1	Programmed cell death 6-interacting protein ALG-2-interacting protein 1 [Triplophysa tibetana]	3.764	1.91226115967	2.42399248322E-6	0.000317420943738	yes	up	2.27	3.09	2	7.55	7.69	11.66	2.45333333333	8.96666666667
TRINITY_DN1369_c0_g1		5.961	2.57551340643	2.46220963802E-6	0.000321269819578	yes	up	3.04	8.51	10.01	27.65	55.24	61.74	7.18666666667	48.21
TRINITY_DN8011_c0_g1		6.152	2.62114788245	2.50136098116E-6	0.00032482635526	yes	up	4.45	13.76	8.91	27.07	71.87	81.05	9.04	59.9966666667
TRINITY_DN18440_c0_g1	suppressor of tumorigenicity 14 protein homolog [Danio rerio]	3.888	1.95890682018	2.50731254335E-6	0.00032482635526	yes	up	0.64	1.04	1.05	3.82	3.88	4.1	0.91	3.93333333333
TRINITY_DN4743_c0_g1	propionyl-CoA carboxylase alpha chain, mitochondrial [Astyanax mexicanus]	4.474	2.16153773022	2.53459184603E-6	0.000325946380661	yes	up	0.99	1.73	1.8	5.62	9.14	7.48	1.50666666667	7.41333333333
TRINITY_DN5111_c0_g1	PREDICTED: C-1-tetrahydrofolate synthase, cytoplasmic [Pygocentrus nattereri]	4.140	2.0496844013	2.53711548824E-6	0.000325946380661	yes	up	2.61	3.01	4.42	7.02	11.09	10.85	3.34666666667	9.65333333333
TRINITY_DN13190_c0_g1	Xylosyltransferase 2 [Bagarius yarrelli]	5.504	2.46050268889	2.54543838652E-6	0.000325946380661	yes	up	0.42	0.63	0.81	2.41	4.15	4.69	0.62	3.75
TRINITY_DN65557_c0_g1	PREDICTED: glutamate dehydrogenase, mitochondrial [Pygocentrus nattereri]	4.057	2.02044337116	2.55177229119E-6	0.000325946380661	yes	up	11.66	23.43	23.66	68.25	96.57	99.55	19.5833333333	88.1233333333
TRINITY_DN6059_c0_g1		4.154	2.05453708399	2.5738104307E-6	0.000327611870346	yes	up	4.66	10.9	10.58	31.19	41.2	41.01	8.71333333333	37.8
TRINITY_DN32391_c0_g4	probable palmitoyltransferase ZDHHC8 isoform X1 [Oncorhynchus nerka]	11.260	3.49318410587	2.59200171816E-6	0.000328777806787	yes	up	0.1	0.07	0.07	0.78	1.17	0.88	0.08	0.943333333333
TRINITY_DN14444_c0_g1	PREDICTED: sodium/calcium exchanger 1-like [Ictalurus punctatus]	4.993	2.32004056329	2.62408331303E-6	0.000330353064103	yes	up	1.38	0.23	2.15	1.08	4.54	7.69	1.25333333333	4.43666666667
TRINITY_DN19787_c0_g1	endoplasmic reticulum chaperone BiP [Denticeps clupeoides]	4.159	2.05618168999	2.6319365156E-6	0.000330353064103	yes	up	5.53	12.86	11.64	37.84	47.11	54.24	10.01	46.3966666667
TRINITY_DN18917_c0_g1	peroxisomal multifunctional enzyme type 2 [Erpetoichthys calabaricus]	4.162	2.05729571707	2.63298998755E-6	0.000330353064103	yes	up	1.8	3.88	3.91	13.35	15.46	15.89	3.19666666667	14.9
TRINITY_DN25478_c0_g1		4.685	2.22793523302	2.64071919717E-6	0.000330353064103	yes	up	0.35	0.53	0.33	1.49	2.14	2.47	0.403333333333	2.03333333333
TRINITY_DN9954_c0_g1	PREDICTED: F-BAR domain only protein 2 isoform X6 [Lates calcarifer]	5.901	2.56085393876	2.66788439877E-6	0.000332497293043	yes	up	0.11	0.35	0.22	1.14	1.6	1.63	0.226666666667	1.45666666667
TRINITY_DN46999_c0_g1	PREDICTED: adhesion G protein-coupled receptor L2-like isoform X3 [Sinocyclocheilus anshuiensis]	4.702	2.23317097487	2.67612643835E-6	0.000332497293043	yes	up	0.23	0.38	0.42	1.41	1.67	2.28	0.343333333333	1.78666666667
TRINITY_DN1803_c0_g2	acidic mammalian chitinase-like [Scleropages formosus]	3.989	1.99616322981	2.68803073374E-6	0.000332840376976	yes	up	3.81	7.51	5.37	18.98	25.74	27.92	5.56333333333	24.2133333333
TRINITY_DN8584_c0_g1		4.306	2.10648766883	2.75113441485E-6	0.000339499312672	yes	up	1.35	2.91	2.03	7.69	9.83	12.28	2.09666666667	9.93333333333
TRINITY_DN12408_c0_g1	hypothetical protein EPR50_G00018240, partial [Perca flavescens]	0.148	-2.75468902903	2.78298378797E-6	0.000341566998707	yes	down	44.7	48.83	41.21	21.66	2.79	3.15	44.9133333333	9.2
TRINITY_DN9424_c0_g1	coatomer subunit gamma-2 [Monopterus albus]	4.682	2.22703282947	2.79227204122E-6	0.000341566998707	yes	up	0.64	1.18	1.08	3.6	5.78	5.52	0.966666666667	4.96666666667
TRINITY_DN18753_c0_g1	lysosomal thioesterase PPT2-A-like [Salmo trutta]	8.403	3.07096716645	2.79772934687E-6	0.000341566998707	yes	up	0.12	0.17	0.07	0.85	1.21	1.12	0.12	1.06
TRINITY_DN10678_c0_g1	PREDICTED: NADH-ubiquinone oxidoreductase 75 kDa subunit, mitochondrial [Lepisosteus oculatus]	3.872	1.9529861427	2.80542062997E-6	0.000341566998707	yes	up	3.43	5.51	5.8	16.56	22.22	24.26	4.91333333333	21.0133333333
TRINITY_DN4878_c0_g1	PREDICTED: eukaryotic translation initiation factor 3 subunit A isoform X2 [Callorhinchus milii]	3.565	1.83384605731	2.92459607483E-6	0.000354889985027	yes	up	3.22	4.39	4.04	11.8	16.83	18.06	3.88333333333	15.5633333333
TRINITY_DN33700_c0_g1	poly [ADP-ribose] polymerase 1 [Archocentrus centrarchus]	4.339	2.11741785327	2.9380066551E-6	0.000355332871336	yes	up	0.54	0.89	0.62	3.14	3.51	3.11	0.683333333333	3.25333333333
TRINITY_DN57615_c0_g1	sodium/potassium-transporting ATPase subunit alpha-3 [Oryzias latipes]	5.776	2.53003311894	2.95481659102E-6	0.000355670519723	yes	up	0.2	0.27	0.29	1.64	1.55	1.68	0.253333333333	1.62333333333
TRINITY_DN2231_c0_g1	cathepsin B [Thalassophryne amazonica]	3.820	1.93373545117	2.96432781845E-6	0.000355670519723	yes	up	8.22	13.62	11.67	36.64	47.58	56.87	11.17	47.03
TRINITY_DN3967_c0_g2		3.947	1.98085029319	2.9701087242E-6	0.000355670519723	yes	up	2.14	3.57	4.11	12.23	15.06	15.82	3.27333333333	14.37
TRINITY_DN7985_c0_g1		4.555	2.18734626668	2.98029167193E-6	0.000355719796803	yes	up	0.4	0.78	0.95	2.96	3.42	4.46	0.71	3.61333333333
TRINITY_DN760_c0_g1	alpha-tectorin-like [Larimichthys crocea]	0.229	-2.12460248922	2.99237409868E-6	0.000355832986055	yes	down	4.02	2.13	2.06	1.19	0.51	0.41	2.73666666667	0.703333333333
TRINITY_DN18032_c0_g1	chloride intracellular channel protein 5-like isoform X2 [Petromyzon marinus]	4.068	2.02428590224	3.0011710573E-6	0.000355832986055	yes	up	0.87	1.29	0.96	3.53	4.7	4.72	1.04	4.31666666667
TRINITY_DN32071_c0_g2	GRAM domain-containing protein 1B isoform X8 [Paramormyrops kingsleyae]	6.755	2.75588512033	3.01056366622E-6	0.000355832986055	yes	up	0.18	0.13	0.2	1.4	1.04	1.47	0.17	1.30333333333
TRINITY_DN21547_c0_g1	DBH-like monooxygenase protein 1 [Rhincodon typus]	4.283	2.09878178938	3.02430498764E-6	0.000356300319644	yes	up	13.59	31.57	29.43	95.73	122.36	138.28	24.8633333333	118.79
TRINITY_DN7334_c0_g1	sodium-independent sulfate anion transporter [Hippoglossus hippoglossus]	4.786	2.25890074056	3.05084322613E-6	0.000358267409045	yes	up	0.86	1.72	1.16	4.88	7.01	7.61	1.24666666667	6.5
TRINITY_DN71699_c0_g1	dihydrolipoyllysine-residue succinyltransferase component of 2-oxoglutarate dehydrogenase complex, mitochondrial [Thalassophryne amazonica]	4.248	2.08692521532	3.0697583043E-6	0.000359097925212	yes	up	2.54	4.28	4.82	13.47	19.86	21.24	3.88	18.19
TRINITY_DN33006_c0_g1	EH domain-containing protein 3 [Petromyzon marinus]	4.857	2.28008401129	3.10840375999E-6	0.000359097925212	yes	up	1.11	2.57	2.48	7.26	12.55	13.11	2.05333333333	10.9733333333
TRINITY_DN2700_c0_g1	PREDICTED: xaa-Pro dipeptidase isoform X1 [Lepisosteus oculatus]	3.840	1.94112081082	3.11013365899E-6	0.000359097925212	yes	up	1.78	3.35	3.02	10.78	12.17	12.93	2.71666666667	11.96
TRINITY_DN34593_c0_g1	PREDICTED: alpha-1,4-N-acetylglucosaminyltransferase-like [Latimeria chalumnae]	7.965	2.99362703129	3.11102601983E-6	0.000359097925212	yes	up	0.18	0.93	0.66	2.97	6.44	5.91	0.59	5.10666666667
TRINITY_DN15436_c0_g1		6.026	2.5912333396	3.12586039318E-6	0.000359097925212	yes	up	20.35	42.01	63.94	157.87	364.45	331.2	42.1	284.506666667
TRINITY_DN4104_c0_g2	guanine nucleotide-binding protein subunit beta-4 isoform X2 [Cynoglossus semilaevis]	4.064	2.02297410618	3.13734641747E-6	0.000359097925212	yes	up	1.83	3.49	3.33	10.47	12.98	15.48	2.88333333333	12.9766666667
TRINITY_DN65312_c0_g1	ATP-dependent RNA helicase DHX8 [Amblyraja radiata]	5.745	2.5223917658	3.13900363869E-6	0.000359097925212	yes	up	0.22	0.4	0.21	1.26	1.9	1.95	0.276666666667	1.70333333333
TRINITY_DN14495_c0_g1	PREDICTED: 60S acidic ribosomal protein P0 [Lepisosteus oculatus]	4.235	2.08234342298	3.14828678771E-6	0.000359097925212	yes	up	35.17	75.44	70.13	192.45	308.38	343	60.2466666667	281.276666667
TRINITY_DN20612_c0_g1	PREDICTED: calcium-binding protein 39-like [Sinocyclocheilus anshuiensis]	9.987	3.31998275578	3.15188582663E-6	0.000359097925212	yes	up	0.45	0.22	0.08	2.8	1.95	3.15	0.25	2.63333333333
TRINITY_DN14279_c0_g1		3.762	1.9113540715	3.15924299223E-6	0.000359097925212	yes	up	8.48	14.99	16.39	51.48	52.94	63.58	13.2866666667	56
TRINITY_DN9209_c0_g1	ABC transporter G family member 20-like [Amblyraja radiata]	4.278	2.09706842946	3.16642220616E-6	0.000359097925212	yes	up	0.75	1.63	1.14	4.69	5.1	6.83	1.17333333333	5.54
TRINITY_DN74954_c0_g1	SWI/SNF-related matrix-associated actin-dependent regulator of chromatin subfamily D member 1-like isoform X2 [Petromyzon marinus]	4.288	2.1003388854	3.19799893856E-6	0.000361278605133	yes	up	1.19	1.86	1.44	6.23	7.31	7.53	1.49666666667	7.02333333333
TRINITY_DN45430_c0_g2	PREDICTED: UBX domain-containing protein 6 isoform X1 [Latimeria chalumnae]	5.088	2.34702150331	3.20549910609E-6	0.000361278605133	yes	up	0.3	0.51	0.37	1.91	2.17	2.49	0.393333333333	2.19
TRINITY_DN4318_c0_g1	paxillin-like isoform X3 [Epinephelus lanceolatus]	4.020	2.00734586439	3.22572018142E-6	0.000362148790447	yes	up	2.46	2.76	3.66	10.39	14.54	14.53	2.96	13.1533333333
TRINITY_DN71601_c0_g1	growth hormone-inducible transmembrane protein [Amblyraja radiata]	4.502	2.17070083138	3.24207716485E-6	0.000362148790447	yes	up	3.33	6.24	6.34	16.86	30.89	30.67	5.30333333333	26.14
TRINITY_DN12607_c0_g1	sodium/calcium exchanger 1b isoform X1 [Esox lucius]	4.636	2.21294616645	3.2430641052E-6	0.000362148790447	yes	up	0.41	0.78	0.34	1.53	2.29	2.2	0.51	2.00666666667
TRINITY_DN36417_c0_g1	cystathionine beta-synthase-like isoform X1 [Salmo trutta]	4.043	2.01525607606	3.25547523316E-6	0.000362422998128	yes	up	3.12	4.54	6.7	13.69	27.71	21.52	4.78666666667	20.9733333333
TRINITY_DN22487_c0_g1	ADP-ribosylation factor 4-like [Sparus aurata]	4.212	2.07463437788	3.34046078146E-6	0.000370750409416	yes	up	1.4	2.56	1.6	6.2	8.32	10.99	1.85333333333	8.50333333333
TRINITY_DN3422_c0_g1	PREDICTED: protein fem-1 homolog A-like [Lepisosteus oculatus]	4.126	2.04467815801	3.37841227898E-6	0.000373032735177	yes	up	0.5	0.59	0.59	2.19	2.6	2.82	0.56	2.53666666667
TRINITY_DN8910_c0_g1	protein RFT1 homolog isoform X1 [Erpetoichthys calabaricus]	4.950	2.30744722082	3.3908057933E-6	0.000373032735177	yes	up	0.93	2.39	2.33	6.99	11.86	12.1	1.88333333333	10.3166666667
TRINITY_DN19523_c0_g1	hypothetical protein OJAV_G00050020 [Oryzias javanicus]	4.121	2.04308991945	3.39176561212E-6	0.000373032735177	yes	up	0.93	1.91	1.44	5.8	6.83	6.89	1.42666666667	6.50666666667
TRINITY_DN37774_c0_g1	protein polybromo-1-like isoform X3 [Oreochromis aureus]	4.465	2.15870701539	3.44695064574E-6	0.000376426351717	yes	up	0.27	0.32	0.27	1.39	1.39	1.45	0.286666666667	1.41
TRINITY_DN15917_c0_g1	acyl-CoA synthetase family member 2, mitochondrial [Erpetoichthys calabaricus]	5.410	2.43570298793	3.45263601189E-6	0.000376426351717	yes	up	0.44	0.87	0.69	2.96	3.96	4.93	0.666666666667	3.95
TRINITY_DN26568_c0_g1	PREDICTED: trifunctional enzyme subunit beta, mitochondrial isoform X2 [Poecilia formosa]	4.256	2.08944750285	3.45364249734E-6	0.000376426351717	yes	up	6.58	12.25	13.23	33.57	54.48	62.16	10.6866666667	50.07
TRINITY_DN2208_c0_g1	dolichyl-diphosphooligosaccharide--protein glycosyltransferase subunit 2 [Erpetoichthys calabaricus]	4.437	2.14953437671	3.46960873228E-6	0.000377037720268	yes	up	1.69	3.56	4.2	12.45	16.25	18.16	3.15	15.62
TRINITY_DN6592_c0_g2	PREDICTED: uncharacterized protein LOC108894303 isoform X3 [Lates calcarifer]	0.345	-1.53352578331	3.50648413977E-6	0.000379910859	yes	down	90.53	80.36	78.03	47.17	22.79	27.19	82.9733333333	32.3833333333
TRINITY_DN4239_c0_g1	alpha-enolase isoform X1 [Cynoglossus semilaevis]	3.931	1.97486976263	3.53530738294E-6	0.000380550051511	yes	up	10.72	20.34	21.41	60.52	83.06	85.39	17.49	76.3233333333
TRINITY_DN5151_c0_g1	pyruvate kinase PKM-like [Salarias fasciatus]	4.113	2.04031272207	3.53704915877E-6	0.000380550051511	yes	up	4.09	8.92	8.01	24.65	34.68	36.43	7.00666666667	31.92
TRINITY_DN9702_c0_g1	transmembrane protease serine 9-like [Chanos chanos]	4.559	2.18874345423	3.54862338622E-6	0.000380550051511	yes	up	0.39	0.66	0.75	2	3.35	3.66	0.6	3.00333333333
TRINITY_DN9630_c0_g2	PREDICTED: rho guanine nucleotide exchange factor 11 isoform X2 [Latimeria chalumnae]	4.038	2.01377383453	3.55419782205E-6	0.000380550051511	yes	up	0.78	1.7	1.53	5.28	6.36	6.68	1.33666666667	6.10666666667
TRINITY_DN14057_c0_g1	LOW QUALITY PROTEIN: probable cation-transporting ATPase 13A2 [Rhincodon typus]	4.237	2.08315258886	3.58019776299E-6	0.0003820024987	yes	up	0.43	0.57	0.71	2.73	2.93	2.47	0.57	2.71
TRINITY_DN9486_c0_g1	ubiquitin-associated protein 2 isoform X7 [Amblyraja radiata]	3.927	1.97358062594	3.58874998779E-6	0.0003820024987	yes	up	1.8	3.6	3.11	10.28	13.61	13.12	2.83666666667	12.3366666667
TRINITY_DN69917_c0_g1		5.053	2.33703748239	3.62315512783E-6	0.000384540347736	yes	up	19.34	59.51	44.71	161.16	274.81	254.74	41.1866666667	230.236666667
TRINITY_DN13642_c0_g1	dihydropyrimidine dehydrogenase [NADP(+)] [Epinephelus lanceolatus]	4.104	2.03693276146	3.67089283453E-6	0.000388474368454	yes	up	1	2.21	1.84	6.39	8.1	8.55	1.68333333333	7.68
TRINITY_DN17792_c0_g1	host cell factor 1-like isoform X1 [Rhincodon typus]	3.931	1.97486250005	3.68233322067E-6	0.000388555532073	yes	up	0.63	1.2	0.99	3.85	4.07	4.4	0.94	4.10666666667
TRINITY_DN29531_c0_g1	PREDICTED: spectrin beta chain, non-erythrocytic 5 isoform X2 [Lepisosteus oculatus]	3.488	1.80226637485	3.69404146103E-6	0.000388664408518	yes	up	0.46	0.8	0.59	2.62	2.12	2.51	0.616666666667	2.41666666667
TRINITY_DN12951_c0_g1	lateral signaling target protein 2 homolog [Salarias fasciatus]	4.338	2.11719415618	3.74283203273E-6	0.000392662989393	yes	up	0.68	1.52	1.1	4.5	5.9	5.39	1.1	5.26333333333
TRINITY_DN6803_c0_g1	PREDICTED: aldehyde dehydrogenase family 8 member A1 [Austrofundulus limnaeus]	4.125	2.04433675283	3.75848749426E-6	0.000393172352705	yes	up	0.65	0.52	0.64	2.56	2.57	3.06	0.603333333333	2.73
TRINITY_DN25402_c0_g1	DNA-directed RNA polymerase II subunit RPB2 [Gouania willdenowi]	3.640	1.86389509105	3.82268280143E-6	0.0003987419619	yes	up	1.71	2.78	1.81	7.21	8.9	8.99	2.1	8.36666666667
TRINITY_DN16903_c0_g1	39S ribosomal protein L2, mitochondrial-like protein [Callorhinchus milii]	4.723	2.23960354415	3.87134057893E-6	0.000402663664102	yes	up	1.41	1.68	2.52	9.28	9.07	11.35	1.87	9.9
TRINITY_DN5018_c1_g1		4.343	2.11878899752	3.89587540586E-6	0.000404061106197	yes	up	12.98	20.01	28.84	80.59	103.36	97.95	20.61	93.9666666667
TRINITY_DN5116_c0_g1	paraplegin isoform X1 [Electrophorus electricus]	4.173	2.06124905328	3.93564658914E-6	0.000406166055568	yes	up	1.44	3.04	2.36	8.37	11.41	11.71	2.28	10.4966666667
TRINITY_DN32487_c0_g1	titin [Anabas testudineus]	6.618	2.72635018484	3.93848526579E-6	0.000406166055568	yes	up	0.2	0.2	0.13	1.22	1.24	1.29	0.176666666667	1.25
TRINITY_DN2658_c0_g1	PREDICTED: trifunctional enzyme subunit alpha, mitochondrial [Austrofundulus limnaeus]	4.092	2.03275823998	3.96412140515E-6	0.000406632746571	yes	up	2.56	5.5	4.34	13.99	21.27	20.59	4.13333333333	18.6166666667
TRINITY_DN14341_c0_g1	PREDICTED: abl interactor 2-like isoform X7 [Stegastes partitus]	6.596	2.72157002335	3.96535064918E-6	0.000406632746571	yes	up	0.23	0.2	0.45	1.66	2.66	2.14	0.293333333333	2.15333333333
TRINITY_DN13447_c0_g1	histone acetyltransferase KAT6B isoform X2 [Astatotilapia calliptera]	3.787	1.92110675361	4.01289293162E-6	0.000409890011529	yes	up	0.54	0.46	0.71	2.33	2.27	2.59	0.57	2.39666666667
TRINITY_DN532_c0_g1	maltase-glucoamylase, intestinal-like [Petromyzon marinus]	3.655	1.86968271471	4.01963339512E-6	0.000409890011529	yes	up	13.42	25.06	23.99	66.61	89.68	87.17	20.8233333333	81.1533333333
TRINITY_DN75602_c0_g1	leukocyte elastase inhibitor-like [Archocentrus centrarchus]	4.076	2.02715170321	4.04936030259E-6	0.000411767911886	yes	up	6.95	14.51	12.8	38.58	57.01	58.57	11.42	51.3866666667
TRINITY_DN1273_c0_g1		3.781	1.91860438117	4.07051121812E-6	0.000412765711377	yes	up	6.42	10.64	10.36	29.01	42.27	42.28	9.14	37.8533333333
TRINITY_DN15461_c0_g1	PREDICTED: hydroxymethylglutaryl-CoA synthase, cytoplasmic-like isoform X1 [Nothobranchius furzeri]	4.545	2.18430916089	4.1871119639E-6	0.000421547132078	yes	up	1.66	4.36	2.96	11.64	15.34	18.04	2.99333333333	15.0066666667
TRINITY_DN10100_c0_g2	PREDICTED: endoribonuclease Dicer isoform X2 [Latimeria chalumnae]	7.146	2.83711852224	4.18857127269E-6	0.000421547132078	yes	up	0.16	0.18	0.09	1.03	1.23	1.04	0.143333333333	1.1
TRINITY_DN7925_c0_g1	ATP-dependent RNA helicase DDX3X-like isoform X4 [Oncorhynchus kisutch]	3.995	1.99807889409	4.19184874773E-6	0.000421547132078	yes	up	1.82	3.78	3.58	11	13.96	15.78	3.06	13.58
TRINITY_DN43663_c0_g1	PREDICTED: protein regulator of cytokinesis 1 isoform X3 [Latimeria chalumnae]	5.331	2.41450052673	4.23016721576E-6	0.00042422867031	yes	up	0.35	0.27	0.16	1.53	1.66	1.48	0.26	1.55666666667
TRINITY_DN10047_c0_g1	probable G-protein coupled receptor 158 isoform X1 [Kryptolebias marmoratus]	4.183	2.0644815737	4.25004347338E-6	0.000424317173372	yes	up	0.84	1.66	1.25	4.39	6.49	6.34	1.25	5.74
TRINITY_DN14126_c0_g1	sodium- and chloride-dependent glycine transporter 2 isoform X2 [Takifugu rubripes]	3.552	1.8285870172	4.2543612867E-6	0.000424317173372	yes	up	1.83	2.51	3.01	8.77	9.87	10.41	2.45	9.68333333333
TRINITY_DN14023_c1_g1	aminoacylase-1A-like protein [Labeo rohita]	4.263	2.09177537256	4.27823451954E-6	0.000425532375545	yes	up	1.06	2.6	1.77	6.88	8.78	9.92	1.81	8.52666666667
TRINITY_DN1775_c0_g1	titin-like [Anarrhichthys ocellatus]	0.179	-2.48496461544	4.4065905657E-6	0.000436928171866	yes	down	50.86	12.58	11.15	8.79	3.14	2.75	24.8633333333	4.89333333333
TRINITY_DN26373_c0_g2		4.578	2.19460248472	4.4168104397E-6	0.000436928171866	yes	up	32.22	34.4	47.53	226.43	147.38	235.96	38.05	203.256666667
TRINITY_DN10821_c0_g2	inner centromere protein A-like isoform X2 [Carassius auratus]	4.802	2.26361030713	4.45074933524E-6	0.000439092354472	yes	up	0.33	0.2	0.29	1.19	1.59	1.53	0.273333333333	1.43666666667
TRINITY_DN14047_c0_g1	cytoplasmic aconitate hydratase isoform X1 [Erpetoichthys calabaricus]	4.090	2.03207531007	4.50370727869E-6	0.000442179253458	yes	up	1.17	2.71	2.22	8.2	9.4	10.21	2.03333333333	9.27
TRINITY_DN21285_c0_g1		7.315	2.87087821375	4.5063318051E-6	0.000442179253458	yes	up	0.21	1.11	1.12	3.18	8.75	7.74	0.813333333333	6.55666666667
TRINITY_DN18614_c0_g1	C-C motif chemokine 20-like [Monopterus albus]	0.088	-3.50818697802	4.52762554144E-6	0.000442955653089	yes	down	8.23	5.17	5.44	1.66	0	0.31	6.28	0.656666666667
TRINITY_DN5433_c0_g1	kinesin light chain 1-like isoform X4 [Tachysurus fulvidraco]	4.939	2.30432565265	4.538579788E-6	0.000442955653089	yes	up	0.42	0.92	1.02	4.03	4.63	4.71	0.786666666667	4.45666666667
TRINITY_DN11060_c0_g1	zinc finger RNA-binding protein [Periophthalmus magnuspinnatus]	3.477	1.79796671017	4.5594824379E-6	0.000443805878795	yes	up	3.97	6.49	5.39	17.23	20.88	22.67	5.28333333333	20.26
TRINITY_DN13853_c0_g1		3.586	1.84251550101	4.58773172142E-6	0.000445364761564	yes	up	0.69	1.05	0.8	3.31	3.14	3.63	0.846666666667	3.36
TRINITY_DN10184_c0_g1	traf2 and NCK-interacting protein kinase-like isoform X5 [Parambassis ranga]	4.740	2.24479255952	4.66074632559E-6	0.000451249492651	yes	up	0.26	0.24	0.35	1.6	1.41	1.52	0.283333333333	1.51
TRINITY_DN5253_c0_g1	myeloperoxidase [Epinephelus coioides]	0.193	-2.37223539927	4.72744336704E-6	0.000456492966402	yes	down	274.65	96.12	93.85	35.78	43.34	46.06	154.873333333	41.7266666667
TRINITY_DN6997_c0_g1	ATP-binding cassette sub-family E member 1 [Anabas testudineus]	4.625	2.20943244628	4.75809617425E-6	0.000457349524147	yes	up	1.2	1.5	2.36	5.8	8.82	11.14	1.68666666667	8.58666666667
TRINITY_DN18554_c0_g1	4-aminobutyrate aminotransferase, mitochondrial [Carassius auratus]	4.618	2.20736447871	4.77504958062E-6	0.000457349524147	yes	up	0.9	2.69	1.74	6.46	10.1	10.57	1.77666666667	9.04333333333
TRINITY_DN10665_c0_g1	PREDICTED: DNA mismatch repair protein Msh2 [Lepisosteus oculatus]	3.828	1.93644684251	4.77912419904E-6	0.000457349524147	yes	up	1.01	1.36	1.02	4.27	5.06	4.84	1.13	4.72333333333
TRINITY_DN24595_c0_g1	PREDICTED: WD repeat-containing protein 3 [Pygocentrus nattereri]	4.784	2.25836264029	4.78656655038E-6	0.000457349524147	yes	up	0.34	0.4	0.5	2.02	2.17	2.39	0.413333333333	2.19333333333
TRINITY_DN7372_c0_g1		5.725	2.51728757241	4.87262317415E-6	0.000464353335162	yes	up	1.87	7.22	9.98	31.19	45.65	37.3	6.35666666667	38.0466666667
TRINITY_DN4628_c0_g1	lysosome-associated membrane glycoprotein 1 [Astyanax mexicanus]	3.807	1.92858729456	4.90928636841E-6	0.000466566918451	yes	up	5.46	11.82	10.17	33.52	47.75	38.24	9.15	39.8366666667
TRINITY_DN9308_c0_g1	dual oxidase maturation factor 1 [Esox lucius]	4.295	2.10265668312	4.92148381181E-6	0.000466566918451	yes	up	0.4	0.69	0.8	2.84	2.97	3.29	0.63	3.03333333333
TRINITY_DN32527_c0_g1	PREDICTED: integrin alpha-8 isoform X2 [Pygocentrus nattereri]	4.347	2.11991934773	4.93630073989E-6	0.000466756083467	yes	up	0.29	0.6	0.58	2.26	2.61	2.31	0.49	2.39333333333
TRINITY_DN9224_c0_g1	PREDICTED: unconventional myosin-VIIa isoform X2 [Lates calcarifer]	3.944	1.97977602654	4.95540626753E-6	0.000467348729956	yes	up	0.42	0.92	0.53	2.97	2.79	2.46	0.623333333333	2.74
TRINITY_DN1547_c0_g2	PREDICTED: G2/mitotic-specific cyclin-B2 isoform X1 [Latimeria chalumnae]	3.866	1.9509866716	4.98557556325E-6	0.000468979051175	yes	up	2.56	3.68	3.97	11.23	15.1	17	3.40333333333	14.4433333333
TRINITY_DN14871_c0_g1	hypothetical protein OJAV_G00042450 [Oryzias javanicus]	4.210	2.07385294333	5.0253788576E-6	0.000471504876113	yes	up	0.87	1.65	1.44	5.24	6.68	6.53	1.32	6.15
TRINITY_DN7415_c0_g1		4.775	2.25542060025	5.04618501898E-6	0.000472239895709	yes	up	0.69	1.54	1.68	5.35	7.55	7.5	1.30333333333	6.8
TRINITY_DN18218_c0_g1	thrombospondin type-1 domain-containing protein 4 isoform X2 [Petromyzon marinus]	4.632	2.21155355407	5.10173847762E-6	0.000476214583434	yes	up	0.91	1.41	1.27	3.54	6.21	7.8	1.19666666667	5.85
TRINITY_DN3675_c0_g1	frizzled-8-like [Oncorhynchus nerka]	4.334	2.11569596587	5.23391688249E-6	0.00048617903398	yes	up	0.67	1.82	1.92	4.73	7.43	7.54	1.47	6.56666666667
TRINITY_DN2059_c0_g2	septin-6 isoform X1 [Maylandia zebra]	3.782	1.91930782055	5.23603696063E-6	0.00048617903398	yes	up	1.75	3.27	2.56	8.46	11.78	11.72	2.52666666667	10.6533333333
TRINITY_DN12951_c0_g2		4.456	2.15588532789	5.26846488009E-6	0.00048617903398	yes	up	0.65	0.67	0.78	2.76	3.64	3.78	0.7	3.39333333333
TRINITY_DN20102_c0_g1	PREDICTED: beta-1,3-galactosyl-O-glycosyl-glycoprotein beta-1,6-N-acetylglucosaminyltransferase 3 [Lates calcarifer]	0.196	-2.34795697682	5.27767861375E-6	0.00048617903398	yes	down	10.56	3.81	4.28	2.23	0.71	1.11	6.21666666667	1.35
TRINITY_DN12135_c0_g1	G1/S-specific cyclin-D2-like isoform X1 [Oncorhynchus tshawytscha]	6.024	2.59063874385	5.28500893402E-6	0.00048617903398	yes	up	0.1	0.27	0.31	1.46	1.64	1.54	0.226666666667	1.54666666667
TRINITY_DN17360_c0_g1	PREDICTED: afadin isoform X9 [Latimeria chalumnae]	3.820	1.93347160066	5.2886193126E-6	0.00048617903398	yes	up	0.41	0.67	0.65	2.3	2.49	2.56	0.576666666667	2.45
TRINITY_DN14335_c0_g1	actin-binding LIM protein 1 isoform X43 [Astyanax mexicanus]	4.958	2.30968488402	5.35369174901E-6	0.00048972284997	yes	up	0.18	0.33	0.37	1.68	1.51	1.7	0.293333333333	1.63
TRINITY_DN17898_c0_g1	germ cell-less protein-like 1 [Myripristis murdjan]	3.788	1.92142960654	5.35407357126E-6	0.00048972284997	yes	up	1.21	1.63	2.11	6.24	7.22	7.45	1.65	6.97
TRINITY_DN68870_c0_g1	serine/threonine-protein phosphatase 2A 65 kDa regulatory subunit A beta isoform [Amblyraja radiata]	4.360	2.12436265601	5.37168833078E-6	0.000490102611513	yes	up	2.5	5.27	5.89	15.49	25.4	25.03	4.55333333333	21.9733333333
TRINITY_DN11708_c0_g1	PREDICTED: exportin-7 isoform X2 [Latimeria chalumnae]	5.077	2.34398369703	5.38523416085E-6	0.000490110160979	yes	up	0.34	0.31	0.23	1.35	1.53	1.93	0.293333333333	1.60333333333
TRINITY_DN18198_c0_g1	sodium-dependent noradrenaline transporter [Gadus morhua]	3.428	1.77735994146	5.43488568914E-6	0.000493395457924	yes	up	2.98	3.57	3.85	11.17	13.96	14.07	3.46666666667	13.0666666667
TRINITY_DN63902_c0_g1	vacuolar protein sorting-associated protein VTA1 homolog isoform X2 [Takifugu rubripes]	4.478	2.16287497469	5.51375957684E-6	0.000499310705561	yes	up	1.59	2.23	1.92	8.67	10.4	9.16	1.91333333333	9.41
TRINITY_DN8149_c0_g1	PREDICTED: E3 ubiquitin-protein ligase MARCH6 [Pygocentrus nattereri]	4.141	2.04998239989	5.54717139833E-6	0.000501089894751	yes	up	0.92	1.92	1.02	5	6.24	6.24	1.28666666667	5.82666666667
TRINITY_DN23607_c0_g1		4.552	2.18655804343	5.58827267087E-6	0.000502713214608	yes	up	0.4	0.95	0.62	3.04	3.35	3.52	0.656666666667	3.30333333333
TRINITY_DN30035_c0_g1	protein zyg-11 homolog B [Mastacembelus armatus]	5.106	2.35209902939	5.59276046358E-6	0.000502713214608	yes	up	0.18	0.24	0.2	1.02	1.29	1.18	0.206666666667	1.16333333333
TRINITY_DN20867_c1_g3		5.625	2.49188149861	5.6439149858E-6	0.000506061776215	yes	up	0.21	0.49	0.33	1.54	2.32	2.49	0.343333333333	2.11666666667
TRINITY_DN10558_c0_g2	PREDICTED: adenosine 3'-phospho 5'-phosphosulfate transporter 2 [Austrofundulus limnaeus]	6.200	2.63229887588	5.68601954911E-6	0.000508584411956	yes	up	0.11	0.36	0.32	1.87	1.65	1.98	0.263333333333	1.83333333333
TRINITY_DN22014_c0_g1	ubiquitin carboxyl-terminal hydrolase 47 isoform X4 [Scleropages formosus]	3.935	1.9762416047	5.75187245905E-6	0.000513213639704	yes	up	1.45	2.7	4.05	4.97	14.87	8.07	2.73333333333	9.30333333333
TRINITY_DN2397_c0_g1		6.206	2.6337244054	5.76607795846E-6	0.000513223232274	yes	up	1.26	6.55	6.79	24.21	38.48	39.16	4.86666666667	33.95
TRINITY_DN1247_c0_g1	LOW QUALITY PROTEIN: macrophage mannose receptor 1 [Anabas testudineus]	3.645	1.86575161116	5.80894130881E-6	0.000515343613266	yes	up	2.66	3.21	4.15	12.92	14.75	13.03	3.34	13.5666666667
TRINITY_DN22731_c0_g1	E3 ubiquitin-protein ligase NEURL3-like [Cottoperca gobio]	0.237	-2.07733977441	5.81821297253E-6	0.000515343613266	yes	down	11.47	9.11	6.44	3.79	1.3	2.13	9.00666666667	2.40666666667
TRINITY_DN15615_c0_g1	homeobox protein Meis2 isoform X4 [Clupea harengus]	6.114	2.61208869317	5.83509987057E-6	0.000515584892447	yes	up	0.18	0.29	0.33	2.09	1.44	1.98	0.266666666667	1.83666666667
TRINITY_DN10449_c0_g1	POU domain, class 3, transcription factor 4 [Tachysurus fulvidraco]	4.290	2.10083504759	5.89873384311E-6	0.000519945537106	yes	up	1.22	1.11	1.94	5.78	6.59	7.93	1.42333333333	6.76666666667
TRINITY_DN6262_c0_g1	PREDICTED: adhesion G protein-coupled receptor E2-like isoform X2 [Pygocentrus nattereri]	3.867	1.95109533492	5.94590143604E-6	0.000521482754898	yes	up	0.63	1.16	1.19	5.57	4.58	4.99	0.993333333333	5.04666666667
TRINITY_DN19449_c0_g1	methylenetetrahydrofolate reductase [Chanos chanos]	5.297	2.40514699689	5.94895714537E-6	0.000521482754898	yes	up	0.37	1.2	0.5	3.31	4.18	4.46	0.69	3.98333333333
TRINITY_DN222_c0_g1	uncharacterized protein LOC105926695 [Fundulus heteroclitus]	4.287	2.1000883422	5.95914806168E-6	0.000521482754898	yes	up	1.05	2.09	1.87	6.23	8.83	8.66	1.67	7.90666666667
TRINITY_DN55438_c0_g1	solute carrier family 34 member 2b [Epinephelus lanceolatus]	4.133	2.04723674093	5.98140034758E-6	0.000522174815955	yes	up	1.32	2.73	3.01	10.21	11.99	10.55	2.35333333333	10.9166666667
TRINITY_DN2800_c0_g1	PREDICTED: ATP-binding cassette sub-family G member 5 isoform X1 [Lepisosteus oculatus]	5.020	2.32771782563	6.08972866233E-6	0.000530360005319	yes	up	0.31	1.26	1.16	3.97	4.99	4.84	0.91	4.6
TRINITY_DN12302_c0_g1	casein kinase I-like isoform X1 [Epinephelus lanceolatus]	4.563	2.18984437304	6.10986296164E-6	0.000530462935575	yes	up	0.57	1.1	1.05	4.31	3.82	5.68	0.906666666667	4.60333333333
TRINITY_DN1810_c0_g3	PREDICTED: plasminogen activator inhibitor 1 RNA-binding protein isoform X5 [Lepisosteus oculatus]	3.891	1.95999890273	6.12005364635E-6	0.000530462935575	yes	up	11.5	23.88	23.57	65.12	93.5	95.75	19.65	84.79
TRINITY_DN9931_c0_g1	PREDICTED: katanin p60 ATPase-containing subunit A-like 1 [Lepisosteus oculatus]	7.772	2.95819875895	6.15331255395E-6	0.000532078836613	yes	up	0.14	0.24	0.24	1.38	1.67	2.28	0.206666666667	1.77666666667
TRINITY_DN26442_c0_g1	nuclear pore complex protein Nup155 [Carassius auratus]	4.392	2.13502616409	6.17200852914E-6	0.000532358116274	yes	up	0.37	1.21	0.99	3.56	2.76	4.72	0.856666666667	3.68
TRINITY_DN20784_c0_g1	mediator of RNA polymerase II transcription subunit 6 [Amblyraja radiata]	5.044	2.3345620785	6.18578956114E-6	0.000532358116274	yes	up	0.6	0.79	1	3.12	5.07	5.07	0.796666666667	4.42
TRINITY_DN4124_c0_g1	glypican-6-like isoform X2 [Acipenser ruthenus]	4.277	2.09671895658	6.25150281458E-6	0.000535640524307	yes	up	0.77	1.32	1.71	4.46	6.86	6.64	1.26666666667	5.98666666667
TRINITY_DN4165_c0_g1	saccharopine dehydrogenase-like oxidoreductase isoform X2 [Erpetoichthys calabaricus]	4.178	2.0627911378	6.25335740112E-6	0.000535640524307	yes	up	1.24	2.69	2.15	7.17	9.9	10.94	2.02666666667	9.33666666667
TRINITY_DN25786_c0_g2	carnitine O-palmitoyltransferase 2, mitochondrial [Gymnodraco acuticeps]	3.855	1.9468099153	6.33041524312E-6	0.000540968160823	yes	up	1.01	1.56	1.37	4.73	6.14	5.85	1.31333333333	5.57333333333
TRINITY_DN1396_c0_g1	thrombospondin-4-B-like [Fundulus heteroclitus]	3.470	1.79491419757	6.34983031128E-6	0.00054135649333	yes	up	1.91	2.23	2.73	9.35	9.26	8.02	2.29	8.87666666667
TRINITY_DN1627_c0_g1	rab GDP dissociation inhibitor alpha [Pangasianodon hypophthalmus]	3.717	1.89413153072	6.39547250116E-6	0.000542944978349	yes	up	1.84	3.41	2.86	8.31	10.61	13.35	2.70333333333	10.7566666667
TRINITY_DN7305_c0_g1		3.344	1.74139614036	6.39829127875E-6	0.000542944978349	yes	up	12.87	23.15	23.52	81.87	69.29	74.28	19.8466666667	75.1466666667
TRINITY_DN10814_c0_g1	hypothetical protein PHYPO_G00085180 [Pangasianodon hypophthalmus]	4.387	2.13309499076	6.49047881499E-6	0.000549486955304	yes	up	0.26	0.41	0.22	1.35	1.59	1.32	0.296666666667	1.42
TRINITY_DN1411_c0_g1	PREDICTED: protein FAM13A isoform X7 [Poecilia reticulata]	3.584	1.84149527332	6.58922730954E-6	0.000555727253849	yes	up	3.52	6.13	5.98	17.74	20.72	24.01	5.21	20.8233333333
TRINITY_DN35117_c0_g3	5'-3' exoribonuclease 1 [Chanos chanos]	3.286	1.71654359421	6.60920170154E-6	0.000555727253849	yes	up	1.95	2.34	1.84	4.38	7.02	8.11	2.04333333333	6.50333333333
TRINITY_DN10271_c0_g2	aquaporin-4 [Clupea harengus]	4.087	2.03104295199	6.6144209146E-6	0.000555727253849	yes	up	0.96	2.29	1.65	7.07	6.83	8.43	1.63333333333	7.44333333333
TRINITY_DN482_c0_g1	rho GDP-dissociation inhibitor 2-like isoform X2 [Clupea harengus]	3.911	1.9673773883	6.62525074636E-6	0.000555727253849	yes	up	1.25	2.5	2.47	7.04	9.86	10.01	2.07333333333	8.97
TRINITY_DN5152_c0_g1	epsin-2 isoform X1 [Myripristis murdjan]	4.428	2.14665536374	6.65871986047E-6	0.000557060245063	yes	up	1.02	2.16	2.09	6.44	9.3	10.04	1.75666666667	8.59333333333
TRINITY_DN3952_c0_g1	isochorismatase domain-containing protein 1 [Amblyraja radiata]	4.097	2.03471622847	6.69812093533E-6	0.000557060245063	yes	up	1.73	3.65	2.3	8.51	12.81	13.06	2.56	11.46
TRINITY_DN6837_c0_g1	uncharacterized oxidoreductase YjmC-like [Notolabrus celidotus]	4.042	2.01499082895	6.70008272792E-6	0.000557060245063	yes	up	2.29	2.92	3.35	9.33	13.1	15.45	2.85333333333	12.6266666667
TRINITY_DN29115_c0_g1	transcription factor HES-4 isoform X1 [Boleophthalmus pectinirostris]	4.605	2.20328266391	6.71807685757E-6	0.000557060245063	yes	up	1.16	1.38	1.16	5.85	5.95	6.83	1.23333333333	6.21
TRINITY_DN7136_c0_g1	PREDICTED: RING finger protein 17 isoform X3 [Callorhinchus milii]	4.131	2.04632088761	6.72242176208E-6	0.000557060245063	yes	up	0.7	0.46	0.84	2.56	3.13	3.19	0.666666666667	2.96
TRINITY_DN876_c0_g1	PREDICTED: carboxypeptidase B [Cyprinodon variegatus]	3.642	1.86454949447	6.73295538478E-6	0.000557060245063	yes	up	29.17	53.29	51.8	141.92	190.81	208.38	44.7533333333	180.37
TRINITY_DN3694_c0_g1	urocanate hydratase [Myripristis murdjan]	4.037	2.01339454144	6.75948023923E-6	0.000557986663558	yes	up	0.99	2	1.5	6.07	6.81	7.22	1.49666666667	6.7
TRINITY_DN19073_c0_g1	WD repeat-containing protein 1-like [Sphaeramia orbicularis]	4.200	2.07021891583	6.80051599306E-6	0.000560104036678	yes	up	1.2	2.38	2.48	7.1	10.67	10.37	2.02	9.38
TRINITY_DN13476_c0_g2	sodium/hydrogen exchanger 3 [Amblyraja radiata]	4.543	2.18350477463	6.82665433875E-6	0.000560237055662	yes	up	0.27	0.24	0.34	1.41	1.32	1.63	0.283333333333	1.45333333333
TRINITY_DN44650_c0_g1	PREDICTED: long-chain fatty acid transport protein 4 [Latimeria chalumnae]	5.487	2.45614168441	6.83290991962E-6	0.000560237055662	yes	up	0.24	0.49	0.31	1.94	2.25	1.95	0.346666666667	2.04666666667
TRINITY_DN10601_c0_g2	transforming growth factor-beta-induced protein ig-h3 isoform X2 [Salvelinus alpinus]	3.850	1.94467386579	6.8572959851E-6	0.000560973040543	yes	up	107.63	221.54	217.57	585.26	868.03	878.75	182.246666667	777.346666667
TRINITY_DN52238_c0_g1	PREDICTED: epithelial splicing regulatory protein 2 isoform X5 [Lepisosteus oculatus]	3.741	1.90359748265	6.88943567608E-6	0.000562093269032	yes	up	1.25	2.76	1.65	6.64	6.69	7.09	1.88666666667	6.80666666667
TRINITY_DN19140_c1_g2	fizzy-related protein homolog [Astyanax mexicanus]	3.951	1.98224153092	6.90235134344E-6	0.000562093269032	yes	up	0.58	0.94	0.98	2.85	3.67	4.38	0.833333333333	3.63333333333
TRINITY_DN3292_c0_g1	PREDICTED: spectrin alpha chain, non-erythrocytic 1 isoform X8 [Latimeria chalumnae]	3.576	1.83820326039	6.91731085942E-6	0.000562093269032	yes	up	1.04	1.89	1.86	5.82	5.98	7.29	1.59666666667	6.36333333333
TRINITY_DN23995_c0_g1	putative ferric-chelate reductase 1 [Epinephelus lanceolatus]	0.346	-1.53102816898	7.01877533293E-6	0.000566954511589	yes	down	103.54	64.82	66.2	40.88	23.79	25.46	78.1866666667	30.0433333333
TRINITY_DN25863_c0_g1	glutathione S-transferase 1-like [Petromyzon marinus]	4.221	2.0775279371	7.0208436635E-6	0.000566954511589	yes	up	8.6	21.53	14.54	48.31	76.24	82.43	14.89	68.9933333333
TRINITY_DN6873_c0_g1	dicentracin-like [Sparus aurata]	0.299	-1.73989714484	7.02385684888E-6	0.000566954511589	yes	down	133.63	73.97	83.26	51.47	25.5	20.97	96.9533333333	32.6466666667
TRINITY_DN4436_c0_g1	PREDICTED: aminopeptidase N [Latimeria chalumnae]	3.681	1.88023618303	7.04332542126E-6	0.000567268182822	yes	up	3.46	6.58	6.48	18.95	24.32	24.34	5.50666666667	22.5366666667
TRINITY_DN4642_c0_g1	MAP kinase-interacting serine/threonine-protein kinase 2 isoform X1 [Rhincodon typus]	3.923	1.97183742105	7.08942778201E-6	0.000569720814517	yes	up	0.92	2.07	1.87	6.39	6.74	8.19	1.62	7.10666666667
TRINITY_DN6097_c0_g1	carboxypeptidase A1 [Boleophthalmus pectinirostris]	3.431	1.77846889291	7.134200477E-6	0.000569929863378	yes	up	21.62	40.75	39.17	118.84	134.36	133.11	33.8466666667	128.77
TRINITY_DN1320_c1_g1	gastricsin-like [Sparus aurata]	0.332	-1.58951672824	7.1435827469E-6	0.000569929863378	yes	down	151.8	78.58	77.88	39.74	37.25	33.35	102.753333333	36.78
TRINITY_DN18143_c0_g1	DNA replication licensing factor MCM3-like [Denticeps clupeoides]	4.150	2.05312999381	7.17280607382E-6	0.000569929863378	yes	up	0.9	0.79	1.08	3.31	4.01	5.26	0.923333333333	4.19333333333
TRINITY_DN140_c0_g1	periostin [Clupea harengus]	3.583	1.84098123086	7.17356882293E-6	0.000569929863378	yes	up	59.46	120.77	114.78	356.69	415.23	410.99	98.3366666667	394.303333333
TRINITY_DN5761_c0_g1	AN1-type zinc finger protein 6-like [Paramormyrops kingsleyae]	3.598	1.84703590236	7.18423765558E-6	0.000569929863378	yes	up	2.08	3.91	3.34	12.13	14.66	14.22	3.11	13.67
TRINITY_DN2322_c0_g1	amyloid-beta precursor protein isoform X5 [Amblyraja radiata]	3.717	1.8942280541	7.18596328124E-6	0.000569929863378	yes	up	3.97	8.33	7.07	21.97	27.74	30.19	6.45666666667	26.6333333333
TRINITY_DN57076_c0_g1		4.007	2.00270165656	7.24514624018E-6	0.000573374573321	yes	up	4.1	4.54	9.42	20.69	27.69	25.09	6.02	24.49
TRINITY_DN17344_c0_g1	angiotensin-converting enzyme [Anabas testudineus]	5.286	2.40218792753	7.26119932894E-6	0.000573398482366	yes	up	0.19	0.25	0.42	1.31	1.62	2.12	0.286666666667	1.68333333333
TRINITY_DN29122_c0_g1	lamina-associated polypeptide 2, isoforms beta/delta/epsilon/gamma-like isoform X9 [Petromyzon marinus]	4.608	2.20402890655	7.3526570117E-6	0.000579363908775	yes	up	0.57	1.1	0.5	2.78	4.04	3.98	0.723333333333	3.6
TRINITY_DN8789_c0_g1	protein FAM193A isoform X2 [Chanos chanos]	3.493	1.80455393672	7.39387560895E-6	0.000580254933759	yes	up	0.7	0.66	0.76	3.53	3.74	3.3	0.706666666667	3.52333333333
TRINITY_DN15185_c0_g1	hypothetical protein PFLUV_G00031920 [Perca fluviatilis]	0.230	-2.11784126701	7.39584356841E-6	0.000580254933759	yes	down	5.14	4.18	3.16	1.01	0.85	1.27	4.16	1.04333333333
TRINITY_DN8846_c0_g1	PREDICTED: succinate-semialdehyde dehydrogenase, mitochondrial [Callorhinchus milii]	3.877	1.955117664	7.55573229711E-6	0.000590941155384	yes	up	0.95	1.72	1.31	4.72	5.57	6.65	1.32666666667	5.64666666667
TRINITY_DN7574_c0_g1	PREDICTED: SUMO-activating enzyme subunit 2 [Callorhinchus milii]	4.251	2.08795649379	7.56782834481E-6	0.000590941155384	yes	up	1.28	2.94	2.4	8.2	11.8	11.07	2.20666666667	10.3566666667
TRINITY_DN36417_c0_g2	dedicator of cytokinesis protein 7-like isoform X7 [Petromyzon marinus]	3.889	1.9595829486	7.58799371948E-6	0.000590941155384	yes	up	0.3	0.7	0.42	1.93	1.91	1.62	0.473333333333	1.82
TRINITY_DN26034_c0_g6	LOW QUALITY PROTEIN: plexin-A4 [Erpetoichthys calabaricus]	4.045	2.01625441007	7.59698002197E-6	0.000590941155384	yes	up	0.36	0.54	0.42	1.54	2.39	1.88	0.44	1.93666666667
TRINITY_DN10247_c0_g2	UPF0183 protein C16orf70 homolog isoform X1 [Salmo trutta]	4.048	2.01731969253	7.63282537169E-6	0.000592463485781	yes	up	1.64	6.14	3.83	9.66	15.41	18.05	3.87	14.3733333333
TRINITY_DN10254_c0_g1		4.288	2.10037350389	7.67574035259E-6	0.000594526918714	yes	up	0.66	0.96	0.46	3.02	3.71	4.16	0.693333333333	3.63
TRINITY_DN29402_c0_g1	protein YIF1A [Anarrhichthys ocellatus]	6.270	2.64844443842	7.7100038882E-6	0.000595008104736	yes	up	0.37	1.27	0.8	4.31	7	5.39	0.813333333333	5.56666666667
TRINITY_DN10141_c0_g1	PREDICTED: molybdate-anion transporter [Latimeria chalumnae]	6.873	2.78088064758	7.71464194691E-6	0.000595008104736	yes	up	0.14	0.9	0.56	2.64	4.92	4.5	0.533333333333	4.02
TRINITY_DN13386_c0_g1	lipopolysaccharide-responsive and beige-like anchor protein isoform X2 [Anabas testudineus]	4.502	2.1706756419	7.73405563471E-6	0.0005952443157	yes	up	0.18	0.19	0.39	1.14	1.28	1.43	0.253333333333	1.28333333333
TRINITY_DN46214_c0_g1		4.599	2.20131745922	7.77012171924E-6	0.00059561848148	yes	up	0.34	0.66	0.45	2.28	2.54	2.49	0.483333333333	2.43666666667
TRINITY_DN8008_c0_g1	vitellogenin 3, phosvitinless [Notolabrus celidotus]	4.194	2.06846899312	7.77163989405E-6	0.00059561848148	yes	up	0.54	0.44	0.57	1.92	2.78	2.4	0.516666666667	2.36666666667
TRINITY_DN1816_c0_g4	band 3 anion exchange protein-like [Seriola lalandi dorsalis]	0.375	-1.41659706831	7.8685993551E-6	0.000601782543956	yes	down	133.95	135.93	133.54	70.46	48.54	50.62	134.473333333	56.54
TRINITY_DN7909_c0_g1	hypothetical protein AMELA_G00037720 [Ameiurus melas]	4.240	2.08403861885	7.90024300691E-6	0.000602935946381	yes	up	1.4	3.35	2.76	9.04	12.84	13.31	2.50333333333	11.73
TRINITY_DN13660_c0_g1	V-type proton ATPase catalytic subunit A-like [Myripristis murdjan]	3.926	1.973080077	8.01499879091E-6	0.000609657631032	yes	up	1.12	1.83	1.73	4.96	7.15	8.04	1.56	6.71666666667
TRINITY_DN14573_c1_g1	actin, alpha cardiac muscle 1-like [Scleropages formosus]	4.428	2.14671389433	8.02181093463E-6	0.000609657631032	yes	up	0.32	0.43	0.48	1.7	1.96	2.4	0.41	2.02
TRINITY_DN950_c0_g1		3.370	1.75278053933	8.05400606004E-6	0.000610829242937	yes	up	20.55	35.92	34.51	110.39	110.09	122.94	30.3266666667	114.473333333
TRINITY_DN18461_c0_g3	probable ATP-dependent RNA helicase DDX46 [Danio rerio]	5.367	2.42407292872	8.15165895585E-6	0.000616950088625	yes	up	0.35	0.22	0.7	2.11	2.91	2.58	0.423333333333	2.53333333333
TRINITY_DN36916_c0_g1	beta-mannosidase isoform X1 [Sparus aurata]	4.686	2.22844694868	8.21796358659E-6	0.000620677897108	yes	up	0.33	0.33	0.49	1.97	2.08	1.99	0.383333333333	2.01333333333
TRINITY_DN15111_c0_g2	PREDICTED: fascin-2 [Callorhinchus milii]	4.096	2.03408030622	8.29043503211E-6	0.000624855066064	yes	up	0.54	0.88	0.86	2.66	3.8	3.79	0.76	3.41666666667
TRINITY_DN3664_c0_g1		4.110	2.03909238031	8.31677126983E-6	0.000625079253041	yes	up	0.42	0.99	0.78	2.83	3.65	3.52	0.73	3.33333333333
TRINITY_DN4649_c0_g1	spliceosome RNA helicase DDX39B-like [Rhincodon typus]	4.578	2.19464660683	8.34538103689E-6	0.000625079253041	yes	up	2.39	5.14	6.14	14.18	25.79	28.32	4.55666666667	22.7633333333
TRINITY_DN30077_c0_g4	PREDICTED: mucin-2-like [Callorhinchus milii]	4.317	2.10992015877	8.34567252163E-6	0.000625079253041	yes	up	0.51	0.55	0.44	2.15	2.7	2.19	0.5	2.34666666667
TRINITY_DN25283_c0_g1	enteropeptidase [Erpetoichthys calabaricus]	5.296	2.40493413998	8.36209197426E-6	0.000625079253041	yes	up	0.1	0.22	0.31	1	1.08	1.64	0.21	1.24
TRINITY_DN27443_c0_g1	FACT complex subunit SSRP1 isoform X2 [Myripristis murdjan]	5.217	2.38313874141	8.40915102608E-6	0.000627134387728	yes	up	0.35	1.04	0.71	3.35	3.7	5.03	0.7	4.02666666667
TRINITY_DN17588_c0_g1	phenylalanine--tRNA ligase beta subunit [Myripristis murdjan]	4.144	2.05096990202	8.43202216357E-6	0.000627134387728	yes	up	1.1	2.27	1.28	6.24	6.71	8.2	1.55	7.05
TRINITY_DN2170_c0_g1	PREDICTED: valine--tRNA ligase [Lepisosteus oculatus]	3.337	1.73858754659	8.4412660693E-6	0.000627134387728	yes	up	1.43	1.49	1.64	5.01	5.64	5.95	1.52	5.53333333333
TRINITY_DN6587_c0_g1	canalicular multispecific organic anion transporter 2 isoform X2 [Gymnodraco acuticeps]	4.062	2.02220416169	8.46969501321E-6	0.000627932583042	yes	up	0.52	1.32	1.15	4.39	4.5	4.79	0.996666666667	4.56
TRINITY_DN9399_c0_g1	DBH-like monooxygenase protein 2 homolog [Xiphophorus couchianus]	4.588	2.19789704202	8.49879156656E-6	0.000627932583042	yes	up	0.37	0.95	0.99	2.94	4.53	4.34	0.77	3.93666666667
TRINITY_DN10948_c0_g1		4.258	2.09033007908	8.50375682452E-6	0.000627932583042	yes	up	5.45	12.32	11.8	33.76	50.43	55.23	9.85666666667	46.4733333333
TRINITY_DN65334_c0_g1	ADP-ribosylation factor GTPase-activating protein 3 isoform X3 [Amblyraja radiata]	4.354	2.12238261627	8.54525704575E-6	0.000629719711525	yes	up	1.09	1.33	1.69	4.73	6.79	8.11	1.37	6.54333333333
TRINITY_DN12458_c0_g1	PREDICTED: pre-mRNA-processing-splicing factor 8 [Pygocentrus nattereri]	3.667	1.87462381898	8.58685597168E-6	0.000631506878369	yes	up	0.4	0.52	0.58	1.8	2.09	2.18	0.5	2.02333333333
TRINITY_DN15153_c0_g2		0.008	-6.88892296083	8.62150140814E-6	0.000632776486415	yes	down	0.24	1.48	1.29	0	0	0	1.00333333333	0
TRINITY_DN16206_c0_g1	midnolin isoform X2 [Amblyraja radiata]	4.237	2.08314613044	8.64995556466E-6	0.00063358748969	yes	up	0.91	2.23	1.97	8.4	7.44	8.62	1.70333333333	8.15333333333
TRINITY_DN18399_c0_g1	serine/threonine-protein kinase PINK1, mitochondrial [Myripristis murdjan]	3.962	1.98634027715	8.73886867663E-6	0.000638814809847	yes	up	0.82	1.8	1.7	5.42	6.61	6.73	1.44	6.25333333333
TRINITY_DN3454_c0_g1	DAZ-associated protein 1 isoform X2 [Oncorhynchus kisutch]	3.905	1.9653661717	8.81916513208E-6	0.000642330642845	yes	up	6.61	13.51	13.58	36.38	52.28	57.09	11.2333333333	48.5833333333
TRINITY_DN10825_c0_g1	transforming growth factor-beta-induced protein ig-h3-like isoform X2 [Salmo trutta]	4.295	2.10268621051	8.82225363758E-6	0.000642330642845	yes	up	19.27	51.39	48.8	131.51	221.51	216.01	39.82	189.676666667
TRINITY_DN28735_c0_g1		3.376	1.75519921878	8.84340622568E-6	0.000642585549381	yes	up	16.39	31.06	27.73	90.71	94.75	98.56	25.06	94.6733333333
TRINITY_DN685_c0_g1	eukaryotic translation initiation factor 4 gamma 2-like [Clupea harengus]	3.641	1.86438977599	8.86639467249E-6	0.000642588337938	yes	up	1.34	2.39	1.78	6.33	7.86	7.89	1.83666666667	7.36
TRINITY_DN2411_c0_g1	transmembrane protein 184B isoform X2 [Rhincodon typus]	4.085	2.03045553066	8.8787477745E-6	0.000642588337938	yes	up	1.14	1.78	2.17	7.57	8.28	7.84	1.69666666667	7.89666666667
TRINITY_DN9118_c0_g1	PREDICTED: dehydrogenase/reductase SDR family member 7 [Poecilia mexicana]	4.866	2.28279363779	8.92508922919E-6	0.000644660611705	yes	up	0.58	1.35	1.35	5.19	6.44	6.15	1.09333333333	5.92666666667
TRINITY_DN5961_c0_g1		4.147	2.05199616886	8.99239993082E-6	0.000648236291251	yes	up	3.5	7.04	5.84	16.6	28.22	30	5.46	24.94
TRINITY_DN2616_c1_g1	PREDICTED: synapse-associated protein 1-like, partial [Callorhinchus milii]	4.017	2.00623998444	9.13022106155E-6	0.000656870686808	yes	up	1.33	1.71	2.41	7.71	7.96	8.84	1.81666666667	8.17
TRINITY_DN13356_c0_g1		6.420	2.68247032341	9.19878447502E-6	0.000659492989751	yes	up	0.2	0.44	0.33	1.88	2.02	2.98	0.323333333333	2.29333333333
TRINITY_DN12565_c0_g1		5.046	2.33500929798	9.21742138673E-6	0.000659492989751	yes	up	1.23	3.08	3.57	10.46	18.21	15.46	2.62666666667	14.71
TRINITY_DN1384_c0_g1		5.576	2.47912409367	9.22101779428E-6	0.000659492989751	yes	up	41	173.85	119.51	319.09	844.9	877.16	111.453333333	680.383333333
TRINITY_DN13597_c0_g1		3.756	1.90930474344	9.26466339811E-6	0.000661315306559	yes	up	18.53	38.19	34.74	97.02	137.04	146.12	30.4866666667	126.726666667
TRINITY_DN15031_c0_g1	twisted gastrulation protein homolog 1 [Erpetoichthys calabaricus]	6.297	2.65455799906	9.46352286694E-6	0.000674188036102	yes	up	0.23	0.32	0.32	1.39	2.19	2.37	0.29	1.98333333333
TRINITY_DN22948_c0_g2	PREDICTED: uncharacterized protein LOC106920588 [Poecilia mexicana]	4.327	2.11335749422	9.48345596157E-6	0.000674288536767	yes	up	0.28	0.3	0.31	1.4	0.99	1.87	0.296666666667	1.42
TRINITY_DN30632_c0_g2	lipase maturation factor 2 [Petromyzon marinus]	4.421	2.14433994606	9.65377894877E-6	0.000685060757994	yes	up	0.62	1.55	0.9	4.5	5.31	5.15	1.02333333333	4.98666666667
TRINITY_DN3313_c0_g1		3.892	1.96032982193	9.6765063683E-6	0.000685337622241	yes	up	1.71	2.14	3.04	9.32	9.76	10.91	2.29666666667	9.99666666667
TRINITY_DN74839_c0_g1		5.498	2.45882919449	9.6985502629E-6	0.0006855650947	yes	up	0.84	2.97	2.69	9.21	14.39	16.05	2.16666666667	13.2166666667
TRINITY_DN100_c0_g2	PREDICTED: myosin-7-like [Callorhinchus milii]	3.386	1.75964251422	9.7807382207E-6	0.000689061141088	yes	up	10.92	19.84	21.48	63.41	68.4	66.8	17.4133333333	66.2033333333
TRINITY_DN21224_c0_g1	T-complex protein 1 subunit alpha [Kryptolebias marmoratus]	3.806	1.9283952159	9.78779184997E-6	0.000689061141088	yes	up	3.57	6.42	5.93	16.21	23.24	27.2	5.30666666667	22.2166666667
TRINITY_DN860_c0_g1	sodium-independent sulfate anion transporter [Hippoglossus hippoglossus]	3.708	1.89048683416	9.80479263497E-6	0.000689061141088	yes	up	2.3	4.65	4.07	12.84	17	15.54	3.67333333333	15.1266666667
TRINITY_DN3613_c0_g1	calnexin-like [Denticeps clupeoides]	3.895	1.96155611716	9.84211432351E-6	0.00069035130989	yes	up	2.45	4.62	5.42	14.69	19.68	19.81	4.16333333333	18.06
TRINITY_DN7625_c0_g1	LOW QUALITY PROTEIN: probable ATP-dependent RNA helicase DDX43 [Trematomus bernacchii]	4.030	2.01076964392	9.95632073371E-6	0.000697019038442	yes	up	1.8	2.98	3.19	10.06	12.94	14.42	2.65666666667	12.4733333333
TRINITY_DN3958_c0_g1	Aspartyl/asparaginyl beta-hydroxylase [Channa argus]	4.583	2.19631693534	1.01050963592E-5	0.000706076636971	yes	up	0.37	1.02	1.2	3.79	3.82	4.33	0.863333333333	3.98
TRINITY_DN11541_c0_g1	serine protease 56 isoform X3 [Etheostoma spectabile]	5.195	2.37715741202	1.01291545923E-5	0.000706401808005	yes	up	0.6	1.01	1.61	4.15	6.92	7.45	1.07333333333	6.17333333333
TRINITY_DN10704_c0_g2	UDP-glucose 4-epimerase [Osmerus mordax]	5.655	2.49963559519	1.01805925067E-5	0.000708631528899	yes	up	0.56	1.72	2.19	6.54	11.64	10.05	1.49	9.41
TRINITY_DN19994_c0_g1		4.148	2.05232300201	1.02881462466E-5	0.000714751289999	yes	up	1.66	3.83	4.55	13.71	16.16	17.02	3.34666666667	15.63
TRINITY_DN64794_c0_g1	PREDICTED: cytochrome c oxidase assembly protein COX15 homolog isoform X1 [Neolamprologus brichardi]	4.085	2.03017417292	1.03664758357E-5	0.00071795009768	yes	up	2.21	4.57	4.14	12.48	18.75	17.98	3.64	16.4033333333
TRINITY_DN2227_c0_g1	unconventional myosin-Id [Amblyraja radiata]	3.616	1.85421049905	1.03736334298E-5	0.00071795009768	yes	up	1.77	3.81	2.96	8.86	9.74	11.17	2.84666666667	9.92333333333
TRINITY_DN11187_c0_g1	transmembrane protease serine 9-like [Salmo trutta]	4.272	2.09498448534	1.04420338078E-5	0.000721312711077	yes	up	2.97	8.17	5.86	20.29	27.97	34.72	5.66666666667	27.66
TRINITY_DN6443_c0_g1	putative phosphoenolpyruvate synthase [Amblyraja radiata]	3.657	1.87048533188	1.04670454541E-5	0.000721671065739	yes	up	0.59	0.94	0.72	3.08	3.24	2.77	0.75	3.03
TRINITY_DN3127_c0_g1	CD9 antigen [Bagarius yarrelli]	3.850	1.94491520154	1.06037444656E-5	0.000729714014223	yes	up	1.3	2.77	2.78	8.15	9.92	11.33	2.28333333333	9.8
TRINITY_DN149_c0_g1	LIM domain-binding protein 3-like isoform X2 [Parambassis ranga]	3.802	1.92679024049	1.06317934998E-5	0.000730263793525	yes	up	2.09	4.63	3.42	11.92	15.79	16.37	3.38	14.6933333333
TRINITY_DN25599_c0_g1		3.498	1.80635858915	1.06820186404E-5	0.000732331839141	yes	up	3.27	5.54	6.03	19.67	20.18	18.51	4.94666666667	19.4533333333
TRINITY_DN79197_c0_g1	T-complex protein 1 subunit beta [Rhincodon typus]	3.837	1.93983696497	1.07171392197E-5	0.00073270989816	yes	up	7.47	15.4	14.65	38.58	61.67	58.66	12.5066666667	52.97
TRINITY_DN75060_c0_g1	importin-5 [Tachysurus fulvidraco]	3.458	1.79004078459	1.07277874882E-5	0.00073270989816	yes	up	2.12	3.59	3.32	10.09	11.07	13.47	3.01	11.5433333333
TRINITY_DN3460_c0_g1	protein quaking-A isoform X4 [Maylandia zebra]	3.399	1.7652926923	1.07532511987E-5	0.000733073701566	yes	up	0.92	1.33	1.07	3.87	4.5	4.41	1.10666666667	4.26
TRINITY_DN13880_c0_g1	glycogen debranching enzyme isoform X2 [Erpetoichthys calabaricus]	3.621	1.85630145583	1.07894292825E-5	0.000734165202989	yes	up	0.6	0.72	1.01	2.66	5.13	3.72	0.776666666667	3.83666666667
TRINITY_DN30198_c0_g1	cubilin [Fundulus heteroclitus]	4.071	2.02545203848	1.08256389105E-5	0.000735254774063	yes	up	4.95	13.88	14.15	33.92	49.82	50.65	10.9933333333	44.7966666667
TRINITY_DN31714_c0_g1	PREDICTED: prostaglandin E synthase 2 [Austrofundulus limnaeus]	4.501	2.17015567127	1.08498934936E-5	0.000735529837508	yes	up	1.65	3.17	3.59	9.2	14.99	17.48	2.80333333333	13.89
TRINITY_DN56110_c0_g1	PREDICTED: GTP-binding protein 1 isoform X1 [Austrofundulus limnaeus]	4.886	2.28854889123	1.08792287885E-5	0.000736147666948	yes	up	0.42	0.56	0.47	2.44	2.27	3.11	0.483333333333	2.60666666667
TRINITY_DN18074_c0_g1	PREDICTED: neutral alpha-glucosidase AB isoform X1 [Hippocampus comes]	3.584	1.84169564951	1.11058325909E-5	0.000750086696917	yes	up	2.04	3.77	3.24	10.88	12.48	12.67	3.01666666667	12.01
TRINITY_DN3982_c0_g1		3.458	1.79001696503	1.11546449035E-5	0.000751988320492	yes	up	35.48	55.59	68.45	205.37	210.09	207.42	53.1733333333	207.626666667
TRINITY_DN970_c1_g1	PREDICTED: proteasome subunit beta type-9 [Lates calcarifer]	0.312	-1.68055816774	1.1197253219E-5	0.000752852771657	yes	down	14.93	11.08	11.02	6.4	5.2	5.78	12.3433333333	5.79333333333
TRINITY_DN8777_c0_g2	transforming growth factor-beta-induced protein ig-h3-like [Petromyzon marinus]	4.525	2.17793602099	1.12171773555E-5	0.000752852771657	yes	up	1.82	3.7	3	9.68	16.33	16.06	2.84	14.0233333333
TRINITY_DN27027_c0_g3	uncharacterized protein zgc:194655 [Hippoglossus hippoglossus]	0.245	-2.02722747489	1.12295092575E-5	0.000752852771657	yes	down	21.25	26.49	27.24	8.04	7.93	4.67	24.9933333333	6.88
TRINITY_DN25077_c1_g1	BTB/POZ domain-containing protein KCTD3 [Monopterus albus]	4.529	2.17934131518	1.13922251709E-5	0.00076235765647	yes	up	0.44	0.62	0.67	3.09	2.87	2.82	0.576666666667	2.92666666667
TRINITY_DN4785_c0_g1	importin subunit alpha-7 isoform X1 [Parambassis ranga]	4.024	2.00877493925	1.14534059642E-5	0.000765045487561	yes	up	2.02	4.09	3.13	9.32	16.88	14.41	3.08	13.5366666667
TRINITY_DN2325_c0_g1	paired amphipathic helix protein Sin3a [Clupea harengus]	3.516	1.81410916218	1.14769989191E-5	0.000765217341853	yes	up	0.66	1.16	0.95	3.76	3.73	3.4	0.923333333333	3.63
TRINITY_DN38862_c0_g2	uncharacterized protein LOC105899704 [Clupea harengus]	0.042	-4.55786973887	1.15448284854E-5	0.000768332607278	yes	down	4.14	0.27	0.83	0.21	0.03	0	1.74666666667	0.08
TRINITY_DN14151_c0_g1	hypothetical protein D5F01_LYC12389 [Larimichthys crocea]	0.321	-1.64025430147	1.16119446121E-5	0.000771389108866	yes	down	40.07	40.18	38.28	21.94	11.77	9.73	39.51	14.48
TRINITY_DN75392_c0_g1	LOW QUALITY PROTEIN: laminin subunit alpha-5-like [Oncorhynchus kisutch]	4.624	2.20917542796	1.16692888321E-5	0.000773312590043	yes	up	1.23	3.76	4.2	11.77	18.05	17.73	3.06333333333	15.85
TRINITY_DN11094_c0_g1	delta(24)-sterol reductase [Salarias fasciatus]	4.699	2.23247291001	1.17041862972E-5	0.000773312590043	yes	up	0.79	1.03	1.74	4.85	7.49	6.3	1.18666666667	6.21333333333
TRINITY_DN12689_c0_g1	iroquois-class homeodomain protein irx-4-A-like isoform X2 [Petromyzon marinus]	3.949	1.98146610401	1.17046268848E-5	0.000773312590043	yes	up	1.23	1.79	1.7	5.34	8.28	6.79	1.57333333333	6.80333333333
TRINITY_DN3216_c0_g1	piwi-like protein 1 [Cynoglossus semilaevis]	3.701	1.88773328496	1.17576585701E-5	0.000775409062659	yes	up	1.32	2.17	1.81	5.76	11.92	8.47	1.76666666667	8.71666666667
TRINITY_DN5405_c0_g1		4.997	2.32112856581	1.18206636567E-5	0.000778154502278	yes	up	0.26	0.55	0.35	1.42	2.16	2.72	0.386666666667	2.1
TRINITY_DN5261_c0_g1	heat shock HSP 90-alpha 1 [Labeo rohita]	3.332	1.7364310608	1.1885224448E-5	0.000780515670315	yes	up	19.72	34.25	32	88.28	113.35	115.55	28.6566666667	105.726666667
TRINITY_DN9879_c0_g1	PREDICTED: fructose-1,6-bisphosphatase 1-like [Poecilia mexicana]	4.189	2.0666622302	1.19052021513E-5	0.000780515670315	yes	up	1.56	3.89	3.58	11.76	13.12	17.34	3.01	14.0733333333
TRINITY_DN3985_c0_g1		4.325	2.11265819844	1.19208524529E-5	0.000780515670315	yes	up	1.62	3.1	3.2	8.15	12.5	16.15	2.64	12.2666666667
TRINITY_DN5331_c0_g1	neural cell adhesion molecule 2 isoform X2 [Tachysurus fulvidraco]	3.948	1.98126713952	1.19487736498E-5	0.000780939238686	yes	up	0.88	1.7	1.89	5.85	6.58	7.56	1.49	6.66333333333
TRINITY_DN22077_c0_g1	PREDICTED: methylcytosine dioxygenase TET1 [Callorhinchus milii]	5.340	2.41677265342	1.20367680575E-5	0.000783783617513	yes	up	0.23	0.23	0.1	1.22	1.12	0.86	0.186666666667	1.06666666667
TRINITY_DN4929_c0_g1	26S proteasome regulatory subunit 10B [Chanos chanos]	3.763	1.91170453302	1.20377916362E-5	0.000783783617513	yes	up	3.12	6	5.22	16.51	22.03	21.14	4.78	19.8933333333
TRINITY_DN23482_c0_g1	uncharacterized protein LOC116953531 isoform X2 [Petromyzon marinus]	6.921	2.79102203937	1.20761674016E-5	0.000783783617513	yes	up	0.1	0.18	0.38	1.35	2.03	1.85	0.22	1.74333333333
TRINITY_DN7054_c0_g1	collagen alpha-1(XI) chain-like [Parambassis ranga]	3.515	1.81371088803	1.20784147188E-5	0.000783783617513	yes	up	2.16	5.34	5.34	9.7	16.59	19.33	4.28	15.2066666667
TRINITY_DN21809_c0_g1		4.544	2.18391945079	1.22433233194E-5	0.000793071071389	yes	up	0.32	0.88	0.55	2.52	2.98	3.27	0.583333333333	2.92333333333
TRINITY_DN780_c0_g1	uncharacterized protein LOC117255094 isoform X2 [Epinephelus lanceolatus]	0.342	-1.54971941099	1.23013750867E-5	0.000795416089975	yes	down	119.92	91.11	83.56	56.76	25.64	31.23	98.1966666667	37.8766666667
TRINITY_DN6420_c0_g1	myelin expression factor 2 [Takifugu rubripes]	3.650	1.86780751967	1.23736736662E-5	0.00079867236905	yes	up	3.79	7.34	7.15	20.57	26.8	27.04	6.09333333333	24.8033333333
TRINITY_DN43138_c0_g1	sushi, von Willebrand factor type A, EGF and pentraxin domain-containing protein 1-like [Salmo trutta]	5.490	2.45689800945	1.2455022211E-5	0.000801306145592	yes	up	0.17	0.17	0.14	1.14	0.96	0.8	0.16	0.966666666667
TRINITY_DN36417_c1_g1	PREDICTED: ribonuclease 3 [Pygocentrus nattereri]	7.217	2.85131734969	1.24585012198E-5	0.000801306145592	yes	up	0.13	0.12	0.27	0.98	1.16	2.01	0.173333333333	1.38333333333
TRINITY_DN3948_c0_g1	F0F1 ATP synthase subunit beta [Danio rerio]	3.729	1.89875172994	1.26347903828E-5	0.000809894911602	yes	up	39.38	82.98	81.7	210.6	313.08	319.49	68.02	281.056666667
TRINITY_DN40949_c0_g2	PREDICTED: diablo homolog, mitochondrial-like isoform X1 [Lates calcarifer]	0.129	-2.9525746113	1.26365319687E-5	0.000809894911602	yes	down	1.63	28.89	24.44	3.73	2.07	2.65	18.32	2.81666666667
TRINITY_DN19495_c0_g1	PREDICTED: heterogeneous nuclear ribonucleoprotein U-like protein 1 isoform X1 [Lepisosteus oculatus]	3.525	1.81773509033	1.27095692913E-5	0.00081314439452	yes	up	2.1	4.01	3.77	10.61	14.05	13.97	3.29333333333	12.8766666667
TRINITY_DN9707_c0_g1	NADH-quinone oxidoreductase subunit NuoF [Danio rerio]	4.115	2.04082663246	1.28126287866E-5	0.000818273162959	yes	up	4.61	12.58	10.82	31.53	46.72	49.7	9.33666666667	42.65
TRINITY_DN6833_c0_g2	ectonucleotide pyrophosphatase/phosphodiesterase family member 7-like [Sander lucioperca]	0.218	-2.19438541783	1.28477836804E-5	0.000818273162959	yes	down	163.3	95.33	107.42	67.61	13.25	13.71	122.016666667	31.5233333333
TRINITY_DN26020_c0_g1	lon protease mitochondrial [Labeo rohita]	4.793	2.2609102475	1.28877737038E-5	0.000818273162959	yes	up	0.35	0.72	0.41	2.05	3.01	2.64	0.493333333333	2.56666666667
TRINITY_DN2283_c1_g1		0.219	-2.18929298248	1.28952001069E-5	0.000818273162959	yes	down	23.95	16.35	17.48	8.91	1.89	3.72	19.26	4.84
TRINITY_DN7565_c0_g1	kinesin-like protein KIF11-A [Clupea harengus]	4.287	2.10007264789	1.29021205235E-5	0.000818273162959	yes	up	0.4	0.78	0.97	2.27	4.67	4.03	0.716666666667	3.65666666667
TRINITY_DN8948_c0_g1		3.404	1.76743157829	1.29567425997E-5	0.000819287150427	yes	up	1.63	2.49	2.09	6.06	8.65	8.46	2.07	7.72333333333
TRINITY_DN28091_c1_g2	eukaryotic translation initiation factor 5 [Scleropages formosus]	3.843	1.94215659019	1.29631194002E-5	0.000819287150427	yes	up	2.5	4.97	5.02	13.84	18.6	20.79	4.16333333333	17.7433333333
TRINITY_DN21339_c0_g1	PREDICTED: prolyl endopeptidase isoform X1 [Ictalurus punctatus]	4.526	2.17813506416	1.31137894113E-5	0.000827345639467	yes	up	0.71	0.81	1.29	3.77	4.16	4.61	0.936666666667	4.18
TRINITY_DN21519_c0_g1	fatty acid hydroxylase domain-containing protein 2-like [Clupea harengus]	4.479	2.16307187235	1.31360778929E-5	0.000827345639467	yes	up	1.19	1.82	2.75	8.31	10.03	10.59	1.92	9.64333333333
TRINITY_DN370_c0_g1	dipeptidyl peptidase 4-like [Tachysurus fulvidraco]	3.482	1.79994360429	1.32421601028E-5	0.000832586522246	yes	up	2.56	4.47	4.69	13.8	15.54	16.22	3.90666666667	15.1866666667
TRINITY_DN3075_c0_g2	heterogeneous nuclear ribonucleoproteins A2/B1 isoform X2 [Rhincodon typus]	3.824	1.93503004934	1.32715088079E-5	0.000832993114899	yes	up	2.71	4.73	4.84	13.22	19.83	18.72	4.09333333333	17.2566666667
TRINITY_DN42206_c0_g2	glutathione S-transferase C-terminal domain-containing protein [Erpetoichthys calabaricus]	4.997	2.32103553198	1.33533750283E-5	0.000836688923461	yes	up	0.28	0.66	0.39	1.73	2.3	3.21	0.443333333333	2.41333333333
TRINITY_DN64289_c0_g1	small nuclear ribonucleoprotein Sm D1 isoform X1 [Petromyzon marinus]	6.001	2.58527006959	1.33789658609E-5	0.000836852015808	yes	up	2.01	6.86	7.09	20.79	36.89	48.59	5.32	35.4233333333
TRINITY_DN9819_c0_g1	uncharacterized protein LOC115389096 [Salarias fasciatus]	3.853	1.94592549645	1.34062594819E-5	0.000837120875095	yes	up	1.77	3.51	3.64	9.37	13.78	14.89	2.97333333333	12.68
TRINITY_DN18366_c0_g2	PREDICTED: nuclear receptor subfamily 1 group D member 2-like [Ictalurus punctatus]	3.351	1.74471703253	1.34669859596E-5	0.00083947287136	yes	up	1.63	2	2.61	7.72	7.6	8.03	2.08	7.78333333333
TRINITY_DN15529_c0_g1	PREDICTED: E3 ubiquitin-protein ligase UBR2 isoform X2 [Callorhinchus milii]	3.734	1.90055672318	1.3496458679E-5	0.000839871934617	yes	up	0.46	0.31	0.41	1.42	1.61	1.79	0.393333333333	1.60666666667
TRINITY_DN15220_c0_g1	nicotinate phosphoribosyltransferase [Erpetoichthys calabaricus]	5.916	2.56451239005	1.36525885963E-5	0.00084761825381	yes	up	0.24	0.27	0.25	1.36	1.35	2.24	0.253333333333	1.65
TRINITY_DN11025_c0_g1	lysosomal-associated transmembrane protein 4A [Salarias fasciatus]	3.593	1.84535913688	1.36675067297E-5	0.00084761825381	yes	up	4.1	7.77	6.81	19.81	26.27	28.1	6.22666666667	24.7266666667
TRINITY_DN3587_c0_g1	ferritin, heavy subunit [Thalassophryne amazonica]	3.837	1.94016560154	1.37138635982E-5	0.000849046752433	yes	up	9.12	20.71	15.65	44.43	70.96	76.32	15.16	63.9033333333
TRINITY_DN14870_c0_g1	nucleoporin p54 isoform X5 [Oreochromis niloticus]	3.938	1.97749365965	1.38255690413E-5	0.000854509363971	yes	up	1.11	1.47	1.16	4.69	5.42	5.97	1.24666666667	5.36
TRINITY_DN21782_c0_g1	PREDICTED: transcription factor SPT20 homolog isoform X9 [Callorhinchus milii]	3.865	1.95037951386	1.39139637444E-5	0.000858175898129	yes	up	0.76	1.2	1.37	3.89	4.96	4.6	1.11	4.48333333333
TRINITY_DN1240_c1_g2		4.608	2.20404457537	1.39420882206E-5	0.000858175898129	yes	up	0.38	0.63	0.81	2.22	3.5	3.54	0.606666666667	3.08666666667
TRINITY_DN29793_c0_g1	thromboxane-A synthase [Pangasianodon hypophthalmus]	3.523	1.81676771778	1.39556128912E-5	0.000858175898129	yes	up	2.25	3.1	3.27	10.19	11.61	11.8	2.87333333333	11.2
TRINITY_DN14763_c0_g2	glycogen [starch] synthase, liver isoform X1 [Chanos chanos]	4.301	2.10465770904	1.39812719256E-5	0.000858303917671	yes	up	0.5	0.97	0.73	2.56	3.95	3.81	0.733333333333	3.44
TRINITY_DN14219_c0_g1	PREDICTED: dynactin subunit 4 isoform X2 [Callorhinchus milii]	4.369	2.12729332186	1.40948008427E-5	0.000861665104252	yes	up	0.73	0.99	1.25	4.32	4.58	5.53	0.99	4.81
TRINITY_DN6734_c0_g1	hypothetical protein DNTS_029768 [Danionella translucida]	3.906	1.96561535534	1.40951680433E-5	0.000861665104252	yes	up	4.46	9.85	9.42	25.4	38.03	39.19	7.91	34.2066666667
TRINITY_DN12284_c0_g2	dnaJ homolog subfamily C member 5 [Larimichthys crocea]	5.260	2.39494726522	1.41070322529E-5	0.000861665104252	yes	up	0.17	0.47	0.28	2.34	1.13	2.01	0.306666666667	1.82666666667
TRINITY_DN22468_c0_g1	probable phospholipid-transporting ATPase IIB isoform X2 [Petromyzon marinus]	4.307	2.1067096051	1.42073497431E-5	0.000865918155561	yes	up	0.34	0.54	0.6	2.24	2.1	2.76	0.493333333333	2.36666666667
TRINITY_DN10675_c0_g1		3.926	1.97292979316	1.42242351672E-5	0.000865918155561	yes	up	0.43	0.84	0.6	2.09	3.1	2.87	0.623333333333	2.68666666667
TRINITY_DN9509_c0_g1	hypothetical protein DNTS_023504 [Danionella translucida]	3.680	1.87953769609	1.4309206413E-5	0.000869636644839	yes	up	0.29	0.58	0.63	2.17	2.18	1.82	0.5	2.05666666667
TRINITY_DN197_c0_g1	chymotrypsin-like elastase family member 2A [Labeo rohita]	3.284	1.71549810363	1.43672932437E-5	0.000871711572073	yes	up	24.27	40.78	44.29	126.11	132.71	143.51	36.4466666667	134.11
TRINITY_DN847_c0_g1	PREDICTED: elongation factor 2 [Lepisosteus oculatus]	3.422	1.77477721045	1.44248904663E-5	0.00087274523729	yes	up	40.99	75.17	76.58	200.46	257.45	274.68	64.2466666667	244.196666667
TRINITY_DN8336_c1_g3	PREDICTED: neural-cadherin-like [Ictalurus punctatus]	3.747	1.9057608957	1.44353267758E-5	0.00087274523729	yes	up	0.21	0.33	0.31	1.25	1.17	1.18	0.283333333333	1.2
TRINITY_DN11928_c0_g2	PREDICTED: anterior gradient protein 2 homolog [Lates calcarifer]	0.360	-1.47300890239	1.44562514582E-5	0.00087274523729	yes	down	480.71	313.81	310.93	207.37	125.19	111.04	368.483333333	147.866666667
TRINITY_DN18155_c1_g1	low-density lipoprotein receptor-related protein 2 [Petromyzon marinus]	3.415	1.77177608422	1.46067299512E-5	0.00088036986282	yes	up	0.57	1.25	2.77	5.3	9.05	5.67	1.53	6.67333333333
TRINITY_DN2242_c0_g1	lysine-specific demethylase 5A isoform X4 [Amblyraja radiata]	3.933	1.97554310113	1.4820364855E-5	0.000891769524264	yes	up	0.36	0.64	0.38	1.44	2.18	2.26	0.46	1.96
TRINITY_DN13522_c0_g1	double-stranded RNA-specific editase 1-like isoform X1 [Carassius auratus]	3.891	1.96019719677	1.48776860443E-5	0.000893741390686	yes	up	1.51	3.74	3.18	11.26	12.76	12.7	2.81	12.24
TRINITY_DN8708_c0_g1	ATP-dependent zinc metalloprotease YME1L1-like isoform X2 [Tachysurus fulvidraco]	3.746	1.90527310669	1.4947566342E-5	0.000895660809323	yes	up	1.09	2.13	2.16	5.74	6.29	7.93	1.79333333333	6.65333333333
TRINITY_DN12238_c0_g1	VASA protein [Chanodichthys ilishaeformis]	3.847	1.94356977043	1.49588444146E-5	0.000895660809323	yes	up	0.67	1.27	1.54	4.36	5.64	7.2	1.16	5.73333333333
TRINITY_DN39066_c0_g1	UNC93-like protein MFSD11 [Maylandia zebra]	3.778	1.91757134113	1.5049132323E-5	0.000899587213605	yes	up	1.14	2.18	2.46	6.94	8.93	8.47	1.92666666667	8.11333333333
TRINITY_DN540_c0_g2	pseudouridylate synthase 7 homolog isoform X1 [Rhincodon typus]	4.125	2.04440872655	1.52433612317E-5	0.000908761073919	yes	up	0.7	1.16	1.05	3.23	4.69	5.2	0.97	4.37333333333
TRINITY_DN14895_c0_g2	WD40 repeat-containing protein SMU1 [Takifugu flavidus]	4.294	2.10247831685	1.52525276389E-5	0.000908761073919	yes	up	1.11	1.47	2.7	7.37	8.62	9.46	1.76	8.48333333333
TRINITY_DN5803_c0_g1		3.418	1.77335001481	1.53606306947E-5	0.000913706535634	yes	up	3.84	6.74	6.79	20.72	22.07	23.57	5.79	22.12
TRINITY_DN11988_c0_g2	tropomodulin-3-like [Scleropages formosus]	4.094	2.03350260263	1.54531690822E-5	0.000916570031762	yes	up	0.62	1.55	1.79	3.88	5.7	7.06	1.32	5.54666666667
TRINITY_DN4386_c0_g1	acyl-coenzyme A thioesterase 9, mitochondrial isoform X2 [Denticeps clupeoides]	3.839	1.94073010942	1.54591253572E-5	0.000916570031762	yes	up	0.75	0.96	1.16	3.16	4.49	4.43	0.956666666667	4.02666666667
TRINITY_DN4007_c0_g1		7.350	2.87773289203	1.55107280134E-5	0.000918134215607	yes	up	0.28	2.02	2.06	6.5	13.87	15.41	1.45333333333	11.9266666667
TRINITY_DN15192_c1_g1		4.093	2.03332579272	1.56347525809E-5	0.000923973267782	yes	up	4.01	11.45	10.56	34.22	41.6	43.79	8.67333333333	39.87
TRINITY_DN17120_c0_g1		3.532	1.82060849801	1.57503559299E-5	0.000929296527185	yes	up	2.96	5.29	4.79	15.88	17.59	17.76	4.34666666667	17.0766666667
TRINITY_DN2802_c0_g1		3.712	1.89213797653	1.58021815354E-5	0.000930845657951	yes	up	3.44	7.28	5.66	18.31	25.22	25.98	5.46	23.17
TRINITY_DN3242_c0_g1	NADH dehydrogenase [ubiquinone] 1 alpha subcomplex subunit 9, mitochondrial [Acipenser ruthenus]	4.200	2.07036111948	1.58919757817E-5	0.000934622756633	yes	up	4.63	12	9.16	25.36	45.7	47.8	8.59666666667	39.62
TRINITY_DN8879_c0_g1		7.024	2.81220691935	1.59213221096E-5	0.000934838403353	yes	up	0.42	1.3	1.81	6.93	13.08	7.73	1.17666666667	9.24666666667
TRINITY_DN4125_c0_g1	glutamine synthetase [Takifugu rubripes]	4.073	2.02610038795	1.59922813744E-5	0.000937492771583	yes	up	2.96	6.38	5.68	15.06	25.34	26.76	5.00666666667	22.3866666667
TRINITY_DN100_c0_g1	PREDICTED: myosin-16 isoform X2 [Lepisosteus oculatus]	3.411	1.77007781529	1.60755225774E-5	0.000940857433936	yes	up	12	24.5	25.23	66.12	80.78	81.09	20.5766666667	75.9966666667
TRINITY_DN58614_c0_g2	PREDICTED: parafibromin isoform X2 [Lepisosteus oculatus]	4.411	2.14108123954	1.61761301682E-5	0.000943858823736	yes	up	0.89	1.34	1.15	3.38	6.54	6.16	1.12666666667	5.36
TRINITY_DN29154_c0_g1	dnaJ homolog subfamily A member 2-like [Takifugu rubripes]	4.270	2.09414077969	1.61786591037E-5	0.000943858823736	yes	up	0.72	1.2	1.39	3.58	5.82	6.17	1.10333333333	5.19
TRINITY_DN1843_c0_g2		0.203	-2.30214518357	1.62098498944E-5	0.000944165400891	yes	down	10.38	6.38	3.77	0.95	1.41	1.99	6.84333333333	1.45
TRINITY_DN4975_c0_g1	long-chain-fatty-acid--CoA ligase 3 [Erpetoichthys calabaricus]	5.103	2.35121570438	1.62731046642E-5	0.000946335626508	yes	up	0.33	1.33	0.85	2.32	3.25	3.06	0.836666666667	2.87666666667
TRINITY_DN14712_c0_g1	NADPH--cytochrome P450 reductase-like [Chanos chanos]	3.961	1.98600256625	1.63537174716E-5	0.000949506747745	yes	up	0.73	1.72	1.61	5.02	6.51	7.55	1.35333333333	6.36
TRINITY_DN7006_c0_g1	anti-proliferative protein [Gymnocypris przewalskii]	3.593	1.84523657033	1.63999784333E-5	0.000949582522593	yes	up	1.21	2.51	1.77	6.05	7.08	8.69	1.83	7.27333333333
TRINITY_DN1597_c0_g2	hypothetical protein PFLUV_G00095300 [Perca fluviatilis]	3.503	1.80855319681	1.64219869031E-5	0.000949582522593	yes	up	3.14	5.09	4.96	14.15	16.8	19.24	4.39666666667	16.73
TRINITY_DN78537_c0_g1	Methylmalonate-semialdehyde dehydrogenase [Scophthalmus maximus]	3.657	1.87077393327	1.64332762673E-5	0.000949582522593	yes	up	6.02	12.13	10.83	29.22	42.35	45.39	9.66	38.9866666667
TRINITY_DN19450_c0_g1	glutamate--cysteine ligase catalytic subunit isoform X1 [Paramormyrops kingsleyae]	3.873	1.95336153875	1.64683561812E-5	0.000950101487195	yes	up	1.19	2.43	2.21	7.08	9.01	8.99	1.94333333333	8.36
TRINITY_DN3649_c0_g1	sodium-independent sulfate anion transporter [Esox lucius]	3.845	1.9429822238	1.65930986752E-5	0.000954192539916	yes	up	2.03	3.17	3.55	8.65	13.35	14.95	2.91666666667	12.3166666667
TRINITY_DN5646_c0_g1	PREDICTED: FUN14 domain-containing protein 1 [Lates calcarifer]	4.140	2.04958213202	1.66012973645E-5	0.000954192539916	yes	up	0.4	1	0.94	3.2	3.47	4.19	0.78	3.62
TRINITY_DN13817_c0_g1		10.721	3.42240917213	1.66519522943E-5	0.000954192539916	yes	up	0.33	0.55	0.29	4.18	3.95	5.39	0.39	4.50666666667
TRINITY_DN1632_c0_g1	ATP-binding cassette sub-family D member 3 [Amblyraja radiata]	4.083	2.02972309548	1.66621578251E-5	0.000954192539916	yes	up	0.91	1	1.63	4.54	5.33	6.21	1.18	5.36
TRINITY_DN12044_c0_g1	Trophoblast glycoprotein 5T4 oncofetal antigen 5T4 oncofetal trophoblast glycoprotein [Channa argus]	5.007	2.32400744967	1.66703234641E-5	0.000954192539916	yes	up	0.67	1.73	1.35	5.26	6.87	8.48	1.25	6.87
TRINITY_DN8259_c0_g1	solute carrier family 2, facilitated glucose transporter member 1-like isoform X2 [Chanos chanos]	3.268	1.70835247451	1.683094541E-5	0.000961873997968	yes	up	0.94	1.29	1.25	3.59	4.79	4.12	1.16	4.16666666667
TRINITY_DN1056_c0_g1	semaphorin-6D isoform X3 [Astyanax mexicanus]	3.447	1.78513230028	1.69313958519E-5	0.000965433361901	yes	up	1.75	2.64	2.95	8.29	10.31	9.47	2.44666666667	9.35666666667
TRINITY_DN18928_c0_g1	dipeptidyl peptidase 3 isoform X1 [Trematomus bernacchii]	4.192	2.06749497121	1.69462673952E-5	0.000965433361901	yes	up	0.78	2.16	1.93	6.69	7.4	8.78	1.62333333333	7.62333333333
TRINITY_DN79119_c0_g1	NADH dehydrogenase [ubiquinone] 1 alpha subcomplex subunit 10, mitochondrial [Clupea harengus]	3.828	1.93641301033	1.69856531152E-5	0.000966165181258	yes	up	5.09	10.89	10.16	27.15	39.19	44.28	8.71333333333	36.8733333333
TRINITY_DN10050_c0_g1	PREDICTED: sodium/nucleoside cotransporter 1-like [Callorhinchus milii]	4.228	2.08011714749	1.70955231564E-5	0.000970897698887	yes	up	0.56	1.05	1.09	4.56	4.53	3.78	0.9	4.29
TRINITY_DN11718_c0_g1	PREDICTED: serine/threonine-protein phosphatase 6 regulatory subunit 2 isoform X3 [Latimeria chalumnae]	4.815	2.26751984549	1.71353394685E-5	0.000971643143317	yes	up	0.32	0.43	0.52	1.96	2.04	2.78	0.423333333333	2.26
TRINITY_DN11012_c0_g1	probable flavin-containing monoamine oxidase A isoform X2 [Danio rerio]	4.079	2.02827233161	1.71747899582E-5	0.000972365557759	yes	up	1.15	2.13	1.65	5.6	7.68	8.69	1.64333333333	7.32333333333
TRINITY_DN9655_c0_g2	uncharacterized protein LOC110485309 [Oncorhynchus mykiss]	4.485	2.16495536327	1.72246685368E-5	0.00097252597004	yes	up	0.57	1.2	1.52	4.46	5.79	6.27	1.09666666667	5.50666666667
TRINITY_DN15993_c0_g1		4.629	2.21063805807	1.72310529248E-5	0.00097252597004	yes	up	0.34	0.91	0.72	3.37	3.29	3.42	0.656666666667	3.36
TRINITY_DN7036_c1_g1	glutaminase kidney isoform, mitochondrial isoform X3 [Esox lucius]	5.632	2.49359842765	1.72657865216E-5	0.000972977852216	yes	up	0.14	0.33	0.46	1.51	2.06	2.25	0.31	1.94
TRINITY_DN406_c0_g1	LIM domain and actin-binding protein 1-like isoform X2 [Scleropages formosus]	3.522	1.81622350224	1.73075963351E-5	0.000973826486834	yes	up	2.71	4.8	4.66	12.45	11.94	12.99	4.05666666667	12.46
TRINITY_DN9552_c0_g6	IgLON family member 5 [Liparis tanakae]	4.125	2.04445273496	1.74762031806E-5	0.000981795834239	yes	up	1.08	0.8	0.92	3.69	3.95	4.92	0.933333333333	4.18666666667
TRINITY_DN11510_c0_g1	inosine-5'-monophosphate dehydrogenase 1b [Petromyzon marinus]	3.891	1.96025883966	1.76255063005E-5	0.000988646141467	yes	up	0.84	1	0.89	3.26	4.68	3.61	0.91	3.85
TRINITY_DN2745_c0_g1	alpha-adducin isoform X2 [Petromyzon marinus]	3.407	1.76841236963	1.76524555531E-5	0.000988646141467	yes	up	0.86	1.52	1.56	4.98	4.51	5.52	1.31333333333	5.00333333333
TRINITY_DN16956_c0_g1	putative aminopeptidase W07G4.4 isoform X1 [Tachysurus fulvidraco]	3.481	1.79932952135	1.76989056641E-5	0.000989724979717	yes	up	6.58	12.03	13.3	35.93	44.03	44.04	10.6366666667	41.3333333333
TRINITY_DN51164_c0_g1	wings apart-like protein homolog [Archocentrus centrarchus]	5.592	2.48339731139	1.77380283581E-5	0.000990391387038	yes	up	0.11	0.17	0.14	0.6	0.95	0.97	0.14	0.84
TRINITY_DN19526_c0_g1	thymidine kinase, cytosolic [Myripristis murdjan]	15.268	3.93244686638	1.7835460168E-5	0.000991208933541	yes	up	0.06	0.14	0.13	1.7	1.67	1.82	0.11	1.73
TRINITY_DN10983_c0_g1	staphylococcal nuclease domain-containing protein 1 [Rhincodon typus]	3.962	1.98632878541	1.78450456487E-5	0.000991208933541	yes	up	1.64	4.19	3.52	10.32	15.6	15.08	3.11666666667	13.6666666667
TRINITY_DN16521_c0_g1		4.324	2.11229583765	1.78605138145E-5	0.000991208933541	yes	up	0.61	1.86	1.42	4.66	6.65	7.36	1.29666666667	6.22333333333
TRINITY_DN16377_c0_g1	PREDICTED: unhealthy ribosome biogenesis protein 2 homolog [Latimeria chalumnae]	4.582	2.19602857337	1.78615828042E-5	0.000991208933541	yes	up	0.27	0.27	0.32	1.15	1.6	1.52	0.286666666667	1.42333333333
TRINITY_DN1875_c0_g1	sarcoplasmic/endoplasmic reticulum calcium ATPase 2 isoform X1 [Petromyzon marinus]	3.466	1.79343349668	1.79223750321E-5	0.000993068707258	yes	up	17.16	35.61	35.83	97.02	121.69	122.8	29.5333333333	113.836666667
TRINITY_DN20795_c0_g1		4.663	2.22133519178	1.80890687777E-5	0.00099937265716	yes	up	0.42	1.42	1.29	3.46	5.86	6.89	1.04333333333	5.40333333333
TRINITY_DN21822_c0_g1	AP-1 complex subunit beta-1 isoform X4 [Amblyraja radiata]	3.805	1.92800649955	1.8091049914E-5	0.00099937265716	yes	up	0.44	0.69	0.55	1.89	2.57	2.52	0.56	2.32666666667
TRINITY_DN12539_c0_g1	PREDICTED: ubiquitin-like modifier-activating enzyme 1 [Lepisosteus oculatus]	4.068	2.02441595953	1.81291095284E-5	0.000999957732229	yes	up	1.03	2.99	1.93	7.17	8.73	10.93	1.98333333333	8.94333333333
TRINITY_DN25047_c0_g1	PREDICTED: glycine dehydrogenase (decarboxylating), mitochondrial [Austrofundulus limnaeus]	3.422	1.7747517269	1.82647405114E-5	0.00100591469528	yes	up	1.34	1.24	1.92	3.38	8.02	7.81	1.5	6.40333333333
TRINITY_DN16509_c0_g1	PREDICTED: lens epithelium-derived growth factor-like isoform X2 [Sinocyclocheilus grahami]	4.979	2.31574544351	1.83320249124E-5	0.00100659974311	yes	up	0.95	0.86	0.83	3.73	4.49	5.99	0.88	4.73666666667
TRINITY_DN16085_c0_g1		4.552	2.18634272654	1.83436976997E-5	0.00100659974311	yes	up	0.57	1.01	0.51	3.15	3.07	4.38	0.696666666667	3.53333333333
TRINITY_DN21041_c0_g1	sodium- and chloride-dependent GABA transporter 1-like [Scleropages formosus]	4.075	2.02691288475	1.83834427624E-5	0.00100659974311	yes	up	0.39	0.72	0.69	2.57	2.83	2.79	0.6	2.73
TRINITY_DN14985_c0_g1	PREDICTED: ATP-binding cassette sub-family F member 2 [Lepisosteus oculatus]	3.976	1.99135805496	1.83877823636E-5	0.00100659974311	yes	up	2.48	5.93	5.64	15.06	22.59	24.26	4.68333333333	20.6366666667
TRINITY_DN16433_c0_g1	very-long-chain enoyl-CoA reductase [Amblyraja radiata]	3.638	1.86308463691	1.84464957428E-5	0.00100829764418	yes	up	2.43	4.28	3.23	9.93	13.97	15.61	3.31333333333	13.17
TRINITY_DN20400_c0_g1	PREDICTED: actin-like protein 6B isoform X2 [Sinocyclocheilus rhinocerous]	5.075	2.34354925274	1.85977033007E-5	0.0010150386671	yes	up	0.7	1.43	0.92	3.49	6.33	6.87	1.01666666667	5.56333333333
TRINITY_DN23015_c0_g1	PREDICTED: surfeit locus protein 4-like [Latimeria chalumnae]	4.093	2.03323211808	1.87676052268E-5	0.00102126974295	yes	up	1	2.21	2.13	5.12	6.66	8.45	1.78	6.74333333333
TRINITY_DN4245_c0_g1	kelch repeat and BTB domain-containing protein 12-like isoform X2 [Kryptolebias marmoratus]	3.579	1.83962074758	1.87679776407E-5	0.00102126974295	yes	up	3.18	0.85	1.81	6.68	7.62	5.76	1.94666666667	6.68666666667
TRINITY_DN16920_c0_g1	actin-related protein 3-like [Periophthalmus magnuspinnatus]	4.445	2.15224192009	1.87978598612E-5	0.00102136909013	yes	up	0.82	1.97	1.5	4.93	7.97	7.98	1.43	6.96
TRINITY_DN10705_c0_g1	hypothetical protein cypCar_00009512 [Cyprinus carpio]	3.199	1.67753259724	1.8834043232E-5	0.00102171216785	yes	up	3.71	5.87	7.73	17.39	19.43	26.58	5.77	21.1333333333
TRINITY_DN72062_c0_g1	ubiquitin carboxyl-terminal hydrolase 47-like isoform X1 [Sparus aurata]	0.009	-6.75123217546	1.88603059223E-5	0.00102171216785	yes	down	0.24	1.82	1.43	0	0	0	1.16333333333	0
TRINITY_DN65536_c0_g1		5.507	2.46128935132	1.88886443856E-5	0.00102172690968	yes	up	0.21	0.49	0.76	2.63	2.98	3.49	0.486666666667	3.03333333333
TRINITY_DN17178_c0_g1		4.044	2.01592400599	1.89236363065E-5	0.00102177880935	yes	up	0.45	0.88	0.93	2.49	3.81	3.78	0.753333333333	3.36
TRINITY_DN5018_c0_g1	cytoglobin-1-like [Hippoglossus hippoglossus]	5.465	2.45025226879	1.89457393779E-5	0.00102177880935	yes	up	0.44	0.77	0.5	3.35	2.84	4.07	0.57	3.42
TRINITY_DN7790_c0_g1	myogenesis-regulating glycosidase-like [Petromyzon marinus]	3.363	1.74993929264	1.9017437345E-5	0.00102333883207	yes	up	2.19	3.29	3.56	11.03	10.62	12.35	3.01333333333	11.3333333333
TRINITY_DN9933_c0_g1	thromboxane-A synthase [Notolabrus celidotus]	3.379	1.75667220759	1.90308864221E-5	0.00102333883207	yes	up	5.4	9.46	8.53	24.36	30.43	32.6	7.79666666667	29.13
TRINITY_DN26417_c0_g1	serine/threonine-protein phosphatase 4 regulatory subunit 1-like isoform X2 [Oncorhynchus nerka]	3.559	1.83161782728	1.91237064136E-5	0.00102681328655	yes	up	0.6	0.71	0.7	2.81	2.68	2.45	0.67	2.64666666667
TRINITY_DN8410_c0_g7		5.649	2.49797371364	1.93910228767E-5	0.0010383968669	yes	up	0.16	0.3	0.34	1.43	1.55	2.06	0.266666666667	1.68
TRINITY_DN1396_c0_g3	thrombospondin-3b-like [Oncorhynchus kisutch]	3.921	1.97133141513	1.9410547913E-5	0.0010383968669	yes	up	0.59	2.96	2.59	3.36	8.34	9.06	2.04666666667	6.92
TRINITY_DN722_c1_g1	succinyl-CoA:3-ketoacid coenzyme A transferase 1, mitochondrial [Boleophthalmus pectinirostris]	3.935	1.97621123571	1.94250155577E-5	0.0010383968669	yes	up	0.73	1.75	1.25	3.95	6.29	5.88	1.24333333333	5.37333333333
TRINITY_DN19725_c1_g1	PREDICTED: sodium bicarbonate cotransporter 3 isoform X5 [Callorhinchus milii]	3.902	1.96403065703	1.95190051936E-5	0.00104091335639	yes	up	5.56	13.36	11.06	29.27	43.74	49.59	9.99333333333	40.8666666667
TRINITY_DN4400_c0_g1		3.993	1.99737846739	1.95292776182E-5	0.00104091335639	yes	up	21.08	58.64	50.79	144.24	215.58	219.93	43.5033333333	193.25
TRINITY_DN3734_c0_g1	neutral and basic amino acid transport protein rBAT [Amblyraja radiata]	3.426	1.77632095449	1.96452158553E-5	0.0010450936622	yes	up	5.87	12.28	9.51	30.19	36.94	38	9.22	35.0433333333
TRINITY_DN31430_c0_g1	proliferation-associated protein 2G4 [Erpetoichthys calabaricus]	3.986	1.99508240599	1.96651235745E-5	0.0010450936622	yes	up	2.23	4.92	2.86	10.41	15.65	17.4	3.33666666667	14.4866666667
TRINITY_DN8899_c0_g1	arginine-glutamic acid dipeptide repeats protein isoform X1 [Paramormyrops kingsleyae]	3.575	1.83787203557	1.97064820826E-5	0.00104576497629	yes	up	0.6	0.9	0.89	2.63	3.31	3.49	0.796666666667	3.14333333333
TRINITY_DN39473_c0_g1	uncharacterized protein LOC116958620 [Petromyzon marinus]	4.117	2.04143010905	1.97367431562E-5	0.00104584628509	yes	up	0.18	0.29	0.36	1.39	1.12	1.39	0.276666666667	1.3
TRINITY_DN15357_c0_g1	MAGUK p55 subfamily member 5 [Erpetoichthys calabaricus]	3.776	1.91687761944	1.97826940102E-5	0.00104591489461	yes	up	0.29	0.43	0.44	1.58	1.49	1.77	0.386666666667	1.61333333333
TRINITY_DN51065_c0_g1	fatty acyl-CoA reductase 1-like [Gouania willdenowi]	3.736	1.90148870177	1.97954994612E-5	0.00104591489461	yes	up	1.39	2.2	1.47	5.08	7.86	7.54	1.68666666667	6.82666666667
TRINITY_DN8731_c0_g1	PREDICTED: protein patched homolog 2 [Lepisosteus oculatus]	4.053	2.01913399203	1.98665802391E-5	0.00104814925656	yes	up	0.19	0.35	0.31	1.38	1.21	1.33	0.283333333333	1.30666666667
TRINITY_DN72573_c0_g1		3.705	1.88954644133	1.99383678151E-5	0.00105041438776	yes	up	2.64	3.19	4.14	18.58	12.31	11.42	3.32333333333	14.1033333333
TRINITY_DN4022_c0_g1	hypothetical protein cypCar_00009934, partial [Cyprinus carpio]	4.187	2.06592301016	1.99800216503E-5	0.00105108772855	yes	up	4.02	10.23	9.36	23.93	42.79	42.28	7.87	36.3333333333
TRINITY_DN6901_c0_g1	heat shock cognate 70 [Anguilla marmorata]	3.446	1.78477203758	2.00660537898E-5	0.00105294226639	yes	up	117.46	240.32	230.45	612.74	805.06	837.78	196.076666667	751.86
TRINITY_DN6761_c1_g1		3.972	1.98995613749	2.0116093965E-5	0.00105294226639	yes	up	0.56	1.14	0.65	2.54	3.75	3.84	0.783333333333	3.37666666667
TRINITY_DN14333_c0_g1	pre-rRNA 2'-O-ribose RNA methyltransferase FTSJ3 [Erpetoichthys calabaricus]	3.676	1.8782724265	2.01297028278E-5	0.00105294226639	yes	up	1.77	2.88	3.05	7.67	12.34	11.15	2.56666666667	10.3866666667
TRINITY_DN20826_c0_g1	beta-arrestin-1 [Perca flavescens]	4.139	2.04942008396	2.01486070437E-5	0.00105294226639	yes	up	2.76	5.92	5	12.81	22.65	26.42	4.56	20.6266666667
TRINITY_DN13565_c0_g1		3.709	1.89113378409	2.01598934093E-5	0.00105294226639	yes	up	0.46	0.56	0.57	1.87	2.19	2.47	0.53	2.17666666667
TRINITY_DN36100_c0_g1	PREDICTED: GPI inositol-deacylase [Callorhinchus milii]	4.729	2.24159022497	2.04406076609E-5	0.0010650934124	yes	up	0.17	0.32	0.3	1.41	1.13	1.62	0.263333333333	1.38666666667
TRINITY_DN12529_c0_g1	fibulin-2-like [Notolabrus celidotus]	4.042	2.01492973451	2.0451057446E-5	0.0010650934124	yes	up	0.38	1.01	0.59	3.47	3.39	2.95	0.66	3.27
TRINITY_DN4916_c0_g1	cytochrome P450 4V2 isoform X1 [Petromyzon marinus]	3.586	1.84233352509	2.05812580761E-5	0.00107034302715	yes	up	3.35	6.21	6.08	16.72	21.76	23.67	5.21333333333	20.7166666667
TRINITY_DN20434_c0_g1	electron transfer flavoprotein subunit alpha, mitochondrial [Labrus bergylta]	4.088	2.03147123653	2.06684041231E-5	0.00107334177417	yes	up	4.41	10.15	11.71	28.82	45.66	44.97	8.75666666667	39.8166666667
TRINITY_DN22928_c0_g2	pleckstrin homology domain-containing family H member 1 [Myripristis murdjan]	4.974	2.31453939982	2.08172718841E-5	0.00107953271463	yes	up	0.09	0.21	0.15	0.79	0.89	0.83	0.15	0.836666666667
TRINITY_DN4046_c0_g1		3.247	1.69902192515	2.11373095288E-5	0.00109192810891	yes	up	33.15	61.59	70.48	224.9	200.2	197.85	55.0733333333	207.65
TRINITY_DN1834_c0_g1		3.765	1.91277124938	2.11443999892E-5	0.00109192810891	yes	up	4.58	11.8	9.61	28.12	39.38	41.21	8.66333333333	36.2366666667
TRINITY_DN9612_c0_g1	monocarboxylate transporter 5 [Esox lucius]	3.706	1.8900165016	2.11597628525E-5	0.00109192810891	yes	up	0.62	1.07	0.76	2.94	3.75	3.27	0.816666666667	3.32
TRINITY_DN7606_c0_g1	PREDICTED: AFG3-like protein 2 [Sinocyclocheilus anshuiensis]	3.497	1.80616135932	2.11762785653E-5	0.00109192810891	yes	up	2.43	4.56	4.17	11.87	16.21	15.12	3.72	14.4
TRINITY_DN9890_c1_g1	pentraxin-2 [Oplegnathus fasciatus]	0.084	-3.56962408481	2.12098896607E-5	0.00109211431854	yes	down	3.84	2.5	1.87	0.43	0	1.51	2.73666666667	0.646666666667
TRINITY_DN33726_c0_g7	tyrosine-protein phosphatase non-receptor type 23 [Oncorhynchus tshawytscha]	4.113	2.04028480972	2.14070783523E-5	0.00109593936464	yes	up	0.33	0.37	0.36	1.1	1.58	2.04	0.353333333333	1.57333333333
TRINITY_DN21141_c0_g1		4.967	2.31248417306	2.14093224301E-5	0.00109593936464	yes	up	0.14	0.21	0.36	1.11	1.18	1.74	0.236666666667	1.34333333333
TRINITY_DN30300_c0_g1	transmembrane protease serine 6 [Cynoglossus semilaevis]	3.795	1.92391892811	2.14179143607E-5	0.00109593936464	yes	up	3.82	8.77	8.98	24.62	33.75	32.97	7.19	30.4466666667
TRINITY_DN20695_c0_g1	calcium channel flower homolog [Petromyzon marinus]	5.284	2.40173688644	2.14269261083E-5	0.00109593936464	yes	up	0.64	0.51	1.16	3.54	4.85	5.25	0.77	4.54666666667
TRINITY_DN11481_c0_g1	PREDICTED: T-complex protein 1 subunit gamma [Latimeria chalumnae]	3.491	1.80372784242	2.14347002424E-5	0.00109593936464	yes	up	5.93	12.03	10.98	30.83	38.94	42.44	9.64666666667	37.4033333333
TRINITY_DN2663_c0_g2	Splicing factor 1 Mammalian branch point-binding protein [Channa argus]	3.495	1.80527749066	2.1477667489E-5	0.00109659608313	yes	up	1.58	2.71	3.15	9.13	9.94	10.05	2.48	9.70666666667
TRINITY_DN19853_c0_g1	carboxypeptidase D [Periophthalmus magnuspinnatus]	3.776	1.91679020834	2.15395594827E-5	0.00109821585912	yes	up	0.28	0.31	0.38	1.24	1.4	1.42	0.323333333333	1.35333333333
TRINITY_DN2627_c0_g1	PREDICTED: plasma membrane calcium-transporting ATPase 2 isoform X2 [Lepisosteus oculatus]	3.618	1.85515800906	2.15784160855E-5	0.00109865826458	yes	up	0.83	1.76	1.28	4.39	5.38	5.74	1.29	5.17
TRINITY_DN16019_c0_g1	PREDICTED: kynurenine 3-monooxygenase [Lepisosteus oculatus]	4.118	2.0419767484	2.17806205792E-5	0.00110740462509	yes	up	1.45	3.34	2.17	7.64	11.3	12.42	2.32	10.4533333333
TRINITY_DN6403_c0_g1	translocation protein SEC62 [Sphaeramia orbicularis]	3.606	1.85047978984	2.20119294961E-5	0.00111760429759	yes	up	1.63	2.29	1.94	5.55	8.56	8.87	1.95333333333	7.66
TRINITY_DN18255_c0_g1	sodium/potassium-transporting ATPase subunit alpha-3 [Erpetoichthys calabaricus]	5.597	2.48470822758	2.22629129358E-5	0.00112877309542	yes	up	0.15	0.41	0.39	1.22	2.33	2.29	0.316666666667	1.94666666667
TRINITY_DN68717_c0_g1	replication factor C subunit 5 isoform X1 [Amblyraja radiata]	5.666	2.50231386136	2.23436056731E-5	0.00113128876345	yes	up	0.71	0.74	1.61	4	7.5	7.7	1.02	6.4
TRINITY_DN75128_c0_g1	PREDICTED: forkhead box protein K1 [Pygocentrus nattereri]	4.821	2.26937406254	2.24167259027E-5	0.0011327173961	yes	up	0.44	0.74	0.71	2.58	3.61	3.79	0.63	3.32666666667
TRINITY_DN39950_c0_g1	probable phospholipid-transporting ATPase VA [Seriola lalandi dorsalis]	4.164	2.05791481491	2.24340523731E-5	0.0011327173961	yes	up	0.33	0.33	0.28	1.2	1.25	1.82	0.313333333333	1.42333333333
TRINITY_DN31141_c0_g1	PREDICTED: polypyrimidine tract-binding protein 1 isoform X2 [Latimeria chalumnae]	3.941	1.97849489479	2.25129080432E-5	0.00113512452134	yes	up	0.88	2.21	1.94	5.83	7.91	8.29	1.67666666667	7.34333333333
TRINITY_DN42740_c0_g1		4.531	2.17992772739	2.25917799163E-5	0.0011360947831	yes	up	0.52	0.49	0.3	1.4	2.31	2.62	0.436666666667	2.11
TRINITY_DN2099_c0_g1	Retinol dehydrogenase 13 [Triplophysa tibetana]	3.720	1.89537933437	2.25962221591E-5	0.0011360947831	yes	up	2.29	4.34	3.71	10.77	13.56	18.06	3.44666666667	14.13
TRINITY_DN17990_c0_g1	xanthine dehydrogenase-like [Petromyzon marinus]	4.068	2.02447580311	2.26257751278E-5	0.0011360947831	yes	up	0.41	1.26	0.95	4.14	3.93	4	0.873333333333	4.02333333333
TRINITY_DN35003_c0_g1	PREDICTED: alpha-aminoadipic semialdehyde synthase, mitochondrial isoform X2 [Latimeria chalumnae]	4.449	2.15332071071	2.26741761134E-5	0.00113695689701	yes	up	0.52	1.52	1.43	4.19	6.63	6.35	1.15666666667	5.72333333333
TRINITY_DN3893_c0_g1		3.397	1.76424916844	2.28601152735E-5	0.00114470376398	yes	up	2.33	2.83	2.34	8.12	9.57	9.6	2.5	9.09666666667
TRINITY_DN2399_c1_g1		5.941	2.57072779851	2.29779590034E-5	0.00114902420269	yes	up	24.83	98	79.78	136.58	564.57	581.83	67.5366666667	427.66
TRINITY_DN15946_c0_g2	collagen alpha-5(IV) chain isoform X1 [Clupea harengus]	3.281	1.71420268666	2.30447940694E-5	0.0011507855738	yes	up	0.81	1.32	1.28	3.82	4.07	4.55	1.13666666667	4.14666666667
TRINITY_DN51049_c0_g1	hypothetical protein DNTS_007872 [Danionella translucida]	4.314	2.1089155927	2.31096530594E-5	0.00115185054531	yes	up	0.71	0.77	0.94	3.14	4.1	4.18	0.806666666667	3.80666666667
TRINITY_DN5063_c0_g1	RecName: Full=Citrate synthase, mitochondrial;	3.607	1.85061190322	2.31294019509E-5	0.00115185054531	yes	up	14.92	31.29	29.82	74.56	110.52	118.24	25.3433333333	101.106666667
TRINITY_DN12227_c0_g1	propionyl-CoA carboxylase beta chain, mitochondrial [Archocentrus centrarchus]	3.481	1.79942300966	2.33202035276E-5	0.00115976596888	yes	up	4.22	8.88	7.01	21.86	27.95	27.73	6.70333333333	25.8466666667
TRINITY_DN11343_c0_g1		6.862	2.77853014615	2.33868938844E-5	0.00116149588672	yes	up	0.1	0.3	0.27	0.91	1.72	2.36	0.223333333333	1.66333333333
TRINITY_DN2937_c0_g1	PREDICTED: splicing factor 3B subunit 1 isoform X1 [Lepisosteus oculatus]	3.419	1.77360569919	2.3501141176E-5	0.00116557975936	yes	up	0.99	1.03	1.1	3.76	4.02	3.97	1.04	3.91666666667
TRINITY_DN4280_c0_g1		4.094	2.03343471925	2.35474220072E-5	0.00116627569703	yes	up	0.68	1.85	1.45	4.46	6.09	7.49	1.32666666667	6.01333333333
TRINITY_DN217_c0_g1	LOW QUALITY PROTEIN: fatty aldehyde dehydrogenase-like [Erpetoichthys calabaricus]	3.524	1.81723559754	2.36030766475E-5	0.00116627569703	yes	up	7.56	16.25	13.5	36.93	52.11	57	12.4366666667	48.68
TRINITY_DN3346_c0_g1	DNA replication licensing factor MCM2 [Parambassis ranga]	3.726	1.89775246077	2.3633466271E-5	0.00116627569703	yes	up	0.98	2.34	2.11	7.17	7.89	7.65	1.81	7.57
TRINITY_DN5365_c0_g1		4.250	2.08751642099	2.36731389214E-5	0.00116627569703	yes	up	1.44	3.22	3.43	8.11	15.37	14.41	2.69666666667	12.63
TRINITY_DN15260_c0_g1	Migration and invasion enhancer 1 [Liparis tanakae]	0.234	-2.09333606258	2.36770966719E-5	0.00116627569703	yes	down	7.62	5.63	5.28	1.95	1.45	1.39	6.17666666667	1.59666666667
TRINITY_DN9565_c0_g1	DKFZP434C245-like protein [Tetraodon nigroviridis]	3.992	1.99717383492	2.37073952258E-5	0.00116627569703	yes	up	0.7	1.28	0.76	3.09	4.24	4.6	0.913333333333	3.97666666667
TRINITY_DN2706_c0_g1	ATP-dependent 6-phosphofructokinase, platelet type isoform X4 [Pangasianodon hypophthalmus]	3.996	1.99861412197	2.37633660526E-5	0.00116745152197	yes	up	1.02	2.44	2.31	6.39	9.67	9.46	1.92333333333	8.50666666667
TRINITY_DN10731_c0_g1	ferrochelatase, mitochondrial [Boleophthalmus pectinirostris]	3.858	1.94798757165	2.38190286552E-5	0.00116860905548	yes	up	1.11	1.32	1.39	3.37	5.73	6.08	1.27333333333	5.06
TRINITY_DN2936_c0_g1	heterogeneous nuclear ribonucleoprotein L-like isoform X2 [Carassius auratus]	3.823	1.93470215301	2.43605533907E-5	0.0011935687559	yes	up	3.11	6.45	4.4	12.91	24.36	20.79	4.65333333333	19.3533333333
TRINITY_DN12385_c0_g1	elongation factor 1-alpha-like [Sander lucioperca]	3.558	1.83120087011	2.46431370696E-5	0.00120571366721	yes	up	175.82	379.79	355.47	891.31	1326.66	1371.72	303.693333333	1196.56333333
TRINITY_DN14956_c0_g1	unnamed protein product, partial [Coregonus sp. 'balchen']	3.903	1.96454689457	2.46746698734E-5	0.00120571366721	yes	up	0.49	0.98	0.92	3.27	3.74	3.97	0.796666666667	3.66
TRINITY_DN8141_c0_g1	PREDICTED: 26S proteasome non-ATPase regulatory subunit 2 [Callorhinchus milii]	3.474	1.79650029419	2.47788459204E-5	0.0012080449247	yes	up	1.53	3.88	2.76	7.25	10.48	11.79	2.72333333333	9.84
TRINITY_DN7514_c0_g2	PREDICTED: solute carrier family 13 member 2 [Callorhinchus milii]	3.280	1.71385436637	2.48523071783E-5	0.0012080449247	yes	up	3.24	4.03	4.05	14.23	14.2	16.35	3.77333333333	14.9266666667
TRINITY_DN15201_c0_g1	PREDICTED: C-Jun-amino-terminal kinase-interacting protein 4 isoform X4 [Latimeria chalumnae]	4.317	2.11013753881	2.48705805947E-5	0.0012080449247	yes	up	0.26	0.49	0.48	1.63	2.34	1.92	0.41	1.96333333333
TRINITY_DN9478_c0_g1	calcium-activated chloride channel regulator 1-like [Amblyraja radiata]	4.154	2.05463724124	2.48790340399E-5	0.0012080449247	yes	up	0.26	0.36	0.26	1.24	1.49	1.26	0.293333333333	1.33
TRINITY_DN3048_c0_g2	PREDICTED: NEDD4-like E3 ubiquitin-protein ligase WWP2 [Callorhinchus milii]	3.906	1.96566395855	2.48883005584E-5	0.0012080449247	yes	up	0.69	1.27	1.51	4.33	5.57	5.24	1.15666666667	5.04666666667
TRINITY_DN13246_c0_g1	glutathione synthetase [Chanos chanos]	5.824	2.5420026034	2.49301054263E-5	0.00120846279353	yes	up	0.26	0.47	0.39	2.23	2.69	2.63	0.373333333333	2.51666666667
TRINITY_DN2869_c0_g1	erythropoietin receptor isoform X1 [Larimichthys crocea]	0.361	-1.47150594266	2.49736427161E-5	0.0012089634168	yes	down	18.47	15.79	15.05	11.85	4.13	4.77	16.4366666667	6.91666666667
TRINITY_DN22473_c0_g1	Eukaryotic translation initiation factor 2 subunit 3 [Channa argus]	3.851	1.94506244781	2.51572247865E-5	0.00121623321531	yes	up	2.57	6.46	5.47	16.63	23.35	22.03	4.83333333333	20.67
TRINITY_DN5663_c0_g2	eukaryotic translation initiation factor 4 gamma 3 isoform X1 [Rhincodon typus]	3.590	1.84392665764	2.52115160816E-5	0.001217241421	yes	up	1.57	2.91	2.42	8.47	9.89	8.78	2.3	9.04666666667
TRINITY_DN16398_c0_g1	gamma-glutamyltranspeptidase 1-like [Oncorhynchus mykiss]	3.586	1.84228139977	2.530000416E-5	0.00121989582972	yes	up	1.42	2.62	2.42	7.91	8.85	9.05	2.15333333333	8.60333333333
TRINITY_DN1427_c0_g1	calcium/calmodulin-dependent protein kinase type II delta chain isoform X19 [Xiphophorus couchianus]	3.825	1.93539349817	2.54480724077E-5	0.00122541220626	yes	up	1.3	2.9	4.71	7.47	13.81	12.35	2.97	11.21
TRINITY_DN10754_c0_g1	PREDICTED: calsyntenin-2 [Lepisosteus oculatus]	3.458	1.78990660531	2.5561161811E-5	0.00122923188186	yes	up	1.98	6.66	2.6	9.46	11.1	13.77	3.74666666667	11.4433333333
TRINITY_DN15436_c0_g2		10.167	3.34580397744	2.56636323005E-5	0.00123253149112	yes	up	0.45	2.71	4.65	12.19	42.83	34.17	2.60333333333	29.73
TRINITY_DN14725_c1_g2	sterol 26-hydroxylase, mitochondrial-like [Takifugu rubripes]	3.541	1.82410394211	2.59603080005E-5	0.00124395984475	yes	up	0.72	1.19	1.15	3.81	4.3	3.96	1.02	4.02333333333
TRINITY_DN19007_c0_g1	nucleolar protein 11 [Chanos chanos]	3.682	1.88053823377	2.59699341285E-5	0.00124395984475	yes	up	1.87	2.92	2.79	7.39	10.53	12.62	2.52666666667	10.18
TRINITY_DN22833_c0_g1	digestive cysteine proteinase 1 [Oryzias latipes]	3.764	1.91235098602	2.6078801495E-5	0.00124753310069	yes	up	2.14	3.97	4.13	10.24	15.01	17.28	3.41333333333	14.1766666667
TRINITY_DN32412_c1_g1	uncharacterized protein LOC115594733 [Sparus aurata]	0.243	-2.03898967339	2.62549994873E-5	0.00125405553597	yes	down	1.09	1.45	1.11	0.51	0.29	0.22	1.21666666667	0.34
TRINITY_DN42954_c1_g1	LOW QUALITY PROTEIN: E3 ubiquitin-protein ligase Hakai-like [Tachysurus fulvidraco]	5.849	2.54809391639	2.62856524592E-5	0.00125405553597	yes	up	0.59	0.74	0.47	3.28	3.95	4.13	0.6	3.78666666667
TRINITY_DN13131_c0_g2	serine/arginine-rich splicing factor 3 isoform X1 [Tachysurus fulvidraco]	3.832	1.93821233403	2.63184932832E-5	0.00125405553597	yes	up	77.61	198.28	132.96	429.09	588.61	719.97	136.283333333	579.223333333
TRINITY_DN11860_c0_g1	3'(2'),5'-bisphosphate nucleotidase 1 isoform X2 [Sphaeramia orbicularis]	4.990	2.31913420898	2.64343378703E-5	0.00125685423716	yes	up	0.89	2.62	3.11	8.65	12.95	15.32	2.20666666667	12.3066666667
TRINITY_DN8862_c0_g1	unnamed protein product, partial [Tetraodon nigroviridis]	4.509	2.17282783152	2.64802295314E-5	0.00125685423716	yes	up	0.31	0.57	0.5	1.49	2.52	2.76	0.46	2.25666666667
TRINITY_DN15382_c0_g1	hypothetical protein PHYPO_G00128620 [Pangasianodon hypophthalmus]	3.802	1.92677489605	2.65316097691E-5	0.00125685423716	yes	up	0.38	1	1.3	4.92	3.36	4.07	0.893333333333	4.11666666667
TRINITY_DN78317_c0_g1	PREDICTED: cleavage stimulation factor subunit 1 [Latimeria chalumnae]	3.984	1.99436494483	2.65394645599E-5	0.00125685423716	yes	up	1.69	2.78	1.61	6.89	8.39	10.98	2.02666666667	8.75333333333
TRINITY_DN23818_c0_g1	excitatory amino acid transporter 1-like [Amblyraja radiata]	3.748	1.90596178784	2.65498546416E-5	0.00125685423716	yes	up	0.8	1.81	1.76	7.1	7.82	7.04	1.45666666667	7.32
TRINITY_DN8594_c0_g1		4.240	2.08395400458	2.6585108344E-5	0.00125688868072	yes	up	0.45	0.81	0.66	2.94	3.11	2.94	0.64	2.99666666667
TRINITY_DN1412_c0_g1	LIM domain-binding protein 3b [Danio rerio]	4.156	2.05503686148	2.67779480438E-5	0.00126409051636	yes	up	0.87	2.01	3.02	9.13	9.31	12.34	1.96666666667	10.26
TRINITY_DN17596_c0_g2		7.122	2.83234592121	2.68068860189E-5	0.00126409051636	yes	up	0.27	0.3	0.18	1.29	2.29	2.11	0.25	1.89666666667
TRINITY_DN9388_c0_g1	PREDICTED: DNA replication licensing factor MCM4, partial [Latimeria chalumnae]	3.490	1.803310532	2.69622769231E-5	0.00126977325887	yes	up	1.07	1.94	1.5	5.09	6.08	6.18	1.50333333333	5.78333333333
TRINITY_DN8273_c0_g1	PREDICTED: ATP-dependent RNA helicase DDX19B [Sinocyclocheilus anshuiensis]	4.696	2.23154370373	2.70647581825E-5	0.00127295278666	yes	up	0.56	1.48	1.07	4.1	6.25	5.71	1.03666666667	5.35333333333
TRINITY_DN12243_c0_g1	histone-arginine methyltransferase CARM1-like isoform X2 [Clupea harengus]	3.768	1.91379615808	2.71083461398E-5	0.00127335771984	yes	up	1.33	2.37	2.84	7.34	10.31	9.73	2.18	9.12666666667
TRINITY_DN42949_c0_g1		3.841	1.94142322833	2.72355235466E-5	0.00127748891578	yes	up	30.66	87.76	76.8	219.33	299.8	318.66	65.0733333333	279.263333333
TRINITY_DN12336_c0_g2	succinate-semialdehyde dehydrogenase, mitochondrial [Parambassis ranga]	3.760	1.91076691711	2.72664786166E-5	0.00127748891578	yes	up	3.24	7.08	6.83	18.39	28.12	24.96	5.71666666667	23.8233333333
TRINITY_DN1018_c0_g1	NPC intracellular cholesterol transporter 1 [Erpetoichthys calabaricus]	3.864	1.95004981689	2.73691174386E-5	0.00127999756816	yes	up	2.15	10.9	8.81	13.1	26.81	34.57	7.28666666667	24.8266666667
TRINITY_DN23454_c0_g2	RecName: Full=Tyrosine-protein kinase Fyn;	5.157	2.36654083139	2.73903446215E-5	0.00127999756816	yes	up	0.25	0.47	0.36	1.47	2.1	2.07	0.36	1.88
TRINITY_DN3383_c0_g1	ras-related protein Rab-11A [Cynoglossus semilaevis]	3.628	1.85909240072	2.75986053184E-5	0.00128807644617	yes	up	1.03	1.64	1.93	5.07	6.45	7.06	1.53333333333	6.19333333333
TRINITY_DN50490_c0_g1		3.388	1.76052699355	2.76677598373E-5	0.00128965061346	yes	up	82.66	140.12	120.04	320.68	497.47	466.35	114.273333333	428.166666667
TRINITY_DN17495_c0_g1	protein phosphatase 1 regulatory subunit 27-like [Seriola dumerili]	0.285	-1.81140382918	2.77493244862E-5	0.00129179847647	yes	down	8.48	14.27	14.72	4.3	3.55	4.22	12.49	4.02333333333
TRINITY_DN931_c0_g1	leukocyte elastase inhibitor-like protein [Labeo rohita]	3.349	1.74355628015	2.77972715999E-5	0.00129237787398	yes	up	3.34	5.83	5.76	17.23	20.45	19.67	4.97666666667	19.1166666667
TRINITY_DN3240_c0_g1	acetyl-CoA carboxylase 1 isoform X8 [Amphiprion ocellaris]	3.840	1.94109999068	2.78430101133E-5	0.00129285324001	yes	up	0.29	0.33	0.38	1.2	1.35	1.78	0.333333333333	1.44333333333
TRINITY_DN10921_c0_g1	polyubiquitin-A-like [Petromyzon marinus]	3.716	1.8937811139	2.81141180311E-5	0.00130377879338	yes	up	17.95	43.83	36.23	105.93	151.3	154.38	32.67	137.203333333
TRINITY_DN3386_c0_g1	PREDICTED: UTP--glucose-1-phosphate uridylyltransferase-like [Sinocyclocheilus anshuiensis]	3.691	1.88416392747	2.81632585628E-5	0.00130439601109	yes	up	1.57	2.56	3.52	7.52	11.04	13.85	2.55	10.8033333333
TRINITY_DN27294_c0_g1	PREDICTED: carboxypeptidase M, partial [Latimeria chalumnae]	6.031	2.59242386911	2.82130729219E-5	0.00130504282929	yes	up	0.43	0.92	1.29	3.17	5.39	5.13	0.88	4.56333333333
TRINITY_DN33698_c0_g1	homocysteine-responsive endoplasmic reticulum-resident ubiquitin-like domain member 2 protein [Fundulus heteroclitus]	4.654	2.21855697716	2.83192724134E-5	0.00130808702777	yes	up	0.22	0.54	0.51	1.9	2.17	2.48	0.423333333333	2.18333333333
TRINITY_DN7346_c0_g1		5.059	2.33876016106	2.8375425996E-5	0.00130808702777	yes	up	2.53	5.49	4.44	12.54	26.07	29.59	4.15333333333	22.7333333333
TRINITY_DN6941_c0_g1	5'-nucleotidase [Chanos chanos]	3.838	1.94040795933	2.83866814619E-5	0.00130808702777	yes	up	1.12	2.29	2.55	7.99	8.94	8.75	1.98666666667	8.56
TRINITY_DN26594_c0_g1	manganese-transporting ATPase 13A1-like [Carassius auratus]	4.012	2.00425596115	2.84348653145E-5	0.00130865086841	yes	up	0.38	0.48	0.54	1.78	2.13	2.26	0.466666666667	2.05666666667
TRINITY_DN19817_c0_g1	synapsin-1 isoform X2 [Fundulus heteroclitus]	5.212	2.38177616158	2.86540261245E-5	0.00131596931238	yes	up	0.18	0.3	0.39	1.57	1.74	1.77	0.29	1.69333333333
TRINITY_DN3048_c0_g1	PREDICTED: dnaJ homolog subfamily C member 7 isoform X1 [Latimeria chalumnae]	3.470	1.79483853463	2.86816699841E-5	0.00131596931238	yes	up	6.03	11.68	14.24	31.89	30.83	36.33	10.65	33.0166666667
TRINITY_DN10688_c0_g1	sushi, von Willebrand factor type A, EGF and pentraxin domain-containing protein 1 isoform X2 [Salarias fasciatus]	3.934	1.97601117359	2.87023303492E-5	0.00131596931238	yes	up	0.45	1.24	0.85	1.98	2.65	3.48	0.846666666667	2.70333333333
TRINITY_DN3595_c0_g1	interferon-induced very large GTPase 1 [Larimichthys crocea]	3.183	1.67031034196	2.88186147655E-5	0.00131963880745	yes	up	0.69	0.95	0.86	2.67	2.92	3.17	0.833333333333	2.92
TRINITY_DN36348_c0_g1	peptidyl-prolyl cis-trans isomerase-like 4 [Oryzias melastigma]	3.772	1.91514952776	2.89355695591E-5	0.0013233297415	yes	up	0.81	1.04	1.23	3.45	4.79	4.53	1.02666666667	4.25666666667
TRINITY_DN8016_c0_g1	fatty acyl-CoA reductase 1-like isoform X1 [Betta splendens]	3.650	1.86792945461	2.922278199E-5	0.00133478815002	yes	up	3.38	7.4	6.93	19.02	25.48	27.27	5.90333333333	23.9233333333
TRINITY_DN8762_c1_g1		4.333	2.11530539524	2.93056205678E-5	0.00133689450019	yes	up	0.22	0.43	0.34	1.15	1.73	1.79	0.33	1.55666666667
TRINITY_DN14457_c0_g1	S-adenosylhomocysteine hydrolase-like protein 1 isoform X2 [Petromyzon marinus]	3.347	1.74284502855	2.94615512662E-5	0.00134232579762	yes	up	8.23	17.2	15.21	53.78	72.93	69.99	13.5466666667	65.5666666667
TRINITY_DN8185_c0_g1	long-chain specific acyl-CoA dehydrogenase, mitochondrial [Gouania willdenowi]	3.341	1.74044185329	2.96438716931E-5	0.00134894438139	yes	up	1.68	3.1	2.69	8.29	9.26	10.18	2.49	9.24333333333
TRINITY_DN8286_c0_g1	uncharacterized protein LOC112242564 [Oncorhynchus tshawytscha]	3.267	1.70774951542	2.97853019033E-5	0.00135342547279	yes	up	3.24	5.21	5.21	14.95	17.9	16.72	4.55333333333	16.5233333333
TRINITY_DN11113_c0_g1	26S proteasome regulatory subunit 4-like isoform X2 [Astyanax mexicanus]	3.391	1.76155111796	2.98167022629E-5	0.00135342547279	yes	up	5.59	8.82	11.25	28.18	34.83	34.07	8.55333333333	32.36
TRINITY_DN4263_c1_g1		6.233	2.64003537245	2.98851004515E-5	0.0013534402432	yes	up	0.44	0.28	0.78	3.79	3.32	3.52	0.5	3.54333333333
TRINITY_DN71591_c0_g1	PREDICTED: uncharacterized protein KIAA2013 homolog isoform X2 [Austrofundulus limnaeus]	4.611	2.20518961985	2.98913843406E-5	0.0013534402432	yes	up	0.45	1.23	1.27	4.33	6.46	4.41	0.983333333333	5.06666666667
TRINITY_DN23087_c0_g1	phosphoglucomutase-2 isoform X2 [Paramormyrops kingsleyae]	4.919	2.29834767284	3.00561687236E-5	0.00135921088971	yes	up	0.39	3.12	2.98	9.05	9.4	11.38	2.16333333333	9.94333333333
TRINITY_DN12656_c0_g1		4.100	2.03557482808	3.02727599617E-5	0.00136573516278	yes	up	0.34	0.35	0.44	2.14	2.02	1.38	0.376666666667	1.84666666667
TRINITY_DN7341_c0_g1	contactin-1 isoform X2 [Erpetoichthys calabaricus]	3.999	1.99966889727	3.02754718262E-5	0.00136573516278	yes	up	0.33	0.89	0.7	2.32	2.98	3.26	0.64	2.85333333333
TRINITY_DN18973_c0_g1	uncharacterized protein LOC116939212 [Petromyzon marinus]	3.501	1.8077277777	3.04551455692E-5	0.00136912046438	yes	up	2.24	2.84	3.79	10.06	11.42	13.05	2.95666666667	11.51
TRINITY_DN26819_c0_g1	sprouty-related, EVH1 domain-containing protein 2-like [Acipenser ruthenus]	4.424	2.1453147856	3.04594358626E-5	0.00136912046438	yes	up	0.61	1.56	2.1	6.12	6.95	8.25	1.42333333333	7.10666666667
TRINITY_DN68270_c0_g1	ATP synthase subunit alpha, mitochondrial [Rhincodon typus]	3.636	1.86245523943	3.04633440323E-5	0.00136912046438	yes	up	38.45	83.63	85.18	198.01	318.2	317.9	69.0866666667	278.036666667
TRINITY_DN138_c0_g2	interferon alpha-inducible protein 27-like protein 2A isoform X1 [Labrus bergylta]	0.225	-2.15051526066	3.0520045642E-5	0.0013699774865	yes	down	6.4	6.41	8.44	1.92	1.53	1.92	7.08333333333	1.79
TRINITY_DN55167_c0_g2	PREDICTED: tRNA-splicing ligase RtcB homolog [Nothobranchius furzeri]	4.860	2.28106265122	3.06658831096E-5	0.00137482858217	yes	up	0.62	1	0.58	2.49	4.78	4.14	0.733333333333	3.80333333333
TRINITY_DN27272_c0_g1	receptor of activated protein C kinase 1 [Petromyzon marinus]	3.558	1.83090624389	3.08408912478E-5	0.00138097392987	yes	up	25.27	51.42	46.29	110.59	183.05	186.82	40.9933333333	160.153333333
TRINITY_DN15668_c0_g1	Eukaryotic translation initiation factor 3 subunit J [Salmo salar]	3.994	1.9979278912	3.09150709372E-5	0.00138259489238	yes	up	0.72	0.89	0.9	4.73	4.34	4.45	0.836666666667	4.50666666667
TRINITY_DN11956_c0_g1	pleckstrin homology-like domain family B member 1 isoform X3 [Scleropages formosus]	3.457	1.78936305486	3.11102934641E-5	0.00138961855616	yes	up	0.46	0.51	0.46	1.71	1.66	2.06	0.476666666667	1.81
TRINITY_DN8663_c0_g1		6.285	2.65196886498	3.13297135773E-5	0.0013966104498	yes	up	0.22	0.69	0.39	2.18	3.16	2.62	0.433333333333	2.65333333333
TRINITY_DN5517_c0_g1		5.926	2.56706089955	3.1343553936E-5	0.0013966104498	yes	up	24.4	69.04	74.11	150.55	467.28	486.69	55.85	368.173333333
TRINITY_DN71513_c0_g1	PREDICTED: G-protein-signaling modulator 2 isoform X2 [Latimeria chalumnae]	4.907	2.29486101258	3.14178020445E-5	0.0013982074152	yes	up	0.29	0.75	1.04	3.35	4.28	3.88	0.693333333333	3.83666666667
TRINITY_DN722_c0_g2	piggyBac transposable element-derived protein 4-like [Erpetoichthys calabaricus]	3.580	1.83984228964	3.15418352418E-5	0.00140145534492	yes	up	0.36	0.42	0.36	1.89	1.26	1.42	0.38	1.52333333333
TRINITY_DN4389_c0_g1	cadherin-23 [Acanthochromis polyacanthus]	3.403	1.76694096519	3.15702772838E-5	0.00140145534492	yes	up	2.21	4.55	2.98	12.04	12.93	14.26	3.24666666667	13.0766666667
TRINITY_DN18080_c0_g1	glucose-6-phosphate exchanger SLC37A4 [Electrophorus electricus]	4.919	2.29826673271	3.16395656139E-5	0.00140145534492	yes	up	0.73	0.46	0.61	2.96	2.84	4.41	0.6	3.40333333333
TRINITY_DN74985_c0_g1	proteasome subunit beta type-7 [Petromyzon marinus]	3.730	1.8990458633	3.16447723746E-5	0.00140145534492	yes	up	7.19	13.91	12.47	31.25	50.39	55.69	11.19	45.7766666667
TRINITY_DN22657_c0_g1	eukaryotic translation initiation factor 3 subunit E [Erpetoichthys calabaricus]	3.449	1.78619478194	3.18088665296E-5	0.00140566317832	yes	up	3.61	7.03	5.88	17.7	23.19	22.13	5.50666666667	21.0066666667
TRINITY_DN6662_c0_g2	PREDICTED: ETS-related transcription factor Elf-3-like isoform X2 [Lates calcarifer]	0.244	-2.03701311837	3.18170107389E-5	0.00140566317832	yes	down	27.01	18.66	14.75	9.67	4.07	2.52	20.14	5.42
TRINITY_DN55755_c0_g1		3.834	1.9388338878	3.19858176354E-5	0.00141140812751	yes	up	1.83	4.06	3.14	9.8	14.63	13.71	3.01	12.7133333333
TRINITY_DN6036_c0_g1		3.533	1.82092281845	3.21684815537E-5	0.00141665837462	yes	up	1.41	2.63	2.19	7.74	8.01	8.25	2.07666666667	8
TRINITY_DN5766_c0_g1	PREDICTED: serrate RNA effector molecule homolog [Latimeria chalumnae]	3.788	1.92125033373	3.2182630365E-5	0.00141665837462	yes	up	0.92	1.8	2.1	6.03	6.63	7.78	1.60666666667	6.81333333333
TRINITY_DN2861_c0_g1	PREDICTED: serine-threonine kinase receptor-associated protein-like [Sinocyclocheilus anshuiensis]	4.005	2.00180092284	3.23489870642E-5	0.00142226150373	yes	up	0.88	1.74	2.23	6.59	7.75	7.58	1.61666666667	7.30666666667
TRINITY_DN24364_c0_g2	PREDICTED: cleavage and polyadenylation specificity factor subunit 1 [Callorhinchus milii]	6.481	2.69610720986	3.25628500705E-5	0.00142993726655	yes	up	0.14	0.15	0.17	0.7	1.39	1.16	0.153333333333	1.08333333333
TRINITY_DN7894_c0_g1	radixin [Notolabrus celidotus]	3.708	1.89056882805	3.26655617744E-5	0.00143113425011	yes	up	2.17	5.39	4.4	12.16	18.3	18.56	3.98666666667	16.34
TRINITY_DN3607_c0_g1	PREDICTED: leucine-rich repeat-containing protein 29 isoform X2 [Callorhinchus milii]	4.316	2.10981073138	3.26989159135E-5	0.00143113425011	yes	up	4.37	6.01	7.22	18.44	29.99	26.13	5.86666666667	24.8533333333
TRINITY_DN40582_c0_g2	PREDICTED: transmembrane emp24 domain-containing protein 7 [Latimeria chalumnae]	6.022	2.59024763358	3.27106347709E-5	0.00143113425011	yes	up	0.82	0.71	0.71	3.88	5.13	5.57	0.746666666667	4.86
TRINITY_DN26366_c0_g1	failed axon connections homolog [Cyclopterus lumpus]	3.979	1.99224481941	3.27473582666E-5	0.00143113425011	yes	up	1.09	3	2.71	7.8	10.23	12.12	2.26666666667	10.05
TRINITY_DN22079_c0_g1	integrator complex subunit 4 isoform X2 [Cynoglossus semilaevis]	5.457	2.4481063309	3.27951927978E-5	0.00143150623335	yes	up	0.19	0.22	0.2	1.25	1.24	1.18	0.203333333333	1.22333333333
TRINITY_DN9660_c0_g1	sodium/bile acid cotransporter-like [Gouania willdenowi]	4.143	2.05059842971	3.28908911715E-5	0.00143284649254	yes	up	1.04	2.26	2.17	5.91	9.62	9.42	1.82333333333	8.31666666667
TRINITY_DN16261_c0_g1	MLX-interacting protein isoform X1 [Danio rerio]	4.843	2.27597908412	3.29329763039E-5	0.00143284649254	yes	up	0.31	0.17	0.25	1.05	1.26	1.52	0.243333333333	1.27666666667
TRINITY_DN24795_c0_g1	26S proteasome regulatory subunit 6A [Oryzias latipes]	4.194	2.06817842976	3.29589164003E-5	0.00143284649254	yes	up	2.37	6.82	6.63	17.05	27.8	28.8	5.27333333333	24.55
TRINITY_DN25925_c0_g1	PREDICTED: GMP synthase [glutamine-hydrolyzing] [Latimeria chalumnae]	4.166	2.05879072856	3.29833359176E-5	0.00143284649254	yes	up	0.37	0.91	0.55	2.26	2.94	3.22	0.61	2.80666666667
TRINITY_DN3894_c0_g1	polyadenylate-binding protein 4-like isoform X1 [Rhincodon typus]	3.356	1.74668606775	3.30549545192E-5	0.001434246203	yes	up	67.97	151.55	138.97	308.51	486.39	511.79	119.496666667	435.563333333
TRINITY_DN8676_c0_g1	hypothetical protein AMELA_G00075720 [Ameiurus melas]	4.858	2.28034516198	3.3199256846E-5	0.00143559060656	yes	up	0.95	0.59	0.74	4.47	4.42	3.47	0.76	4.12
TRINITY_DN22245_c0_g1	aspartate aminotransferase, cytoplasmic-like [Carassius auratus]	3.480	1.79890390909	3.32297049296E-5	0.00143559060656	yes	up	2.15	3.64	3.7	9.23	12.64	14.52	3.16333333333	12.13
TRINITY_DN11686_c0_g1		3.415	1.77170459951	3.32342063007E-5	0.00143559060656	yes	up	49.33	103.85	110.66	294.82	349.36	366.59	87.9466666667	336.923333333
TRINITY_DN3516_c0_g1		3.569	1.8354119858	3.32436787531E-5	0.00143559060656	yes	up	0.89	2.07	1.98	5.7	6.66	6.6	1.64666666667	6.32
TRINITY_DN15231_c0_g1	PREDICTED: endothelin-converting enzyme 2-like isoform X1 [Sinocyclocheilus grahami]	3.074	1.61999754068	3.34337650388E-5	0.00144007674408	yes	up	1.44	2.3	1.95	5.82	6.71	6.79	1.89666666667	6.44
TRINITY_DN1473_c1_g2	NLR family CARD domain-containing protein 3 CARD15-like protein Caterpiller protein 16.2 [Channa argus]	0.018	-5.81568409935	3.34632338873E-5	0.00144007674408	yes	down	0.14	1.3	2.2	0.08	0	0	1.21333333333	0.0266666666667
TRINITY_DN11931_c0_g1	Abcc4 [Danio rerio]	4.128	2.0455437842	3.34902754767E-5	0.00144007674408	yes	up	0.28	0.57	0.26	1.8	1.5	1.75	0.37	1.68333333333
TRINITY_DN5007_c0_g1	PREDICTED: UDP-glucuronosyltransferase-like isoform X6 [Cyprinus carpio]	4.160	2.05655212405	3.35073492005E-5	0.00144007674408	yes	up	0.81	2.08	2.02	6.65	7.71	8.53	1.63666666667	7.63
TRINITY_DN13948_c0_g1		0.085	-3.55965676109	3.35453543286E-5	0.00144007674408	yes	down	8.09	10.99	14.77	2.53	0	0.99	11.2833333333	1.17333333333
TRINITY_DN21501_c0_g1	G2/M phase-specific E3 ubiquitin-protein ligase-like [Petromyzon marinus]	6.336	2.66353269528	3.37243003127E-5	0.00144605350834	yes	up	0.24	0.16	0.21	1.36	1.4	1.45	0.203333333333	1.40333333333
TRINITY_DN3259_c0_g1	tubulin polyglutamylase TTLL4 [Anabas testudineus]	4.152	2.05386896551	3.38730368285E-5	0.00144961502724	yes	up	0.49	1.07	0.83	2.9	3.96	4.11	0.796666666667	3.65666666667
TRINITY_DN31254_c0_g1	LOW QUALITY PROTEIN: nuclear pore complex protein Nup214 [Tachysurus fulvidraco]	3.679	1.87939595103	3.38870011039E-5	0.00144961502724	yes	up	0.45	0.58	0.57	1.65	2.51	2.29	0.533333333333	2.15
TRINITY_DN678_c0_g1	PREDICTED: alanine--glyoxylate aminotransferase 2, mitochondrial-like [Lates calcarifer]	0.379	-1.39861866686	3.39615947994E-5	0.00144994164178	yes	down	28.72	19.67	19.95	14.97	9.52	7.67	22.78	10.72
TRINITY_DN10940_c0_g3		3.255	1.70279293214	3.3974294595E-5	0.00144994164178	yes	up	3	5.26	4.34	13.83	16.94	14.66	4.2	15.1433333333
TRINITY_DN8361_c0_g1	PREDICTED: sister chromatid cohesion protein PDS5 homolog B isoform X1 [Latimeria chalumnae]	3.539	1.82348649729	3.43028328148E-5	0.00146022350108	yes	up	0.57	0.81	0.68	2.06	2.88	3.1	0.686666666667	2.68
TRINITY_DN6645_c0_g1	PREDICTED: kelch-like protein 12 [Latimeria chalumnae]	4.552	2.18651837429	3.43764186488E-5	0.00146022350108	yes	up	0.52	1.03	0.95	3.55	4.66	4.37	0.833333333333	4.19333333333
TRINITY_DN10439_c0_g1	UDP-glucuronosyltransferase-like isoform X3 [Carassius auratus]	4.117	2.04176399426	3.44145508352E-5	0.00146022350108	yes	up	0.91	2.17	2.02	6.69	9.06	7.67	1.7	7.80666666667
TRINITY_DN53483_c1_g1	hypothetical protein AMELA_G00284150 [Ameiurus melas]	5.911	2.56351458279	3.44974641988E-5	0.00146022350108	yes	up	0.17	1.01	0.36	2.9	3.15	3.04	0.513333333333	3.03
TRINITY_DN8986_c1_g1	hypothetical protein PFLUV_G00112090 [Perca fluviatilis]	4.258	2.09011345267	3.45180369608E-5	0.00146022350108	yes	up	0.43	0.22	0.54	1.79	2.03	1.86	0.396666666667	1.89333333333
TRINITY_DN2377_c0_g1	transmembrane protease serine 9-like [Salmo trutta]	3.464	1.79233675782	3.45386431855E-5	0.00146022350108	yes	up	138.07	311.29	283.38	742.36	1027.45	1051.95	244.246666667	940.586666667
TRINITY_DN4754_c0_g1	leukotriene A-4 hydrolase [Chanos chanos]	3.484	1.80055876388	3.4570658088E-5	0.00146022350108	yes	up	1.81	2.76	3.34	8.51	10.24	11.86	2.63666666667	10.2033333333
TRINITY_DN12222_c0_g1	carboxypeptidase Q-like [Periophthalmus magnuspinnatus]	3.984	1.99426619556	3.45876404609E-5	0.00146022350108	yes	up	1.58	4.36	3.39	10.54	15.17	15.48	3.11	13.73
TRINITY_DN69362_c0_g1		3.458	1.78985263843	3.46409188453E-5	0.00146022350108	yes	up	4.49	9.06	8.97	26.76	28.21	32.33	7.50666666667	29.1
TRINITY_DN10793_c0_g1	probable cytosolic oligopeptidase A isoform X1 [Erpetoichthys calabaricus]	3.835	1.93939660622	3.46533908959E-5	0.00146022350108	yes	up	1.13	2.57	2.41	6.89	9.78	9.29	2.03666666667	8.65333333333
TRINITY_DN867_c0_g1	PREDICTED: sodium-dependent phosphate transporter 1-A-like [Sinocyclocheilus rhinocerous]	3.531	1.81992027774	3.46564417354E-5	0.00146022350108	yes	up	2.17	4.52	3.09	9.65	13.88	14.46	3.26	12.6633333333
TRINITY_DN14010_c0_g1	60S ribosomal protein L10 [Petromyzon marinus]	3.606	1.85042563381	3.48820680498E-5	0.00146803098877	yes	up	48.02	103.72	96.49	227.65	376.91	382.57	82.7433333333	329.043333333
TRINITY_DN19440_c0_g3	SWI/SNF related, matrix associated, actin dependent regulator of chromatin, subfamily a, member 4a isoform X2 [Periophthalmus magnuspinnatus]	4.300	2.10446501914	3.49322550548E-5	0.00146844551157	yes	up	0.27	0.15	0.25	1.34	0.97	0.92	0.223333333333	1.07666666667
TRINITY_DN12137_c0_g1	ATP-binding cassette sub-family A member 3 [Denticeps clupeoides]	3.573	1.83724949318	3.50194604586E-5	0.00147039891093	yes	up	0.62	1.18	1.36	3.62	4.55	4.44	1.05333333333	4.20333333333
TRINITY_DN65482_c0_g1	26S proteasome non-ATPase regulatory subunit 14 [Petromyzon marinus]	4.243	2.08524004564	3.50595059522E-5	0.00147039891093	yes	up	2.06	4.11	2.21	7.99	15.87	14.28	2.79333333333	12.7133333333
TRINITY_DN52059_c0_g1		3.302	1.72343099471	3.51286966861E-5	0.00147105423135	yes	up	10.12	20.03	20.02	52.84	61.99	70.01	16.7233333333	61.6133333333
TRINITY_DN32208_c0_g1	PREDICTED: hypoxia-inducible factor 1-alpha isoform X1 [Lepisosteus oculatus]	3.399	1.76503476181	3.51860823662E-5	0.00147105423135	yes	up	0.77	1.55	1.35	3.21	5.15	11.92	1.22333333333	6.76
TRINITY_DN2838_c1_g1	LOW QUALITY PROTEIN: myosin-9-like [Labrus bergylta]	3.141	1.65130555621	3.51963585184E-5	0.00147105423135	yes	up	0.7	1.14	1.06	2.82	2.89	3.14	0.966666666667	2.95
TRINITY_DN4793_c0_g1	enoyl-[acyl-carrier-protein] reductase, mitochondrial isoform X2 [Erpetoichthys calabaricus]	4.869	2.28360518023	3.52596110767E-5	0.00147200789178	yes	up	0.72	1.1	1.68	4.8	6.47	7.7	1.16666666667	6.32333333333
TRINITY_DN13003_c0_g1	transmembrane protein 33 [Erpetoichthys calabaricus]	4.479	2.163174182	3.53888382651E-5	0.00147544901609	yes	up	1.36	3.71	1.69	8.51	12.18	12.28	2.25333333333	10.99
TRINITY_DN8638_c0_g1	programmed cell death protein 4a [Esox lucius]	3.638	1.8631142627	3.54230974634E-5	0.00147544901609	yes	up	1.34	2.58	2.28	5.77	9.12	9.83	2.06666666667	8.24
TRINITY_DN210_c0_g3	lysozyme g-like isoform X2 [Sander lucioperca]	0.282	-1.82605663643	3.57453892601E-5	0.00148577069397	yes	down	141.66	94.36	95.52	69.61	19.39	19.82	110.513333333	36.2733333333
TRINITY_DN21499_c0_g1	dolichyl-diphosphooligosaccharide--protein glycosyltransferase subunit STT3A [Boleophthalmus pectinirostris]	3.505	1.80927713337	3.57576986817E-5	0.00148577069397	yes	up	1.9	3.49	3.33	9.04	12.47	13.14	2.90666666667	11.55
TRINITY_DN2398_c0_g2	PREDICTED: extracellular sulfatase Sulf-1 isoform X2 [Callorhinchus milii]	4.042	2.01495754783	3.58168608017E-5	0.00148577069397	yes	up	0.41	0.51	0.61	1.81	2.2	2.81	0.51	2.27333333333
TRINITY_DN13863_c0_g2	protein IWS1 homolog isoform X2 [Salarias fasciatus]	3.265	1.70711037807	3.58341574912E-5	0.00148577069397	yes	up	2.44	3.6	3.31	9.02	12.14	12.38	3.11666666667	11.18
TRINITY_DN15660_c0_g1	pancreatic triacylglycerol lipase-like [Electrophorus electricus]	3.080	1.62299234582	3.59455639936E-5	0.00148869432494	yes	up	20.25	36.98	35.55	101.27	108.26	110.35	30.9266666667	106.626666667
TRINITY_DN10923_c0_g1		3.746	1.90523054089	3.62494426541E-5	0.00149895428048	yes	up	1.6	2.19	1.72	6.67	7.88	8	1.83666666667	7.51666666667
TRINITY_DN6513_c0_g1		3.598	1.84705029577	3.627564886E-5	0.00149895428048	yes	up	1.06	1.56	0.93	4.28	4.45	5.1	1.18333333333	4.61
TRINITY_DN19088_c0_g1	PREDICTED: calcium-binding mitochondrial carrier protein Aralar1-like isoform X1 [Cyprinus carpio]	3.489	1.80263708617	3.64643538273E-5	0.00150504346568	yes	up	1.39	1.83	2.32	5.2	7.54	8.5	1.84666666667	7.08
TRINITY_DN10040_c0_g2	LIM domain-binding protein 2-like isoform X16 [Petromyzon marinus]	3.856	1.94702593426	3.65481185035E-5	0.00150679241903	yes	up	0.56	0.73	0.74	2.22	3.03	3.28	0.676666666667	2.84333333333
TRINITY_DN3099_c0_g1	LOW QUALITY PROTEIN: apolipoprotein D-like [Sander lucioperca]	3.927	1.97360867652	3.66500600251E-5	0.00150791973834	yes	up	35.24	91.24	87.76	197.61	355.01	377.03	71.4133333333	309.883333333
TRINITY_DN8624_c0_g1	LOW QUALITY PROTEIN: nuclear cap-binding protein subunit 1-like [Denticeps clupeoides]	3.914	1.96860330895	3.66845147881E-5	0.00150791973834	yes	up	0.71	0.97	0.92	2.77	4.61	3.71	0.866666666667	3.69666666667
TRINITY_DN2233_c0_g2	PREDICTED: neuroglobin-like [Poecilia reticulata]	3.359	1.74806641893	3.66997277269E-5	0.00150791973834	yes	up	1.08	1.92	1.33	4.65	5.84	5.47	1.44333333333	5.32
TRINITY_DN6680_c0_g2	serine/threonine-protein kinase tousled-like 1 isoform X1 [Carassius auratus]	4.157	2.05550924029	3.68567621316E-5	0.00151266467716	yes	up	0.36	0.55	0.41	1.55	1.96	2.4	0.44	1.97
TRINITY_DN6141_c0_g1	PREDICTED: T-complex protein 1 subunit epsilon [Lepisosteus oculatus]	3.633	1.86130540325	3.71793281417E-5	0.00152418497936	yes	up	5.4	11.27	12.41	29.24	44.35	43.7	9.69333333333	39.0966666667
TRINITY_DN14595_c0_g1		3.957	1.9842645482	3.73245762145E-5	0.00152776860907	yes	up	14.99	30.62	29.53	74.02	120.85	132.85	25.0466666667	109.24
TRINITY_DN27954_c0_g1	PREDICTED: 40S ribosomal protein S8-like [Sinocyclocheilus anshuiensis]	3.673	1.87700021166	3.73819688335E-5	0.00152776860907	yes	up	74.29	164.68	162.95	371.03	617.79	642.8	133.973333333	543.873333333
TRINITY_DN5944_c0_g3		5.142	2.36242804314	3.74343972036E-5	0.00152776860907	yes	up	0.24	0.59	0.54	1.23	3.05	3.38	0.456666666667	2.55333333333
TRINITY_DN9328_c0_g1	uncharacterized protein LOC116943463 [Petromyzon marinus]	3.493	1.80456374479	3.74346115616E-5	0.00152776860907	yes	up	13.97	29.99	28.1	68.8	101.68	108.1	24.02	92.86
TRINITY_DN540_c0_g3	pseudouridylate synthase 7 homolog isoform X1 [Rhincodon typus]	3.263	1.70628081657	3.76209700069E-5	0.00153365486241	yes	up	1.33	1.56	1.92	5.73	6.51	5.19	1.60333333333	5.81
TRINITY_DN5432_c0_g1	hypothetical protein DNTS_016398 [Danionella translucida]	4.034	2.01206597324	3.82611027044E-5	0.00155710969381	yes	up	1.34	1.45	1.78	4.66	7.18	8.15	1.52333333333	6.66333333333
TRINITY_DN15349_c0_g1	secretion-regulating guanine nucleotide exchange factor isoform X2 [Tachysurus fulvidraco]	4.762	2.25156169054	3.82818694638E-5	0.00155710969381	yes	up	0.59	0.63	0.9	2.29	4.04	3.84	0.706666666667	3.39
TRINITY_DN57241_c0_g1	hypothetical protein Z043_122590, partial [Scleropages formosus]	3.352	1.74513636613	3.84245758388E-5	0.00156116993173	yes	up	2.23	5.08	4.09	12.99	14.98	14.71	3.8	14.2266666667
TRINITY_DN13938_c0_g1	rho GTPase-activating protein 7 isoform X1 [Amblyraja radiata]	4.452	2.1543577594	3.87522628768E-5	0.00157272840331	yes	up	0.15	0.43	0.31	1.38	1.58	1.43	0.296666666667	1.46333333333
TRINITY_DN16738_c0_g2		3.544	1.82550209785	3.90684279867E-5	0.00158379404502	yes	up	1.27	2.01	2.43	7.55	8.7	6.33	1.90333333333	7.52666666667
TRINITY_DN194_c0_g1	adipocyte plasma membrane-associated protein [Rhincodon typus]	3.900	1.9635210506	3.91205201428E-5	0.00158414173001	yes	up	1.84	5.38	3.93	10.39	14.05	19.01	3.71666666667	14.4833333333
TRINITY_DN937_c0_g2	dihydrolipoyllysine-residue acetyltransferase component of pyruvate dehydrogenase complex, mitochondrial [Seriola dumerili]	3.685	1.88185950875	3.92455699007E-5	0.0015874396963	yes	up	2.63	5.32	5.03	12.15	20.97	19.56	4.32666666667	17.56
TRINITY_DN10539_c0_g1	cytosolic purine 5'-nucleotidase-like isoform X3 [Scleropages formosus]	3.464	1.79241737242	3.93813441568E-5	0.00158831078859	yes	up	1.34	1.94	2.23	5.66	7.73	7.69	1.83666666667	7.02666666667
TRINITY_DN6782_c0_g1	tensin-like isoform X2 [Myripristis murdjan]	3.331	1.7360038942	3.94059712557E-5	0.00158831078859	yes	up	0.66	1.22	0.81	3.55	2.67	3.03	0.896666666667	3.08333333333
TRINITY_DN20199_c0_g1	hypothetical protein DNTS_030260 [Danionella translucida]	4.883	2.28784359176	3.94399848286E-5	0.00158831078859	yes	up	0.17	0.29	0.31	1.05	1.44	1.67	0.256666666667	1.38666666667
TRINITY_DN12953_c0_g1	tyrosine--tRNA ligase, cytoplasmic [Cyclopterus lumpus]	4.313	2.10866405931	3.94416259996E-5	0.00158831078859	yes	up	0.5	1.29	1.09	3.93	4.97	4.88	0.96	4.59333333333
TRINITY_DN3983_c0_g1	PREDICTED: flexible cuticle protein 12-like [Cyprinus carpio]	3.116	1.63969131635	3.95375594787E-5	0.00158967005941	yes	up	106.38	194.21	194.36	558.01	593.07	582.63	164.983333333	577.903333333
TRINITY_DN30396_c0_g2	PREDICTED: clustered mitochondria protein homolog isoform X1 [Latimeria chalumnae]	4.474	2.16146061618	3.95627149166E-5	0.00158967005941	yes	up	0.17	0.33	0.21	1.52	0.95	1.1	0.236666666667	1.19
TRINITY_DN13721_c0_g2	Interleukin-1 beta [Dicentrarchus labrax]	0.175	-2.51573951073	3.9607723713E-5	0.00158972389641	yes	down	5.13	2.37	2.31	1.07	0.3	0.54	3.27	0.636666666667
TRINITY_DN6452_c0_g1		6.171	2.62549060839	3.96576795323E-5	0.00158997595341	yes	up	2.89	9.77	13.44	29.8	60.77	82.18	8.7	57.5833333333
TRINITY_DN8151_c0_g1	PREDICTED: caspase-3-like [Sinocyclocheilus anshuiensis]	3.786	1.92079859862	3.98052267018E-5	0.00159352825027	yes	up	0.47	0.82	0.84	2.13	3.32	3.39	0.71	2.94666666667
TRINITY_DN31541_c0_g3	cytosol aminopeptidase [Pangasianodon hypophthalmus]	4.489	2.16638859335	3.98338289128E-5	0.00159352825027	yes	up	0.82	2.48	2.29	6.57	9.44	11.8	1.86333333333	9.27
TRINITY_DN15369_c0_g2	E3 ubiquitin-protein ligase NEDD4 isoform X2 [Monopterus albus]	4.077	2.02757993346	4.04107538263E-5	0.00161475636895	yes	up	0.42	0.69	0.77	2.24	2.98	3.25	0.626666666667	2.82333333333
TRINITY_DN7806_c0_g1	aminopeptidase N-like [Erpetoichthys calabaricus]	3.449	1.7862592597	4.04531866961E-5	0.00161475636895	yes	up	1.09	2.52	1.64	6.96	7	6.31	1.75	6.75666666667
TRINITY_DN16201_c0_g1	PREDICTED: transcriptional adapter 3 isoform X1 [Callorhinchus milii]	6.169	2.62513291132	4.05425085532E-5	0.00161654926766	yes	up	0.27	0.67	0.7	3.59	4.94	2.72	0.546666666667	3.75
TRINITY_DN13211_c0_g1	PREDICTED: phosphatase and actin regulator 2 [Callorhinchus milii]	5.234	2.38797942299	4.06315802917E-5	0.00161832828111	yes	up	0.1	0.18	0.17	1	0.73	0.91	0.15	0.88
TRINITY_DN9816_c0_g3	protein eyes shut homolog [Oncorhynchus kisutch]	3.024	1.5964817507	4.09042311759E-5	0.00162740724779	yes	up	0.4	0.47	0.55	1.74	1.7	1.37	0.473333333333	1.60333333333
TRINITY_DN4002_c0_g1	PREDICTED: trypsin I-P1-like [Lates calcarifer]	0.320	-1.6431715419	4.10123234348E-5	0.0016290631764	yes	down	17.66	12.86	10.27	7.8	3.35	3.66	13.5966666667	4.93666666667
TRINITY_DN5110_c0_g1	ubiquitin carboxyl-terminal hydrolase CYLD [Petromyzon marinus]	3.910	1.96731467091	4.10353514109E-5	0.0016290631764	yes	up	1.02	2.08	1.57	4.94	8.23	6.81	1.55666666667	6.66
TRINITY_DN19204_c0_g1	uncharacterized protein LOC641480 [Danio rerio]	3.800	1.92598583111	4.11704636769E-5	0.00163216711663	yes	up	1.67	2.14	2.26	5.77	10.22	9.08	2.02333333333	8.35666666667
TRINITY_DN8794_c0_g1	Isocitrate dehydrogenase [NADP] cytoplasmic [Anabarilius grahami]	3.541	1.82421095428	4.12098104423E-5	0.00163216711663	yes	up	3.38	7.77	6.74	20.02	25.69	24.85	5.96333333333	23.52
TRINITY_DN15082_c0_g1		3.717	1.893982555	4.12480427233E-5	0.00163216711663	yes	up	1.22	2.99	2.47	7.31	9.61	10.78	2.22666666667	9.23333333333
TRINITY_DN7924_c0_g2	uncharacterized protein LOC116695778 [Etheostoma spectabile]	0.376	-1.41276572079	4.14272876171E-5	0.0016374798897	yes	down	22.9	21.45	18.53	12.73	5.95	6.54	20.96	8.40666666667
TRINITY_DN10869_c0_g1		3.727	1.89800774353	4.14754483124E-5	0.00163760544508	yes	up	0.49	1.1	0.99	3.06	3.5	4.15	0.86	3.57
TRINITY_DN8170_c0_g2		3.227	1.69013364153	4.15916167536E-5	0.00164041301874	yes	up	5.12	8.14	7.23	18.92	25.3	28.39	6.83	24.2033333333
TRINITY_DN16332_c0_g1	kinase D-interacting substrate of 220 kDa B isoform X4 [Carassius auratus]	3.591	1.84439297063	4.17285974127E-5	0.00164403448075	yes	up	0.86	2.21	1.43	4.65	6.26	6.28	1.5	5.73
TRINITY_DN34769_c0_g1	PHD finger protein 13, partial [Acipenser ruthenus]	3.819	1.9330946932	4.19914755965E-5	0.0016511640004	yes	up	0.54	0.57	0.64	1.92	2.67	2.7	0.583333333333	2.43
TRINITY_DN13829_c0_g1		5.180	2.37288043586	4.20445259871E-5	0.0016511640004	yes	up	0.53	1.36	1.78	6.1	4.82	4.86	1.22333333333	5.26
TRINITY_DN24259_c0_g1	hsp70-binding protein 1 [Rhincodon typus]	4.895	2.29137265607	4.20588593843E-5	0.0016511640004	yes	up	0.79	1.28	0.57	3.25	5.45	5.08	0.88	4.59333333333
TRINITY_DN11580_c0_g1	nidogen-2 isoform X1 [Echeneis naucrates]	3.948	1.98105320115	4.20909842977E-5	0.0016511640004	yes	up	3	8.55	6.24	18.14	31.3	27.92	5.93	25.7866666667
TRINITY_DN3250_c0_g1	very-long-chain 3-oxoacyl-CoA reductase-B [Danio rerio]	3.356	1.74682664274	4.25777948634E-5	0.00166647240727	yes	up	3.99	8.44	6.89	22.31	24.34	25.64	6.44	24.0966666667
TRINITY_DN21975_c0_g1	pre-mRNA-processing factor 17-like [Denticeps clupeoides]	6.057	2.59850555836	4.2640657732E-5	0.00166647240727	yes	up	0.17	0.65	0.39	2.4	3.55	2.12	0.403333333333	2.69
TRINITY_DN35721_c0_g1	hypothetical protein G5714_006527 [Onychostoma macrolepis]	3.662	1.87270915965	4.26852800306E-5	0.00166647240727	yes	up	0.88	0.79	1.17	3.6	3.27	4.67	0.946666666667	3.84666666667
TRINITY_DN26734_c0_g2	endothelin-converting enzyme 2-like isoform X3 [Electrophorus electricus]	7.707	2.94619465557	4.26959941012E-5	0.00166647240727	yes	up	0.14	0.11	0.05	0.97	0.61	0.93	0.1	0.836666666667
TRINITY_DN4382_c0_g1	ankyrin-2-like isoform X34 [Sparus aurata]	3.600	1.84816790055	4.271010757E-5	0.00166647240727	yes	up	1.7	5.18	4.6	12.05	16.41	14.9	3.82666666667	14.4533333333
TRINITY_DN2646_c0_g1	PREDICTED: 60S ribosomal protein L3 [Stegastes partitus]	3.328	1.73469059	4.27928642134E-5	0.00166756525641	yes	up	45.61	88.03	86.14	203.97	296.98	307.83	73.26	269.593333333
TRINITY_DN45988_c0_g5	intron-binding protein aquarius [Rhincodon typus]	4.000	2.00001836885	4.28457620729E-5	0.00166756525641	yes	up	0.27	0.33	0.46	1.55	1.71	1.49	0.353333333333	1.58333333333
TRINITY_DN19958_c0_g1	uncharacterized protein LOC116942440 [Petromyzon marinus]	4.246	2.0860196005	4.2875537853E-5	0.00166756525641	yes	up	0.97	1.75	2.27	5.71	9.16	8.58	1.66333333333	7.81666666667
TRINITY_DN42472_c0_g1	short transient receptor potential channel 4-associated protein [Petromyzon marinus]	4.010	2.00347787327	4.32020410356E-5	0.00167847075972	yes	up	0.27	0.65	0.59	1.76	2.19	2.79	0.503333333333	2.24666666667
TRINITY_DN25506_c0_g3	disks large homolog 1 isoform X11 [Paramormyrops kingsleyae]	3.537	1.82245538449	4.33715307816E-5	0.00168325928206	yes	up	0.53	0.6	0.55	2.62	1.81	2.2	0.56	2.21
TRINITY_DN5775_c0_g1	SH3 domain-binding glutamic acid-rich-like protein isoform X11 [Astyanax mexicanus]	3.551	1.82836750278	4.34668139437E-5	0.00168516069735	yes	up	0.57	1	1.04	3.07	3.85	3.38	0.87	3.43333333333
TRINITY_DN3871_c1_g1	contactin-associated protein-like 2b [Esox lucius]	3.721	1.89582816275	4.3539127926E-5	0.00168616852449	yes	up	0.42	1.07	0.95	2.96	3.32	3.83	0.813333333333	3.37
TRINITY_DN3129_c0_g1	L-lactate dehydrogenase [Petromyzon marinus]	4.198	2.06959034436	4.36327306329E-5	0.0016868632793	yes	up	3	9.47	9.73	24.61	38.18	41.2	7.4	34.6633333333
TRINITY_DN8267_c0_g1		3.756	1.909380671	4.36528132802E-5	0.0016868632793	yes	up	0.84	1.24	1.63	4.64	5.79	5.91	1.23666666667	5.44666666667
TRINITY_DN8368_c0_g1	serine/threonine-protein kinase 24 [Erpetoichthys calabaricus]	3.331	1.73604189037	4.36960793424E-5	0.0016868632793	yes	up	0.48	0.9	0.78	2.61	2.62	2.96	0.72	2.73
TRINITY_DN68336_c0_g1	proteasome subunit alpha type-2-like [Paramormyrops kingsleyae]	3.860	1.94876735484	4.3825501844E-5	0.00169006734018	yes	up	3.48	7.01	6.18	16.62	24.64	29.44	5.55666666667	23.5666666667
TRINITY_DN16660_c0_g1		4.108	2.03829560137	4.39093320266E-5	0.00169150827841	yes	up	2.26	3.79	1.72	9.08	14.07	10.81	2.59	11.32
TRINITY_DN33614_c0_g1	zinc finger matrin-type protein 3 [Thalassophryne amazonica]	4.436	2.14935004343	4.41304079282E-5	0.00169822766408	yes	up	0.42	0.49	0.48	1.67	2.74	2.28	0.463333333333	2.23
TRINITY_DN6035_c0_g1	short/branched chain specific acyl-CoA dehydrogenase, mitochondrial [Rhincodon typus]	3.749	1.90666501087	4.43889222906E-5	0.00170410583289	yes	up	4	9.42	11.69	28.71	37.04	39.98	8.37	35.2433333333
TRINITY_DN44754_c0_g1	PREDICTED: nuclear pore complex protein Nup93 [Callorhinchus milii]	4.072	2.02574878009	4.44180551129E-5	0.00170410583289	yes	up	0.64	1.14	0.84	2.79	5.18	3.6	0.873333333333	3.85666666667
TRINITY_DN17529_c0_g1	tubulin beta-4B chain [Periophthalmus magnuspinnatus]	5.206	2.38010648812	4.44235917869E-5	0.00170410583289	yes	up	7.79	9.32	9.9	42.45	63.41	48.11	9.00333333333	51.3233333333
TRINITY_DN35990_c0_g1	transcription factor CP2-like [Petromyzon marinus]	4.369	2.12738571662	4.47144625443E-5	0.00170824903189	yes	up	0.3	0.77	0.8	2.59	3.39	3.15	0.623333333333	3.04333333333
TRINITY_DN35924_c0_g1	PREDICTED: protein odd-skipped-related 2 [Callorhinchus milii]	4.611	2.20523530054	4.47409638055E-5	0.00170824903189	yes	up	0.32	0.66	0.61	2.38	2.71	3.05	0.53	2.71333333333
TRINITY_DN8735_c0_g1	RING finger protein nhl-1-like [Acipenser ruthenus]	3.489	1.80261720959	4.47488064681E-5	0.00170824903189	yes	up	1.02	2.12	2.11	5.65	6.78	7.96	1.75	6.79666666667
TRINITY_DN15242_c0_g1	mannose-6-phosphate isomerase isoform X1 [Erpetoichthys calabaricus]	4.164	2.05802743481	4.47570982891E-5	0.00170824903189	yes	up	0.37	0.68	0.71	1.93	2.62	3.56	0.586666666667	2.70333333333
TRINITY_DN43426_c0_g1	PREDICTED: germinal-center associated nuclear protein-like isoform X1 [Sinocyclocheilus anshuiensis]	3.813	1.93089992744	4.47662228444E-5	0.00170824903189	yes	up	0.48	0.52	0.58	1.85	2.14	2.65	0.526666666667	2.21333333333
TRINITY_DN26373_c0_g1	larval hemoglobin 2 [Lampetra fluviatilis]	6.500	2.70036856686	4.50135440556E-5	0.00171429473854	yes	up	0.32	0.35	0.56	1.25	4.36	2.99	0.41	2.86666666667
TRINITY_DN7213_c0_g3	A-kinase anchor protein 1, mitochondrial [Mastacembelus armatus]	4.677	2.22565007034	4.50188377662E-5	0.00171429473854	yes	up	0.36	0.38	0.36	2.18	1.63	1.93	0.366666666667	1.91333333333
TRINITY_DN1241_c0_g1	chymotrypsin-like elastase family member 2A [Labeo rohita]	3.180	1.66893680958	4.51672133616E-5	0.00171814758121	yes	up	181.25	348.95	345.02	890.49	1093.07	1120.25	291.74	1034.60333333
TRINITY_DN31141_c1_g1	carbohydrate sulfotransferase 11-like [Denticeps clupeoides]	4.345	2.11929927598	4.52152628574E-5	0.00171817998858	yes	up	0.76	1.11	0.46	3.2	3.82	3.85	0.776666666667	3.62333333333
TRINITY_DN18509_c0_g1	CCR4-NOT transcription complex subunit 1 isoform X15 [Amblyraja radiata]	3.352	1.74502926757	4.53039634854E-5	0.00171975546061	yes	up	0.37	0.67	0.6	2.09	1.95	2.11	0.546666666667	2.05
TRINITY_DN1578_c0_g1	PREDICTED: outer dense fiber protein 3-like [Latimeria chalumnae]	3.854	1.94632179401	4.54430289592E-5	0.00172323752732	yes	up	1.89	4.5	4.16	10.34	18.15	16.29	3.51666666667	14.9266666667
TRINITY_DN22006_c0_g1	thioredoxin-related transmembrane protein 1 [Clupea harengus]	4.543	2.1836630954	4.56002765976E-5	0.00172563412166	yes	up	0.74	2.99	2.25	8.03	11.87	10.38	1.99333333333	10.0933333333
TRINITY_DN37753_c0_g1	UDP-glucuronosyltransferase 2A2-like [Epinephelus lanceolatus]	0.328	-1.60832371064	4.56571865886E-5	0.00172563412166	yes	down	8.46	10.21	11.88	5.3	2.63	3.57	10.1833333333	3.83333333333
TRINITY_DN12932_c0_g1	proton-coupled amino acid transporter 4 isoform X1 [Denticeps clupeoides]	4.346	2.11962575915	4.570708718E-5	0.00172563412166	yes	up	0.31	0.47	0.53	3.84	1.92	1.95	0.436666666667	2.57
TRINITY_DN14296_c0_g2	double-strand-break repair protein rad21 homolog [Amblyraja radiata]	5.914	2.56409028689	4.57751735156E-5	0.00172563412166	yes	up	0.21	0.11	0.18	1.5	1.17	0.64	0.166666666667	1.10333333333
TRINITY_DN12639_c1_g1	LOW QUALITY PROTEIN: ribosomal protein S6 kinase beta-1 [Pangasianodon hypophthalmus]	4.759	2.25065793303	4.57794166241E-5	0.00172563412166	yes	up	0.19	0.39	0.58	1.84	1.75	2.68	0.386666666667	2.09
TRINITY_DN4458_c0_g1	cation-independent mannose-6-phosphate receptor [Chanos chanos]	4.602	2.20225388119	4.57906428283E-5	0.00172563412166	yes	up	0.22	0.65	0.87	2.81	3.17	3.12	0.58	3.03333333333
TRINITY_DN11963_c0_g1	PREDICTED: 5'-3' exoribonuclease 2 [Pundamilia nyererei]	3.876	1.9545064793	4.59322295203E-5	0.00172806034242	yes	up	0.67	1.62	1.87	5.15	6.5	6.48	1.38666666667	6.04333333333
TRINITY_DN22418_c0_g1	fatty acyl-CoA hydrolase precursor, medium chain-like isoform X1 [Acipenser ruthenus]	3.209	1.68222091309	4.59499618575E-5	0.00172806034242	yes	up	5.67	11.36	10.38	30.56	31.82	36.05	9.13666666667	32.81
TRINITY_DN5254_c0_g1	serine/threonine-protein phosphatase 2A catalytic subunit alpha isoform [Danio rerio]	3.610	1.85207057481	4.61519393196E-5	0.00173386501444	yes	up	1.44	3.13	2.48	6.58	10.58	10.76	2.35	9.30666666667
TRINITY_DN2741_c0_g1	hypothetical protein cypCar_00034555, partial [Cyprinus carpio]	3.398	1.76468196308	4.62945307449E-5	0.00173742896622	yes	up	13.74	29.97	27.15	69	92.92	105.34	23.62	89.0866666667
TRINITY_DN6874_c0_g1	proton channel OTOP2-like [Echeneis naucrates]	3.425	1.77600892633	4.63592667564E-5	0.00173806668074	yes	up	2.21	5.23	4.56	12.75	16.51	16.47	4	15.2433333333
TRINITY_DN14099_c0_g1		4.531	2.17981597998	4.66037043128E-5	0.0017439466026	yes	up	0.39	0.97	0.85	2.73	4.42	3.89	0.736666666667	3.68
TRINITY_DN21358_c0_g1	D-aspartate oxidase [Notolabrus celidotus]	5.208	2.38064625911	4.66119119968E-5	0.0017439466026	yes	up	0.52	0.32	0.94	4.22	2.86	3.58	0.593333333333	3.55333333333
TRINITY_DN26034_c0_g2	dynactin subunit 1 isoform X1 [Cyclopterus lumpus]	3.903	1.9646084191	4.67178851982E-5	0.00174611693301	yes	up	0.3	0.87	0.43	3.63	2.09	4.76	0.533333333333	3.49333333333
TRINITY_DN18546_c0_g1	DNA replication licensing factor MCM5 [Amblyraja radiata]	3.862	1.94921438362	4.69089366055E-5	0.00175145941353	yes	up	0.82	1.81	1.83	5.25	7.54	6.35	1.48666666667	6.38
TRINITY_DN74851_c0_g1	hematopoietically-expressed homeobox protein HHEX [Chanos chanos]	4.825	2.27051973523	4.70058320514E-5	0.00175327900615	yes	up	1.92	6.34	6.41	14.85	31.75	31.5	4.89	26.0333333333
TRINITY_DN8135_c0_g1		3.120	1.64163255064	4.72751863328E-5	0.00176152086311	yes	up	16.15	32.16	29.93	88.63	86.95	98.74	26.08	91.44
TRINITY_DN7446_c0_g1	serine/arginine-rich splicing factor 7 isoform X1 [Oryzias latipes]	3.439	1.7819096035	4.73688566739E-5	0.00176313760723	yes	up	9.13	14.46	16.33	36.47	56	59.35	13.3066666667	50.6066666667
TRINITY_DN6528_c0_g1	T-cell immunomodulatory protein [Fundulus heteroclitus]	4.124	2.04399103961	4.74154410911E-5	0.00176313760723	yes	up	0.51	1.06	1.07	3.72	4.34	4.1	0.88	4.05333333333
TRINITY_DN31579_c0_g1	Nuclear receptor coactivator 5 [Dicentrarchus labrax]	4.538	2.18204667293	4.75915300873E-5	0.00176787965439	yes	up	0.38	1.19	0.76	3.52	3.77	4.46	0.776666666667	3.91666666667
TRINITY_DN27889_c0_g1	apolipophorins-like [Rhincodon typus]	3.247	1.69913094747	4.77223712942E-5	0.00176844779971	yes	up	0.53	0.81	0.75	2.15	2.65	2.71	0.696666666667	2.50333333333
TRINITY_DN78356_c0_g1	ataxin-2-like isoform X7 [Labeo rohita]	3.923	1.97208842825	4.77254796238E-5	0.00176844779971	yes	up	0.38	0.49	0.61	1.96	2.13	2.36	0.493333333333	2.15
TRINITY_DN1551_c0_g1	eukaryotic elongation factor 2 kinase isoform X7 [Scleropages formosus]	3.264	1.70667575322	4.77525598043E-5	0.00176844779971	yes	up	1.02	1.47	1.55	7.12	4.24	5.29	1.34666666667	5.55
TRINITY_DN65912_c0_g1	LOW QUALITY PROTEIN: fumarylacetoacetase [Erpetoichthys calabaricus]	3.823	1.93466894835	4.78102047311E-5	0.00176878322462	yes	up	3.98	8.23	7.06	15.83	32.47	31.96	6.42333333333	26.7533333333
TRINITY_DN13411_c0_g1	116 kDa U5 small nuclear ribonucleoprotein component [Petromyzon marinus]	4.874	2.28515764572	4.8218432082E-5	0.00178207492539	yes	up	0.2	0.7	0.69	2.12	3.26	3.23	0.53	2.87
TRINITY_DN18083_c0_g1	tyrosine-protein kinase CSK [Petromyzon marinus]	3.582	1.84073478216	4.85926329467E-5	0.00179261991114	yes	up	0.36	0.68	0.52	2.15	1.67	2.4	0.52	2.07333333333
TRINITY_DN78569_c0_g1	nuclear pore complex protein Nup50 [Chanos chanos]	3.686	1.88219162658	4.86022374545E-5	0.00179261991114	yes	up	1.27	1.93	1.63	5.69	5.97	7.93	1.61	6.53
TRINITY_DN6015_c0_g1	hypothetical protein PFLUV_G00182790 [Perca fluviatilis]	0.343	-1.54504857237	4.87021285867E-5	0.00179448612254	yes	down	12.56	11.41	12.55	5.68	3.88	4.12	12.1733333333	4.56
TRINITY_DN5041_c0_g2	CREB3 regulatory factor [Larimichthys crocea]	3.464	1.79256573547	4.8924407378E-5	0.00180085351485	yes	up	0.43	0.29	0.41	1.46	1.41	1.42	0.376666666667	1.43
TRINITY_DN18927_c0_g1	hypothetical protein G5714_016831 [Onychostoma macrolepis]	5.760	2.52613148277	4.89990661599E-5	0.00180177980251	yes	up	0.19	0.12	0.21	0.73	1.17	1.41	0.173333333333	1.10333333333
TRINITY_DN9776_c0_g1	uncharacterized protein LOC641476 [Danio rerio]	3.850	1.94470100008	4.91683671457E-5	0.00180297616065	yes	up	4.09	11.05	9.81	24.61	39.12	42.61	8.31666666667	35.4466666667
TRINITY_DN6994_c0_g1	PREDICTED: lysosome membrane protein 2-like [Stegastes partitus]	3.298	1.72175893016	4.91794574862E-5	0.00180297616065	yes	up	2.59	3.75	4.05	10.76	12.69	13.72	3.46333333333	12.39
TRINITY_DN33519_c0_g1	bromodomain-containing protein 3-like isoform X5 [Oncorhynchus mykiss]	4.291	2.1013914874	4.91801815056E-5	0.00180297616065	yes	up	0.4	0.7	0.81	2.36	3.06	3.7	0.636666666667	3.04
TRINITY_DN801_c0_g1	PREDICTED: NADH-cytochrome b5 reductase 2 [Callorhinchus milii]	3.772	1.91547968506	4.92627217934E-5	0.00180304506229	yes	up	3.51	9.11	8.47	23.32	32.25	33.08	7.03	29.55
TRINITY_DN7135_c0_g2	PDZ domain-containing protein GIPC3 [Danio rerio]	3.589	1.84376731287	4.93241086216E-5	0.00180304506229	yes	up	1.96	4.84	4.18	12.83	14.31	16.93	3.66	14.69
TRINITY_DN13768_c0_g2		4.469	2.15985390144	4.93306472378E-5	0.00180304506229	yes	up	0.27	0.53	0.43	1.7	1.86	2.22	0.41	1.92666666667
TRINITY_DN14732_c0_g2	spermine synthase [Thalassophryne amazonica]	4.543	2.18362989167	4.94380808049E-5	0.00180374824726	yes	up	0.26	0.54	0.43	1.69	1.8	2.64	0.41	2.04333333333
TRINITY_DN2313_c0_g1	PREDICTED: failed axon connections homolog [Neolamprologus brichardi]	3.856	1.94692902163	4.94952337867E-5	0.00180374824726	yes	up	3.41	7.65	7.04	16.93	28.5	31.21	6.03333333333	25.5466666667
TRINITY_DN28427_c0_g1		6.603	2.72314598482	4.95238467179E-5	0.00180374824726	yes	up	0.61	1.8	1.46	4.67	10.13	12.82	1.29	9.20666666667
TRINITY_DN11275_c0_g2	ATP-dependent RNA helicase DDX42 isoform X1 [Larimichthys crocea]	4.214	2.07533388737	4.95480784326E-5	0.00180374824726	yes	up	0.44	1.22	1.09	3.55	4.2	5.18	0.916666666667	4.31
TRINITY_DN21_c0_g1	pseudouridine-5'-phosphatase [Electrophorus electricus]	4.307	2.10665319834	4.97613526738E-5	0.00180970258016	yes	up	1.2	2.8	1.51	4.67	11.12	9.66	1.83666666667	8.48333333333
TRINITY_DN34473_c0_g1	RNA-binding protein 5-like isoform X1 [Erpetoichthys calabaricus]	4.664	2.22159097642	4.98795064502E-5	0.0018119658213	yes	up	0.26	0.53	0.45	2.02	2.09	2.34	0.413333333333	2.15
TRINITY_DN71793_c0_g1	NADH dehydrogenase [ubiquinone] iron-sulfur protein 3, mitochondrial-like [Oncorhynchus nerka]	3.846	1.94340855918	4.99231325889E-5	0.0018119658213	yes	up	3.69	7.74	6.75	15.96	31.35	29.04	6.06	25.45
TRINITY_DN12028_c0_g1	low-density lipoprotein receptor-related protein 2 isoform X2 [Amblyraja radiata]	3.953	1.98311373711	5.00230568597E-5	0.00181336190293	yes	up	0.78	0.6	0.47	3.25	2.17	2.54	0.616666666667	2.65333333333
TRINITY_DN68858_c0_g1	alpha-tocopherol transfer protein-like [Petromyzon marinus]	3.876	1.95443245021	5.00612216362E-5	0.00181336190293	yes	up	4.12	10.05	9.39	22.54	39.5	38.67	7.85333333333	33.57
TRINITY_DN4509_c0_g1	PREDICTED: actin-binding protein anillin isoform X2 [Nothobranchius furzeri]	4.363	2.12533892075	5.01379270615E-5	0.00181433508623	yes	up	0.24	0.77	0.52	2.02	2.27	2.73	0.51	2.34
TRINITY_DN13493_c0_g1	RNA-binding protein EWS isoform X2 [Scleropages formosus]	3.531	1.82006389757	5.025813732E-5	0.00181687907745	yes	up	10.02	24.53	23.85	62.36	82.85	85.16	19.4666666667	76.79
TRINITY_DN10036_c0_g1	cytoglobin-1-like [Anarrhichthys ocellatus]	3.451	1.78705812732	5.03807455749E-5	0.00181788042574	yes	up	13.15	28.1	24.81	67.6	72.85	84.42	22.02	74.9566666667
TRINITY_DN12146_c0_g1	little elongation complex subunit 2 isoform X2 [Kryptolebias marmoratus]	4.679	2.2261142746	5.03857089761E-5	0.00181788042574	yes	up	0.37	0.81	0.97	2.71	3.99	4.45	0.716666666667	3.71666666667
TRINITY_DN4338_c0_g2	large neutral amino acids transporter small subunit 1 [Cottoperca gobio]	3.489	1.80284376332	5.04492565048E-5	0.00181837102356	yes	up	1.25	1.63	1.94	4.99	4.64	5.01	1.60666666667	4.88
TRINITY_DN6503_c0_g1	ubiquitin-like protein 7 isoform X1 [Oncorhynchus mykiss]	3.988	1.99555517509	5.07374520166E-5	0.0018269497559	yes	up	0.63	1.5	1.38	3.82	5.61	6.06	1.17	5.16333333333
TRINITY_DN7206_c0_g1	Y-box-binding protein 1-like [Petromyzon marinus]	3.635	1.86202615386	5.08792504935E-5	0.00183024529147	yes	up	45.81	99.14	103.35	207.12	381.25	390.62	82.7666666667	326.33
TRINITY_DN27981_c0_g1		0.012	-6.39568295432	5.09592225102E-5	0.0018313124741	yes	down	0.41	0.56	0.89	0	0	0	0.62	0
TRINITY_DN11139_c0_g1	laminin subunit alpha-1 [Chanos chanos]	3.757	1.90965130562	5.11801593719E-5	0.00183743838439	yes	up	0.23	0.44	0.32	1.65	1.31	1.21	0.33	1.39
TRINITY_DN22226_c0_g1	PREDICTED: uncharacterized protein LOC108892862 isoform X7 [Lates calcarifer]	0.152	-2.71429477851	5.1341885549E-5	0.00183914922641	yes	down	9.74	3.2	3.44	2.47	0.74	0.24	5.46	1.15
TRINITY_DN19094_c0_g1	polyserase-2-like isoform X2 [Kryptolebias marmoratus]	4.013	2.00472574569	5.13455490215E-5	0.00183914922641	yes	up	0.99	2.08	2.09	6.01	8.9	8.05	1.72	7.65333333333
TRINITY_DN13560_c0_g1		6.308	2.6571576091	5.13793748835E-5	0.00183914922641	yes	up	0.3	0.81	0.47	3.24	5.26	3.85	0.526666666667	4.11666666667
TRINITY_DN3969_c0_g2	fatty acid hydroxylase domain-containing protein 2 [Erpetoichthys calabaricus]	2.986	1.57819791435	5.15810555667E-5	0.00184352169483	yes	up	1.97	3.34	2.6	9.48	7.81	7.91	2.63666666667	8.4
TRINITY_DN10717_c0_g3	exosome component 10 [Amblyraja radiata]	4.484	2.1646322457	5.16486295818E-5	0.00184352169483	yes	up	0.31	0.53	0.41	1.99	1.71	2.5	0.416666666667	2.06666666667
TRINITY_DN802_c0_g1	ornithine decarboxylase [Parambassis ranga]	3.608	1.85134714368	5.16579928079E-5	0.00184352169483	yes	up	13.92	31	29.31	69.02	112.24	122.26	24.7433333333	101.173333333
TRINITY_DN11646_c0_g1	Angiotensin-converting enzyme [Anabarilius grahami]	3.447	1.78538532323	5.17040888479E-5	0.00184352169483	yes	up	0.94	1.75	1.59	4.97	5.36	6.07	1.42666666667	5.46666666667
TRINITY_DN7035_c0_g1	methionine adenosyltransferase II, alpha b [Anabas testudineus]	3.446	1.78496660113	5.18655817255E-5	0.00184625302697	yes	up	33.68	71.78	67.97	154.85	250.21	254.51	57.81	219.856666667
TRINITY_DN11077_c0_g1	uncharacterized protein LOC767806 [Danio rerio]	3.411	1.77027165166	5.19306730525E-5	0.00184625302697	yes	up	27.63	57.15	59.67	137.21	196.38	213.32	48.15	182.303333333
TRINITY_DN19464_c0_g1	hypothetical protein AMELA_G00136200 [Ameiurus melas]	4.139	2.04930339144	5.19328397872E-5	0.00184625302697	yes	up	1.03	1.41	1.14	3.25	6.78	5.87	1.19333333333	5.3
TRINITY_DN860_c0_g2	5'-nucleotidase [Astyanax mexicanus]	3.223	1.68850448895	5.22013907429E-5	0.00185398968644	yes	up	2.14	4.23	3.37	11.51	12.2	11.35	3.24666666667	11.6866666667
TRINITY_DN3120_c0_g2	actin, cytoplasmic type 5 isoform X1 [Rhincodon typus]	3.408	1.76900870237	5.23387123807E-5	0.0018570550541	yes	up	5.17	11.93	9.81	23.6	38.16	39.77	8.97	33.8433333333
TRINITY_DN10095_c0_g2		4.007	2.00252020987	5.25530363681E-5	0.00186007520843	yes	up	0.58	1.45	1.12	3.5	4.91	5.48	1.05	4.63
TRINITY_DN1129_c0_g1	inorganic pyrophosphatase-like isoform X2 [Petromyzon marinus]	3.182	1.66999344269	5.25592798768E-5	0.00186007520843	yes	up	11.09	21.45	17.94	51.44	60.81	66.19	16.8266666667	59.48
TRINITY_DN3571_c0_g1	alpha-aminoadipic semialdehyde dehydrogenase isoform X1 [Gadus morhua]	3.333	1.73673290915	5.25791400455E-5	0.00186007520843	yes	up	4.19	7.84	7.78	19.51	26.96	26.65	6.60333333333	24.3733333333
TRINITY_DN10482_c0_g1		3.637	1.8628570912	5.2717252955E-5	0.00186007520843	yes	up	0.48	0.85	0.96	2.77	2.99	3.52	0.763333333333	3.09333333333
TRINITY_DN7445_c0_g1	putative ferric-chelate reductase 1 [Astyanax mexicanus]	3.955	1.98363065299	5.2727280699E-5	0.00186007520843	yes	up	0.52	1.64	1.08	3.04	5.05	5.64	1.08	4.57666666667
TRINITY_DN25253_c0_g1	laminin subunit beta-2 isoform X2 [Scleropages formosus]	3.230	1.69133598651	5.27630998932E-5	0.00186007520843	yes	up	0.73	1.37	1.37	4.1	4.11	4.36	1.15666666667	4.19
TRINITY_DN14406_c0_g1	basement membrane-specific heparan sulfate proteoglycan core protein [Oreochromis niloticus]	3.495	1.80529686598	5.27814990195E-5	0.00186007520843	yes	up	0.94	1.39	0.85	2.83	4.16	3.11	1.06	3.36666666667
TRINITY_DN38977_c0_g1	WW domain-binding protein 11 [Amblyraja radiata]	4.022	2.00791427241	5.30602206558E-5	0.00186808923864	yes	up	0.84	0.84	1.28	3.58	5.02	4.53	0.986666666667	4.37666666667
TRINITY_DN12168_c0_g1	PREDICTED: 60S ribosomal protein L10a isoform X1 [Latimeria chalumnae]	3.513	1.81260124261	5.31566708063E-5	0.00186967675752	yes	up	67.03	144.14	126.46	290.53	506.01	506.77	112.543333333	434.436666667
TRINITY_DN37567_c0_g2		0.106	-3.23123532168	5.35976438431E-5	0.00188336740006	yes	down	6.52	4.52	3.91	1.27	0	1.03	4.98333333333	0.766666666667
TRINITY_DN17565_c1_g1	Exportin-1 [Bagarius yarrelli]	3.764	1.91221008989	5.38844591861E-5	0.00189161991534	yes	up	0.4	0.94	0.47	2.32	2.8	2.34	0.603333333333	2.48666666667
TRINITY_DN17540_c1_g2	protein kinase C and casein kinase substrate in neurons protein 1-like [Scleropages formosus]	3.606	1.85055668057	5.39526145295E-5	0.00189179980704	yes	up	0.41	0.57	0.61	2.26	1.96	2.27	0.53	2.16333333333
TRINITY_DN581_c0_g1	RNA-binding protein 39 isoform X4 [Amblyraja radiata]	3.307	1.72569961072	5.39935171825E-5	0.00189179980704	yes	up	2.36	2.92	2.42	6.75	11.09	9.71	2.56666666667	9.18333333333
TRINITY_DN20530_c0_g3	PREDICTED: patatin-like phospholipase domain-containing protein 7 isoform X2 [Lates calcarifer]	3.927	1.97332449183	5.41429348163E-5	0.00189521096063	yes	up	0.32	0.75	0.66	2.71	2.76	2.19	0.576666666667	2.55333333333
TRINITY_DN23077_c0_g2	palmitoyltransferase ZDHHC3-like isoform X2 [Monopterus albus]	10.699	3.41933956635	5.42523371692E-5	0.00189719764591	yes	up	0.08	0.1	0.1	0.52	1.52	1.19	0.0933333333333	1.07666666667
TRINITY_DN1442_c0_g1	Xaa-Pro aminopeptidase 1 [Triplophysa tibetana]	3.283	1.71492759648	5.43039211912E-5	0.00189719764591	yes	up	2.08	3.04	2.89	7.86	12.05	8.9	2.67	9.60333333333
TRINITY_DN6361_c0_g1	conserved oligomeric Golgi complex subunit 5 [Cynoglossus semilaevis]	3.961	1.98576235885	5.43703092393E-5	0.0018976958174	yes	up	0.56	0.87	1.12	3.12	4.55	3.73	0.85	3.8
TRINITY_DN16280_c0_g1	neural cell adhesion molecule 1-like isoform X7 [Sparus aurata]	3.717	1.8942123503	5.46576519892E-5	0.00190252427171	yes	up	0.46	0.62	0.68	2.25	2.79	2.49	0.586666666667	2.51
TRINITY_DN78347_c0_g1		3.599	1.84747903923	5.46675725102E-5	0.00190252427171	yes	up	5.13	7.54	8.47	19.73	30.08	33.64	7.04666666667	27.8166666667
TRINITY_DN4643_c0_g5	vacuolar protein sorting-associated protein 4B [Erpetoichthys calabaricus]	3.482	1.80006228023	5.47093136517E-5	0.00190252427171	yes	up	0.82	1.48	1.12	3.37	4.45	5.16	1.14	4.32666666667
TRINITY_DN2581_c0_g1	cyclin-dependent kinase 2 [Gadus morhua]	5.103	2.35133648996	5.47176934536E-5	0.00190252427171	yes	up	1.17	1.24	0.52	3.68	5.07	7.2	0.976666666667	5.31666666667
TRINITY_DN15186_c0_g1		5.737	2.52023996539	5.4865844045E-5	0.0019058551399	yes	up	0.33	0.35	0.19	1.12	1.45	2.71	0.29	1.76
TRINITY_DN12174_c0_g1	major facilitator superfamily domain-containing protein 10 isoform X1 [Monopterus albus]	0.254	-1.97859235116	5.51696167816E-5	0.00191317434885	yes	down	29.81	9.78	8.28	7.34	2.7	3.28	15.9566666667	4.44
TRINITY_DN15050_c0_g1	PREDICTED: translocating chain-associated membrane protein 1 [Poecilia reticulata]	3.918	1.97015059912	5.5181657683E-5	0.00191317434885	yes	up	0.52	1.12	1.35	4.08	4.04	5.08	0.996666666667	4.4
TRINITY_DN11640_c0_g2		3.630	1.85999274448	5.53821624426E-5	0.00191683605774	yes	up	43.92	105.37	100.98	230.2	382.58	400.57	83.4233333333	337.783333333
TRINITY_DN380_c2_g1	mitochondrial pyruvate carrier 2 [Myripristis murdjan]	4.578	2.19468842917	5.54178621545E-5	0.00191683605774	yes	up	2.06	2.15	1.77	7.15	9.19	13.08	1.99333333333	9.80666666667
TRINITY_DN14384_c0_g1	PREDICTED: ubiquitin carboxyl-terminal hydrolase 5 isoform X2 [Latimeria chalumnae]	3.779	1.91813803789	5.54452359302E-5	0.00191683605774	yes	up	2.28	5.2	3.68	6.33	13.29	15.88	3.72	11.8333333333
TRINITY_DN123_c0_g1	integrin beta-1-like isoform X1 [Gouania willdenowi]	3.354	1.74569628615	5.57424433152E-5	0.00192528264369	yes	up	2.28	3.82	3.3	8.02	13.03	13.38	3.13333333333	11.4766666667
TRINITY_DN11344_c0_g1	hypothetical protein PHYPO_G00184880 [Pangasianodon hypophthalmus]	3.944	1.97968773023	5.58839125064E-5	0.00192833928994	yes	up	0.26	0.67	0.54	1.95	1.86	2.66	0.49	2.15666666667
TRINITY_DN11476_c0_g1	PREDICTED: platelet-activating factor acetylhydrolase IB subunit alpha [Pygocentrus nattereri]	6.478	2.69549516772	5.60192845333E-5	0.00193017797292	yes	up	0.2	0.14	0.17	0.8	1.39	1.34	0.17	1.17666666667
TRINITY_DN7937_c0_g1	phosphatidylinositol 3-kinase catalytic subunit type 3 isoform X2 [Fundulus heteroclitus]	3.941	1.97840630819	5.60432402313E-5	0.00193017797292	yes	up	0.61	1.51	1.65	4.52	6.24	5.85	1.25666666667	5.53666666667
TRINITY_DN15509_c0_g1	probable serine carboxypeptidase CPVL [Cyclopterus lumpus]	3.702	1.88830422926	5.62390165176E-5	0.00193508994074	yes	up	1.66	2.63	2.91	7.37	9.42	12.6	2.4	9.79666666667
TRINITY_DN4643_c0_g3	protein Shroom2-like isoform X3 [Danio rerio]	3.811	1.93013529324	5.67410195132E-5	0.0019505194281	yes	up	0.25	0.52	0.4	1.84	1.64	1.48	0.39	1.65333333333
TRINITY_DN14114_c0_g1	nuclear receptor-binding protein isoform X2 [Petromyzon marinus]	3.696	1.88615673941	5.69559091693E-5	0.00195605935604	yes	up	0.6	1.11	1.09	3.27	3.95	4.22	0.933333333333	3.81333333333
TRINITY_DN21024_c0_g2	ubiquitin-protein ligase E3A [Archocentrus centrarchus]	3.913	1.96831907266	5.70465804952E-5	0.00195732678261	yes	up	0.68	0.57	0.65	1.89	2.82	3.3	0.633333333333	2.67
TRINITY_DN61117_c0_g1	LMPX of lamprey, partial [Petromyzon marinus]	3.920	1.97098230282	5.71632573378E-5	0.00195948325812	yes	up	5.63	13.11	13.28	27.71	55.75	54.49	10.6733333333	45.9833333333
TRINITY_DN30489_c0_g1	5-oxoprolinase [Oreochromis aureus]	4.305	2.10613850156	5.74172494225E-5	0.00196482095277	yes	up	0.23	0.43	0.32	1.24	1.5	1.89	0.326666666667	1.54333333333
TRINITY_DN11989_c0_g1	V-type proton ATPase subunit d 1 [Rhincodon typus]	3.736	1.90152180367	5.74269171999E-5	0.00196482095277	yes	up	1.16	2.84	2.56	6.63	10.42	10.03	2.18666666667	9.02666666667
TRINITY_DN12472_c0_g2	LOW QUALITY PROTEIN: lactosylceramide 4-alpha-galactosyltransferase [Amblyraja radiata]	8.524	3.09152232051	5.75127210614E-5	0.00196590901176	yes	up	0.15	0.14	0.16	1.55	1.29	1.41	0.15	1.41666666667
TRINITY_DN17714_c0_g1		3.800	1.92604900361	5.77384555056E-5	0.00197177367188	yes	up	38.24	91.23	76.21	165.05	339.03	350.45	68.56	284.843333333
TRINITY_DN3399_c0_g1		2.963	1.56682243181	5.78092633702E-5	0.00197234154051	yes	up	4.39	7.75	7.47	22.51	20.5	22.34	6.53666666667	21.7833333333
TRINITY_DN11377_c0_g1	PREDICTED: serpin I2 [Latimeria chalumnae]	3.575	1.83799452746	5.78809869482E-5	0.00197240155754	yes	up	1.76	3.91	4.01	10.96	13.15	14.49	3.22666666667	12.8666666667
TRINITY_DN7049_c0_g2	PREDICTED: cell cycle control protein 50A-like [Ictalurus punctatus]	3.704	1.88892035503	5.79193842713E-5	0.00197240155754	yes	up	0.69	1.39	0.96	3.43	4.3	4.64	1.01333333333	4.12333333333
TRINITY_DN11473_c0_g1		6.208	2.63416980952	5.8015632424E-5	0.00197383278763	yes	up	0.69	5.29	5.06	12.88	30.57	32.57	3.68	25.34
TRINITY_DN1117_c0_g1	PREDICTED: filamin-B isoform X2 [Lepisosteus oculatus]	3.410	1.76997115358	5.80867715025E-5	0.00197389466986	yes	up	1.42	3.47	2.48	6.54	10.7	10.96	2.45666666667	9.4
TRINITY_DN36007_c0_g1	hypothetical protein AMELA_G00084690 [Ameiurus melas]	7.896	2.98114575834	5.81258951238E-5	0.00197389466986	yes	up	0.23	0.58	0.25	1.66	3.28	3.88	0.353333333333	2.94
TRINITY_DN4528_c0_g1	CAP-Gly domain-containing linker protein 1 [Anabarilius grahami]	4.176	2.06202760199	5.85509802712E-5	0.00198647706039	yes	up	0.84	1.6	1.87	5.99	7.51	6.76	1.43666666667	6.75333333333
TRINITY_DN28332_c0_g1	Glycoprotein-N-acetylgalactosamine 3-beta-galactosyltransferase 1-A [Bagarius yarrelli]	3.985	1.99442902884	5.86167551552E-5	0.00198685694104	yes	up	1.18	3	2.92	7.26	12.62	11.39	2.36666666667	10.4233333333
TRINITY_DN10327_c0_g1	PREDICTED: mothers against decapentaplegic homolog 3 [Stegastes partitus]	4.341	2.11787075227	5.86848490613E-5	0.00198731464672	yes	up	0.47	0.78	0.71	2.66	3.25	3.47	0.653333333333	3.12666666667
TRINITY_DN2072_c0_g2	Peroxisomal membrane protein PEX14 [Larimichthys crocea]	4.041	2.01471897855	5.88195433727E-5	0.00198835042801	yes	up	0.62	1.18	1.68	4.9	6.1	4.83	1.16	5.27666666667
TRINITY_DN15946_c0_g1	PREDICTED: nesprin-1 isoform X4 [Callorhinchus milii]	3.161	1.66049167531	5.88388508389E-5	0.00198835042801	yes	up	0.68	1.02	1.18	3.4	3.33	3.5	0.96	3.41
TRINITY_DN14727_c0_g1	PREDICTED: mediator of RNA polymerase II transcription subunit 12-like protein isoform X1 [Callorhinchus milii]	3.600	1.84805724516	5.88792924238E-5	0.00198835042801	yes	up	0.29	0.35	0.55	1.51	1.56	1.71	0.396666666667	1.59333333333
TRINITY_DN25474_c0_g1	actin, cytoplasmic type 5 isoform X1 [Rhincodon typus]	3.222	1.68802539225	5.91373096661E-5	0.0019945964919	yes	up	65.44	127.77	134.04	322.22	435.7	416.16	109.083333333	391.36
TRINITY_DN11650_c2_g1	melanotransferrin [Astyanax mexicanus]	4.086	2.03084728878	5.9173832855E-5	0.0019945964919	yes	up	0.28	0.48	0.47	1.15	1.75	2.57	0.41	1.82333333333
TRINITY_DN28228_c0_g2	serine/threonine-protein kinase mTOR isoform X1 [Oryzias melastigma]	5.198	2.37785390541	5.92471874462E-5	0.00199522165753	yes	up	0.09	0.14	0.26	0.87	0.9	1.07	0.163333333333	0.946666666667
TRINITY_DN32222_c0_g1	PREDICTED: probable ATP-dependent RNA helicase DHX35 [Lepisosteus oculatus]	4.201	2.07067342732	5.95712333474E-5	0.0020042802022	yes	up	0.59	0.64	0.98	2.48	3.37	4.4	0.736666666667	3.41666666667
TRINITY_DN598_c0_g1		3.790	1.92218949065	5.9782039887E-5	0.00200951558638	yes	up	208.09	608.44	548.3	1317.38	2210.79	2273.97	454.943333333	1934.04666667
TRINITY_DN28394_c0_g1		4.185	2.06518977772	5.99801534098E-5	0.00201431504126	yes	up	0.34	0.49	0.36	1.7	1.65	2.13	0.396666666667	1.82666666667
TRINITY_DN3166_c0_g1	dehydrogenase/reductase SDR family member 12 isoform X1 [Paramormyrops kingsleyae]	3.365	1.75051803436	6.03332622013E-5	0.00202316144882	yes	up	3.37	5.54	5.34	14.74	20.03	15.72	4.75	16.83
TRINITY_DN78402_c0_g1	methionine--tRNA ligase, mitochondrial [Danio rerio]	3.379	1.75645931011	6.03547229264E-5	0.00202316144882	yes	up	1.46	2.52	2.75	8.01	8.78	8.67	2.24333333333	8.48666666667
TRINITY_DN15115_c0_g1	transport and Golgi organization protein 2 homolog isoform X2 [Pangasianodon hypophthalmus]	6.120	2.61348638778	6.04898627333E-5	0.00202484959014	yes	up	0.21	0.57	0.48	2.3	3.91	2.22	0.42	2.81
TRINITY_DN61127_c0_g1	PREDICTED: interleukin-1 receptor-associated kinase 1 [Pygocentrus nattereri]	3.392	1.76200948544	6.05163266145E-5	0.00202484959014	yes	up	1.11	2	2.21	6.34	7.15	6.7	1.77333333333	6.73
TRINITY_DN16558_c0_g1		4.661	2.22072308396	6.09375198703E-5	0.00203543579342	yes	up	0.31	0.64	0.47	1.77	2.53	2.92	0.473333333333	2.40666666667
TRINITY_DN41672_c2_g2	formin-binding protein 1 isoform X11 [Scleropages formosus]	5.590	2.4827780532	6.0944539469E-5	0.00203543579342	yes	up	0.08	0.19	0.26	1.36	0.93	1.11	0.176666666667	1.13333333333
TRINITY_DN12476_c0_g2	ubiquitin carboxyl-terminal hydrolase isozyme L3 isoform X1 [Pangasianodon hypophthalmus]	3.564	1.83331661092	6.2010059852E-5	0.00206912394029	yes	up	1.27	2.39	2.27	6.04	8.12	9.16	1.97666666667	7.77333333333
TRINITY_DN12707_c2_g1	PREDICTED: nuclear pore complex protein Nup205 [Callorhinchus milii]	3.539	1.82319921265	6.20788041965E-5	0.0020695208681	yes	up	0.33	0.68	0.48	1.84	1.86	2.15	0.496666666667	1.95
TRINITY_DN44478_c0_g1		10.468	3.38787811577	6.22176824477E-5	0.00207052052013	yes	up	0.79	2.65	1.63	5.63	3.74	7.94	1.69	5.77
TRINITY_DN8467_c0_g1		4.293	2.10201271553	6.22225428255E-5	0.00207052052013	yes	up	1.44	1.75	1.68	6.13	7.57	7.15	1.62333333333	6.95
TRINITY_DN14773_c0_g1	PREDICTED: calumenin isoform X1 [Notothenia coriiceps]	3.613	1.85312210327	6.2296120367E-5	0.00207061437609	yes	up	1.28	1.65	1.93	5.66	7.13	6.63	1.62	6.47333333333
TRINITY_DN6084_c0_g2	solute carrier family 22 member 6-A-like [Myripristis murdjan]	5.342	2.41734036506	6.23391208712E-5	0.00207061437609	yes	up	0.42	0.32	2.68	2.05	4.94	9.38	1.14	5.45666666667
TRINITY_DN1353_c0_g1		3.659	1.87127151277	6.23971377156E-5	0.00207065214348	yes	up	0.85	1.27	1.41	4.45	4.6	4.99	1.17666666667	4.68
TRINITY_DN78314_c0_g1	nucleolar protein 58 isoform X1 [Parambassis ranga]	3.135	1.64855680843	6.2798528828E-5	0.00208207435652	yes	up	4.55	7.14	7.29	18.15	21.92	25.74	6.32666666667	21.9366666667
TRINITY_DN8492_c0_g1	chloride channel CLIC-like protein 1 [Xiphophorus maculatus]	3.664	1.87350414244	6.28877381203E-5	0.00208313486673	yes	up	0.46	1.48	1.72	3.93	4.19	2.61	1.22	3.57666666667
TRINITY_DN25305_c0_g1	glycerol kinase-like isoform X1 [Pangasianodon hypophthalmus]	3.403	1.76685280168	6.29588999156E-5	0.00208359617502	yes	up	2.69	4.58	5.47	13.18	18.56	18.57	4.24666666667	16.77
TRINITY_DN3075_c0_g1	PREDICTED: heterogeneous nuclear ribonucleoproteins A2/B1 isoform X3 [Callorhinchus milii]	3.618	1.8553347901	6.30833407538E-5	0.00208470259734	yes	up	22.92	57.16	52.5	120.27	207.39	202.37	44.1933333333	176.676666667
TRINITY_DN7698_c0_g1	hypothetical protein cypCar_00005536 [Cyprinus carpio]	3.444	1.78402825988	6.31068635939E-5	0.00208470259734	yes	up	5.5	12.58	10.37	27.51	40.1	38.73	9.48333333333	35.4466666667
TRINITY_DN12498_c0_g1	hypothetical protein DNTS_027992 [Danionella translucida]	4.054	2.01939845077	6.33724637296E-5	0.00209157857626	yes	up	0.42	0.86	0.56	2.04	3.06	2.99	0.613333333333	2.69666666667
TRINITY_DN29202_c0_g4	LOW QUALITY PROTEIN: serine/threonine-protein phosphatase 4 regulatory subunit 3B-like [Rhincodon typus]	5.913	2.56399055473	6.34467251701E-5	0.0020917117843	yes	up	0.15	0.14	0.22	0.9	1.39	1.03	0.17	1.10666666667
TRINITY_DN15498_c0_g1	tumor suppressor candidate 3 [Parambassis ranga]	4.070	2.02490187966	6.35295681112E-5	0.0020917117843	yes	up	1.61	3.64	3.36	7.68	15.01	15.6	2.87	12.7633333333
TRINITY_DN78341_c0_g1	H/ACA ribonucleoprotein complex subunit DKC1 [Notolabrus celidotus]	3.140	1.65076883878	6.35516483746E-5	0.0020917117843	yes	up	4.85	7.42	7.06	17.24	24	25.4	6.44333333333	22.2133333333
TRINITY_DN937_c0_g1	tpd52 like 2b isoform X13 [Pangasianodon hypophthalmus]	3.908	1.96639181673	6.3606332964E-5	0.0020917117843	yes	up	0.72	1.53	1.59	3.93	6.33	6.23	1.28	5.49666666667
TRINITY_DN72955_c0_g1	transcription factor HES-1-like [Salmo trutta]	3.847	1.9435891681	6.3932336175E-5	0.00210040698262	yes	up	2.21	4.7	3.75	13.21	15.72	16.48	3.55333333333	15.1366666667
TRINITY_DN6897_c0_g2	PREDICTED: WAS protein family homolog 1-like isoform X2 [Salmo salar]	4.131	2.04658794161	6.39861373399E-5	0.00210040698262	yes	up	0.88	2.23	1.66	4.95	8.43	8.19	1.59	7.19
TRINITY_DN6810_c0_g1		5.398	2.43232290833	6.42432315482E-5	0.00210694648764	yes	up	0.7	2.66	2.13	5.08	11.67	12.49	1.83	9.74666666667
TRINITY_DN34371_c0_g1	PREDICTED: protein phosphatase 1 regulatory subunit 3C-B-like [Sinocyclocheilus grahami]	3.642	1.86477173569	6.4415849839E-5	0.0021107062084	yes	up	0.69	0.55	0.85	2.69	2.72	3.05	0.696666666667	2.82
TRINITY_DN65349_c0_g1	PREDICTED: importin-7 isoform X1 [Callorhinchus milii]	3.300	1.7223524472	6.47235060996E-5	0.00211856446365	yes	up	1.29	2.64	2.24	6.54	7.96	8.11	2.05666666667	7.53666666667
TRINITY_DN18032_c0_g2	PREDICTED: gamma-1-syntrophin isoform X1 [Lepisosteus oculatus]	4.841	2.275224363	6.47720648293E-5	0.00211856446365	yes	up	0.34	0.33	0.49	1.56	1.87	2.79	0.386666666667	2.07333333333
TRINITY_DN11232_c0_g1		4.735	2.24329046011	6.5000796294E-5	0.00212413733239	yes	up	0.37	0.96	1.03	3.22	3.78	5.47	0.786666666667	4.15666666667
TRINITY_DN31038_c0_g2		8.772	3.13290077912	6.50775878792E-5	0.00212473947009	yes	up	0.15	0.09	0.2	1.3	1.53	1.54	0.146666666667	1.45666666667
TRINITY_DN19556_c0_g3		5.545	2.47115156982	6.51712406204E-5	0.00212589054081	yes	up	0.18	0.47	0.27	1.67	2.4	1.46	0.306666666667	1.84333333333
TRINITY_DN39900_c0_g1	PREDICTED: molybdopterin synthase catalytic subunit [Latimeria chalumnae]	10.408	3.37964054094	6.5234081398E-5	0.00212603536187	yes	up	0.14	0.11	0.16	1.26	1.85	1.59	0.136666666667	1.56666666667
TRINITY_DN13161_c0_g1	CCR4-NOT transcription complex subunit 4 [Echeneis naucrates]	3.570	1.83594898367	6.55515777314E-5	0.00213309949231	yes	up	1.28	2.81	2.58	6.47	9.84	9.86	2.22333333333	8.72333333333
TRINITY_DN8649_c0_g2	protein arginine N-methyltransferase 1 isoform X2 [Parambassis ranga]	4.049	2.01766009018	6.56033849821E-5	0.00213309949231	yes	up	9.58	24.45	23	43.28	103.08	106.05	19.01	84.1366666667
TRINITY_DN15641_c1_g3	Homeobox B7a [Anguilla anguilla]	5.806	2.5376221636	6.56266188161E-5	0.00213309949231	yes	up	0.07	0.31	0.23	1.12	1.3	1.48	0.203333333333	1.3
TRINITY_DN6603_c0_g1	sphingomyelin phosphodiesterase [Rhincodon typus]	3.231	1.69210312593	6.57132284525E-5	0.00213400924941	yes	up	2.07	4.08	3.09	9.02	11.32	12.6	3.08	10.98
TRINITY_DN37846_c0_g1	PREDICTED: evolutionarily conserved signaling intermediate in Toll pathway, mitochondrial [Pygocentrus nattereri]	4.940	2.30455506724	6.57874568586E-5	0.00213451566799	yes	up	0.54	1.66	0.86	4.46	7.52	4.5	1.02	5.49333333333
TRINITY_DN21266_c0_g3	adhesion G protein-coupled receptor L1-like isoform X2 [Denticeps clupeoides]	4.172	2.06083941883	6.58585959655E-5	0.00213492103965	yes	up	0.27	0.23	0.19	0.84	1.14	1.17	0.23	1.05
TRINITY_DN55065_c0_g1	sodium/potassium/calcium exchanger 4 isoform X3 [Anarrhichthys ocellatus]	3.571	1.83623093949	6.59956625712E-5	0.00213746094328	yes	up	2.11	5.23	4.14	11.8	16.84	16.77	3.82666666667	15.1366666667
TRINITY_DN10344_c0_g1	mannose-1-phosphate guanyltransferase alpha-B [Astyanax mexicanus]	3.938	1.97754213523	6.61716010385E-5	0.0021412541904	yes	up	0.52	0.82	0.56	2.2	2.85	3.09	0.633333333333	2.71333333333
TRINITY_DN21361_c0_g1	RecName: Full=Elongator complex protein 2;	6.271	2.64867348621	6.66828983292E-5	0.00215475126414	yes	up	0.12	0.15	0.31	1.47	1.08	1.57	0.193333333333	1.37333333333
TRINITY_DN20747_c0_g3	rap guanine nucleotide exchange factor 2 isoform X2 [Paramormyrops kingsleyae]	4.445	2.15215364943	6.6707083691E-5	0.00215475126414	yes	up	0.23	0.22	0.22	1.11	1.07	1.05	0.223333333333	1.07666666667
TRINITY_DN1348_c0_g1		4.956	2.30916331728	6.68082696173E-5	0.00215610660208	yes	up	1.18	2.41	2.58	5.17	13.74	14.68	2.05666666667	11.1966666667
TRINITY_DN16224_c0_g1	lysosomal alpha-glucosidase-like isoform X1 [Mastacembelus armatus]	3.137	1.64925871827	6.69382748014E-5	0.0021583888006	yes	up	1.38	2.13	2.25	6.82	6.45	6.98	1.92	6.75
TRINITY_DN34683_c0_g1	mitochondrial basic amino acids transporter [Danio rerio]	3.894	1.96114711685	6.70897492009E-5	0.00216135861054	yes	up	0.47	1.06	1.14	4.36	4.16	3.28	0.89	3.93333333333
TRINITY_DN14312_c0_g2	contactin-associated protein 1 [Scleropages formosus]	3.227	1.69024422951	6.72498366574E-5	0.00216460040113	yes	up	1.16	3.72	5.05	5.04	4.67	5.42	3.31	5.04333333333
TRINITY_DN19121_c0_g2	splicing factor U2AF 65 kDa subunit isoform X4 [Astyanax mexicanus]	3.496	1.80558761934	6.75536596392E-5	0.00217245082763	yes	up	7.37	16.02	14.93	34.41	56.9	56.37	12.7733333333	49.2266666667
TRINITY_DN11630_c0_g1	fatty acyl-CoA reductase 1 [Erpetoichthys calabaricus]	4.551	2.18613540305	6.76130861363E-5	0.00217245082763	yes	up	0.45	1.35	0.64	3.5	4.43	4.76	0.813333333333	4.23
TRINITY_DN39769_c0_g1	E3 ubiquitin-protein ligase synoviolin [Mastacembelus armatus]	3.548	1.82704001291	6.76796990531E-5	0.00217267351352	yes	up	1.11	1.72	1.76	4.92	6.58	6.44	1.53	5.98
TRINITY_DN9025_c0_g1		3.541	1.82433010089	6.78799586227E-5	0.00217549201703	yes	up	0.43	1	0.82	2.69	2.73	3.48	0.75	2.96666666667
TRINITY_DN30487_c0_g1		5.033	2.33139423734	6.7892993325E-5	0.00217549201703	yes	up	0.19	0.53	0.37	1.68	2.18	2.14	0.363333333333	2
TRINITY_DN33683_c0_g1	splicing factor 3A subunit 1 [Oryzias latipes]	3.475	1.7971084418	6.79467757214E-5	0.00217549201703	yes	up	1.16	1.76	1.41	3.93	6.22	6.21	1.44333333333	5.45333333333
TRINITY_DN22802_c0_g1	periostin isoform X2 [Gadus morhua]	4.636	2.21272791454	6.82077725953E-5	0.00218174255568	yes	up	0.23	0.19	0.17	1.38	0.71	0.92	0.196666666667	1.00333333333
TRINITY_DN4291_c0_g3	phospholipase A and acyltransferase 4-like [Salmo trutta]	3.765	1.9126255682	6.82754904241E-5	0.00218174255568	yes	up	2.01	4.9	6.56	15.97	21.35	22.23	4.49	19.85
TRINITY_DN17730_c0_g1	PREDICTED: glucokinase regulatory protein isoform X2 [Nothobranchius furzeri]	3.328	1.73460065396	6.83217919315E-5	0.00218174255568	yes	up	1.79	3.19	2.57	7.89	8.79	11.06	2.51666666667	9.24666666667
TRINITY_DN15494_c0_g2	PREDICTED: mitogen-activated protein kinase kinase kinase 12-like isoform X3 [Salmo salar]	4.291	2.10116910002	6.85247605546E-5	0.0021854668595	yes	up	0.32	0.72	0.38	2.26	2.18	2.25	0.473333333333	2.23
TRINITY_DN367_c1_g1	sterile alpha motif domain-containing protein 9-like [Sparus aurata]	0.245	-2.03175042707	6.85584868024E-5	0.0021854668595	yes	down	12.19	8.02	5.82	5.3	0.93	1.71	8.67666666667	2.64666666667
TRINITY_DN19509_c0_g1		4.137	2.04870471484	6.86377645535E-5	0.00218607977323	yes	up	0.55	0.55	1.39	3.91	4.13	3.67	0.83	3.90333333333
TRINITY_DN26318_c0_g1	hypothetical protein OJAV_G00119480 [Oryzias javanicus]	3.119	1.64127256687	6.89522613563E-5	0.00219417668043	yes	up	0.99	2.67	1.56	3.86	3.71	3.88	1.74	3.81666666667
TRINITY_DN9618_c0_g1	PREDICTED: cell division cycle 5-like protein [Callorhinchus milii]	4.163	2.05747624838	6.95542627572E-5	0.00220978957329	yes	up	0.46	0.77	1.19	3.02	4.13	4.15	0.806666666667	3.76666666667
TRINITY_DN4578_c0_g1	unnamed protein product [Coregonus sp. 'balchen']	3.612	1.85259850204	6.96079417181E-5	0.00220978957329	yes	up	1.76	2.65	4.38	8.06	12.08	14.48	2.93	11.54
TRINITY_DN6843_c0_g1	peptidyl-glycine alpha-amidating monooxygenase isoform X1 [Oncorhynchus nerka]	4.315	2.10938370452	6.96823530272E-5	0.00220978957329	yes	up	0.94	1.43	1.91	4.66	7.15	8.57	1.42666666667	6.79333333333
TRINITY_DN43024_c0_g1	hypothetical protein AMELA_G00231370 [Ameiurus melas]	4.164	2.05796282345	6.96857056955E-5	0.00220978957329	yes	up	0.57	0.81	0.57	2.28	3.63	2.89	0.65	2.93333333333
TRINITY_DN78493_c0_g1	PREDICTED: 40S ribosomal protein S4, X isoform isoform X2 [Callorhinchus milii]	3.737	1.90185677672	6.97665788179E-5	0.00221042866431	yes	up	62.63	156.8	129.06	274.97	566.47	583.89	116.163333333	475.11
TRINITY_DN8451_c0_g1	kelch-like protein 2 [Petromyzon marinus]	3.843	1.94232665586	6.9944673968E-5	0.00221188757034	yes	up	0.39	1.05	0.95	2.95	3.77	3.53	0.796666666667	3.41666666667
TRINITY_DN18527_c0_g1	PREDICTED: integrin beta-1-like isoform X2 [Pundamilia nyererei]	2.968	1.56938738255	6.99744021472E-5	0.00221188757034	yes	up	1.67	2.25	1.78	6.43	5.67	6.65	1.9	6.25
TRINITY_DN49430_c0_g1	uncharacterized protein LOC109139296 isoform X1 [Larimichthys crocea]	0.093	-3.42052934166	6.99949038851E-5	0.00221188757034	yes	down	1.26	0.38	0.47	0.11	0.02	0.09	0.703333333333	0.0733333333333
TRINITY_DN6726_c0_g1		4.623	2.2089578139	7.02024364435E-5	0.0022152059667	yes	up	0.79	2.64	2.42	6.36	12.57	10.88	1.95	9.93666666667
TRINITY_DN14978_c0_g1	solute carrier family 35 member G1 [Archocentrus centrarchus]	9.999	3.32173799048	7.02582748571E-5	0.0022152059667	yes	up	0.13	0.16	0.15	1.02	1.53	2.28	0.146666666667	1.61
TRINITY_DN5173_c0_g1		4.669	2.22318936989	7.02971717343E-5	0.0022152059667	yes	up	26.52	106.64	85.5	175.02	446.54	499.61	72.8866666667	373.723333333
TRINITY_DN12452_c0_g1	40S ribosomal protein S9 [Chanos chanos]	3.644	1.86543277453	7.04417073127E-5	0.0022152059667	yes	up	50.16	106.27	108.28	212.28	414.86	431.78	88.2366666667	352.973333333
TRINITY_DN1664_c0_g1	5-aminolevulinate synthase, erythroid-specific, mitochondrial isoform X2 [Sparus aurata]	3.391	1.76183865624	7.04654437559E-5	0.0022152059667	yes	up	5.43	6.36	9.4	27.86	19.93	30.63	7.06333333333	26.14
TRINITY_DN20647_c0_g2	PREDICTED: isoaspartyl peptidase/L-asparaginase-like isoform X3 [Lepisosteus oculatus]	4.744	2.24604987909	7.04672632228E-5	0.0022152059667	yes	up	0.54	0.67	1.2	3.16	4.35	5.23	0.803333333333	4.24666666667
TRINITY_DN71940_c0_g1	PREDICTED: adenosylhomocysteinase [Latimeria chalumnae]	3.586	1.84228595746	7.05951721459E-5	0.0022152059667	yes	up	20.23	44.8	49.06	100.23	174.14	177.94	38.03	150.77
TRINITY_DN29184_c1_g1	hypothetical protein DNTS_029101 [Danionella translucida]	5.351	2.41985970835	7.06279655784E-5	0.0022152059667	yes	up	0.21	0.15	0.26	0.85	1.48	1.32	0.206666666667	1.21666666667
TRINITY_DN12565_c0_g2		4.871	2.28407941525	7.06475696994E-5	0.0022152059667	yes	up	1.56	3.44	1.82	4.28	13.75	17.49	2.27333333333	11.84
TRINITY_DN4859_c0_g1		4.446	2.15260556909	7.09680926284E-5	0.00222334117388	yes	up	0.37	0.77	1.26	2.75	4.2	4.97	0.8	3.97333333333
TRINITY_DN17065_c0_g2	protein O-GlcNAcase isoform X1 [Chanos chanos]	4.704	2.23381272292	7.11435256849E-5	0.00222444953413	yes	up	0.31	0.21	0.32	1.69	1.44	5.24	0.28	2.79
TRINITY_DN3922_c0_g1	PREDICTED: pre-B-cell leukemia transcription factor 3 isoform X4 [Ictalurus punctatus]	3.611	1.85231679051	7.11875926498E-5	0.00222444953413	yes	up	1.44	2.82	3.18	7.78	10.77	11.28	2.48	9.94333333333
TRINITY_DN28331_c0_g1	RNA-binding protein with serine-rich domain 1-like, partial [Scleropages formosus]	3.429	1.77795345033	7.11943821344E-5	0.00222444953413	yes	up	3.19	5.56	5.78	14.58	20.08	20.43	4.84333333333	18.3633333333
TRINITY_DN4093_c0_g1	PREDICTED: solute carrier family 26 member 6-like [Lates calcarifer]	0.282	-1.82419747143	7.12478891549E-5	0.00222444953413	yes	down	11.77	5.34	5.23	4.14	1.56	1.39	7.44666666667	2.36333333333
TRINITY_DN12524_c1_g1	PREDICTED: para-nitrobenzyl esterase-like [Latimeria chalumnae]	4.536	2.18149915667	7.13324910262E-5	0.00222518252212	yes	up	0.22	0.52	0.56	1.61	2.24	2.69	0.433333333333	2.18
TRINITY_DN25928_c0_g1	proteasome subunit alpha type-1 [Rhincodon typus]	3.708	1.8905517712	7.14346972654E-5	0.00222644729395	yes	up	5.77	13.12	14.5	32.3	49.99	55.16	11.13	45.8166666667
TRINITY_DN78282_c0_g1	Coatomer subunit beta [Acipenser ruthenus]	3.564	1.83366569434	7.14955752959E-5	0.00222644729395	yes	up	1.2	2.65	2.67	6.65	9.68	9.48	2.17333333333	8.60333333333
TRINITY_DN24251_c0_g1	hypothetical protein G5714_000660 [Onychostoma macrolepis]	3.673	1.87709761519	7.16734463492E-5	0.00222644729395	yes	up	28.46	77.51	71.07	164.72	270.59	285.7	59.0133333333	240.336666667
TRINITY_DN291_c0_g1	asparagine--tRNA ligase, cytoplasmic [Paramormyrops kingsleyae]	3.795	1.92408678433	7.17111995231E-5	0.00222644729395	yes	up	1.21	2.95	3	7.72	10.96	11.57	2.38666666667	10.0833333333
TRINITY_DN10474_c0_g1	ER degradation-enhancing alpha-mannosidase-like protein 3 isoform X2 [Amblyraja radiata]	3.436	1.78059410411	7.17115675645E-5	0.00222644729395	yes	up	0.57	0.87	0.72	2.74	2.8	2.67	0.72	2.73666666667
TRINITY_DN12572_c0_g1	PREDICTED: mutS protein homolog 5 isoform X1 [Nothobranchius furzeri]	4.872	2.28463305097	7.17399921934E-5	0.00222644729395	yes	up	0.3	0.27	0.28	1.09	1.88	1.46	0.283333333333	1.47666666667
TRINITY_DN1562_c0_g2		3.151	1.65588417559	7.18050514494E-5	0.00222656822229	yes	up	3.27	6.35	5.28	13.89	16.5	20.32	4.96666666667	16.9033333333
TRINITY_DN307_c0_g2	PREDICTED: glutathione peroxidase 3-like [Sinocyclocheilus rhinocerous]	3.638	1.8630206682	7.20361617165E-5	0.00223183355841	yes	up	9.27	20.86	21.76	46.76	77.13	83.85	17.2966666667	69.2466666667
TRINITY_DN33214_c0_g1		4.594	2.19979657709	7.24041271627E-5	0.002241326399	yes	up	0.23	0.25	0.3	1.3	1.35	1.3	0.26	1.31666666667
TRINITY_DN11629_c0_g1	unnamed protein product [Tetraodon nigroviridis]	3.389	1.76067918618	7.24913954867E-5	0.00224212129252	yes	up	3.81	9.03	7.71	20.12	28.71	28.39	6.85	25.74
TRINITY_DN11901_c0_g1		3.812	1.93073239462	7.25643631436E-5	0.00224224431096	yes	up	0.49	0.7	0.59	2.42	2.38	2.7	0.593333333333	2.5
TRINITY_DN3768_c0_g1	nascent polypeptide-associated complex subunit alpha-like [Myripristis murdjan]	3.723	1.89665055402	7.26185595711E-5	0.00224224431096	yes	up	22.35	51.16	40.79	86.86	178.33	198.57	38.1	154.586666667
TRINITY_DN46429_c0_g1	PREDICTED: intraflagellar transport protein 122 homolog isoform X2 [Lepisosteus oculatus]	5.091	2.34794519412	7.2831845417E-5	0.00224692415302	yes	up	0.16	0.21	0.29	0.88	1.46	1.35	0.22	1.23
TRINITY_DN8999_c0_g1	matrix metalloproteinase-19-like [Petromyzon marinus]	3.514	1.81297250798	7.29314638885E-5	0.00224809230432	yes	up	1.06	2.17	1.5	7.26	6.46	7.16	1.57666666667	6.96
TRINITY_DN10935_c0_g1	PREDICTED: frizzled-1-like [Paralichthys olivaceus]	3.791	1.92243026957	7.41269944985E-5	0.00228301108944	yes	up	0.5	1.14	0.96	2.73	4.19	3.93	0.866666666667	3.61666666667
TRINITY_DN8762_c0_g2	cyclin-dependent kinase 14 isoform X2 [Danio rerio]	5.041	2.33364705458	7.42976676494E-5	0.00228452693487	yes	up	0.21	0.53	0.2	1.56	1.52	2.41	0.313333333333	1.83
TRINITY_DN53245_c0_g1	poly [ADP-ribose] polymerase tankyrase-1 isoform X2 [Erpetoichthys calabaricus]	3.666	1.87435284741	7.43017220879E-5	0.00228452693487	yes	up	0.4	0.62	0.64	1.92	2.62	2.16	0.553333333333	2.23333333333
TRINITY_DN6150_c0_g2	nuclear pore complex protein Nup160 isoform X2 [Amphiprion ocellaris]	3.870	1.95227434185	7.44010524962E-5	0.00228565056124	yes	up	0.35	0.43	0.33	1.25	1.77	1.62	0.37	1.54666666667
TRINITY_DN23345_c0_g1	PREDICTED: pyruvate carboxylase, mitochondrial-like [Pygocentrus nattereri]	6.336	2.66355575533	7.47450432692E-5	0.00229397869285	yes	up	0.17	0.09	0.29	1.76	0.99	1.29	0.183333333333	1.34666666667
TRINITY_DN16959_c0_g1	probable aminopeptidase NPEPL1 [Takifugu rubripes]	3.565	1.83393676779	7.48395346502E-5	0.00229397869285	yes	up	3.48	7.2	7.29	15.93	26.5	28.12	5.99	23.5166666667
TRINITY_DN9862_c0_g1	calcium/calmodulin-dependent protein kinase kinase 2 isoform X2 [Pangasianodon hypophthalmus]	3.774	1.91622038897	7.48611879768E-5	0.00229397869285	yes	up	0.85	1.91	1.59	4.18	5.83	5.56	1.45	5.19
TRINITY_DN10175_c0_g1	double-stranded RNA-binding protein Staufen homolog 1 isoform X8 [Amblyraja radiata]	3.153	1.65691474345	7.49702215474E-5	0.00229538767469	yes	up	2.92	5.88	5.11	13.22	16.93	18.46	4.63666666667	16.2033333333
TRINITY_DN7335_c0_g1	dihydrolipoyl dehydrogenase, mitochondrial [Oryzias latipes]	3.319	1.73078263939	7.5075505511E-5	0.0022954385988	yes	up	8	17.01	14.99	36.85	55.88	53.94	13.3333333333	48.89
TRINITY_DN1093_c0_g2	galactose-specific lectin nattectin-like [Etheostoma spectabile]	0.270	-1.8894864106	7.50979939339E-5	0.0022954385988	yes	down	103.61	36.61	34.83	22.99	10.47	9.68	58.35	14.38
TRINITY_DN10846_c0_g1	delta-1-pyrroline-5-carboxylate dehydrogenase, mitochondrial [Amblyraja radiata]	3.604	1.84942036478	7.55203928069E-5	0.00230531705455	yes	up	1.9	5.04	4.49	11.33	15.73	18.72	3.81	15.26
TRINITY_DN23444_c0_g1	mitochondrial 75 kDa heat shock protein [Hippocampus abdominalis]	3.896	1.96215531781	7.55478311746E-5	0.00230531705455	yes	up	0.63	1.5	1.37	4.33	4.99	5.84	1.16666666667	5.05333333333
TRINITY_DN19527_c0_g1	pleckstrin homology domain-containing family M member 3 [Sparus aurata]	3.979	1.99231412657	7.58073149939E-5	0.00231129773454	yes	up	0.4	0.68	0.81	2.56	2.6	3.28	0.63	2.81333333333
TRINITY_DN23016_c0_g1	hypothetical protein CCH79_00007511, partial [Gambusia affinis]	3.279	1.71314589246	7.59126632573E-5	0.00231257288135	yes	up	2.6	5.06	3.74	11.27	14.06	15.83	3.8	13.72
TRINITY_DN6618_c0_g2	Y+L amino acid transporter 1 [Siniperca chuatsi]	3.694	1.88505332132	7.62465909697E-5	0.00232080342614	yes	up	1.03	2.82	2.24	7.99	8.3	8.97	2.03	8.42
TRINITY_DN203_c2_g4		0.313	-1.67751373304	7.65966495532E-5	0.00232951080228	yes	down	13.14	24.22	24.26	15.18	12.49	11.16	20.54	12.9433333333
TRINITY_DN12587_c0_g1	Vtg4 [Protopterus annectens]	3.406	1.76787569887	7.69922783568E-5	0.00233958839841	yes	up	0.48	0.9	1.01	3.13	3	3.05	0.796666666667	3.06
TRINITY_DN5418_c0_g1	SNW domain-containing protein 1-like [Acipenser ruthenus]	3.724	1.89680953962	7.73431373282E-5	0.00234828988432	yes	up	0.6	1	0.72	2.7	3.07	3.7	0.773333333333	3.15666666667
TRINITY_DN19501_c0_g1		3.713	1.89255247209	7.74391931582E-5	0.00234922785128	yes	up	6.6	16.55	16.65	35.99	63.69	63.76	13.2666666667	54.48
TRINITY_DN279_c0_g1	PREDICTED: LOW QUALITY PROTEIN: b(0,+)-type amino acid transporter 1-like [Cyprinus carpio]	3.843	1.94217974867	7.75289059112E-5	0.00234922785128	yes	up	1.11	2.41	2.84	6.97	9.57	10.58	2.12	9.04
TRINITY_DN2354_c0_g1	LOW QUALITY PROTEIN: 2-hydroxyacyl-CoA lyase 1 [Petromyzon marinus]	3.890	1.95972133943	7.75676265585E-5	0.00234922785128	yes	up	0.83	2.68	1.71	6.63	7.98	7.98	1.74	7.53
TRINITY_DN12833_c0_g1	solute carrier family 15 member 1-like [Oryzias melastigma]	2.794	1.48208438641	7.78554749064E-5	0.00235598562634	yes	up	5.42	8.19	6.52	19.67	22.17	20.37	6.71	20.7366666667
TRINITY_DN18290_c0_g1	protein NDRG3 isoform X8 [Petromyzon marinus]	3.864	1.95027487851	7.79500987657E-5	0.00235640240237	yes	up	0.59	1.2	1.54	4.91	5.27	4.41	1.11	4.86333333333
TRINITY_DN14135_c0_g1	PREDICTED: tight junction protein ZO-1-like [Nothobranchius furzeri]	3.402	1.76621171354	7.79987060449E-5	0.00235640240237	yes	up	0.4	0.79	0.5	2.02	1.88	2.47	0.563333333333	2.12333333333
TRINITY_DN14209_c0_g1	testican-2-like [Denticeps clupeoides]	4.922	2.2993381845	7.86316315877E-5	0.00236955979546	yes	up	0.1	0.43	0.31	1.47	1.62	1.54	0.28	1.54333333333
TRINITY_DN78964_c0_g1	protein disulfide-isomerase A6-like [Rhincodon typus]	3.417	1.77253474006	7.8698716195E-5	0.00236955979546	yes	up	5.44	12.55	10.84	27.21	39.49	42.31	9.61	36.3366666667
TRINITY_DN7684_c0_g2	uncharacterized protein LOC111196652 [Astyanax mexicanus]	3.852	1.94559853937	7.87067982965E-5	0.00236955979546	yes	up	0.21	0.31	0.36	1.37	1.19	1.26	0.293333333333	1.27333333333
TRINITY_DN16263_c0_g1	myosin light chain kinase, smooth muscle isoform X1 [Petromyzon marinus]	6.910	2.7886093182	7.8744779986E-5	0.00236955979546	yes	up	0.12	0.18	0.25	1.18	1.73	1.3	0.183333333333	1.40333333333
TRINITY_DN8143_c0_g1	histone-lysine N-methyltransferase SETDB1-B-like [Scleropages formosus]	3.497	1.80609555732	7.87596789504E-5	0.00236955979546	yes	up	1.31	1.19	0.97	3.13	2.21	2.9	1.15666666667	2.74666666667
TRINITY_DN11064_c0_g2	lysosomal alpha-glucosidase-like [Erpetoichthys calabaricus]	6.030	2.59206670145	7.90735201105E-5	0.00237703751123	yes	up	0.09	0.2	0.15	0.85	0.99	1.05	0.146666666667	0.963333333333
TRINITY_DN45430_c0_g1	LOW QUALITY PROTEIN: GON-4-like protein [Erpetoichthys calabaricus]	4.141	2.05012766396	7.9373130331E-5	0.00238407544271	yes	up	0.22	0.29	0.35	0.9	1.48	1.51	0.286666666667	1.29666666667
TRINITY_DN13136_c0_g1	PREDICTED: acyl-CoA dehydrogenase family member 9, mitochondrial [Latimeria chalumnae]	3.688	1.88294871618	7.94544802054E-5	0.00238455144056	yes	up	1.19	1.67	1.15	3.61	5.96	6.34	1.33666666667	5.30333333333
TRINITY_DN56938_c0_g1	PREDICTED: mitochondrial inner membrane protein OXA1L [Hippocampus comes]	3.814	1.9312384802	7.95323213563E-5	0.00238492143876	yes	up	1.59	2.66	2.75	6.18	10.9	12.03	2.33333333333	9.70333333333
TRINITY_DN18357_c0_g2	splicing factor, arginine/serine-rich 15 isoform X1 [Cynoglossus semilaevis]	3.846	1.94317488254	8.00165897736E-5	0.00239746825853	yes	up	0.26	0.54	0.41	1.81	1.89	1.49	0.403333333333	1.73
TRINITY_DN2590_c0_g3	hypothetical protein PFLUV_G00154680 [Perca fluviatilis]	0.342	-1.54760655697	8.01275446473E-5	0.00239881836788	yes	down	86.77	83.55	79.41	57.77	19.91	22.88	83.2433333333	33.52
TRINITY_DN53557_c0_g1	zinc finger C2HC domain-containing protein 1C-like [Petromyzon marinus]	4.340	2.11759846886	8.03716799021E-5	0.00240415006997	yes	up	0.44	0.52	0.57	1.82	2.46	2.93	0.51	2.40333333333
TRINITY_DN11212_c0_g2	low-density lipoprotein receptor-related protein 1-like isoform X4 [Petromyzon marinus]	3.731	1.89970967651	8.05644596156E-5	0.00240793808526	yes	up	0.2	0.34	0.46	1.14	1.26	1.78	0.333333333333	1.39333333333
TRINITY_DN11436_c0_g1	hypothetical protein fugu_013333 [Takifugu bimaculatus]	5.936	2.56942425534	8.06928855782E-5	0.00240979803658	yes	up	0.22	0.59	0.72	2.05	4	3.94	0.51	3.33
TRINITY_DN21527_c0_g1	serine protease 27-like [Oryzias melastigma]	3.273	1.71072977325	8.08401657842E-5	0.00241221753706	yes	up	2.36	3.64	2.44	7.79	11.06	11.18	2.81333333333	10.01
TRINITY_DN20751_c0_g1	myogenesis-regulating glycosidase-like [Petromyzon marinus]	3.575	1.83798095284	8.12022569006E-5	0.00242103764145	yes	up	1.24	3.44	3.06	9.46	10.68	10.95	2.58	10.3633333333
TRINITY_DN2700_c1_g1	cysteine and glycine-rich protein 1-like [Archocentrus centrarchus]	3.024	1.59628441006	8.14898617029E-5	0.00242762432523	yes	up	1.12	2.52	2.02	5.85	5.83	6.44	1.88666666667	6.04
TRINITY_DN12941_c0_g1	transcriptional repressor NF-X1 [Astatotilapia calliptera]	4.278	2.09704478408	8.17709300852E-5	0.00243400567361	yes	up	0.18	0.36	0.26	1.25	1.45	1.05	0.266666666667	1.25
TRINITY_DN78684_c0_g1	succinate dehydrogenase [ubiquinone] iron-sulfur subunit, mitochondrial-like [Parambassis ranga]	3.656	1.87019060562	8.19861826442E-5	0.00243471032499	yes	up	7.46	20.72	18.31	45.15	72.66	70.77	15.4966666667	62.86
TRINITY_DN14918_c0_g1	DNA replication licensing factor MCM6 [Paramormyrops kingsleyae]	3.339	1.7394497052	8.20190378481E-5	0.00243471032499	yes	up	1.44	2.63	2.77	7.11	9.39	8.84	2.28	8.44666666667
TRINITY_DN18862_c0_g1	phytanoyl-CoA dioxygenase, peroxisomal [Gouania willdenowi]	3.356	1.7469387369	8.20845488359E-5	0.00243471032499	yes	up	7.44	17.59	14.92	40.16	53.68	55.21	13.3166666667	49.6833333333
TRINITY_DN3815_c0_g2	ATP-dependent RNA helicase SUPV3L1, mitochondrial [Thalassophryne amazonica]	4.202	2.07109282174	8.20938963195E-5	0.00243471032499	yes	up	0.31	0.64	0.66	2.4	2.26	2.92	0.536666666667	2.52666666667
TRINITY_DN5401_c0_g1	cleavage stimulation factor subunit 3 [Scleropages formosus]	4.503	2.17075079493	8.21291043252E-5	0.00243471032499	yes	up	1.76	2.93	1.88	4.39	2.73	6.15	2.19	4.42333333333
TRINITY_DN14580_c0_g1		3.938	1.9773688731	8.22438969551E-5	0.00243471032499	yes	up	0.43	0.6	0.65	2.12	2.19	2.39	0.56	2.23333333333
TRINITY_DN23308_c1_g1		3.882	1.9569606948	8.22627650734E-5	0.00243471032499	yes	up	11.66	40.1	36.37	92.79	139.31	150.32	29.3766666667	127.473333333
TRINITY_DN14544_c0_g1	PREDICTED: importin-4 [Latimeria chalumnae]	3.065	1.61574468506	8.24848209939E-5	0.0024376765844	yes	up	3.53	6.61	6.32	16.35	19.17	20.64	5.48666666667	18.72
TRINITY_DN13614_c0_g1	patched domain-containing protein 3-like [Anarrhichthys ocellatus]	0.237	-2.07791399838	8.25567267597E-5	0.0024376765844	yes	down	47.19	14.65	14.4	12.78	3.39	4.17	25.4133333333	6.78
TRINITY_DN6443_c0_g2	cysteine--tRNA ligase, cytoplasmic isoform X1 [Electrophorus electricus]	3.045	1.60630717683	8.25638728865E-5	0.0024376765844	yes	up	2.36	3.64	4.01	10.78	12.22	11.07	3.33666666667	11.3566666667
TRINITY_DN8489_c0_g1	CREB-binding protein isoform X4 [Electrophorus electricus]	3.335	1.73776502686	8.26321857596E-5	0.00243771644278	yes	up	0.23	0.42	0.32	1.3	1.02	1.31	0.323333333333	1.21
TRINITY_DN5559_c0_g2	hypothetical protein PFLUV_G00067770 [Perca fluviatilis]	0.273	-1.87237225995	8.28375102712E-5	0.00243941354656	yes	down	11.95	5.91	6.54	4.65	1.27	1.69	8.13333333333	2.53666666667
TRINITY_DN2001_c0_g2	PREDICTED: selenoprotein S isoform X2 [Cyprinodon variegatus]	3.453	1.78790612023	8.28841341428E-5	0.00243941354656	yes	up	3.58	7.59	5.7	18.16	21.88	24.37	5.62333333333	21.47
TRINITY_DN11034_c0_g1	protein phosphatase 1A-like, partial [Scleropages formosus]	3.035	1.60171539285	8.29152523923E-5	0.00243941354656	yes	up	1.3	2.06	2.02	5.59	6.5	6.08	1.79333333333	6.05666666667
TRINITY_DN25659_c0_g2	gem-associated protein 5 isoform X2 [Echeneis naucrates]	5.433	2.44170183675	8.2957751089E-5	0.00243941354656	yes	up	0.16	0.2	0.19	0.84	1.14	1.33	0.183333333333	1.10333333333
TRINITY_DN9832_c0_g1	methylmalonic aciduria type A protein, mitochondrial isoform X1 [Larimichthys crocea]	5.094	2.34880973928	8.3098032226E-5	0.00244156639641	yes	up	0.4	0.5	0.98	3.12	3.33	4.41	0.626666666667	3.62
TRINITY_DN4561_c0_g1	angiotensin-converting enzyme [Petromyzon marinus]	3.459	1.7903355519	8.35478764369E-5	0.00245280394662	yes	up	1.91	3.95	3.93	9.86	14.92	12.75	3.26333333333	12.51
TRINITY_DN14702_c0_g1	hypothetical protein F7725_017591 [Dissostichus mawsoni]	3.741	1.90329579232	8.40530721129E-5	0.00246377535312	yes	up	2.15	5.09	3.2	9.72	14.4	18.54	3.48	14.22
TRINITY_DN3495_c0_g1	N-acetyltransferase 10 [Acipenser ruthenus]	3.343	1.7412300188	8.40569439781E-5	0.00246377535312	yes	up	8.24	17.92	19.03	44.24	64.83	59.09	15.0633333333	56.0533333333
TRINITY_DN25499_c0_g1	PREDICTED: aryl hydrocarbon receptor nuclear translocator-like protein 1 isoform X2 [Latimeria chalumnae]	8.839	3.14385464024	8.41362246182E-5	0.00246411514159	yes	up	0.16	0	0.14	1.01	1.03	1.03	0.1	1.02333333333
TRINITY_DN20267_c0_g1		5.533	2.46794826761	8.42277156699E-5	0.00246481170518	yes	up	0.2	0.18	0.13	0.94	0.91	1.24	0.17	1.03
TRINITY_DN11650_c1_g1		4.338	2.11709161471	8.45434932047E-5	0.00247206532259	yes	up	0.17	0.19	0.25	0.74	1.19	0.92	0.203333333333	0.95
TRINITY_DN11301_c0_g1	tetraspanin-13 [Oryzias latipes]	3.620	1.85594331149	8.47732582931E-5	0.00247679429767	yes	up	2.46	6.84	6.37	15.32	23.56	24.19	5.22333333333	21.0233333333
TRINITY_DN4370_c0_g1	endophilin-A2-like isoform X1 [Sphaeramia orbicularis]	3.331	1.73593530257	8.51281922297E-5	0.0024851697754	yes	up	0.35	0.58	0.61	1.72	1.88	2.12	0.513333333333	1.90666666667
TRINITY_DN74878_c0_g1	PREDICTED: 3-ketoacyl-CoA thiolase, mitochondrial [Callorhinchus milii]	3.810	1.92995091102	8.52577202492E-5	0.00248590109072	yes	up	7.35	21.15	19.55	42.94	78.12	81.37	16.0166666667	67.4766666667
TRINITY_DN18483_c0_g1	C-myc promoter-binding protein isoform X2 [Cynoglossus semilaevis]	4.246	2.0862626472	8.52898160176E-5	0.00248590109072	yes	up	0.15	0.32	0.35	1.12	1.42	1.28	0.273333333333	1.27333333333
TRINITY_DN9037_c0_g1	chitinase [Hexagrammos otakii]	3.178	1.66807644091	8.61667918176E-5	0.00250945271146	yes	up	4.37	6.35	7.5	17.58	21.58	24.97	6.07333333333	21.3766666667
TRINITY_DN11256_c0_g2	PHD finger protein 3-like isoform X5 [Petromyzon marinus]	3.485	1.80129144756	8.64329808891E-5	0.00251519283476	yes	up	1.13	0.38	0.49	1.76	2.64	2.25	0.666666666667	2.21666666667
TRINITY_DN7213_c0_g1		3.385	1.75908076433	8.65938934881E-5	0.00251734324288	yes	up	0.8	1.56	1.8	3.52	5.2	5.24	1.38666666667	4.65333333333
TRINITY_DN44488_c0_g1	calcium-activated chloride channel regulator 1-like [Amblyraja radiata]	4.901	2.29304135174	8.66451786432E-5	0.00251734324288	yes	up	0.11	0.4	0.29	1.12	1.55	1.62	0.266666666667	1.43
TRINITY_DN80825_c0_g1		3.982	1.99350545836	8.68584578838E-5	0.00252107859733	yes	up	21.42	58.55	58.21	115.96	249.62	240.64	46.06	202.073333333
TRINITY_DN18021_c0_g1	programmed cell death protein 10-A [Pangasianodon hypophthalmus]	3.747	1.90576215299	8.691225249E-5	0.00252107859733	yes	up	0.42	0.83	0.55	2.45	2.27	2.79	0.6	2.50333333333
TRINITY_DN43101_c0_g1	gamma-secretase subunit APH-1A [Sparus aurata]	6.204	2.63310038203	8.7366367892E-5	0.00253223348466	yes	up	0.04	0.26	0.13	0.75	1.03	1.08	0.143333333333	0.953333333333
TRINITY_DN29230_c0_g2	dual specificity protein phosphatase CDC14A isoform X2 [Chanos chanos]	7.046	2.81675677256	8.74833210443E-5	0.00253360606149	yes	up	0.13	0.16	0.14	1.22	1.27	0.88	0.143333333333	1.12333333333
TRINITY_DN2549_c0_g1	hypothetical protein PFLUV_G00231430 [Perca fluviatilis]	0.242	-2.04622343316	8.80020497838E-5	0.00254340299054	yes	down	5.24	3.62	3.82	2.39	0.56	0.62	4.22666666667	1.19
TRINITY_DN36393_c0_g3	cubilin [Astyanax mexicanus]	3.626	1.85823189028	8.80029120616E-5	0.00254340299054	yes	up	0.35	0.41	0.22	1.44	1.28	1.18	0.326666666667	1.3
TRINITY_DN65679_c0_g1	pancreatic triacylglycerol lipase-like [Chanos chanos]	3.167	1.66303884939	8.80311989914E-5	0.00254340299054	yes	up	5.63	10.21	10.12	24.44	32.33	34.28	8.65333333333	30.35
TRINITY_DN36124_c0_g1	peregrin isoform X1 [Erpetoichthys calabaricus]	9.038	3.17607615037	8.81319606939E-5	0.00254429492236	yes	up	0.06	0.07	0.09	0.51	0.78	0.83	0.0733333333333	0.706666666667
TRINITY_DN79446_c0_g1	type-4 ice-structuring protein LS-12-like [Seriola dumerili]	5.632	2.49360856167	8.82239528456E-5	0.00254493247178	yes	up	2.24	0.93	0.75	12.33	6.66	5.29	1.30666666667	8.09333333333
TRINITY_DN11880_c0_g1	60S ribosomal protein L13a [Rhincodon typus]	3.491	1.80373340661	8.84828855191E-5	0.00255038081111	yes	up	60.61	132.31	125.19	259.31	480.41	480.96	106.036666667	406.893333333
TRINITY_DN20595_c0_g1	adiponectin receptor protein 1 [Erpetoichthys calabaricus]	3.824	1.93520037789	8.87945036082E-5	0.00255733790297	yes	up	1.97	2.34	3.18	6.07	12.74	12.27	2.49666666667	10.36
TRINITY_DN5192_c0_g2	serine--tRNA ligase, cytoplasmic [Chanos chanos]	3.520	1.81556696349	8.88696462134E-5	0.00255747873577	yes	up	2.15	4.31	4.07	9.76	15.01	16.06	3.51	13.61
TRINITY_DN12745_c0_g2	PREDICTED: glycylpeptide N-tetradecanoyltransferase 1 [Lates calcarifer]	4.273	2.09515953127	8.91109369891E-5	0.00256239695904	yes	up	0.62	1.85	1.51	5.8	4.93	8.32	1.32666666667	6.35
TRINITY_DN31609_c0_g1	adaptin ear-binding coat-associated protein 2 [Electrophorus electricus]	3.940	1.97802494428	8.92775458267E-5	0.00256516162453	yes	up	2.21	5.07	3.24	9.81	18.41	16.72	3.50666666667	14.98
TRINITY_DN20191_c0_g1	PREDICTED: UHRF1-binding protein 1-like [Lepisosteus oculatus]	5.897	2.55990040792	8.94748822822E-5	0.00256880411246	yes	up	0.05	0.17	0.2	0.79	1.17	0.84	0.14	0.933333333333
TRINITY_DN14141_c0_g1	UDP-glucose:glycoprotein glucosyltransferase 1 isoform X2 [Amblyraja radiata]	5.231	2.38707603287	8.95936776066E-5	0.00257018773806	yes	up	0.14	0.11	0.16	0.74	0.64	1.02	0.136666666667	0.8
TRINITY_DN7810_c0_g1	ubiquinone biosynthesis protein COQ9, mitochondrial isoform X2 [Takifugu rubripes]	4.932	2.30221338798	8.97514517519E-5	0.00257268649573	yes	up	0.46	1.58	1.76	5.35	6.57	8.86	1.26666666667	6.92666666667
TRINITY_DN28541_c0_g1	PREDICTED: histone-lysine N-methyltransferase EZH1 isoform X1 [Latimeria chalumnae]	3.626	1.85852723861	8.99419231517E-5	0.00257611783668	yes	up	0.55	0.8	0.57	2.01	2.8	2.75	0.64	2.52
TRINITY_DN34266_c0_g2	tubulin--tyrosine ligase-like protein 12 [Anabas testudineus]	5.581	2.48050836438	9.0086819885E-5	0.00257823945841	yes	up	0.25	0.48	0.36	1.33	1.68	3.55	0.363333333333	2.18666666667
TRINITY_DN66079_c0_g1	transducin beta-like protein 2 isoform X2 [Amblyraja radiata]	3.565	1.8340569416	9.01581453323E-5	0.00257825382771	yes	up	2.2	5.06	4.09	10.84	16.03	17.72	3.78333333333	14.8633333333
TRINITY_DN35779_c0_g1	uncharacterized protein LOC115418965 [Sphaeramia orbicularis]	4.122	2.04340132368	9.04620973832E-5	0.00258491537923	yes	up	0.57	0.76	1.13	3.43	3.43	4.49	0.82	3.78333333333
TRINITY_DN8730_c0_g1	uncharacterized protein LOC104928558 isoform X1 [Larimichthys crocea]	0.290	-1.78545155205	9.17055651187E-5	0.00261839168045	yes	down	7.38	3.48	3.3	1.9	1.54	1.25	4.72	1.56333333333
TRINITY_DN6785_c0_g1	phosphoglycerate mutase 1 [Chanos chanos]	3.460	1.79070431461	9.18668817866E-5	0.00262094197849	yes	up	13.82	29.68	26.35	57.43	97.62	110.27	23.2833333333	88.44
TRINITY_DN26597_c0_g1	leucine-rich repeat neuronal protein 1-like [Epinephelus lanceolatus]	3.249	1.70021720554	9.20972647633E-5	0.00262432768321	yes	up	0.92	1.46	1.38	4.04	4.92	4.56	1.25333333333	4.50666666667
TRINITY_DN11749_c0_g1	PREDICTED: gametogenetin-binding protein 2 isoform X2 [Latimeria chalumnae]	3.845	1.94296282419	9.21297324234E-5	0.00262432768321	yes	up	0.55	1.48	1.34	3.86	5.33	5.24	1.12333333333	4.81
TRINITY_DN75234_c0_g1	methyltransferase-like protein 24 isoform X1 [Oreochromis aureus]	4.106	2.03779331249	9.23096193104E-5	0.00262739591976	yes	up	2.87	11.4	6.64	22.78	36.97	35.11	6.97	31.62
TRINITY_DN4327_c0_g1	hypothetical protein cypCar_00025376 [Cyprinus carpio]	3.470	1.79498091831	9.26983763826E-5	0.00263480691832	yes	up	18.91	42.92	42.41	90.8	154.91	153.88	34.7466666667	133.196666667
TRINITY_DN6724_c0_g2	hypothetical protein E3U43_013803 [Larimichthys crocea]	3.595	1.84582064784	9.27147473457E-5	0.00263480691832	yes	up	32.91	86.25	55.94	152.3	222.98	316.47	58.3666666667	230.583333333
TRINITY_DN14935_c0_g1	hypothetical protein F7725_001115 [Dissostichus mawsoni]	3.540	1.82384298724	9.33257869679E-5	0.00265010292417	yes	up	0.86	1.01	1.41	3.56	4.19	5.12	1.09333333333	4.29
TRINITY_DN26738_c0_g1	U5 small nuclear ribonucleoprotein 200 kDa helicase [Anabas testudineus]	3.374	1.75439027761	9.3589406568E-5	0.00265490757137	yes	up	0.35	0.72	0.43	1.82	1.98	1.77	0.5	1.85666666667
TRINITY_DN11274_c0_g1	NADH-quinone oxidoreductase subunit B-like [Petromyzon marinus]	3.636	1.86239495329	9.36408450069E-5	0.00265490757137	yes	up	10.43	25.57	24.14	52.87	93.62	94.8	20.0466666667	80.43
TRINITY_DN1656_c0_g1		3.929	1.97418074946	9.39200284694E-5	0.00266002842019	yes	up	1.08	3.59	3.27	11.36	12	11.96	2.64666666667	11.7733333333
TRINITY_DN8374_c0_g1	PREDICTED: transcription factor SOX-4-like [Sinocyclocheilus rhinocerous]	4.471	2.16069202765	9.40260925133E-5	0.00266002842019	yes	up	0.59	0.61	0.37	1.31	2.66	2.63	0.523333333333	2.2
TRINITY_DN415_c0_g1	PREDICTED: heterogeneous nuclear ribonucleoprotein A/B-like isoform X3 [Callorhinchus milii]	3.341	1.74024938391	9.40406707171E-5	0.00266002842019	yes	up	35.37	80.63	80.97	186.09	268.43	282.34	65.6566666667	245.62
TRINITY_DN2945_c0_g1	protein tyrosine phosphatase type IVA 3-like isoform X1 [Gadus morhua]	3.352	1.74490304762	9.41878677669E-5	0.00266085542118	yes	up	2.84	5.13	5.37	13.59	17.21	19.44	4.44666666667	16.7466666667
TRINITY_DN16065_c0_g1		3.446	1.7849146666	9.42288228598E-5	0.00266085542118	yes	up	2.99	7.64	5.82	15.29	22.83	24.38	5.48333333333	20.8333333333
TRINITY_DN4582_c0_g1		4.285	2.09939895034	9.43532851312E-5	0.00266085542118	yes	up	110.97	385.72	362.69	657.22	1691.3	1702.46	286.46	1350.32666667
TRINITY_DN32407_c0_g3		3.413	1.7711849162	9.43622774626E-5	0.00266085542118	yes	up	1.21	1.86	1.91	4.73	6.71	7.21	1.66	6.21666666667
TRINITY_DN29228_c0_g4	PREDICTED: solute carrier family 12 member 8 [Nothobranchius furzeri]	7.843	2.97149198492	9.55212589199E-5	0.00269145194251	yes	up	0.21	0.07	0.13	1.05	1.17	1.31	0.136666666667	1.17666666667
TRINITY_DN5221_c0_g1	isoleucine--tRNA ligase, cytoplasmic-like [Salarias fasciatus]	3.143	1.65221359687	9.57454588208E-5	0.00269498175141	yes	up	1	1.66	1.57	4.48	4.51	5.78	1.41	4.92333333333
TRINITY_DN20097_c0_g1	bax inhibitor 1 [Denticeps clupeoides]	3.448	1.78587597352	9.5794593625E-5	0.00269498175141	yes	up	9.81	21.28	20.99	44.63	72.09	81.46	17.36	66.06
TRINITY_DN19507_c0_g1	Dolichyl-diphosphooligosaccharide--protein glycosyltransferase 48 kDa subunit [Triplophysa tibetana]	4.196	2.06902288543	9.59044641927E-5	0.00269598927758	yes	up	1.89	6.9	6.62	15.62	25.42	30.91	5.13666666667	23.9833333333
TRINITY_DN18801_c0_g1	xanthine dehydrogenase/oxidase [Chanos chanos]	3.368	1.75198981783	9.61130723161E-5	0.00269976873811	yes	up	0.46	1.18	1.13	3.12	4.2	3.72	0.923333333333	3.68
TRINITY_DN8989_c0_g1	PREDICTED: WAS/WASL-interacting protein family member 3-like [Hippocampus comes]	4.276	2.09642884043	9.64379198966E-5	0.00270680496216	yes	up	0.31	0.45	0.91	2.46	2.96	2.68	0.556666666667	2.7
TRINITY_DN17104_c0_g1	solute carrier organic anion transporter family member 4A1-like [Rhincodon typus]	3.715	1.89342159391	9.66352967067E-5	0.00270943745081	yes	up	0.7	1.46	1.27	3.75	4.95	5.4	1.14333333333	4.7
TRINITY_DN3574_c0_g1	cordon-bleu protein-like 1 isoform X1 [Paramormyrops kingsleyae]	3.596	1.84623878556	9.6754388753E-5	0.00270943745081	yes	up	0.45	1.34	0.88	3.8	3.97	3.66	0.89	3.81
TRINITY_DN4042_c0_g4	piggyBac transposable element-derived protein 3-like [Clupea harengus]	3.244	1.69757587738	9.67549908268E-5	0.00270943745081	yes	up	0.61	1.1	1.24	3.71	3.33	3.76	0.983333333333	3.6
TRINITY_DN23822_c0_g1	PREDICTED: medium-chain specific acyl-CoA dehydrogenase, mitochondrial [Stegastes partitus]	3.476	1.79761648343	9.76732191071E-5	0.00273172846036	yes	up	4.4	12.35	10.12	28.64	36.05	39.63	8.95666666667	34.7733333333
TRINITY_DN9505_c0_g1	O-phosphoseryl-tRNA(Sec) selenium transferase [Labrus bergylta]	4.744	2.24624558227	9.77611771492E-5	0.00273172846036	yes	up	0.47	0.73	0.51	2.24	3.15	3.38	0.57	2.92333333333
TRINITY_DN78579_c0_g1	cartilage acidic protein 1-like [Chanos chanos]	3.353	1.74543642341	9.78179375287E-5	0.00273172846036	yes	up	2.24	3.95	3.81	9.09	14.66	13.09	3.33333333333	12.28
TRINITY_DN4112_c0_g1	peptidyl-prolyl cis-trans isomerase [Gouania willdenowi]	3.719	1.89483610302	9.79260626379E-5	0.00273172846036	yes	up	11.53	31.67	26.2	55.83	113.64	113.86	23.1333333333	94.4433333333
TRINITY_DN14678_c0_g1		3.932	1.97526353537	9.79326432803E-5	0.00273172846036	yes	up	1.41	1.91	2.75	5.14	9.76	11.17	2.02333333333	8.69
TRINITY_DN5663_c0_g1	nuclear pore complex protein Nup98-Nup96 isoform X1 [Pangasianodon hypophthalmus]	4.095	2.0337153546	9.80012462704E-5	0.00273172846036	yes	up	0.15	0.45	0.5	1.62	1.64	1.83	0.366666666667	1.69666666667
TRINITY_DN13125_c0_g1	kelch repeat and BTB domain-containing protein 12 [Denticeps clupeoides]	5.442	2.44426550157	9.86198888458E-5	0.00274686949774	yes	up	0.2	0.15	0.18	1.22	1.05	0.97	0.176666666667	1.08
TRINITY_DN14572_c1_g1	PREDICTED: phosphatidylinositol 4-kinase type 2-beta [Pygocentrus nattereri]	3.809	1.92939925206	9.90480866624E-5	0.00275668696243	yes	up	0.52	0.93	1.37	3.05	4.69	4.18	0.94	3.97333333333
TRINITY_DN18804_c0_g1	phosphatidylinositol 4,5-bisphosphate 3-kinase catalytic subunit alpha isoform [Carassius auratus]	4.206	2.07238511066	9.93090761724E-5	0.00276183927348	yes	up	0.26	0.5	0.31	1.27	1.72	1.88	0.356666666667	1.62333333333
TRINITY_DN75478_c0_g1	stress-70 protein, mitochondrial [Cynoglossus semilaevis]	3.471	1.79550428912	9.958952294E-5	0.00276752442222	yes	up	2.13	4.32	4.58	10.13	14.59	17.66	3.67666666667	14.1266666667
TRINITY_DN11734_c0_g1	protein transport protein Sec23B [Echeneis naucrates]	4.062	2.02206036083	9.99777193823E-5	0.00277394399449	yes	up	0.52	1.28	1.68	4.09	5.96	5.79	1.16	5.28
TRINITY_DN20363_c0_g1	Kynureninase [Triplophysa tibetana]	3.635	1.86210930664	0.000100020176165	0.00277394399449	yes	up	1.53	3.13	2.85	7.51	10.66	12.04	2.50333333333	10.07
TRINITY_DN13344_c0_g1	zinc finger CCCH domain-containing protein 10 [Amblyraja radiata]	5.245	2.39085188008	0.000100049128249	0.00277394399449	yes	up	0.36	0.77	0.68	2.84	3.37	4.23	0.603333333333	3.48
TRINITY_DN32297_c0_g1	netrin receptor UNC5C isoform X1 [Fundulus heteroclitus]	4.855	2.27953590476	0.000100579431017	0.00278652481488	yes	up	0.31	0.28	0.52	1.97	1.74	2.4	0.37	2.03666666667
TRINITY_DN23042_c0_g1	symplekin [Pangasianodon hypophthalmus]	5.593	2.48371107139	0.000100868183422	0.00278860954901	yes	up	0.13	0.1	0.46	1.36	1.55	1.52	0.23	1.47666666667
TRINITY_DN43056_c0_g1	SWI/SNF-related matrix-associated actin-dependent regulator of chromatin subfamily E member 1 isoform X1 [Rhincodon typus]	3.420	1.77416931558	0.000100925370205	0.00278860954901	yes	up	1.65	2.85	3.11	7.17	10.39	11.15	2.53666666667	9.57
TRINITY_DN3141_c0_g1	Rho-related GTP-binding protein RhoA-D [Anabarilius grahami]	3.431	1.77869622091	0.000101018499006	0.00278860954901	yes	up	8.05	18.14	15.58	37.4	60.2	61.58	13.9233333333	53.06
TRINITY_DN8129_c0_g1	40S ribosomal protein S16 [Osmerus mordax]	3.281	1.71421204496	0.000101021999666	0.00278860954901	yes	up	87.83	180.45	145.83	339.92	544.9	605.92	138.036666667	496.913333333
TRINITY_DN18767_c0_g1	hepatocyte nuclear factor 4-alpha isoform X1 [Amblyraja radiata]	3.047	1.60738506304	0.000101037688033	0.00278860954901	yes	up	3.41	5.39	5.79	14.46	18.28	16.61	4.86333333333	16.45
TRINITY_DN11868_c0_g1	ATP-dependent RNA helicase TDRD9 [Petromyzon marinus]	3.764	1.91219377039	0.000101199715722	0.00279096549328	yes	up	0.28	0.5	0.53	1.49	1.86	2.11	0.436666666667	1.82
TRINITY_DN3647_c0_g1	small integral membrane protein 8 [Amblyraja radiata]	6.813	2.76820634382	0.000101395396984	0.00279411063389	yes	up	2.78	4.03	3.52	17.02	26.11	33.07	3.44333333333	25.4
TRINITY_DN12936_c0_g1	pre-mRNA-processing factor 6 [Chanos chanos]	3.865	1.95060626376	0.000101533406804	0.00279411063389	yes	up	0.36	0.62	0.67	2.14	2.36	2.6	0.55	2.36666666667
TRINITY_DN5360_c1_g2		2.926	1.54895205812	0.00010154401628	0.00279411063389	yes	up	4.33	7.29	5.4	16.68	15.85	18.81	5.67333333333	17.1133333333
TRINITY_DN13896_c0_g3	PREDICTED: beta-hexosaminidase subunit beta isoform X2 [Cyprinodon variegatus]	3.245	1.69826697314	0.000102231302945	0.00280888976381	yes	up	1.53	2.48	3.15	8.33	8.79	8.99	2.38666666667	8.70333333333
TRINITY_DN19801_c1_g2	PREDICTED: FERM, RhoGEF and pleckstrin domain-containing protein 2 isoform X2 [Pygocentrus nattereri]	3.603	1.84918626164	0.000102340596832	0.00280888976381	yes	up	0.35	0.68	0.46	1.67	2.2	2.03	0.496666666667	1.96666666667
TRINITY_DN2134_c1_g1	ribose-5-phosphate isomerase [Thalassophryne amazonica]	4.414	2.1420681578	0.000102378248142	0.00280888976381	yes	up	1.53	2.07	2.67	4.92	13.37	11.56	2.09	9.95
TRINITY_DN6247_c0_g1		4.210	2.07392701143	0.000102389757075	0.00280888976381	yes	up	0.75	0.7	1.1	3.54	3.84	4.88	0.85	4.08666666667
TRINITY_DN14264_c0_g3	acetyl-CoA acetyltransferase, mitochondrial [Salvelinus alpinus]	3.557	1.83081116267	0.000102507757939	0.00281000935241	yes	up	4.07	10.06	9.21	21.6	32.83	37.46	7.78	30.63
TRINITY_DN4371_c0_g1	kelch-like protein 3 [Amblyraja radiata]	3.179	1.66859052643	0.000102603205627	0.00281050947905	yes	up	3.98	7.62	5.84	17.67	23.23	22.94	5.81333333333	21.28
TRINITY_DN7849_c0_g1	PREDICTED: transmembrane protein 120A-like [Nothobranchius furzeri]	3.614	1.8534693486	0.000102921294766	0.00281473969104	yes	up	0.52	1.39	1.11	3.48	4.27	4.44	1.00666666667	4.06333333333
TRINITY_DN26691_c0_g1	LOW QUALITY PROTEIN: cullin-associated NEDD8-dissociated protein 1 [Tachysurus fulvidraco]	3.621	1.85656538022	0.00010296418526	0.00281473969104	yes	up	0.4	0.96	0.81	2.73	2.98	3.08	0.723333333333	2.93
TRINITY_DN24274_c0_g5	PREDICTED: kyphoscoliosis peptidase-like isoform X2 [Latimeria chalumnae]	5.154	2.36572169941	0.000102989596431	0.00281473969104	yes	up	0.19	0.24	0.22	0.92	1.28	1.48	0.216666666667	1.22666666667
TRINITY_DN10823_c0_g1	SWI/SNF complex subunit SMARCC2 isoform X1 [Esox lucius]	3.244	1.69782003666	0.000103103905712	0.0028149432715	yes	up	1.01	1.82	1.95	5.46	6.39	5.5	1.59333333333	5.78333333333
TRINITY_DN14546_c0_g2	serine/threonine-protein phosphatase 2A 55 kDa regulatory subunit B delta isoform [Erpetoichthys calabaricus]	5.109	2.35303888618	0.000103185649908	0.0028149432715	yes	up	0.26	0.3	0.16	0.9	1.24	1.78	0.24	1.30666666667
TRINITY_DN34379_c1_g2		6.629	2.72886449307	0.000103234672393	0.0028149432715	yes	up	0.56	1.66	1.34	3.19	9.83	12.33	1.18666666667	8.45
TRINITY_DN9384_c0_g1	hypothetical protein G5714_003479 [Onychostoma macrolepis]	3.685	1.88149262212	0.000103306345751	0.0028149432715	yes	up	1.03	1.41	1.66	4.18	6.87	5.54	1.36666666667	5.53
TRINITY_DN14972_c0_g1	DNA ligase 1 isoform X1 [Petromyzon marinus]	3.886	1.95821068137	0.000103437500475	0.00281640895086	yes	up	0.39	0.8	0.73	2.17	3.05	3	0.64	2.74
TRINITY_DN15789_c0_g1	postacrosomal sheath WW domain-binding protein [Gouania willdenowi]	3.725	1.89727963351	0.000103765343496	0.00282194184652	yes	up	2.68	7.26	7.98	20.63	27.56	26.79	5.97333333333	24.9933333333
TRINITY_DN8142_c0_g1		5.316	2.41035932486	0.000103847588217	0.00282194184652	yes	up	1.29	2.14	2.58	6.49	13.5	14.87	2.00333333333	11.62
TRINITY_DN10281_c0_g1	TOX high mobility group box family member 4-A-like isoform X1 [Salarias fasciatus]	4.060	2.0215867892	0.000103873257728	0.00282194184652	yes	up	0.35	0.49	0.84	2.5	2.44	2.81	0.56	2.58333333333
TRINITY_DN65485_c0_g1	isocitrate dehydrogenase [NAD] subunit alpha, mitochondrial isoform X4 [Petromyzon marinus]	3.468	1.7939752976	0.000104069793458	0.00282435456358	yes	up	6.07	11.37	9.08	20.06	37.83	41.96	8.84	33.2833333333
TRINITY_DN10325_c0_g1	zinc finger HIT domain-containing protein 2 [Danio rerio]	5.173	2.37090729488	0.000104117235038	0.00282435456358	yes	up	0.43	1.46	0.7	3.5	6.26	5.03	0.863333333333	4.93
TRINITY_DN3979_c0_g1		3.920	1.97069875592	0.000104331827454	0.00282806838915	yes	up	1.07	1.44	1.76	4.32	6.95	7.05	1.42333333333	6.10666666667
TRINITY_DN12344_c0_g1		2.937	1.55432489638	0.000104699044905	0.00283591073714	yes	up	0.83	1.04	0.96	2.95	2.79	3.45	0.943333333333	3.06333333333
TRINITY_DN15487_c0_g1		3.941	1.97856166796	0.000104854704085	0.00283801535132	yes	up	0.56	1.61	1.76	4.31	6.44	6.57	1.31	5.77333333333
TRINITY_DN20034_c0_g1	enhancer of mRNA-decapping protein 4 isoform X2 [Electrophorus electricus]	3.688	1.88303321563	0.000104987838501	0.00283892941863	yes	up	0.37	0.44	0.35	1.2	1.49	1.96	0.386666666667	1.55
TRINITY_DN7823_c0_g1	membrane-bound O-acyltransferase domain-containing protein 2-like [Seriola lalandi dorsalis]	3.490	1.80332076078	0.000105044443657	0.00283892941863	yes	up	1.07	1.34	1.56	4.19	5.33	5.75	1.32333333333	5.09
TRINITY_DN1109_c0_g1		3.842	1.94173269871	0.000105337655444	0.0028425230995	yes	up	258.76	832.07	792.12	1738.67	3198.42	3344.89	627.65	2760.66
TRINITY_DN18841_c0_g1	PREDICTED: zinc transporter 1 [Stegastes partitus]	5.301	2.40619169421	0.000105401197519	0.0028425230995	yes	up	0.26	0.39	0.35	1.26	2	2.48	0.333333333333	1.91333333333
TRINITY_DN13790_c0_g1	epidermal growth factor receptor kinase substrate 8-like protein 2 isoform X1 [Boleophthalmus pectinirostris]	3.481	1.79945609113	0.000105411663123	0.0028425230995	yes	up	1.61	3.51	3.24	7.95	11.87	12.33	2.78666666667	10.7166666667
TRINITY_DN15710_c0_g1	PREDICTED: malate dehydrogenase, cytoplasmic [Latimeria chalumnae]	3.736	1.90148691488	0.000106178174264	0.00286107346848	yes	up	7.73	21.54	18.31	40.11	77.72	77.71	15.86	65.18
TRINITY_DN3249_c0_g1	hydroxyacylglutathione hydrolase, mitochondrial [Monopterus albus]	3.325	1.73339495981	0.000106455406591	0.00286463883579	yes	up	4.54	8.46	6.68	17.51	25.23	28.91	6.56	23.8833333333
TRINITY_DN68237_c0_g1	PREDICTED: pyruvate dehydrogenase E1 component subunit beta, mitochondrial-like [Salmo salar]	3.354	1.74593973833	0.000106489185643	0.00286463883579	yes	up	7.06	12.06	16.31	32.46	47.39	52.1	11.81	43.9833333333
TRINITY_DN55027_c0_g2	uncharacterized protein LOC115010294 [Cottoperca gobio]	0.084	-3.5722174636	0.000106546560369	0.00286463883579	yes	down	1.27	5.27	4.47	0.88	0.32	0	3.67	0.4
TRINITY_DN66551_c0_g1	hypothetical protein AMELA_G00239260 [Ameiurus melas]	4.153	2.05425234428	0.00010702568426	0.00287539705519	yes	up	0.89	2.82	3.09	7.65	12.4	11.5	2.26666666667	10.5166666667
TRINITY_DN35713_c0_g2	endoplasmic reticulum resident protein 44 [Anabas testudineus]	4.311	2.10809251112	0.000107457050368	0.00288485727257	yes	up	0.26	0.62	0.74	2.51	3.05	2.26	0.54	2.60666666667
TRINITY_DN11736_c0_g1	mitoferrin-2 [Fundulus heteroclitus]	4.526	2.17812491546	0.000107675725697	0.00288859772903	yes	up	0.32	0.91	0.65	1.61	3.36	4.24	0.626666666667	3.07
TRINITY_DN6938_c0_g1	uncharacterized protein LOC619250 [Danio rerio]	3.522	1.81635414925	0.000107767333674	0.00288892637339	yes	up	3.37	8.54	7.79	19.84	28.27	29.04	6.56666666667	25.7166666667
TRINITY_DN7709_c0_g1	PREDICTED: peroxisomal biogenesis factor 5 isoform X3 [Poecilia reticulata]	3.578	1.83924897319	0.000108036241117	0.00289400391583	yes	up	1.3	1.84	2.35	5.33	8.32	7.97	1.83	7.20666666667
TRINITY_DN6562_c0_g1	Exportin-2 [Anabarilius grahami]	3.423	1.77523771953	0.000108657816309	0.00290680102509	yes	up	2.12	2.51	3.57	8.68	12.25	12.55	2.73333333333	11.16
TRINITY_DN78565_c0_g1	methylmalonyl-CoA mutase, mitochondrial [Oreochromis aureus]	3.657	1.87060280975	0.000108673667596	0.00290680102509	yes	up	1.11	2.44	2.89	6.63	9.84	9.76	2.14666666667	8.74333333333
TRINITY_DN6357_c0_g1	ubiquitin-conjugating enzyme E2 E1 [Salvelinus alpinus]	3.320	1.73096816084	0.000108869651898	0.00290990514515	yes	up	1.04	2.28	1.88	5.02	7.11	6.95	1.73333333333	6.36
TRINITY_DN12764_c0_g1	nuclear factor interleukin-3-regulated -like protein [Labeo rohita]	3.560	1.83172484037	0.000109119131842	0.00291188133616	yes	up	0.72	0.94	1.39	5.08	3.34	4	1.01666666667	4.14
TRINITY_DN5492_c0_g1	mitochondrial uncoupling protein 4 [Pangasianodon hypophthalmus]	3.355	1.74617401879	0.000109181234162	0.00291188133616	yes	up	1.71	2.43	2.96	7.62	9.55	9.26	2.36666666667	8.81
TRINITY_DN66221_c0_g1	PREDICTED: nuclear pore complex protein Nup85 [Callorhinchus milii]	3.853	1.946057448	0.000109183551914	0.00291188133616	yes	up	0.81	1.44	1.68	4	5.88	6.84	1.31	5.57333333333
TRINITY_DN20585_c0_g2	receptor-type tyrosine-protein phosphatase alpha-like isoform X1 [Petromyzon marinus]	4.404	2.13884757886	0.000109366952514	0.00291449325279	yes	up	0.14	0.32	0.62	1.6	1.66	1.46	0.36	1.57333333333
TRINITY_DN6729_c0_g1	histone H3-like centromeric protein CSE4 [Oryzias melastigma]	3.747	1.90591890635	0.000109441607421	0.00291449325279	yes	up	69.12	181.11	182.19	340.47	709.39	731.75	144.14	593.87
TRINITY_DN21434_c0_g1	medium-chain acyl-CoA ligase ACSF2, mitochondrial-like [Pangasianodon hypophthalmus]	5.257	2.39436178694	0.000109823479211	0.00292176940026	yes	up	0.39	0.28	0.27	1.16	2.06	1.99	0.313333333333	1.73666666667
TRINITY_DN39473_c0_g3		13.872	3.79407247362	0.00010988011252	0.00292176940026	yes	up	0.13	0	0.06	1.08	1.07	0.86	0.0633333333333	1.00333333333
TRINITY_DN12577_c0_g1		5.137	2.36080983051	0.000110020389741	0.00292176940026	yes	up	18.54	105.53	109.38	188.51	568.14	571.43	77.8166666667	442.693333333
TRINITY_DN13908_c0_g1	ribonuclease T2-A-like [Amblyraja radiata]	3.896	1.96213725413	0.000110035870996	0.00292176940026	yes	up	0.56	0.86	0.88	3.05	3.4	3.53	0.766666666667	3.32666666667
TRINITY_DN11065_c0_g1	programmed cell death 6-interacting protein-like isoform X1 [Carassius auratus]	3.826	1.9359702178	0.000110158579168	0.00292184822749	yes	up	0.34	0.87	0.85	2.99	3.26	2.83	0.686666666667	3.02666666667
TRINITY_DN71324_c0_g1	Lipoamide acyltransferase component of BCKDC, mitochondrial [Acipenser ruthenus]	3.732	1.89985795828	0.000110199363156	0.00292184822749	yes	up	1.67	3.48	3.88	8.25	13.86	15.1	3.01	12.4033333333
TRINITY_DN13055_c0_g1	serine/threonine-protein kinase LATS1 [Scleropages formosus]	4.025	2.00881727469	0.00011048451501	0.00292520106797	yes	up	0.3	0.33	0.29	0.98	1.63	1.41	0.306666666667	1.34
TRINITY_DN25410_c0_g1	mediator of RNA polymerase II transcription subunit 14 isoform X2 [Amblyraja radiata]	5.427	2.44022456592	0.00011048652534	0.00292520106797	yes	up	0.1	0.33	0.23	1.29	1.41	1.26	0.22	1.32
TRINITY_DN6933_c1_g4	uncharacterized protein LOC116952466 [Petromyzon marinus]	3.212	1.68352155468	0.000110775378122	0.00292853282277	yes	up	9.27	22.76	19.21	54.41	60.7	69.22	17.08	61.4433333333
TRINITY_DN16738_c0_g3	proteasome subunit alpha type-7 [Oncorhynchus tshawytscha]	3.491	1.80347228268	0.000110942147723	0.00292853282277	yes	up	5.61	11.45	9.54	22.69	37.59	41.31	8.86666666667	33.8633333333
TRINITY_DN11372_c0_g1	Proteasome subunit beta type-8 [Collichthys lucidus]	0.355	-1.49401901376	0.000110983491268	0.00292853282277	yes	down	19.99	11.71	12.53	8.34	4.61	4.54	14.7433333333	5.83
TRINITY_DN12867_c0_g1	Growth arrest-specific protein 1 [Triplophysa tibetana]	4.069	2.02477572023	0.000111009311599	0.00292853282277	yes	up	0.78	2.07	1.92	6.23	8.28	7.1	1.59	7.20333333333
TRINITY_DN13686_c0_g1	zinc transporter Slc39a7-like [Oncorhynchus nerka]	3.934	1.97593986855	0.000111034458682	0.00292853282277	yes	up	1.16	2.22	1.88	4.18	8.07	10.18	1.75333333333	7.47666666667
TRINITY_DN8354_c0_g2		3.810	1.92984152134	0.000111105815646	0.00292853282277	yes	up	0.74	1.06	1.42	3.1	4.71	4.8	1.07333333333	4.20333333333
TRINITY_DN12411_c0_g3	anterior gradient protein 2-A-like isoform X1 [Seriola lalandi dorsalis]	0.283	-1.82172215028	0.000111175485141	0.00292853282277	yes	down	11.47	22.64	20.24	6.57	4.71	6.22	18.1166666667	5.83333333333
TRINITY_DN8915_c0_g1	proton channel OTOP1 [Amblyraja radiata]	3.771	1.91478579137	0.000111651473481	0.00293699178963	yes	up	0.27	0.69	0.44	1.57	2	2.22	0.466666666667	1.93
TRINITY_DN10100_c0_g1		5.084	2.34607111025	0.00011165796717	0.00293699178963	yes	up	0.11	0.3	0.45	0.96	2.14	1.75	0.286666666667	1.61666666667
TRINITY_DN5157_c0_g1	myocyte-specific enhancer factor 2C isoform X3 [Oncorhynchus kisutch]	3.745	1.9047841264	0.000111997471181	0.00294379490315	yes	up	0.36	0.5	1.16	2.95	2.86	4.74	0.673333333333	3.51666666667
TRINITY_DN42873_c0_g1	RRP12-like protein isoform X2 [Paramormyrops kingsleyae]	2.973	1.57177888323	0.00011242145874	0.00294967761642	yes	up	1.6	2.68	2.66	6.96	7.63	8.38	2.31333333333	7.65666666667
TRINITY_DN2227_c0_g3	insulin-like growth factor 2 mRNA-binding protein 3 isoform X2 [Acipenser ruthenus]	4.227	2.0796545858	0.000112441737448	0.00294967761642	yes	up	0.27	0.49	0.31	1.68	1.75	1.53	0.356666666667	1.65333333333
TRINITY_DN75197_c0_g1	PREDICTED: LOW QUALITY PROTEIN: SCO-spondin [Sinocyclocheilus grahami]	3.599	1.84763114637	0.00011246435918	0.00294967761642	yes	up	1.81	4.86	4.15	11.2	16.23	15.81	3.60666666667	14.4133333333
TRINITY_DN7910_c0_g1	hypoxia up-regulated protein 1 [Chanos chanos]	2.983	1.57680531887	0.000112863778952	0.00295545827845	yes	up	2.08	3.12	2.3	6.62	8.77	9.06	2.5	8.15
TRINITY_DN42391_c0_g1	S-adenosyl-L-methionine-dependent tRNA 4-demethylwyosine synthase [Oryzias latipes]	3.743	1.90407778969	0.000112874387243	0.00295545827845	yes	up	0.49	0.88	1.03	3.42	3.24	3.48	0.8	3.38
TRINITY_DN9775_c0_g1	myc box-dependent-interacting protein 1b isoform X2 [Anabas testudineus]	3.681	1.8799558591	0.000112928317364	0.00295545827845	yes	up	0.98	0.91	1.92	6	5.05	5.22	1.27	5.42333333333
TRINITY_DN2188_c0_g2	uncharacterized protein LOC641561 [Danio rerio]	3.281	1.71402433148	0.000113195167229	0.00296031384181	yes	up	155.29	342.14	352.12	762.32	1175.15	1153.49	283.183333333	1030.32
TRINITY_DN4076_c0_g1	prostaglandin reductase 1-like [Tachysurus fulvidraco]	3.659	1.87142205071	0.000113370017839	0.002962758169	yes	up	5.44	15.74	13.22	31.48	53.62	54.11	11.4666666667	46.4033333333
TRINITY_DN700_c0_g1	reticulon-4-like isoform X1 [Acipenser ruthenus]	3.124	1.6436027019	0.000113880344441	0.00297395987019	yes	up	4.24	6.48	5.75	12.62	21.58	21.16	5.49	18.4533333333
TRINITY_DN10173_c0_g1		3.077	1.6214309753	0.000114001132726	0.00297498009731	yes	up	1.57	2.67	2.26	6.44	7.64	8.02	2.16666666667	7.36666666667
TRINITY_DN37847_c0_g3	pumilio homolog 2-like isoform X3 [Petromyzon marinus]	7.001	2.80752320241	0.000114094356681	0.00297528005774	yes	up	0.03	0.09	0.17	0.73	0.83	0.82	0.0966666666667	0.793333333333
TRINITY_DN699_c2_g1	hypothetical protein AMELA_G00122130 [Ameiurus melas]	0.233	-2.10284963391	0.000114405755492	0.00297751086116	yes	down	18.02	13.07	11.97	2.7	3.86	2.57	14.3533333333	3.04333333333
TRINITY_DN13648_c0_g1	Inhibitor of nuclear factor kappa-B kinase subunit alpha [Anabarilius grahami]	3.265	1.70700352264	0.000114408461528	0.00297751086116	yes	up	9.66	17.39	18.26	39.96	61.45	61.87	15.1033333333	54.4266666667
TRINITY_DN18433_c0_g1	general transcription factor IIH subunit 3 [Boleophthalmus pectinirostris]	4.170	2.06008479686	0.000114462314261	0.00297751086116	yes	up	1.4	2.2	2.24	5.87	10.52	9.73	1.94666666667	8.70666666667
TRINITY_DN21396_c0_g1	TAR DNA-binding protein 43-like isoform X2 [Seriola dumerili]	3.712	1.89212549619	0.000114507065312	0.00297751086116	yes	up	0.68	0.71	0.49	2.52	2.36	2.95	0.626666666667	2.61
TRINITY_DN403_c3_g1	hippocampus abundant transcript 1 protein-like isoform X1 [Tachysurus fulvidraco]	4.576	2.19422473265	0.00011493388616	0.00298647622538	yes	up	0.35	0.9	0.66	2.11	3.7	3.72	0.636666666667	3.17666666667
TRINITY_DN19055_c0_g1	hypothetical protein EPR50_G00066040 [Perca flavescens]	3.922	1.9714154019	0.000115206026664	0.00299141240706	yes	up	3.62	8.05	6.03	12.69	32.23	30.02	5.9	24.98
TRINITY_DN66132_c0_g1	preS1 binding protein [Callorhinchus milii]	3.268	1.70856128853	0.00011540949497	0.00299430945741	yes	up	3.18	6.57	5.24	15.54	15.99	22.89	4.99666666667	18.14
TRINITY_DN8803_c0_g2	Matrix metallopeptidase-21 [Larimichthys crocea]	0.232	-2.10790170598	0.000115482103016	0.00299430945741	yes	down	1.32	1.24	1.03	0.35	0.33	0.26	1.19666666667	0.313333333333
TRINITY_DN13519_c0_g1		3.770	1.91445020059	0.000115572189733	0.00299451245198	yes	up	0.86	1.66	1.4	4.39	4.92	6.33	1.30666666667	5.21333333333
TRINITY_DN6773_c0_g1	selenide, water dikinase 1 [Petromyzon marinus]	3.565	1.834051815	0.000115710900984	0.00299594447556	yes	up	4	9.93	10.34	21.46	35.25	39.19	8.09	31.9666666667
TRINITY_DN10699_c0_g1	uncharacterized protein LOC767785 [Danio rerio]	3.457	1.78972877331	0.000115792052443	0.00299594447556	yes	up	48.74	117.49	105.72	225.12	397.22	413.88	90.65	345.406666667
TRINITY_DN11993_c0_g1		3.732	1.90011712862	0.000115936725846	0.00299755722137	yes	up	0.79	1.1	0.98	2.91	4.68	4.04	0.956666666667	3.87666666667
TRINITY_DN40776_c0_g1	WD repeat-containing protein 70 isoform X2 [Acanthochromis polyacanthus]	5.125	2.35768347351	0.000116181844485	0.00299895041211	yes	up	0.2	0.53	0.3	1.79	1.99	2.01	0.343333333333	1.93
TRINITY_DN11707_c0_g1	Splicing factor 3A subunit 2 [Anabarilius grahami]	3.666	1.87427280231	0.000116182967827	0.00299895041211	yes	up	1.9	4.4	4.03	10.54	15.43	15.94	3.44333333333	13.97
TRINITY_DN14585_c0_g1	PREDICTED: triokinase/FMN cyclase isoform X2 [Ictalurus punctatus]	4.562	2.18967415529	0.000116237749464	0.00299895041211	yes	up	0.25	0.78	0.99	3.2	3.41	3.83	0.673333333333	3.48
TRINITY_DN28816_c0_g1	39S ribosomal protein S30, mitochondrial [Petromyzon marinus]	3.334	1.73712493916	0.000116559884397	0.00300264755916	yes	up	1.34	2.66	2.3	7.51	7.29	8.64	2.1	7.81333333333
TRINITY_DN19219_c0_g5	E3 ubiquitin-protein ligase PDZRN3 isoform X2 [Archocentrus centrarchus]	3.940	1.97804702301	0.000116625849882	0.00300264755916	yes	up	0.28	0.45	0.36	1.6	1.36	1.78	0.363333333333	1.58
TRINITY_DN5155_c0_g1	epidermal retinol dehydrogenase 2-like [Electrophorus electricus]	3.173	1.66563836441	0.000116628492711	0.00300264755916	yes	up	0.95	1.93	1.74	4.73	5.82	5.75	1.54	5.43333333333
TRINITY_DN43229_c0_g1	PREDICTED: lysine-specific demethylase 4C-like isoform X2 [Pygocentrus nattereri]	3.739	1.90262652754	0.000116906455129	0.00300767674382	yes	up	0.23	0.51	0.54	1.91	1.67	1.83	0.426666666667	1.80333333333
TRINITY_DN863_c0_g1	interferon-induced protein 44-like [Cyclopterus lumpus]	0.275	-1.86368150673	0.000117323963931	0.00301628642864	yes	down	24.44	6.28	8.39	2.87	3.33	4.18	13.0366666667	3.46
TRINITY_DN222_c0_g2		3.508	1.81055191065	0.000117533557115	0.00301954242289	yes	up	0.63	0.77	0.7	2.66	2.56	2.78	0.7	2.66666666667
TRINITY_DN6160_c0_g1	pyruvate dehydrogenase (acetyl-transferring) kinase isozyme 1, mitochondrial [Chanos chanos]	3.235	1.6939325254	0.000117622709272	0.00301970176892	yes	up	1.87	3.69	2.81	7.34	10.18	12.22	2.79	9.91333333333
TRINITY_DN40660_c0_g1	PREDICTED: storkhead-box protein 1 [Austrofundulus limnaeus]	3.341	1.74006755615	0.000117714716917	0.00301993414704	yes	up	0.5	1.2	0.92	2.95	3.31	3.47	0.873333333333	3.24333333333
TRINITY_DN4464_c1_g1	PREDICTED: ena/VASP-like protein isoform X2 [Nothobranchius furzeri]	4.296	2.1029096526	0.000117969382553	0.00302433619892	yes	up	0.22	0.45	0.21	1.64	1.18	1.33	0.293333333333	1.38333333333
TRINITY_DN3205_c0_g1	eukaryotic translation initiation factor 4B-like isoform X1 [Oncorhynchus tshawytscha]	3.439	1.78187709328	0.000118284538191	0.00303028172295	yes	up	1.38	3.41	2.97	8.29	10.55	10.9	2.58666666667	9.91333333333
TRINITY_DN21396_c0_g2		5.496	2.45844095343	0.000118529352385	0.00303393916067	yes	up	0.66	2.02	1.86	3.57	11.4	11.98	1.51333333333	8.98333333333
TRINITY_DN9363_c0_g1	ATP-binding cassette sub-family A member 5-like isoform X3 [Acipenser ruthenus]	3.431	1.77859066549	0.000118593984882	0.00303393916067	yes	up	0.36	0.63	0.53	1.96	1.41	2.46	0.506666666667	1.94333333333
TRINITY_DN6328_c0_g1	PREDICTED: spondin-1-like [Sinocyclocheilus anshuiensis]	3.635	1.86206381452	0.000118885853818	0.00303541893493	yes	up	1.05	2.51	2.94	6.84	9.02	10.56	2.16666666667	8.80666666667
TRINITY_DN7145_c0_g1	cytotoxic granule-associated RNA binding protein 1, like isoform X4 [Pangasianodon hypophthalmus]	3.496	1.80574820377	0.00011889515949	0.00303541893493	yes	up	3.71	7.82	8.2	16.11	28.88	31.06	6.57666666667	25.35
TRINITY_DN28459_c0_g1	zinc finger protein 395-like [Sparus aurata]	0.326	-1.61629567205	0.000118901972344	0.00303541893493	yes	down	5.66	5.87	5.13	3.43	1.17	1.6	5.55333333333	2.06666666667
TRINITY_DN5987_c0_g1	bridging integrator 3 [Petromyzon marinus]	3.740	1.90295898513	0.000119205797205	0.00304104263592	yes	up	4.06	28.38	13.84	27.09	38.51	52.98	15.4266666667	39.5266666667
TRINITY_DN13205_c1_g1	PREDICTED: synaptotagmin-4 [Callorhinchus milii]	4.317	2.10992261083	0.000119784978705	0.00305222398924	yes	up	0.53	0.49	0.61	2.18	2.89	2.64	0.543333333333	2.57
TRINITY_DN16105_c0_g3	MICAL-like protein 2 isoform X2 [Gadus morhua]	3.316	1.72932791067	0.00011981178114	0.00305222398924	yes	up	2.69	6.96	5.55	16.04	22.85	25.06	5.06666666667	21.3166666667
TRINITY_DN16911_c0_g1		3.505	1.80939902345	0.000120961191083	0.00307935048964	yes	up	1.09	2.65	2.07	5.75	8.02	8.73	1.93666666667	7.5
TRINITY_DN16502_c0_g1	diphosphomevalonate decarboxylase isoform X2 [Paramormyrops kingsleyae]	3.762	1.91156878144	0.000121276322083	0.00308521539421	yes	up	2.01	3.91	4.28	8.5	16.66	16.89	3.4	14.0166666667
TRINITY_DN9454_c0_g1	RNA-binding protein 4.1-like [Sphaeramia orbicularis]	3.431	1.77846266845	0.00012136758672	0.00308537046642	yes	up	14.4	33.59	33.55	70.59	118.43	120.4	27.18	103.14
TRINITY_DN14927_c0_g1	ubiquitin-like modifier-activating enzyme 1 [Larimichthys crocea]	0.309	-1.69638635772	0.000121451925019	0.00308537046642	yes	down	3.09	2.53	2.07	1.46	0.7	0.53	2.56333333333	0.896666666667
TRINITY_DN19967_c0_g1	beta-hexosaminidase subunit beta-like isoform X2 [Petromyzon marinus]	3.650	1.86769947639	0.000121633221919	0.00308615647753	yes	up	0.83	1.31	2.04	5.91	6.3	5.12	1.39333333333	5.77666666667
TRINITY_DN26732_c0_g1	glucose-6-phosphatase 2 isoform X1 [Salvelinus alpinus]	3.497	1.80612674677	0.000121652415813	0.00308615647753	yes	up	5.23	13.31	12.45	29.38	45.51	45.36	10.33	40.0833333333
TRINITY_DN2045_c3_g1		2.970	1.57057210844	0.000122192502704	0.00309634678492	yes	up	3.68	6.83	5.84	15.05	19.81	19.93	5.45	18.2633333333
TRINITY_DN15713_c0_g1	PREDICTED: ADP/ATP translocase 1 isoform X1 [Cyprinus carpio]	3.513	1.81277186003	0.000122224215194	0.00309634678492	yes	up	136.46	347.73	322.7	663.46	1211.7	1251.77	268.963333333	1042.31
TRINITY_DN43837_c0_g2	PREDICTED: ubiquitin conjugation factor E4 B [Callorhinchus milii]	5.806	2.53764610311	0.00012254283633	0.00310045175534	yes	up	0.22	0.21	0.13	1.43	1.18	0.96	0.186666666667	1.19
TRINITY_DN20949_c0_g1	PREDICTED: formimidoyltransferase-cyclodeaminase [Ictalurus punctatus]	3.900	1.96340607202	0.000122556589274	0.00310045175534	yes	up	0.59	0.99	0.9	3.1	3.87	3.71	0.826666666667	3.56
TRINITY_DN16893_c0_g1	protoheme IX farnesyltransferase, mitochondrial [Oncorhynchus mykiss]	4.627	2.21005337889	0.000122773270925	0.00310377649637	yes	up	0.49	1.11	0.76	2.03	4.2	5.51	0.786666666667	3.91333333333
TRINITY_DN11190_c0_g1	mitochondrial 2-oxoglutarate/malate carrier protein [Astyanax mexicanus]	3.933	1.97567562285	0.000123389320382	0.00311418029822	yes	up	1.16	2.51	3.68	7.74	11.09	13.49	2.45	10.7733333333
TRINITY_DN27521_c0_g1		3.843	1.94219734422	0.000123425717234	0.00311418029822	yes	up	0.71	2.29	2.24	6.13	8.03	8.41	1.74666666667	7.52333333333
TRINITY_DN24725_c0_g1	PREDICTED: NFX1-type zinc finger-containing protein 1 [Callorhinchus milii]	3.205	1.68035588489	0.000123441439686	0.00311418029822	yes	up	0.43	0.54	0.64	2.58	2.1	1.98	0.536666666667	2.22
TRINITY_DN8346_c0_g1	polymerase delta-interacting protein 2 [Salvelinus alpinus]	3.319	1.73078753812	0.000123700758202	0.00311690766266	yes	up	3.03	4.85	5.1	12.25	17.63	17.6	4.32666666667	15.8266666667
TRINITY_DN3644_c0_g1	PREDICTED: cytochrome P450 2D15-like [Callorhinchus milii]	3.457	1.78950884836	0.00012372078817	0.00311690766266	yes	up	1.55	3.72	2.84	7.6	10.3	13.01	2.70333333333	10.3033333333
TRINITY_DN12963_c0_g1	notchless protein homolog 1 [Amblyraja radiata]	3.312	1.72748968641	0.000123966993404	0.00312095050339	yes	up	1.83	3.65	2.77	8.73	9.7	11.77	2.75	10.0666666667
TRINITY_DN31182_c0_g1	PREDICTED: pyruvate dehydrogenase E1 component subunit alpha, somatic form, mitochondrial [Lepisosteus oculatus]	3.424	1.77572264275	0.000124151949225	0.00312344682764	yes	up	9.29	24.27	18.94	46.49	72.01	80	17.5	66.1666666667
TRINITY_DN7968_c0_g1	serine threonine- kinase pim-1-like protein [Labeo rohita]	3.022	1.59556190803	0.000125840696621	0.00316270263424	yes	up	1.98	2.64	2.75	8.01	8.17	8.56	2.45666666667	8.24666666667
TRINITY_DN31070_c0_g1	transcobalamin-1-like [Epinephelus lanceolatus]	0.167	-2.58091529719	0.000125948183697	0.00316270263424	yes	down	14.15	21.58	19.05	9.56	0.76	1.22	18.26	3.84666666667
TRINITY_DN13737_c0_g1	PREDICTED: etoposide-induced protein 2.4 homolog, partial [Notothenia coriiceps]	5.868	2.55283005052	0.00012597293758	0.00316270263424	yes	up	0.62	0.51	1.26	2.5	6.41	6.42	0.796666666667	5.11
TRINITY_DN6341_c0_g1	ARL14 effector protein-like [Acipenser ruthenus]	4.278	2.09707577319	0.000126509329567	0.00317398045041	yes	up	1.04	2.2	1.74	6.29	8.7	8.44	1.66	7.81
TRINITY_DN3183_c0_g1	salivary glue protein Sgs-3-like [Seriola lalandi dorsalis]	0.364	-1.45916208688	0.000126961156167	0.0031831225407	yes	down	31.68	50.64	46.89	24.21	17.19	15.58	43.07	18.9933333333
TRINITY_DN9469_c0_g1	TAR DNA-binding protein 43 isoform X1 [Erpetoichthys calabaricus]	3.411	1.77016467615	0.000127177643772	0.00318635577693	yes	up	4.25	9.22	7.8	17.4	30.68	29.89	7.09	25.99
TRINITY_DN62185_c0_g3	PREDICTED: superkiller viralicidic activity 2-like 2 [Latimeria chalumnae]	3.599	1.84770094597	0.000127381533678	0.0031866710597	yes	up	0.45	0.76	0.69	2.1	2.74	2.67	0.633333333333	2.50333333333
TRINITY_DN6421_c0_g1	hypothetical protein DNTS_022012 [Danionella translucida]	3.747	1.90586855296	0.000127419924726	0.0031866710597	yes	up	0.51	1.27	0.97	4.31	3.71	4.56	0.916666666667	4.19333333333
TRINITY_DN9262_c0_g1	N-alpha-acetyltransferase 16, NatA auxiliary subunit isoform X1 [Erpetoichthys calabaricus]	3.171	1.66498391203	0.000127535022701	0.0031866710597	yes	up	0.99	1.64	1.06	3.92	4.04	4.92	1.23	4.29333333333
TRINITY_DN28850_c0_g1	PREDICTED: epimerase family protein SDR39U1 [Latimeria chalumnae]	3.720	1.89544264648	0.000127652101245	0.0031866710597	yes	up	2.24	2.16	2.46	5.94	10.8	10.75	2.28666666667	9.16333333333
TRINITY_DN16189_c0_g1	LOW QUALITY PROTEIN: kinesin-like protein KIF18A [Pangasianodon hypophthalmus]	3.631	1.8605227345	0.000127742605452	0.0031866710597	yes	up	0.41	2.19	0.81	3.9	3.94	4.59	1.13666666667	4.14333333333
TRINITY_DN42264_c0_g4	hypothetical protein PFLUV_G00095700 [Perca fluviatilis]	4.221	2.07761693845	0.0001277781768	0.0031866710597	yes	up	0.18	0.4	0.43	1.42	1.67	1.64	0.336666666667	1.57666666667
TRINITY_DN3077_c0_g2	LOW QUALITY PROTEIN: titin-like [Myripristis murdjan]	7.039	2.81539728975	0.000127802981737	0.0031866710597	yes	up	0.17	0.17	0.1	1.44	0.85	1.09	0.146666666667	1.12666666667
TRINITY_DN2992_c0_g2	peptidyl-prolyl cis-trans isomerase FKBP7 isoform X1 [Gadus morhua]	3.747	1.90557442204	0.000128222918403	0.00319495353973	yes	up	3.34	9.56	8.73	19.43	35.82	35	7.21	30.0833333333
TRINITY_DN9948_c0_g1	xenotropic and polytropic retrovirus receptor 1a [Acipenser ruthenus]	4.009	2.00327946973	0.000128340393906	0.00319544418602	yes	up	0.47	0.94	0.46	2.48	2.3	3.42	0.623333333333	2.73333333333
TRINITY_DN42830_c0_g1	tRNA (cytosine(34)-C(5))-methyltransferase isoform X2 [Electrophorus electricus]	3.880	1.95607049376	0.000128418164052	0.00319544418602	yes	up	0.57	1.35	0.67	3.35	3.53	4.14	0.863333333333	3.67333333333
TRINITY_DN20523_c0_g1	methylcrotonoyl-CoA carboxylase subunit alpha, mitochondrial [Carassius auratus]	3.702	1.88839069715	0.000128552920954	0.00319661238689	yes	up	0.71	1.65	1	3.7	4.89	5.05	1.12	4.54666666667
TRINITY_DN1037_c0_g1	extended synaptotagmin-2 isoform X3 [Oreochromis niloticus]	3.276	1.71191797446	0.000128873199091	0.00320238903733	yes	up	0.68	1.07	1.28	2.78	3.93	4.27	1.01	3.66
TRINITY_DN10235_c0_g1		4.508	2.17247583193	0.000129455893926	0.00321467418997	yes	up	0.78	2.11	2.76	5.39	11.5	11.24	1.88333333333	9.37666666667
TRINITY_DN18899_c0_g1	PREDICTED: M-phase inducer phosphatase 1-like [Callorhinchus milii]	3.665	1.87374276965	0.000130063511516	0.0032232181673	yes	up	0.49	1.44	1.14	3.44	4.12	5	1.02333333333	4.18666666667
TRINITY_DN27770_c0_g2	transcription elongation factor SPT6 [Amblyraja radiata]	4.621	2.20812775563	0.000130144803227	0.0032232181673	yes	up	0.3	0.21	0.34	1.52	1.11	1.72	0.283333333333	1.45
TRINITY_DN9946_c0_g1	serine/threonine-protein phosphatase PGAM5, mitochondrial isoform X1 [Chanos chanos]	3.589	1.84364133948	0.000130149103579	0.0032232181673	yes	up	0.65	1.27	1.28	3.17	5.3	4.17	1.06666666667	4.21333333333
TRINITY_DN19011_c0_g1	FACT complex subunit SPT16 [Oryzias melastigma]	3.246	1.69886579935	0.000130154123336	0.0032232181673	yes	up	0.81	1.67	1.65	5.03	4.75	5.33	1.37666666667	5.03666666667
TRINITY_DN6210_c0_g1		3.846	1.94332571624	0.000130316009226	0.00322503331058	yes	up	1.39	4.62	4.52	8.35	16.31	19.3	3.51	14.6533333333
TRINITY_DN30553_c0_g1	Complement C1q-like protein 4 C1q and tumor necrosis factor-related protein 11 [Channa argus]	0.261	-1.93906359062	0.000130864102411	0.00323639727186	yes	down	14.85	9.56	8.25	6.88	1.62	1.44	10.8866666667	3.31333333333
TRINITY_DN11879_c0_g1		2.983	1.57677228698	0.000131102184188	0.003240084123	yes	up	9.85	19.63	18.91	46.61	57.28	57.07	16.13	53.6533333333
TRINITY_DN1545_c0_g1	papilin-like [Sphaeramia orbicularis]	3.129	1.64576030557	0.000131487466767	0.00324740145195	yes	up	3.43	8.05	5.06	16.13	20.45	20.02	5.51333333333	18.8666666667
TRINITY_DN11912_c0_g1	PREDICTED: putative uncharacterized protein C6orf52 homolog isoform X2 [Callorhinchus milii]	4.063	2.02237450415	0.000132280199231	0.00326476499852	yes	up	1.33	2.25	2.67	4.82	10.48	12.29	2.08333333333	9.19666666667
TRINITY_DN36039_c0_g1	hypothetical protein DNTS_018877 [Danionella translucida]	4.290	2.10083927483	0.00013255530189	0.00326810200713	yes	up	0.32	0.58	0.57	1.27	2.66	2.67	0.49	2.2
TRINITY_DN10004_c0_g1	group XV phospholipase A2-like [Monopterus albus]	4.296	2.10301003102	0.000132618261591	0.00326810200713	yes	up	0.37	0.69	1.06	3.08	3.55	3.57	0.706666666667	3.4
TRINITY_DN35774_c0_g1	integrator complex subunit 3 isoform X1 [Takifugu rubripes]	4.193	2.06787679615	0.000132684726034	0.00326810200713	yes	up	0.24	0.32	0.25	1.36	1.4	1	0.27	1.25333333333
TRINITY_DN2476_c0_g1	selenoprotein F [Pangasianodon hypophthalmus]	3.398	1.76488021599	0.00013296123527	0.00327269831559	yes	up	1.91	4.34	4.39	10.38	14.78	15	3.54666666667	13.3866666667
TRINITY_DN34008_c0_g4		4.425	2.1456705992	0.000133123977694	0.00327449005674	yes	up	0.16	0.43	0.34	0.95	1.6	1.96	0.31	1.50333333333
TRINITY_DN4877_c0_g2		3.844	1.94247982262	0.000133894547045	0.00329122018274	yes	up	0.78	1.49	1.29	3.61	5.15	6.24	1.18666666667	5
TRINITY_DN22921_c0_g1	PREDICTED: dnaJ homolog subfamily C member 12 [Cyprinodon variegatus]	4.462	2.15771384037	0.000134130402831	0.00329479297211	yes	up	0.35	0.78	0.33	1.94	2.25	2.87	0.486666666667	2.35333333333
TRINITY_DN7660_c0_g3	hypothetical protein PFLUV_G00060210 [Perca fluviatilis]	0.407	-1.29535432338	0.000134316811788	0.00329662728981	yes	down	115.26	133.41	133.16	55.48	59.63	56.74	127.276666667	57.2833333333
TRINITY_DN7798_c0_g1		5.815	2.53965638811	0.000134386191025	0.00329662728981	yes	up	0.14	0.29	0.25	1.47	1.27	1.69	0.226666666667	1.47666666667
TRINITY_DN5064_c0_g1	ADP-ribosylation factor 4 [Anarrhichthys ocellatus]	5.926	2.56707542346	0.000134654031516	0.00330097330864	yes	up	4.76	1.45	0.86	2.73	18.1	19.93	2.35666666667	13.5866666667
TRINITY_DN14449_c0_g1	myostatin [Morone saxatilis]	0.373	-1.4222285004	0.0001347791906	0.00330181807173	yes	down	6.69	7.5	5.98	3.17	2.9	2.28	6.72333333333	2.78333333333
TRINITY_DN3417_c1_g1	tetratricopeptide repeat protein 19, mitochondrial [Erpetoichthys calabaricus]	3.894	1.96130035922	0.000135234077658	0.00331073393617	yes	up	0.49	0.55	1.11	2.98	2.82	3.7	0.716666666667	3.16666666667
TRINITY_DN41128_c0_g1	protein arginine N-methyltransferase 7 [Amblyraja radiata]	3.462	1.79145674349	0.00013583444026	0.00332319688389	yes	up	0.91	1.5	1.23	6.25	11.91	4.64	1.21333333333	7.6
TRINITY_DN7132_c0_g1	acyl-CoA dehydrogenase family member 11-like [Erpetoichthys calabaricus]	3.959	1.98511266035	0.000136049393346	0.0033244784042	yes	up	0.48	1.41	1.05	3.14	4.59	5.1	0.98	4.27666666667
TRINITY_DN39331_c0_g2	A-kinase anchor protein 10, mitochondrial [Betta splendens]	71.111	6.15200435555	0.000136069465505	0.0033244784042	yes	up	0	0	0	0.77	1.06	1.21	0	1.01333333333
TRINITY_DN14403_c0_g1	PREDICTED: methyltransferase-like protein 7A [Sinocyclocheilus grahami]	3.175	1.66674871357	0.000136579733612	0.00333172650747	yes	up	1.3	2.92	2.41	7.01	8.01	8.45	2.21	7.82333333333
TRINITY_DN16007_c0_g4	annexin A2-like [Seriola lalandi dorsalis]	0.282	-1.82452806668	0.00013663425333	0.00333172650747	yes	down	40.26	11.54	11.58	10.07	4.79	4.57	21.1266666667	6.47666666667
TRINITY_DN8586_c0_g1	PREDICTED: serine/arginine-rich splicing factor 4 [Latimeria chalumnae]	3.259	1.70430814577	0.000136640689914	0.00333172650747	yes	up	15.78	36.64	33.83	84.97	116.64	117.69	28.75	106.433333333
TRINITY_DN294_c1_g1	asialoglycoprotein receptor 1-like [Seriola lalandi dorsalis]	2.779	1.47479488587	0.000136738504102	0.00333187985498	yes	up	6.99	9.68	8.98	30.44	23.15	26.56	8.55	26.7166666667
TRINITY_DN2626_c0_g1	PREDICTED: apoptotic chromatin condensation inducer in the nucleus [Hippocampus comes]	3.341	1.74015446224	0.000137699520395	0.00335240693288	yes	up	0.57	0.96	0.82	2.75	3.23	2.74	0.783333333333	2.90666666667
TRINITY_DN24010_c0_g2	PREDICTED: CD109 antigen-like [Neolamprologus brichardi]	3.617	1.85485381934	0.000137765101956	0.00335240693288	yes	up	0.27	0.5	0.67	2.04	1.96	1.9	0.48	1.96666666667
TRINITY_DN4588_c0_g2	ADP-ribosylation factor 1-like [Thalassophryne amazonica]	3.479	1.79860001867	0.000138916906939	0.00337817707428	yes	up	11.97	24.41	24.13	45.64	86.34	98.54	20.17	76.84
TRINITY_DN9831_c0_g1	F-actin-capping protein subunit beta isoform X2 [Petromyzon marinus]	3.340	1.73980176187	0.000139402959438	0.00338773386874	yes	up	0.81	1.39	1.23	2.87	3.96	4.99	1.14333333333	3.94
TRINITY_DN9180_c0_g1		7.287	2.86523304452	0.000139606056314	0.00339040618683	yes	up	0.58	0.53	0.45	2.25	4.83	5.46	0.52	4.18
TRINITY_DN15206_c0_g2	receptor-type tyrosine-protein phosphatase C [Erpetoichthys calabaricus]	3.906	1.96569580811	0.000139858740349	0.00339427838911	yes	up	0.26	0.77	0.73	2.09	2.81	2.75	0.586666666667	2.55
TRINITY_DN2852_c0_g1	phosphoacetylglucosamine mutase [Oncorhynchus nerka]	3.558	1.83110079019	0.000140172600101	0.00339962913662	yes	up	1.14	2.48	2.23	5.99	8.13	10.1	1.95	8.07333333333
TRINITY_DN15436_c2_g1	PREDICTED: homeobox protein Dlx4a-like [Cyprinodon variegatus]	5.537	2.46919708346	0.000140318159651	0.00340017091653	yes	up	0.28	0.36	0.63	1.75	3.19	2.75	0.423333333333	2.56333333333
TRINITY_DN11277_c0_g2	PREDICTED: U6 snRNA-associated Sm-like protein LSm4 [Haplochromis burtoni]	4.854	2.27906152625	0.000140381740675	0.00340017091653	yes	up	1.74	3.42	2.23	7.67	11.91	19	2.46333333333	12.86
TRINITY_DN8021_c0_g1	pre-mRNA-splicing factor ATP-dependent RNA helicase DHX15 [Petromyzon marinus]	3.118	1.64058981026	0.000140475509911	0.00340017982898	yes	up	3.55	6.97	6.77	16.11	22.78	20.88	5.76333333333	19.9233333333
TRINITY_DN13685_c0_g1	transmembrane 9 superfamily member 3 [Petromyzon marinus]	3.721	1.89571452286	0.000140612211925	0.00340122721788	yes	up	0.62	1.48	1.26	3.47	4.62	5.71	1.12	4.6
TRINITY_DN14083_c0_g1	cytoplasmic FMR1-interacting protein 2 isoform X1 [Scleropages formosus]	6.503	2.70117340941	0.000141057575072	0.00340402553673	yes	up	0.03	0.18	0.12	0.65	0.84	0.87	0.11	0.786666666667
TRINITY_DN1844_c0_g1	PREDICTED: uncharacterized protein LOC103181315 isoform X1 [Callorhinchus milii]	4.051	2.01817250168	0.000141193460596	0.00340402553673	yes	up	0.77	2.28	1.75	5.17	7.64	8.66	1.6	7.15666666667
TRINITY_DN13355_c0_g1	cap-specific mRNA (nucleoside-2'-O-)-methyltransferase 1 isoform X1 [Danio rerio]	3.401	1.76611903007	0.000141339810497	0.00340402553673	yes	up	0.63	0.95	0.81	3.13	3.13	3.18	0.796666666667	3.14666666667
TRINITY_DN630_c0_g1	PREDICTED: dual specificity protein kinase CLK2 [Latimeria chalumnae]	3.139	1.65048063935	0.000141381566302	0.00340402553673	yes	up	2.08	3.28	3.49	7.77	10.83	10.81	2.95	9.80333333333
TRINITY_DN1660_c0_g1	PREDICTED: heterogeneous nuclear ribonucleoprotein K isoform X1 [Latimeria chalumnae]	3.275	1.71148541235	0.00014143723295	0.00340402553673	yes	up	10.19	20.8	22.76	46.06	71.96	76.83	17.9166666667	64.95
TRINITY_DN5521_c1_g1		3.527	1.81827811395	0.000141498970009	0.00340402553673	yes	up	0.57	1.08	1.05	2.89	3.73	3.91	0.9	3.51
TRINITY_DN14254_c0_g1		3.806	1.92839473507	0.000141641026966	0.00340402553673	yes	up	0.61	1.02	1.14	2.49	4.06	4.99	0.923333333333	3.84666666667
TRINITY_DN34588_c0_g1	PREDICTED: geranylgeranyl transferase type-2 subunit alpha [Latimeria chalumnae]	5.948	2.57245321382	0.000141794155057	0.00340402553673	yes	up	0.31	0.17	0.3	1.32	1.68	2.05	0.26	1.68333333333
TRINITY_DN23594_c0_g1	hypothetical protein AMELA_G00095290, partial [Ameiurus melas]	3.316	1.72950857741	0.000141928680752	0.00340402553673	yes	up	0.64	1.19	1.23	3.09	4.11	4.05	1.02	3.75
TRINITY_DN954_c0_g1	lamin-A-like isoform X1 [Cynoglossus semilaevis]	3.092	1.62874813685	0.000142103425781	0.00340402553673	yes	up	2.91	5.17	5.23	10.94	16.44	17.36	4.43666666667	14.9133333333
TRINITY_DN75112_c0_g1	elongation factor G, mitochondrial isoform X2 [Archocentrus centrarchus]	4.445	2.15207801154	0.000142113043374	0.00340402553673	yes	up	0.49	0.45	0.52	1.37	2.85	2.75	0.486666666667	2.32333333333
TRINITY_DN647_c0_g1	cell division cycle and apoptosis regulator protein 1 isoform X2 [Epinephelus lanceolatus]	3.342	1.74075822354	0.000142164862667	0.00340402553673	yes	up	2.94	7.04	6.25	14.35	22.4	23.25	5.41	20
TRINITY_DN10228_c0_g1	protein phosphatase 1 regulatory subunit 12A-like isoform X4 [Amblyraja radiata]	4.001	2.00038325097	0.000142202191274	0.00340402553673	yes	up	0.3	0.66	0.5	1.53	2.1	2.97	0.486666666667	2.2
TRINITY_DN7367_c0_g1	major facilitator superfamily domain-containing protein 10 [Paramormyrops kingsleyae]	3.982	1.9933562308	0.000142253613569	0.00340402553673	yes	up	0.67	0.52	0.87	2.62	3.09	3.38	0.686666666667	3.03
TRINITY_DN14614_c0_g1	bystin [Maylandia zebra]	3.003	1.58658118182	0.000142259910348	0.00340402553673	yes	up	5.31	9.43	7.23	19.92	25.69	26.97	7.32333333333	24.1933333333
TRINITY_DN11936_c0_g1	putative hydroxypyruvate isomerase isoform X1 [Chanos chanos]	3.674	1.87740919311	0.00014228274703	0.00340402553673	yes	up	1.54	4.77	3.55	11.42	13.52	15.47	3.28666666667	13.47
TRINITY_DN68867_c0_g1	zinc finger protein 503-like [Anarrhichthys ocellatus]	3.912	1.96784852236	0.000142317516397	0.00340402553673	yes	up	0.79	1.65	1.62	4.24	7.17	6.06	1.35333333333	5.82333333333
TRINITY_DN34689_c0_g1	metastasis-associated protein MTA1-like isoform X1 [Petromyzon marinus]	3.848	1.94415425156	0.000142551137527	0.0034054009308	yes	up	0.22	0.43	0.45	1.65	1.64	1.49	0.366666666667	1.59333333333
TRINITY_DN4232_c0_g1	zinc finger BED domain-containing protein 1-like [Epinephelus lanceolatus]	0.215	-2.219775014	0.000142562109069	0.0034054009308	yes	down	2.2	1.5	0.74	0.42	0.22	0.39	1.48	0.343333333333
TRINITY_DN13087_c0_g1	breast carcinoma-amplified sequence 3 isoform X1 [Denticeps clupeoides]	3.548	1.82702730577	0.000142847372099	0.00340997753042	yes	up	0.51	0.88	0.55	2.34	2.33	2.88	0.646666666667	2.51666666667
TRINITY_DN10651_c0_g1	toll-like receptor 4 [Astyanax mexicanus]	3.522	1.81619489894	0.000143035674522	0.0034122350559	yes	up	4.06	9.75	16.76	29.9	30.03	36.61	10.19	32.18
TRINITY_DN12977_c0_g1	IST1 homolog isoform X1 [Amblyraja radiata]	3.806	1.92831757182	0.000143160841562	0.00341298446379	yes	up	1.26	1.84	1.99	4.32	8.36	8.37	1.69666666667	7.01666666667
TRINITY_DN1708_c0_g1	glycine--tRNA ligase [Maylandia zebra]	3.153	1.65657756573	0.00014336179389	0.00341553844553	yes	up	5.44	11.71	10.4	24.66	34.55	36.89	9.18333333333	32.0333333333
TRINITY_DN35932_c0_g1	sphingomyelin phosphodiesterase 4 isoform X4 [Rhincodon typus]	5.747	2.52269755269	0.000143504729214	0.0034167077582	yes	up	0.15	0.32	0.2	1.04	1.42	1.71	0.223333333333	1.39
TRINITY_DN12303_c0_g2	PREDICTED: low-density lipoprotein receptor-related protein 6 isoform X2 [Latimeria chalumnae]	4.213	2.07495799725	0.000143755652625	0.00342044495304	yes	up	0.15	2.01	0.39	1.43	2.21	2	0.85	1.88
TRINITY_DN42592_c0_g1	hypothetical protein F2P81_007507 [Scophthalmus maximus]	0.199	-2.33139144465	0.000144014474467	0.00342436507412	yes	down	4.21	1.49	1.35	1.19	0.34	0.19	2.35	0.573333333333
TRINITY_DN20383_c0_g1	trypsin-3-like [Petromyzon marinus]	3.304	1.72436438559	0.000144352595115	0.00343016440769	yes	up	346.29	850.46	836.7	1833.74	2813.6	2813.44	677.816666667	2486.92666667
TRINITY_DN4971_c0_g2	PREDICTED: microsomal triglyceride transfer protein large subunit isoform X1 [Callorhinchus milii]	3.386	1.75952293172	0.000144473833571	0.00343080589518	yes	up	0.72	1.63	1.29	3.96	4.79	4.95	1.21333333333	4.56666666667
TRINITY_DN1959_c1_g1		0.230	-2.11998860768	0.000144643181906	0.00343258826213	yes	down	5.91	29.01	19.22	7.42	3.19	4.05	18.0466666667	4.88666666667
TRINITY_DN965_c0_g1	cytohesin-1 isoform X1 [Erpetoichthys calabaricus]	3.085	1.62535136544	0.000145349769936	0.00344603070945	yes	up	4.06	4.31	2.83	12.11	15.31	12.44	3.73333333333	13.2866666667
TRINITY_DN19101_c0_g2	probable D-lactate dehydrogenase, mitochondrial [Cottoperca gobio]	3.869	1.95214329724	0.000145459214768	0.00344603070945	yes	up	0.51	0.84	0.98	3.49	3.08	3.59	0.776666666667	3.38666666667
TRINITY_DN16640_c0_g1	uncharacterized protein LOC751694 [Danio rerio]	3.311	1.72740701854	0.000145511503175	0.00344603070945	yes	up	30.79	69.3	67.78	141.78	237.9	237.74	55.9566666667	205.806666667
TRINITY_DN8875_c0_g1	plasma alpha-L-fucosidase [Rhincodon typus]	3.580	1.83982185775	0.000145588265881	0.00344603070945	yes	up	0.87	1.76	1.19	3.8	5.79	5.34	1.27333333333	4.97666666667
TRINITY_DN7655_c0_g1		3.750	1.90682303491	0.000146614044292	0.00346805566498	yes	up	1.41	3.72	3.42	7.15	14.1	14.01	2.85	11.7533333333
TRINITY_DN1513_c0_g1	meprin A subunit beta [Clupea harengus]	2.814	1.49245149908	0.000146748976081	0.00346899332808	yes	up	47.2	80.14	82.3	205.59	220.53	235.5	69.88	220.54
TRINITY_DN1601_c0_g1	lactase-phlorizin hydrolase [Electrophorus electricus]	3.080	1.62313290011	0.000147277330808	0.00347827145377	yes	up	6.27	13.61	11.97	31.19	38.86	39.23	10.6166666667	36.4266666667
TRINITY_DN8892_c0_g1	WD repeat-containing protein 36 [Esox lucius]	3.055	1.61129411909	0.000147332561853	0.00347827145377	yes	up	1.19	1.93	1.91	5.29	6.23	5.57	1.67666666667	5.69666666667
TRINITY_DN12471_c0_g1		0.014	-6.13088396036	0.000147514361981	0.00348030643783	yes	down	19.99	3.43	3.16	0	0	0	8.86	0
TRINITY_DN16724_c0_g5	Histone-lysine N-methyltransferase KMT5B [Channa argus]	6.018	2.58934786478	0.000147695282169	0.00348231803891	yes	up	0.19	0.17	0.19	1.16	1.3	1.15	0.183333333333	1.20333333333
TRINITY_DN10376_c0_g1	adenylyl cyclase-associated protein 1-like isoform X1 [Petromyzon marinus]	3.161	1.66030207823	0.000148046492364	0.00348800697617	yes	up	5.21	12.02	10.44	24.59	36.1	36.33	9.22333333333	32.34
TRINITY_DN24557_c0_g1	PREDICTED: neurochondrin [Callorhinchus milii]	5.039	2.33299624885	0.000148176271032	0.00348800697617	yes	up	0.18	0.18	0.38	1.24	1.23	1.73	0.246666666667	1.4
TRINITY_DN3180_c0_g1	helicase SRCAP-like isoform X2 [Gadus morhua]	3.127	1.6447726983	0.000148224008135	0.00348800697617	yes	up	1.64	1.28	1.33	2.76	4.23	4.88	1.41666666667	3.95666666667
TRINITY_DN71545_c0_g1	Serine hydroxymethyltransferase, mitochondrial [Dicentrarchus labrax]	3.475	1.7968514349	0.000149273301936	0.00351042976983	yes	up	1.32	3.11	2.22	7.21	9.11	9.21	2.21666666667	8.51
TRINITY_DN1759_c0_g1		4.440	2.15050840919	0.000149599644453	0.00351520518691	yes	up	1.98	6.67	9	16.5	34.99	35.74	5.88333333333	29.0766666667
TRINITY_DN75877_c0_g1	translocon-associated protein subunit alpha isoform X2 [Erpetoichthys calabaricus]	3.526	1.81809294375	0.000149765430778	0.00351520518691	yes	up	10.75	29.04	25.59	56.11	98.07	100.47	21.7933333333	84.8833333333
TRINITY_DN2705_c0_g2	RNA-directed DNA polymerase from mobile element jockey [Collichthys lucidus]	0.280	-1.83672045924	0.000149766048921	0.00351520518691	yes	down	2.72	3.57	3.86	1.7	0.61	1.19	3.38333333333	1.16666666667
TRINITY_DN2713_c0_g1	hypothetical protein AMELA_G00094530 [Ameiurus melas]	3.511	1.81168024617	0.000149984357441	0.00351802240904	yes	up	4.57	11.59	11.64	23.6	42.57	41.72	9.26666666667	35.9633333333
TRINITY_DN59707_c0_g1	PREDICTED: RING finger protein 10 isoform X2 [Lepisosteus oculatus]	3.767	1.91334115227	0.000150079353951	0.00351802240904	yes	up	0.89	5.78	3.43	11.8	14.95	19.47	3.36666666667	15.4066666667
TRINITY_DN14853_c0_g1	pre-mRNA-splicing factor SLU7 [Maylandia zebra]	3.546	1.82621662147	0.000150351619016	0.00352213664006	yes	up	0.8	1	1.5	5.01	3.63	4.69	1.1	4.44333333333
TRINITY_DN5645_c0_g1	PREDICTED: phosphorylase b kinase gamma catalytic chain, liver/testis isoform [Pygocentrus nattereri]	4.168	2.05922495219	0.000150847939751	0.00353149093163	yes	up	0.22	0.92	0.35	0.99	2.04	1.51	0.496666666667	1.51333333333
TRINITY_DN13767_c0_g1	Monocarboxylate transporter 14 [Acipenser ruthenus]	3.297	1.72135242833	0.000151189013994	0.00353664673752	yes	up	1.19	2.55	2.07	5.7	7.78	7.66	1.93666666667	7.04666666667
TRINITY_DN14932_c0_g1	unnamed protein product [Tetraodon nigroviridis]	3.076	1.62106291034	0.000151262470342	0.00353664673752	yes	up	21.99	47.99	44.84	105.28	141.95	145.55	38.2733333333	130.926666667
TRINITY_DN12686_c0_g2	probable ATP-dependent RNA helicase DDX5 [Paramormyrops kingsleyae]	3.306	1.72516663759	0.000151444445127	0.00353862874223	yes	up	11.55	30.61	26.64	64.62	90.54	97.95	22.9333333333	84.37
TRINITY_DN8831_c0_g1	hypothetical protein F2P81_003101 [Scophthalmus maximus]	3.436	1.78082906995	0.00015156462727	0.00353916529257	yes	up	0.84	1.49	1.2	3.67	4.94	4.66	1.17666666667	4.42333333333
TRINITY_DN29257_c0_g2	endonuclease/exonuclease/phosphatase family domain-containing protein 1 [Larimichthys crocea]	5.042	2.33398393839	0.000151979654214	0.00354658162308	yes	up	0.36	0.09	0.2	1.48	1.1	1.05	0.216666666667	1.21
TRINITY_DN1948_c0_g1	chymotrypsin-like elastase family member 2A [Labeo rohita]	2.913	1.54253582376	0.000152203119827	0.00354952105969	yes	up	111.85	220.09	204.19	503.71	603.57	634.05	178.71	580.443333333
TRINITY_DN9517_c0_g1	PREDICTED: BAI1-associated protein 3 isoform X1 [Lepisosteus oculatus]	4.203	2.07132286216	0.000152477476829	0.00355364280824	yes	up	0.16	0.53	0.43	1.51	2.08	1.68	0.373333333333	1.75666666667
TRINITY_DN18387_c0_g1		3.347	1.74266015428	0.000152725495342	0.00355570574314	yes	up	2.48	3.93	5.56	11.67	15.63	17.32	3.99	14.8733333333
TRINITY_DN47255_c0_g1	LOW QUALITY PROTEIN: colorectal mutant cancer protein [Amblyraja radiata]	4.611	2.20520932904	0.000152761338926	0.00355570574314	yes	up	0.24	0.3	0.25	1.45	1.25	1.27	0.263333333333	1.32333333333
TRINITY_DN40923_c0_g1	neuropeptide S receptor [Petromyzon marinus]	8.865	3.14807543275	0.000152882780756	0.00355625862662	yes	up	0.11	0.18	0.12	0.78	1.86	1.19	0.136666666667	1.27666666667
TRINITY_DN9490_c0_g1	interleukin enhancer-binding factor 2 homolog [Fundulus heteroclitus]	3.471	1.79549398694	0.000153202092697	0.00356057172531	yes	up	9.48	23.2	19.97	41.63	78.67	80.37	17.55	66.89
TRINITY_DN13690_c0_g1	PREDICTED: bifunctional heparan sulfate N-deacetylase/N-sulfotransferase 4-like isoform X1 [Lepisosteus oculatus]	5.597	2.48472700991	0.000153263814239	0.00356057172531	yes	up	0.1	0.32	0.14	1.37	1.02	1.01	0.186666666667	1.13333333333
TRINITY_DN31450_c1_g1	sorting and assembly machinery component 50 homolog [Denticeps clupeoides]	3.448	1.78557962425	0.000153417345382	0.00356186546002	yes	up	2.23	3.57	2.74	6.9	13.01	11.88	2.84666666667	10.5966666667
TRINITY_DN51710_c0_g1	uncharacterized protein LOC112244383, partial [Oncorhynchus tshawytscha]	3.252	1.70153921871	0.000154432055207	0.00358313864739	yes	up	5.1	11.89	12.35	30.53	36.14	40.2	9.78	35.6233333333
TRINITY_DN470_c3_g1	PREDICTED: fibroblast growth factor receptor-like 1 isoform X1 [Hippocampus comes]	3.506	1.80966959293	0.000154800743641	0.00358940526846	yes	up	0.58	1.16	0.98	2.96	3.52	4.06	0.906666666667	3.51333333333
TRINITY_DN36135_c0_g1	WD repeat-containing protein 26 isoform X1 [Electrophorus electricus]	3.513	1.81265440837	0.000155087296728	0.00359152257951	yes	up	0.61	1.42	0.95	3.41	3.79	4.38	0.993333333333	3.86
TRINITY_DN1148_c0_g1	CKLF-like MARVEL transmembrane domain-containing protein 4 [Echeneis naucrates]	3.691	1.88396542751	0.000155089371909	0.00359152257951	yes	up	0.48	0.96	0.57	2.12	2.82	3.14	0.67	2.69333333333
TRINITY_DN2616_c1_g4	26S proteasome non-ATPase regulatory subunit 4-like [Periophthalmus magnuspinnatus]	3.411	1.77026385231	0.000155378834437	0.00359593839087	yes	up	4.14	10.47	7.28	19.69	31.67	30.77	7.29666666667	27.3766666667
TRINITY_DN25568_c0_g1	farnesyl pyrophosphate synthase [Oryzias latipes]	3.715	1.89343809336	0.000156327441947	0.00361559351755	yes	up	1.92	3.5	2.41	6.36	13.41	11.53	2.61	10.4333333333
TRINITY_DN15305_c1_g1	glycosyltransferase family 92 protein F13G3.3-like [Carassius auratus]	3.420	1.77417134216	0.000156508232737	0.00361632783999	yes	up	0.5	0.75	0.71	2.41	2.15	2.88	0.653333333333	2.48
TRINITY_DN5224_c0_g1	prohibitin [Oryzias melastigma]	3.856	1.94722588113	0.00015655786935	0.00361632783999	yes	up	7.2	17.93	19.17	32.65	78.91	75.65	14.7666666667	62.4033333333
TRINITY_DN10947_c0_g1	annexin A7-like isoform X1 [Acipenser ruthenus]	3.254	1.70209423746	0.000157172113	0.00362611038203	yes	up	3.2	6.43	7.34	16.68	22.62	22.29	5.65666666667	20.53
TRINITY_DN3272_c0_g1	PREDICTED: unconventional myosin-VI isoform X2 [Callorhinchus milii]	3.166	1.6624955778	0.000157180589574	0.00362611038203	yes	up	2.27	12.48	4.24	10.41	18.91	12.21	6.33	13.8433333333
TRINITY_DN17096_c0_g1	gephyrin-like isoform X3 [Takifugu rubripes]	3.734	1.90059243326	0.00015745997397	0.00363025515667	yes	up	0.75	0.86	1.1	2.78	4.36	3.91	0.903333333333	3.68333333333
TRINITY_DN8302_c0_g1	uncharacterized protein LOC111222636 [Seriola dumerili]	0.298	-1.74612346005	0.000157662907905	0.00363263322746	yes	down	41.67	17.37	18.69	15.72	5.84	4.58	25.91	8.71333333333
TRINITY_DN8774_c0_g1	homogentisate 1,2-dioxygenase [Parambassis ranga]	3.524	1.81718943466	0.000157812029467	0.00363376920981	yes	up	1.91	3.54	5.14	10.77	15.09	15.85	3.53	13.9033333333
TRINITY_DN11393_c0_g1	trafficking protein particle complex subunit 1 isoform X2 [Salarias fasciatus]	4.154	2.05447682	0.00015794414473	0.00363451241766	yes	up	0.6	1.91	1.83	3.74	8.27	7.73	1.44666666667	6.58
TRINITY_DN4616_c0_g2	prohibitin-2 [Petromyzon marinus]	3.626	1.85837715371	0.000158420674724	0.00364317513749	yes	up	3.55	9.7	9.9	20.94	35.42	36.74	7.71666666667	31.0333333333
TRINITY_DN15597_c0_g2	PREDICTED: ras-related protein Rab-6A isoform X1 [Callorhinchus milii]	4.023	2.00820963132	0.000158767872045	0.00364885455424	yes	up	0.57	1.89	1.55	3.78	6.62	7.32	1.33666666667	5.90666666667
TRINITY_DN68487_c0_g1	DNA-directed RNA polymerase II subunit RPB3 [Denticeps clupeoides]	3.480	1.79891051994	0.000159145454322	0.00365522468084	yes	up	1.85	3.45	2.88	9.1	10.89	11.43	2.72666666667	10.4733333333
TRINITY_DN10129_c0_g1	regulator of MON1-CCZ1 complex-like [Carassius auratus]	4.413	2.14171652285	0.000159668028897	0.00366352942287	yes	up	0.27	0.34	0.47	1.33	1.76	2.18	0.36	1.75666666667
TRINITY_DN27545_c1_g1	high mobility group protein B2a [Periophthalmus magnuspinnatus]	3.150	1.65517765779	0.000159732160622	0.00366352942287	yes	up	16.07	31.62	29.18	62.4	97.52	106.52	25.6233333333	88.8133333333
TRINITY_DN11965_c0_g1	roundabout homolog 1-like isoform X4 [Acanthochromis polyacanthus]	3.701	1.88806273908	0.000159808941971	0.00366352942287	yes	up	0.29	0.23	0.48	1.27	1.25	1.58	0.333333333333	1.36666666667
TRINITY_DN75078_c0_g1	LOW QUALITY PROTEIN: 60S ribosomal protein L23a [Thalassophryne amazonica]	3.345	1.74198129882	0.000159967671602	0.00366354102384	yes	up	84.4	202.42	188.71	396.86	680.94	679.82	158.51	585.873333333
TRINITY_DN10267_c0_g1	PREDICTED: N-fatty-acyl-amino acid synthase/hydrolase PM20D1 [Paralichthys olivaceus]	4.286	2.09950197439	0.000160010719369	0.00366354102384	yes	up	0.41	1.21	1.18	3.71	4.9	4.8	0.933333333333	4.47
TRINITY_DN4730_c0_g1	PREDICTED: ADAMTS-like protein 1 isoform X3 [Nothobranchius furzeri]	3.095	1.62981618664	0.000160386918133	0.00366670461612	yes	up	0.65	0.91	1.07	2.88	3	3.2	0.876666666667	3.02666666667
TRINITY_DN68632_c0_g1	T-complex protein 1 subunit delta [Anarrhichthys ocellatus]	3.374	1.75433302591	0.000160465656765	0.00366670461612	yes	up	4.63	11.17	10.04	22.07	37.62	36.5	8.61333333333	32.0633333333
TRINITY_DN11772_c0_g1	serine/threonine-protein kinase OSR1 [Electrophorus electricus]	4.502	2.17047093969	0.000160483950717	0.00366670461612	yes	up	0.26	0.75	0.53	2.53	3.04	2.12	0.513333333333	2.56333333333
TRINITY_DN29617_c0_g1	COP9 signalosome complex subunit 5 [Rhincodon typus]	4.214	2.07529542698	0.000160551784367	0.00366670461612	yes	up	1.01	1.25	2.69	6.07	8.11	9.23	1.65	7.80333333333
TRINITY_DN16165_c0_g1		4.190	2.066891689	0.000160787836495	0.00366979335409	yes	up	2.13	2.34	2.91	7.57	8.28	11.61	2.46	9.15333333333
TRINITY_DN5565_c0_g1	mitochondrial import receptor subunit TOM20 homolog B [Esox lucius]	4.161	2.0568474696	0.000160985014483	0.00367199152083	yes	up	6.8	17.21	17.17	28.19	74.04	84.58	13.7266666667	62.27
TRINITY_DN21003_c0_g1	kynurenine--oxoglutarate transaminase 3-like isoform X1 [Petromyzon marinus]	3.130	1.64615607818	0.000161262847442	0.00367602548421	yes	up	3.28	6.22	5.92	15.38	18.21	19.1	5.14	17.5633333333
TRINITY_DN9547_c0_g2	hypothetical protein cypCar_00015090 [Cyprinus carpio]	3.311	1.72705544682	0.000161623950761	0.00367921919865	yes	up	2.34	4.67	5.35	14.07	9.6	12.73	4.12	12.1333333333
TRINITY_DN47301_c0_g1		3.521	1.81613731072	0.000161681086419	0.00367921919865	yes	up	1.04	1.36	1.34	3.08	5.15	6.12	1.24666666667	4.78333333333
TRINITY_DN52913_c0_g2	1-phosphatidylinositol 3-phosphate 5-kinase isoform X3 [Erpetoichthys calabaricus]	6.115	2.61230853477	0.000161706150913	0.00367921919865	yes	up	0.09	0.19	0.12	0.74	0.9	0.98	0.133333333333	0.873333333333
TRINITY_DN32407_c0_g1	PREDICTED: glucosamine 6-phosphate N-acetyltransferase [Cyprinodon variegatus]	4.460	2.15719626473	0.000162791618804	0.00370057050191	yes	up	0.26	0.49	0.75	2.18	2.45	2.92	0.5	2.51666666667
TRINITY_DN43133_c0_g1	bromodomain-containing protein 9-like isoform X2 [Petromyzon marinus]	3.810	1.92992358903	0.000162980432898	0.00370057050191	yes	up	0.63	1.61	1.07	3.3	5.3	5.22	1.10333333333	4.60666666667
TRINITY_DN3266_c0_g4	lysosomal acid glucosylceramidase isoform X2 [Petromyzon marinus]	7.257	2.85933196921	0.000163045321627	0.00370057050191	yes	up	0.31	0.1	0.21	1.17	1.63	2.05	0.206666666667	1.61666666667
TRINITY_DN27864_c0_g2	DNA topoisomerase 3-beta-1 [Myripristis murdjan]	4.017	2.00594288896	0.000163051178032	0.00370057050191	yes	up	0.32	0.67	0.44	1.94	1.93	2.44	0.476666666667	2.10333333333
TRINITY_DN8230_c0_g1		4.994	2.32010823363	0.000163250914198	0.00370279519032	yes	up	0.22	0.66	0.47	1.51	2.64	3.21	0.45	2.45333333333
TRINITY_DN53135_c0_g1	ras GTPase-activating protein 1 isoform X2 [Petromyzon marinus]	3.930	1.97448022231	0.000164115263897	0.00372008223344	yes	up	0.34	0.52	0.45	1.1	2.19	2.27	0.436666666667	1.85333333333
TRINITY_DN1262_c0_g2		0.151	-2.72832035932	0.000164435845131	0.00372502956201	yes	down	9.29	3.7	2.8	2.47	0.19	0.17	5.26333333333	0.943333333333
TRINITY_DN10490_c0_g1	PREDICTED: presenilin-1-like isoform X2 [Pygocentrus nattereri]	3.581	1.84017306431	0.000164726988619	0.00372930428712	yes	up	2.56	4.12	5.53	9.46	20.35	18.07	4.07	15.96
TRINITY_DN5993_c0_g1	ectoderm-neural cortex protein 1-like [Rhincodon typus]	3.453	1.78772736824	0.000164960341075	0.00373161632145	yes	up	2.72	5.86	5.73	18.83	18.15	20	4.77	18.9933333333
TRINITY_DN63901_c0_g1	60S ribosomal protein L19-like [Sphaeramia orbicularis]	3.257	1.70367714942	0.000165034124754	0.00373161632145	yes	up	65.37	148.17	137.11	295.59	483.53	483.25	116.883333333	420.79
TRINITY_DN15624_c0_g2	Glucose-induced degradation protein 4-like protein [Larimichthys crocea]	0.402	-1.31331441355	0.000165420634473	0.00373803400209	yes	down	11.42	10.65	11.78	5.37	4.71	5.16	11.2833333333	5.08
TRINITY_DN3142_c0_g4	DNA polymerase epsilon subunit 2 [Erpetoichthys calabaricus]	4.235	2.08227464107	0.000165764096507	0.00374214711454	yes	up	0.42	0.84	0.62	2.3	3.16	3.23	0.626666666667	2.89666666667
TRINITY_DN652_c0_g2		2.936	1.55404088983	0.000165813378322	0.00374214711454	yes	up	27.25	54.56	49.01	119.22	154.19	153.4	43.6066666667	142.27
TRINITY_DN58549_c0_g1		3.609	1.85147345853	0.000165911038426	0.00374214711454	yes	up	276.13	522.48	574.47	1244.7	2074.4	2329.66	457.693333333	1882.92
TRINITY_DN17753_c0_g1	periostin isoform X2 [Seriola lalandi dorsalis]	3.020	1.5944510518	0.00016672879417	0.0037582631721	yes	up	10.36	24.65	19.83	56.03	61.48	58.66	18.28	58.7233333333
TRINITY_DN10124_c0_g3		3.784	1.92003164759	0.000167711492462	0.00377601360754	yes	up	0.97	1.79	1.7	4.51	7.74	6.25	1.48666666667	6.16666666667
TRINITY_DN966_c0_g1	fructose-bisphosphate aldolase C-B [Mastacembelus armatus]	3.250	1.70059341863	0.000167723711773	0.00377601360754	yes	up	28.56	67.46	64.22	138.23	222.9	215.07	53.4133333333	192.066666667
TRINITY_DN1828_c0_g1	cubilin [Gadus morhua]	3.644	1.8653545831	0.000167942921861	0.00377861194525	yes	up	10.41	30.07	27.55	57.11	109.29	107.02	22.6766666667	91.14
TRINITY_DN4710_c0_g1	T-complex protein 1 subunit eta [Astyanax mexicanus]	3.334	1.73704182092	0.000168175530958	0.00378049534997	yes	up	3.4	6.83	7.07	14.51	22.88	26.18	5.76666666667	21.19
TRINITY_DN5496_c0_g1	DNA-directed RNA polymerase I subunit RPA2 [Larimichthys crocea]	3.161	1.66051052332	0.000168313738124	0.00378049534997	yes	up	1.35	3.14	2.18	6.77	8.14	8.47	2.22333333333	7.79333333333
TRINITY_DN21484_c0_g1	tryptophan 2,3-dioxygenase [Labrus bergylta]	4.100	2.0356351657	0.000168338176088	0.00378049534997	yes	up	0.59	1.52	1.55	5	5.04	6.81	1.22	5.61666666667
TRINITY_DN49474_c0_g1	PREDICTED: MAM and LDL-receptor class A domain-containing protein 1-like [Lepisosteus oculatus]	4.367	2.12661568217	0.000169388964511	0.00380174837489	yes	up	0.23	0.61	0.44	1.32	2.32	2.43	0.426666666667	2.02333333333
TRINITY_DN7711_c0_g2	ectonucleotide pyrophosphatase/phosphodiesterase family member 5 [Clupea harengus]	3.910	1.96700874758	0.000169678844517	0.00380590798261	yes	up	0.9	2.35	1.93	4.98	8.22	9.03	1.72666666667	7.41
TRINITY_DN30786_c0_g1		58.924	5.88078275019	0.000170126530276	0.00381359988187	yes	up	0	0.42	0	1.13	8.85	12.52	0.14	7.5
TRINITY_DN19724_c0_g1	ectonucleoside triphosphate diphosphohydrolase 6 [Amblyraja radiata]	3.971	1.98944961512	0.000170335581301	0.00381571283698	yes	up	0.47	1.31	1.41	3.67	5.79	4.7	1.06333333333	4.72
TRINITY_DN7216_c0_g1	protein phosphatase Slingshot homolog 2-like isoform X4 [Petromyzon marinus]	3.192	1.67446260504	0.000170430421737	0.00381571283698	yes	up	0.69	0.99	1.04	3.02	3.06	3.58	0.906666666667	3.22
TRINITY_DN1761_c0_g2	DNA topoisomerase 2-beta [Pangasianodon hypophthalmus]	3.386	1.75977535449	0.000170755294916	0.00381839076551	yes	up	0.61	1.78	1.37	3.95	4.9	5.2	1.25333333333	4.68333333333
TRINITY_DN4821_c0_g1	cytochrome P450 3A30-like [Amphiprion ocellaris]	3.078	1.62181523656	0.000170759811181	0.00381839076551	yes	up	4.34	9.5	9.46	25.16	26.86	28.62	7.76666666667	26.88
TRINITY_DN15590_c0_g1	LOW QUALITY PROTEIN: solute carrier family 2, facilitated glucose transporter member 8-like [Salarias fasciatus]	3.563	1.83306320581	0.000171101185112	0.00382367559411	yes	up	1.78	3.72	4.08	8.21	14.09	14.79	3.19333333333	12.3633333333
TRINITY_DN4283_c0_g1	ornithine aminotransferase, mitochondrial [Myripristis murdjan]	3.755	1.90892337513	0.000171560440259	0.00383158666698	yes	up	0.64	1.57	1.65	3.37	5.88	6.74	1.28666666667	5.33
TRINITY_DN5372_c0_g1	hypothetical protein DNTS_034916 [Danionella translucida]	3.166	1.6625453858	0.000171693988289	0.00383221824015	yes	up	1.39	3.03	2.75	7.66	8.79	8.92	2.39	8.45666666667
TRINITY_DN6935_c0_g1	protein TANC1 [Oncorhynchus mykiss]	3.633	1.86120263842	0.000171949543191	0.00383486245653	yes	up	0.3	0.89	0.54	1.94	2.57	2.38	0.576666666667	2.29666666667
TRINITY_DN1458_c0_g1	peroxiredoxin-2 [Cynoglossus semilaevis]	3.453	1.7879222094	0.000172023140081	0.00383486245653	yes	up	27.83	74.71	69.28	145.79	247.62	263.1	57.2733333333	218.836666667
TRINITY_DN17892_c0_g1	FAS-associated factor 2 [Amblyraja radiata]	4.351	2.12120703992	0.000172293083404	0.00383799525917	yes	up	0.47	0.9	0.39	1.67	3.15	3.33	0.586666666667	2.71666666667
TRINITY_DN3883_c0_g2	PREDICTED: lipid phosphate phosphohydrolase 1 isoform X2 [Latimeria chalumnae]	5.073	2.34286455342	0.000172384616153	0.00383799525917	yes	up	0.22	0.4	0.61	1.76	2.27	2.9	0.41	2.31
TRINITY_DN71600_c0_g1	hypothetical protein DNTS_015178 [Danionella translucida]	5.263	2.39579446284	0.000172479953961	0.00383799525917	yes	up	0.36	0.83	0.58	3.19	3.27	3.76	0.59	3.40666666667
TRINITY_DN6676_c0_g1	hypothetical protein AMELA_G00246150 [Ameiurus melas]	3.681	1.88012110095	0.000172858639757	0.00384181825816	yes	up	0.45	0.69	1.28	2.44	3.72	3.79	0.806666666667	3.31666666667
TRINITY_DN10812_c0_g1	ubiquitin-conjugating enzyme E2 D2 [Petromyzon marinus]	3.302	1.72325860725	0.000172862825702	0.00384181825816	yes	up	2.44	6.15	5.3	12.98	17.28	20.64	4.63	16.9666666667
TRINITY_DN39217_c0_g1	PREDICTED: ubiquinone biosynthesis monooxygenase COQ6, mitochondrial isoform X1 [Pundamilia nyererei]	4.667	2.22255787268	0.000173199842188	0.0038469597651	yes	up	0.39	1.07	1.1	2.76	5.88	4.47	0.853333333333	4.37
TRINITY_DN9341_c0_g1	puromycin-sensitive aminopeptidase isoform X1 [Petromyzon marinus]	3.572	1.83667655987	0.000173357166072	0.00384810626445	yes	up	0.57	1.02	1.22	3.09	4.1	3.99	0.936666666667	3.72666666667
TRINITY_DN33660_c0_g1	dual specificity mitogen-activated protein kinase kinase 4a isoform X6 [Pangasianodon hypophthalmus]	3.987	1.99545596692	0.000174068147097	0.00386153371537	yes	up	0.81	1.07	1.02	3.84	4.01	4.84	0.966666666667	4.23
TRINITY_DN68506_c0_g1		2.765	1.46712143592	0.000175079832308	0.0038785264729	yes	up	13.75	23.96	24.51	65.66	62.97	64.98	20.74	64.5366666667
TRINITY_DN1579_c1_g2	PREDICTED: mitogen-activated protein kinase 1 [Latimeria chalumnae]	4.641	2.21438708333	0.000175096378128	0.0038785264729	yes	up	0.23	0.32	0.59	2.23	2.25	1.62	0.38	2.03333333333
TRINITY_DN36118_c0_g1	LOW QUALITY PROTEIN: ubl carboxyl-terminal hydrolase 18-like [Perca flavescens]	0.181	-2.46927261629	0.000175153761165	0.0038785264729	yes	down	1.99	1.84	1.38	0.64	0.11	0.33	1.73666666667	0.36
TRINITY_DN27673_c0_g9		5.527	2.46661401048	0.000175392923274	0.00387962301532	yes	up	0.09	0.28	0.1	0.96	0.78	1.08	0.156666666667	0.94
TRINITY_DN27377_c0_g1	actin-related protein 2/3 complex subunit 3-like isoform X1 [Paramormyrops kingsleyae]	3.793	1.92324837012	0.000175416423559	0.00387962301532	yes	up	4.1	7.01	9.02	16.04	31.12	36.6	6.71	27.92
TRINITY_DN7286_c0_g1	protein DDI1 homolog 2 isoform X2 [Carassius auratus]	3.454	1.78847679831	0.000175970280145	0.00388950945866	yes	up	0.77	1.58	1.57	4.64	5.14	5.34	1.30666666667	5.04
TRINITY_DN3162_c0_g1	recombining binding protein suppressor of hairless [Paramormyrops kingsleyae]	3.644	1.86549237575	0.000176717519355	0.00390365568848	yes	up	0.41	1.1	0.78	3.14	3.27	2.93	0.763333333333	3.11333333333
TRINITY_DN18168_c0_g1	PREDICTED: malate dehydrogenase, mitochondrial [Poecilia formosa]	3.445	1.78463761539	0.000177403516941	0.00391480330452	yes	up	15.92	41.58	36.73	74.87	140.98	141.63	31.41	119.16
TRINITY_DN7058_c0_g1	PREDICTED: max-interacting protein 1 isoform X1 [Callorhinchus milii]	3.327	1.7341988224	0.000177501273834	0.00391480330452	yes	up	5.06	12.19	10.78	25.21	38.18	39.7	9.34333333333	34.3633333333
TRINITY_DN65846_c1_g1	PREDICTED: WD repeat-containing protein 46 [Stegastes partitus]	3.599	1.84748117709	0.000177544782325	0.00391480330452	yes	up	1.31	1.76	2.25	4.38	7.76	8.76	1.77333333333	6.96666666667
TRINITY_DN27115_c0_g1	ruvB-like 2 isoform X1 [Erpetoichthys calabaricus]	4.047	2.01681261862	0.000177667152712	0.00391513016183	yes	up	0.57	1.56	1.28	4.24	5.08	5.99	1.13666666667	5.10333333333
TRINITY_DN60919_c0_g1	PREDICTED: zinc finger protein basonuclin-1 [Cyprinus carpio]	3.855	1.94667379576	0.000177877747261	0.00391605701226	yes	up	0.36	0.31	0.32	1.32	1.18	1.65	0.33	1.38333333333
TRINITY_DN9283_c0_g1	long-chain-fatty-acid--CoA ligase 5 [Anabas testudineus]	3.312	1.72761939544	0.000177962069469	0.00391605701226	yes	up	2.5	3.2	3.68	11.33	10.06	12.25	3.12666666667	11.2133333333
TRINITY_DN7412_c0_g1	thyroglobulin isoform X1 [Oryzias melastigma]	3.371	1.75332836523	0.000178031929329	0.00391605701226	yes	up	1.29	3.36	2.68	8.67	9.52	9.59	2.44333333333	9.26
TRINITY_DN3813_c0_g2		2.960	1.56541197809	0.000178336135916	0.00391836347394	yes	up	17.96	28.51	30.97	74.12	92.74	88.06	25.8133333333	84.9733333333
TRINITY_DN36869_c0_g1	Dolichyl-diphosphooligosaccharide--protein glycosyltransferase 48 kDa subunit [Bagarius yarrelli]	4.171	2.0604282724	0.000178352056816	0.00391836347394	yes	up	0.76	0.94	1.28	3.51	4.84	5.37	0.993333333333	4.57333333333
TRINITY_DN72670_c0_g1	nuclear pore glycoprotein p62 [Gouania willdenowi]	3.259	1.70455270273	0.000179058063185	0.00393150164788	yes	up	1.16	2.21	1.69	5.04	5.73	7.4	1.68666666667	6.05666666667
TRINITY_DN19160_c0_g1	cytoplasmic dynein 1 light intermediate chain 2 isoform X1 [Kryptolebias marmoratus]	3.742	1.90367811368	0.000179390677838	0.00393643052202	yes	up	0.31	0.53	0.57	1.8	2.09	1.97	0.47	1.95333333333
TRINITY_DN55696_c0_g1	PREDICTED: E3 SUMO-protein ligase PIAS1-like isoform X1 [Austrofundulus limnaeus]	5.537	2.46905670886	0.000179558594597	0.00393774161309	yes	up	0.13	0.26	0.33	1.47	1.56	1.62	0.24	1.55
TRINITY_DN5316_c0_g1	PREDICTED: suppressor of cytokine signaling 5 [Latimeria chalumnae]	3.680	1.87965947768	0.000179881390382	0.00394188144687	yes	up	0.79	1.37	1.28	3.07	6.3	6.81	1.14666666667	5.39333333333
TRINITY_DN3870_c0_g1	secretory carrier-associated membrane protein 1 [Scleropages formosus]	3.974	1.990744395	0.000179963931565	0.00394188144687	yes	up	0.92	2.79	2.46	6.53	10	10.48	2.05666666667	9.00333333333
TRINITY_DN77618_c0_g1	PREDICTED: 60S ribosomal protein L34 [Cyprinodon variegatus]	3.445	1.78448458688	0.00018011282746	0.00394277051765	yes	up	112.46	295.02	235.45	524.24	942.53	972.31	214.31	813.026666667
TRINITY_DN16255_c0_g1	2-hydroxyacyl-CoA lyase 2 [Danio rerio]	3.352	1.74488188971	0.000180819927635	0.00395587058031	yes	up	1.55	2.31	2.25	4.64	9.02	8.54	2.03666666667	7.4
TRINITY_DN25231_c0_g7	exportin-T isoform X3 [Scleropages formosus]	4.172	2.06063249923	0.000181020034673	0.00395661167398	yes	up	0.42	0.46	0.21	1.34	1.43	2.09	0.363333333333	1.62
TRINITY_DN18573_c0_g1	protein FAM65A [Boleophthalmus pectinirostris]	6.512	2.70299600105	0.000181151478969	0.00395661167398	yes	up	0.19	0.02	0.14	19.21	1.41	0.84	0.116666666667	7.15333333333
TRINITY_DN2254_c1_g1	aquaporin-9 [Chanos chanos]	3.108	1.6358902674	0.00018119458261	0.00395661167398	yes	up	9.56	10.86	15.58	39.54	46.02	62.18	12	49.2466666667
TRINITY_DN24955_c0_g2	PREDICTED: YTH domain-containing protein 1 isoform X2 [Lates calcarifer]	4.837	2.27406638322	0.000181288547198	0.00395661167398	yes	up	0.44	0.86	1.1	2.99	4.61	4.5	0.8	4.03333333333
TRINITY_DN14366_c0_g1		3.843	1.94213213563	0.000181590002301	0.0039608163234	yes	up	4.02	8.16	8.36	16.49	34.57	35.15	6.84666666667	28.7366666667
TRINITY_DN40400_c0_g2	protein sprouty homolog 3-like [Acipenser ruthenus]	3.810	1.92980049772	0.000181721903531	0.00396101561032	yes	up	0.6	1.04	1.43	3.17	4.61	5.2	1.02333333333	4.32666666667
TRINITY_DN5029_c0_g1	PREDICTED: alpha-N-acetylgalactosaminidase-like [Latimeria chalumnae]	5.742	2.5214968021	0.000181895813877	0.00396101561032	yes	up	0.52	0.21	0.14	1.63	1.51	2.17	0.29	1.77
TRINITY_DN1937_c0_g1	PREDICTED: mucin-2-like [Callorhinchus milii]	3.450	1.78661709735	0.000181944524136	0.00396101561032	yes	up	8.76	25.69	23.21	53.61	84.19	83.88	19.22	73.8933333333
TRINITY_DN1601_c0_g2	lactase-phlorizin hydrolase [Electrophorus electricus]	3.250	1.70032770485	0.000182034367544	0.00396101561032	yes	up	2.66	4.81	5.07	11.08	15.43	18.52	4.18	15.01
TRINITY_DN55634_c0_g3		7.158	2.8396379017	0.00018231776972	0.00396361991487	yes	up	0.03	0.47	0.24	1.52	1.81	2.56	0.246666666667	1.96333333333
TRINITY_DN12650_c0_g1		3.998	1.99945155094	0.00018237180962	0.00396361991487	yes	up	64.83	211.97	171.7	325.08	857.31	785.02	149.5	655.803333333
TRINITY_DN45984_c0_g1		3.431	1.77869072063	0.000182557383123	0.00396528578474	yes	up	0.42	0.62	0.44	1.6	1.78	2.14	0.493333333333	1.84
TRINITY_DN15773_c0_g1	U1 small nuclear ribonucleoprotein 70 kDa [Rhincodon typus]	3.263	1.70602468437	0.000183401615066	0.00397969822886	yes	up	3.86	8.56	8.39	19.82	28.98	26.63	6.93666666667	25.1433333333
TRINITY_DN29884_c0_g1		3.966	1.98786266921	0.000183678502288	0.00397969822886	yes	up	0.3	1.02	0.79	1.55	3.34	3.61	0.703333333333	2.83333333333
TRINITY_DN78959_c0_g1	40S ribosomal protein S2 [Callorhinchus milii]	3.455	1.78861992493	0.000183708187346	0.00397969822886	yes	up	86.91	228.29	200.63	400.96	761.66	799.03	171.943333333	653.883333333
TRINITY_DN10003_c0_g2		4.508	2.1723287442	0.000183748001514	0.00397969822886	yes	up	0.23	0.19	0.26	0.9	1.1	1.39	0.226666666667	1.13
TRINITY_DN35147_c0_g1	S-formylglutathione hydrolase isoform X1 [Petromyzon marinus]	4.233	2.08168657664	0.00018376751793	0.00397969822886	yes	up	1.22	4.37	3.77	8.5	17.65	17.47	3.12	14.54
TRINITY_DN11015_c0_g1	inositol monophosphatase 3 [Sparus aurata]	4.648	2.21659610956	0.000184100310923	0.00398355251876	yes	up	0.5	1.02	0.87	2.83	3.87	5.39	0.796666666667	4.03
TRINITY_DN30177_c0_g2	cytochrome b561 isoform X1 [Anabas testudineus]	4.046	2.0163458219	0.000184164347024	0.00398355251876	yes	up	1.97	5.21	6.2	10.54	26.25	22.73	4.46	19.84
TRINITY_DN19414_c0_g1	carboxypeptidase M isoform X1 [Pangasianodon hypophthalmus]	3.363	1.7496281907	0.000184949162961	0.00399815280785	yes	up	1.17	26.02	6.82	17.67	16.95	23.38	11.3366666667	19.3333333333
TRINITY_DN3420_c0_g1	Lysine-specific histone demethylase 1A [Anabarilius grahami]	3.190	1.67371733279	0.000185207843641	0.00400136874772	yes	up	1.51	2.89	3.09	7.28	9.38	9.9	2.49666666667	8.85333333333
TRINITY_DN17703_c0_g1	cleft lip and palate transmembrane protein 1-like protein isoform X1 [Scleropages formosus]	3.781	1.91881813949	0.000186589519022	0.0040288284997	yes	up	0.86	0.86	0.94	2.63	3.81	4.47	0.886666666667	3.63666666667
TRINITY_DN6108_c0_g1	PREDICTED: D-2-hydroxyglutarate dehydrogenase, mitochondrial isoform X2 [Ictalurus punctatus]	3.713	1.89266254553	0.000186773127163	0.00403040244294	yes	up	1.1	1.02	1.11	3.2	4.91	4.87	1.07666666667	4.32666666667
TRINITY_DN34697_c0_g1	PREDICTED: PHD finger protein 14-like isoform X1 [Salmo salar]	3.610	1.85179922012	0.000187044844796	0.00403266585639	yes	up	0.78	1.34	1.2	3.23	5.33	4.53	1.10666666667	4.36333333333
TRINITY_DN16078_c0_g1	Bone morphogenetic protein 3, partial [Acipenser ruthenus]	4.518	2.175792885	0.000187099566846	0.00403266585639	yes	up	0.24	0.38	0.36	1.19	1.79	1.82	0.326666666667	1.6
TRINITY_DN3926_c0_g1	PREDICTED: receptor-type tyrosine-protein phosphatase N2 isoform X2 [Lepisosteus oculatus]	3.217	1.68577225432	0.000188006568201	0.00404981722413	yes	up	1.19	2.83	2.75	7.19	7.91	9.27	2.25666666667	8.12333333333
TRINITY_DN31642_c0_g1	ubiquitin-conjugating enzyme E2 D2-like [Labrus bergylta]	6.559	2.71357655619	0.000188423939239	0.00405481622319	yes	up	0.09	0.43	0.14	1.53	1.65	1.53	0.22	1.57
TRINITY_DN58341_c0_g1	NADP-dependent malic enzyme, mitochondrial [Oreochromis niloticus]	3.198	1.67735031122	0.000188461406703	0.00405481622319	yes	up	6.38	15.49	13.83	31.23	45.5	49.91	11.9	42.2133333333
TRINITY_DN4802_c0_g1	3-ketoacyl- mitochondrial [Labeo rohita]	3.479	1.7985219112	0.000189355901685	0.0040676488849	yes	up	53.69	146.68	130.28	265.01	493.17	519.64	110.216666667	425.94
TRINITY_DN3969_c0_g1	glycosylphosphatidylinositol anchor attachment 1 protein [Petromyzon marinus]	5.500	2.45947917725	0.000189364198199	0.0040676488849	yes	up	0.09	0.17	0.18	0.86	0.92	0.95	0.146666666667	0.91
TRINITY_DN15658_c0_g2	small G protein signaling modulator 3 isoform X1 [Erpetoichthys calabaricus]	4.881	2.28728632005	0.000189393057354	0.0040676488849	yes	up	0.15	0.31	0.15	0.93	1.06	1.21	0.203333333333	1.06666666667
TRINITY_DN13883_c0_g1	ATP-dependent DNA helicase PIF1 [Rhincodon typus]	4.439	2.15026723969	0.000189574797581	0.00406915149242	yes	up	0.28	0.73	0.33	3.14	1.81	3.07	0.446666666667	2.67333333333
TRINITY_DN408_c0_g1	serine/threonine-protein phosphatase PP1-gamma catalytic subunit isoform X2 [Petromyzon marinus]	3.434	1.77992661867	0.00019051742747	0.00408697491432	yes	up	1.31	3.63	3.19	7.73	10.98	12.34	2.71	10.35
TRINITY_DN27621_c0_g1	eukaryotic translation initiation factor 3 subunit G [Callorhinchus milii]	3.591	1.84432389717	0.00019099332686	0.00409477094877	yes	up	4.83	8.23	7.73	13.35	32.09	35.1	6.93	26.8466666667
TRINITY_DN2258_c0_g1	methionine aminopeptidase 2-like isoform X1 [Etheostoma spectabile]	0.401	-1.31993800684	0.000191579672675	0.00410492431081	yes	down	14.48	16.88	16.84	8.1	7.55	6.12	16.0666666667	7.25666666667
TRINITY_DN12979_c0_g1	kielin/chordin-like protein isoform X2 [Oryzias latipes]	4.105	2.0372981612	0.000191785333676	0.00410691369832	yes	up	0.7	1.64	1.57	3.92	6.6	7.15	1.30333333333	5.89
TRINITY_DN68246_c0_g1	pre-mRNA-processing factor 19 [Oryzias melastigma]	3.830	1.93718894099	0.000192405899748	0.00411625536917	yes	up	1.05	3.48	2.91	7.66	11.42	12.61	2.48	10.5633333333
TRINITY_DN8830_c0_g2	dual specificity tyrosine-phosphorylation-regulated kinase 2 isoform X2 [Paramormyrops kingsleyae]	3.804	1.92764497214	0.00019245729767	0.00411625536917	yes	up	0.25	0.45	0.52	1.67	1.71	1.82	0.406666666667	1.73333333333
TRINITY_DN17383_c0_g1	phosphorylase b kinase regulatory subunit beta isoform X1 [Danio rerio]	4.601	2.20184552602	0.000192560787103	0.00411625536917	yes	up	0.09	0.26	0.15	0.74	0.75	1.06	0.166666666667	0.85
TRINITY_DN4989_c0_g1	splicing regulatory glutamine/lysine-rich protein 1 [Amblyraja radiata]	3.397	1.76436674962	0.000192869025561	0.00411905670567	yes	up	2.42	5.36	6.84	14.89	20.31	20.44	4.87333333333	18.5466666667
TRINITY_DN4787_c1_g1	zinc finger protein ZIC 1 [Cynoglossus semilaevis]	4.877	2.2859346861	0.000192918132161	0.00411905670567	yes	up	0.09	0.32	0.21	1.1	0.98	1.32	0.206666666667	1.13333333333
TRINITY_DN3120_c0_g1	actin, cytoplasmic 2 [Periophthalmus magnuspinnatus]	3.087	1.6261545214	0.000193121820141	0.00412098871068	yes	up	86.1	188.68	197.6	435.17	589.76	604.1	157.46	543.01
TRINITY_DN61236_c0_g1	PREDICTED: histone acetyltransferase KAT2B isoform X3 [Latimeria chalumnae]	4.120	2.04266350496	0.000194718910453	0.004152634573	yes	up	0.27	0.62	0.38	1.69	2.02	2.03	0.423333333333	1.91333333333
TRINITY_DN10652_c0_g1	beta-1,3-glucan-binding protein-like [Petromyzon marinus]	3.128	1.64534516859	0.000194900707963	0.00415407808706	yes	up	16.15	37.17	37.59	88.54	114.01	115.6	30.3033333333	106.05
TRINITY_DN18215_c0_g1	uncharacterized protein LOC104925091 [Larimichthys crocea]	0.296	-1.75396206675	0.000195401753499	0.00416232032439	yes	down	20.25	11.1	10.02	8.89	2.7	2.44	13.79	4.67666666667
TRINITY_DN2816_c0_g1	uroporphyrinogen decarboxylase [Electrophorus electricus]	4.100	2.03574315421	0.000195968933259	0.00417196084583	yes	up	1.34	2.48	3.73	6.13	13.52	14.4	2.51666666667	11.35
TRINITY_DN14477_c0_g1	replication protein A 70 kDa DNA-binding subunit [Erpetoichthys calabaricus]	3.682	1.88065439182	0.000196277504217	0.00417237460245	yes	up	0.94	3.3	2.11	7.03	9.51	9.45	2.11666666667	8.66333333333
TRINITY_DN44366_c0_g3	PREDICTED: THO complex subunit 4 [Poecilia reticulata]	3.340	1.7397695618	0.000196352796681	0.00417237460245	yes	up	4.09	8.68	6.25	17.27	25.11	27.15	6.34	23.1766666667
TRINITY_DN34579_c0_g3		8.388	3.06839956721	0.00019648607695	0.00417237460245	yes	up	0.11	0.23	0.1	1.23	0.89	1.84	0.146666666667	1.32
TRINITY_DN2815_c0_g1	carbonic anhydrase isoform X1 [Larimichthys crocea]	0.415	-1.2698525332	0.000196629618223	0.00417237460245	yes	down	55.94	72.58	69.73	30.81	30.41	29.37	66.0833333333	30.1966666667
TRINITY_DN10684_c0_g1	uncharacterized protein LOC116944661 isoform X1 [Petromyzon marinus]	3.241	1.6965933192	0.000196656078315	0.00417237460245	yes	up	0.88	1.95	1.34	4.77	4.93	5.56	1.39	5.08666666667
TRINITY_DN11614_c0_g1	alpha-soluble NSF attachment protein [Perca flavescens]	3.734	1.90068016745	0.000196831892779	0.00417237460245	yes	up	0.74	1.77	1.98	4.84	6.79	7.07	1.49666666667	6.23333333333
TRINITY_DN3321_c0_g1	carboxypeptidase A1-like isoform X2 [Electrophorus electricus]	5.755	2.52493433245	0.000196855812568	0.00417237460245	yes	up	1.46	2.01	1.94	4.66	14.74	14.24	1.80333333333	11.2133333333
TRINITY_DN9100_c0_g1		3.797	1.92478157707	0.000196905273239	0.00417237460245	yes	up	0.3	0.74	0.4	1.93	2.29	2.02	0.48	2.08
TRINITY_DN12783_c0_g1	V-type proton ATPase subunit C 1-A [Takifugu rubripes]	3.695	1.88569955441	0.000197729605634	0.00418261331217	yes	up	1.39	4.16	4.06	10.73	13.08	15.96	3.20333333333	13.2566666667
TRINITY_DN1263_c0_g1	chitin-binding domain protein cbd-1-like [Erpetoichthys calabaricus]	4.039	2.01385405179	0.000197744358929	0.00418261331217	yes	up	0.89	2.92	3.85	13.69	11.5	10.5	2.55333333333	11.8966666667
TRINITY_DN2174_c0_g1	alpha-actinin-3b [Pangasianodon hypophthalmus]	3.324	1.73297841479	0.000197907402647	0.00418261331217	yes	up	3.55	9.17	8.81	18.98	29.08	31.37	7.17666666667	26.4766666667
TRINITY_DN13114_c0_g1	hypothetical protein DNTS_035801, partial [Danionella translucida]	2.890	1.53111695769	0.000198151603817	0.00418261331217	yes	up	0.55	0.94	0.76	2.33	2.17	2.74	0.75	2.41333333333
TRINITY_DN571_c0_g4		3.545	1.82576266407	0.000198202326509	0.00418261331217	yes	up	12.78	33.67	28.44	60.45	113.01	116.92	24.9633333333	96.7933333333
TRINITY_DN7408_c0_g1	PREDICTED: 5'-AMP-activated protein kinase subunit gamma-2 isoform X4 [Lepisosteus oculatus]	3.106	1.63509080675	0.000198228904478	0.00418261331217	yes	up	1.59	2.58	3.44	7.23	10.75	9.38	2.53666666667	9.12
TRINITY_DN13890_c0_g1	serine--tRNA ligase, mitochondrial [Amblyraja radiata]	4.270	2.09410729175	0.000198297396065	0.00418261331217	yes	up	0.68	1.19	2.07	4.25	6.93	7.55	1.31333333333	6.24333333333
TRINITY_DN15827_c0_g1	COP9 signalosome complex subunit 6 [Erpetoichthys calabaricus]	3.557	1.83064570322	0.000198420815583	0.00418261331217	yes	up	4.55	7.83	7.77	13.8	28.43	35.57	6.71666666667	25.9333333333
TRINITY_DN3596_c0_g1	stonin-2-like [Scleropages formosus]	3.586	1.8423132202	0.000198464019128	0.00418261331217	yes	up	1.73	3.66	2.74	6.95	12.33	12.46	2.71	10.58
TRINITY_DN4693_c0_g1	T-complex protein 1 subunit zeta isoform X1 [Chanos chanos]	3.392	1.76209407082	0.000198537408071	0.00418261331217	yes	up	3.55	8.97	8.78	19.14	30.46	30.54	7.1	26.7133333333
TRINITY_DN10467_c0_g1		3.170	1.66426990471	0.000199352316427	0.00419735206895	yes	up	1.68	2.53	1.92	5.42	7.57	9.6	2.04333333333	7.53
TRINITY_DN3522_c0_g3	PREDICTED: adenosine 3'-phospho 5'-phosphosulfate transporter 1 [Pygocentrus nattereri]	4.343	2.11880227672	0.000199553359449	0.00419915635688	yes	up	0.58	1.84	2.49	5.28	8.46	10.17	1.63666666667	7.97
TRINITY_DN17399_c0_g2	olfactomedin-4-like [Seriola dumerili]	0.134	-2.89754737093	0.000200339186701	0.00421114991996	yes	down	7.12	1.55	2.5	1.42	0.26	0.05	3.72333333333	0.576666666667
TRINITY_DN879_c0_g1	PREDICTED: sushi domain-containing protein 2-like [Lates calcarifer]	0.345	-1.53489567991	0.000200479110868	0.00421114991996	yes	down	45.87	38.63	38.53	30.37	9.84	8.92	41.01	16.3766666667
TRINITY_DN9043_c0_g1	LOW QUALITY PROTEIN: DNA-directed RNA polymerase III subunit RPC2 [Sphaeramia orbicularis]	3.281	1.7140068694	0.00020053467867	0.00421114991996	yes	up	2.09	4.15	4.62	8.12	15.52	13.76	3.62	12.4666666667
TRINITY_DN5990_c0_g1	40S ribosomal protein S3a [Betta splendens]	3.497	1.80619025225	0.000200586033436	0.00421114991996	yes	up	38.15	108.32	88.86	184.5	347.19	374.29	78.4433333333	301.993333333
TRINITY_DN44800_c2_g1		0.012	-6.36085566937	0.000200804299478	0.00421330243123	yes	down	5.46	0.47	0.44	0	0	0	2.12333333333	0
TRINITY_DN12335_c0_g3	PREDICTED: flexible cuticle protein 12-like [Cyprinus carpio]	2.814	1.49242644336	0.000201042687736	0.00421587442647	yes	up	106.15	188.63	181.6	416.55	518.58	552.37	158.793333333	495.833333333
TRINITY_DN32382_c0_g1	PREDICTED: toll-like receptor 13 [Pygocentrus nattereri]	3.845	1.9428070126	0.000201266410681	0.00421657533604	yes	up	0.27	0.94	0.63	2.31	2.56	3.02	0.613333333333	2.63
TRINITY_DN330_c0_g1	annexin A11a isoform X1 [Esox lucius]	3.152	1.65631884783	0.000201399428313	0.00421657533604	yes	up	32	81.36	68.85	167.02	233.78	244.31	60.7366666667	215.036666667
TRINITY_DN3248_c0_g1		4.547	2.1850169561	0.000201423593818	0.00421657533604	yes	up	4.44	15.77	10.72	30.97	53.96	72.59	10.31	52.5066666667
TRINITY_DN30800_c0_g1	PREDICTED: arginine/serine-rich coiled-coil protein 2 [Callorhinchus milii]	3.735	1.90126924779	0.000201740043867	0.00422077273387	yes	up	1.64	1.33	1.26	4.88	5.5	6.79	1.41	5.72333333333
TRINITY_DN50062_c0_g1	60S ribosomal protein L18 [Astyanax mexicanus]	3.827	1.93613842847	0.000201951608408	0.00422277217259	yes	up	46.01	145.57	135.51	243.98	578.61	554.16	109.03	458.916666667
TRINITY_DN16651_c0_g5	PREDICTED: general transcription factor IIE subunit 2-like isoform X1 [Neolamprologus brichardi]	3.589	1.84351629127	0.000202233752195	0.00422624426803	yes	up	0.86	0.84	1.22	3.85	4.02	3.81	0.973333333333	3.89333333333
TRINITY_DN10466_c0_g1	RUN and FYVE domain-containing protein 2 isoform X6 [Paramormyrops kingsleyae]	4.012	2.0043524369	0.000203344980169	0.00424702849001	yes	up	0.36	0.81	0.99	2.96	4.02	2.9	0.72	3.29333333333
TRINITY_DN7146_c0_g1	double-stranded RNA-specific editase 1 isoform X2 [Erpetoichthys calabaricus]	3.356	1.74667406842	0.000203603884473	0.00424999759767	yes	up	5.44	14.44	12.01	26.55	44.01	47.58	10.63	39.38
TRINITY_DN4403_c0_g3	hypothetical protein PFLUV_G00195000 [Perca fluviatilis]	3.994	1.99792220142	0.00020508643817	0.00427849094278	yes	up	0.9	2.82	1.89	5.49	8.32	9.04	1.87	7.61666666667
TRINITY_DN8737_c0_g1	opioid growth factor receptor-like [Seriola dumerili]	0.273	-1.87489419624	0.000205519302562	0.00428258067023	yes	down	9.11	4.18	4.07	3.39	0.98	1.01	5.78666666667	1.79333333333
TRINITY_DN5245_c0_g1	PREDICTED: paramyosin, long form-like [Cyprinus carpio]	2.966	1.56845449096	0.00020560364148	0.00428258067023	yes	up	8.78	19.23	18.79	46.51	51.22	57.92	15.6	51.8833333333
TRINITY_DN3930_c0_g1	U4/U6.U5 small nuclear ribonucleoprotein 27 kDa protein [Pangasianodon hypophthalmus]	4.638	2.21340698851	0.000205694150857	0.00428258067023	yes	up	2.34	3.07	5.53	8.48	22.04	24.98	3.64666666667	18.5
TRINITY_DN16002_c1_g1	PREDICTED: aromatic-L-amino-acid decarboxylase [Lepisosteus oculatus]	3.480	1.79895793376	0.000205753037914	0.00428258067023	yes	up	0.77	1.28	0.6	2.94	3.46	3.6	0.883333333333	3.33333333333
TRINITY_DN7846_c0_g1	hypothetical protein E3U43_007834 [Larimichthys crocea]	0.298	-1.74862120997	0.000206736710626	0.00430059612207	yes	down	28.45	39.49	40.32	11.7	10.5	13.01	36.0866666667	11.7366666667
TRINITY_DN68532_c0_g1	TFIIH basal transcription factor complex helicase XPB subunit-like, partial [Scleropages formosus]	4.087	2.03098302089	0.000207607790764	0.00431625015132	yes	up	0.4	0.93	1.38	2.99	4.67	4.74	0.903333333333	4.13333333333
TRINITY_DN2271_c0_g1	hypothetical protein CCH79_00010939 [Gambusia affinis]	3.260	1.70484632252	0.00020829197495	0.00432752250695	yes	up	21.08	39.81	45.28	80.7	151.37	148.49	35.39	126.853333333
TRINITY_DN78615_c0_g1		10.687	3.41771767743	0.000208387730873	0.00432752250695	yes	up	0.63	0.16	0.21	2.62	4.82	3.74	0.333333333333	3.72666666667
TRINITY_DN12271_c0_g1	slit homolog 2 protein-like isoform X7 [Acipenser ruthenus]	3.601	1.84846791606	0.000208627859299	0.00433003910486	yes	up	0.26	0.51	0.49	1.21	1.92	1.86	0.42	1.66333333333
TRINITY_DN19004_c0_g1	ubiquitin carboxyl-terminal hydrolase 4 isoform X2 [Rhincodon typus]	3.368	1.75187165732	0.000209320836295	0.00434194628175	yes	up	0.66	1.03	1.23	2.91	3.9	4.07	0.973333333333	3.62666666667
TRINITY_DN8381_c0_g1	E3 ubiquitin ligase RNF157-like isoform X1 [Petromyzon marinus]	3.576	1.83829460409	0.000209559292426	0.00434441713067	yes	up	1.42	3.55	2.95	6.78	12.12	12.11	2.64	10.3366666667
TRINITY_DN5424_c0_g1	protein ABHD18 isoform X1 [Amblyraja radiata]	4.096	2.03413082517	0.000210598042066	0.0043573670825	yes	up	0.68	0.89	1.15	2.57	4.6	5	0.906666666667	4.05666666667
TRINITY_DN11810_c0_g1	mRNA export factor-like [Scleropages formosus]	3.819	1.93338244603	0.000210617677965	0.0043573670825	yes	up	1.78	5.26	3.21	8.6	17.36	16.7	3.41666666667	14.22
TRINITY_DN55634_c0_g2		5.881	2.5560291083	0.000210716777234	0.0043573670825	yes	up	0.32	0.66	0.83	1.58	5.31	4.66	0.603333333333	3.85
TRINITY_DN22364_c0_g3	N-acetylgalactosaminyltransferase 7-like isoform X1 [Carassius auratus]	10.433	3.38310629504	0.00021074736841	0.0043573670825	yes	up	0	0.08	0.21	0.84	1.49	1.16	0.0966666666667	1.16333333333
TRINITY_DN19782_c0_g1	laminin subunit alpha-5 isoform X1 [Astyanax mexicanus]	3.086	1.62593632374	0.000210973589107	0.0043573670825	yes	up	0.34	0.53	0.61	1.54	1.62	1.89	0.493333333333	1.68333333333
TRINITY_DN4593_c0_g1	clathrin light chain B isoform X2 [Pangasianodon hypophthalmus]	3.357	1.74734535584	0.000210975710118	0.0043573670825	yes	up	3.21	7.29	6.29	15.52	25.77	20.86	5.59666666667	20.7166666667
TRINITY_DN51186_c0_g1	short transient receptor potential channel 4b [Danio rerio]	3.373	1.75413249142	0.000211021815362	0.0043573670825	yes	up	0.43	0.72	0.58	1.59	2.39	2.4	0.576666666667	2.12666666667
TRINITY_DN2502_c0_g2	GTP-binding protein SAR1b [Amphiprion ocellaris]	3.430	1.7783986706	0.000211745477154	0.00436983126436	yes	up	2.83	6.34	5.71	10.86	20.99	22.9	4.96	18.25
TRINITY_DN65296_c0_g1	ATPase family AAA domain-containing protein 1-A-like [Myripristis murdjan]	4.375	2.1292260353	0.0002124988198	0.00438289350482	yes	up	0.51	1.78	1.82	5.05	7.09	7.94	1.37	6.69333333333
TRINITY_DN15573_c0_g1	solute carrier family 2, facilitated glucose transporter member 8 [Oryzias latipes]	3.456	1.78898851102	0.000214081968425	0.00441304642046	yes	up	2.51	7.05	6.09	13.7	22.66	23.5	5.21666666667	19.9533333333
TRINITY_DN45730_c0_g1	PREDICTED: mediator of RNA polymerase II transcription subunit 15 isoform X2 [Poecilia latipinna]	3.753	1.9081807618	0.000215557583636	0.00444094978761	yes	up	0.55	1.03	1.52	3.4	4.2	5.42	1.03333333333	4.34
TRINITY_DN12970_c0_g1	PREDICTED: tubulin polymerization-promoting protein family member 3 [Latimeria chalumnae]	3.587	1.84282723454	0.000215860256165	0.00444467011618	yes	up	0.32	0.74	0.81	2.3	2.44	2.81	0.623333333333	2.51666666667
TRINITY_DN4545_c0_g1	PREDICTED: cysteine desulfurase, mitochondrial [Lepisosteus oculatus]	3.612	1.85295204379	0.000216054055689	0.00444614575654	yes	up	2.3	7.02	5.55	13.51	24.72	21.05	4.95666666667	19.76
TRINITY_DN29560_c0_g2	ubiquitin-conjugating enzyme E2 G2 [Pangasianodon hypophthalmus]	4.753	2.24890604638	0.000216684160223	0.00445593725146	yes	up	0.84	1.57	1.27	5.9	5.99	7.38	1.22666666667	6.42333333333
TRINITY_DN18025_c0_g1		3.995	1.99833150167	0.000216774664112	0.00445593725146	yes	up	0.35	1.02	0.64	2.28	3.28	3.12	0.67	2.89333333333
TRINITY_DN65857_c0_g1	PREDICTED: chymotrypsin-like elastase family member 2A [Hippocampus comes]	2.915	1.54336359439	0.000217272935075	0.00446213258038	yes	up	7.63	12.84	14.92	35.71	39.34	40.55	11.7966666667	38.5333333333
TRINITY_DN4005_c0_g2	PREDICTED: androgen-dependent TFPI-regulating protein-like isoform X2 [Latimeria chalumnae]	3.637	1.8628496213	0.000217321202753	0.00446213258038	yes	up	1.85	3.14	1.94	7.61	11.42	8.31	2.31	9.11333333333
TRINITY_DN11068_c0_g1	histone H4 transcription factor isoform X1 [Erpetoichthys calabaricus]	4.084	2.03009108712	0.000218153988942	0.00447670677195	yes	up	0.65	0.94	1.1	2.5	5.1	4.36	0.896666666667	3.98666666667
TRINITY_DN2262_c0_g1	LOW QUALITY PROTEIN: epidermal retinol dehydrogenase 2 [Parambassis ranga]	3.016	1.59270043064	0.000218522462839	0.00448174182377	yes	up	11.89	23.61	18.59	44.63	65.07	70.45	18.03	60.05
TRINITY_DN2030_c0_g1		3.919	1.97038816393	0.000219349212146	0.00449293178971	yes	up	44.72	144.38	152.62	320.53	560.73	627.61	113.906666667	502.956666667
TRINITY_DN10465_c0_g1		3.808	1.92897146655	0.000219381398741	0.00449293178971	yes	up	0.84	2.86	2.11	6.69	8.29	9.67	1.93666666667	8.21666666667
TRINITY_DN10716_c0_g2	LOW QUALITY PROTEIN: neuronal PAS domain-containing protein 3, partial [Trematomus bernacchii]	3.829	1.93715579288	0.000219438323319	0.00449293178971	yes	up	0.44	0.62	0.3	1.01	2.68	1.84	0.453333333333	1.84333333333
TRINITY_DN14566_c0_g1	deoxyhypusine synthase [Rhincodon typus]	4.133	2.04729425608	0.000219822391149	0.00449826550163	yes	up	0.7	1.58	1.36	3.58	6.41	6.47	1.21333333333	5.48666666667
TRINITY_DN390_c0_g1	annexin A4-like isoform X3 [Petromyzon marinus]	3.337	1.73863787227	0.000221163304974	0.00452316233386	yes	up	3.65	6.93	9.27	16.66	27.69	29.29	6.61666666667	24.5466666667
TRINITY_DN13370_c0_g1	heat shock cognate 70 kDa protein-like [Astyanax mexicanus]	2.849	1.5103506781	0.000221427010337	0.00452601284913	yes	up	5.85	11.83	10.25	27.65	31.08	30.19	9.31	29.64
TRINITY_DN60551_c0_g3	serine/arginine-rich splicing factor 4 isoform X2 [Amblyraja radiata]	3.125	1.64373937207	0.000221637638355	0.00452777586233	yes	up	9.43	22.56	19.53	48.31	65.36	65.41	17.1733333333	59.6933333333
TRINITY_DN6949_c0_g1	cholesterol 7-alpha-monooxygenase [Dicentrarchus labrax]	0.268	-1.90137054686	0.000221997288762	0.00453227068468	yes	down	8.34	12.68	10.77	7.22	1.72	1.36	10.5966666667	3.43333333333
TRINITY_DN20285_c0_g1	PREDICTED: lysosomal Pro-X carboxypeptidase [Lepisosteus oculatus]	3.693	1.88494540496	0.000222106661396	0.00453227068468	yes	up	0.96	1.73	1.83	4.38	5.82	8.21	1.50666666667	6.13666666667
TRINITY_DN10679_c0_g2	sodium- and chloride-dependent GABA transporter 2-like [Scleropages formosus]	3.511	1.81171674633	0.000222901987057	0.00454595178534	yes	up	0.58	1.81	1.59	4.45	5.42	5.82	1.32666666667	5.23
TRINITY_DN47508_c0_g1	zinc finger MYND domain-containing protein 19 [Scleropages formosus]	29.790	4.8967460306	0.000223301416996	0.00455154803154	yes	up	0	0.12	0	1.18	1.22	0.91	0.04	1.10333333333
TRINITY_DN71834_c0_g1	hepatocyte growth factor-regulated tyrosine kinase substrate isoform X5 [Mastacembelus armatus]	3.544	1.82538241643	0.000223435614711	0.00455173481698	yes	up	0.61	1.23	0.78	3.01	3.82	3.34	0.873333333333	3.39
TRINITY_DN2633_c0_g1	oxysterol-binding protein 1 isoform X2 [Erpetoichthys calabaricus]	3.633	1.86111664916	0.000224060944118	0.00456192092264	yes	up	0.36	0.97	1.1	2.38	3.68	3.5	0.81	3.18666666667
TRINITY_DN54314_c0_g1	cAMP-dependent protein kinase type I-alpha regulatory subunit [Erpetoichthys calabaricus]	3.550	1.82774358165	0.00022454383691	0.00456678039995	yes	up	1.01	2.59	1.93	4.44	7.8	9.26	1.84333333333	7.16666666667
TRINITY_DN6584_c0_g1	PREDICTED: AMP deaminase 2 isoform X2 [Lepisosteus oculatus]	3.974	1.99074632239	0.000224550514117	0.00456678039995	yes	up	0.32	0.35	0.51	1.61	1.49	2.09	0.393333333333	1.73
TRINITY_DN15668_c0_g3		3.880	1.95596216864	0.000224756527956	0.00456841800319	yes	up	0.21	0.49	0.45	1.13	1.91	1.88	0.383333333333	1.64
TRINITY_DN1892_c0_g1	PREDICTED: apoptosis-inducing factor 1, mitochondrial isoform X3 [Paralichthys olivaceus]	3.357	1.74717704091	0.00022576420955	0.00458633944445	yes	up	14.65	43.41	38.27	75.83	141.09	137.46	32.11	118.126666667
TRINITY_DN16643_c0_g1	BRD4-interacting chromatin-remodeling complex-associated protein isoform X2 [Gadus morhua]	3.922	1.97166160015	0.000226589922809	0.00459839414469	yes	up	0.24	0.43	0.42	1.46	1.75	1.58	0.363333333333	1.59666666667
TRINITY_DN5235_c0_g1	ribosome biogenesis protein bop1-like [Oncorhynchus mykiss]	3.141	1.65131851676	0.000226610237764	0.00459839414469	yes	up	1.73	3.8	3.01	7.96	10.7	11.01	2.84666666667	9.89
TRINITY_DN26870_c0_g2	PREDICTED: chromodomain-helicase-DNA-binding protein 7 isoform X3 [Callorhinchus milii]	3.180	1.66880470893	0.000227415125984	0.00461215612608	yes	up	0.25	0.28	0.34	1.11	1.01	0.97	0.29	1.03
TRINITY_DN23590_c0_g1	N-alpha-acetyltransferase 25, NatB auxiliary subunit [Rhincodon typus]	3.723	1.89646892563	0.000227667339119	0.00461304336757	yes	up	0.36	0.63	0.61	1.9	2.46	2.22	0.533333333333	2.19333333333
TRINITY_DN32164_c0_g1	nuclear transcription factor Y subunit alpha isoform X2 [Scleropages formosus]	3.580	1.8400593737	0.000227712309953	0.00461304336757	yes	up	1.67	2.08	3.45	8.04	9.2	11.57	2.4	9.60333333333
TRINITY_DN9895_c0_g1	non-POU domain-containing octamer-binding protein [Seriola dumerili]	3.281	1.71395296496	0.000228258194308	0.0046195096431	yes	up	5.13	11.46	11.58	22.88	38.42	40.72	9.39	34.0066666667
TRINITY_DN79355_c0_g1	NADPH oxidase organizer 1 NADPH oxidase regulatory protein [Larimichthys crocea]	0.187	-2.42012864637	0.000228285294142	0.0046195096431	yes	down	8.61	3.35	3.57	2.81	0.33	0.28	5.17666666667	1.14
TRINITY_DN5179_c0_g2		3.856	1.94691801045	0.000228634228072	0.00462400024373	yes	up	0.53	0.59	0.74	2.45	2.7	2.79	0.62	2.64666666667
TRINITY_DN11460_c0_g1	calcium release-activated calcium channel protein 1-like [Oncorhynchus nerka]	3.302	1.72341010604	0.000228793556426	0.00462465331934	yes	up	0.49	0.93	0.66	1.99	2.77	2.75	0.693333333333	2.50333333333
TRINITY_DN2177_c0_g1	transcription factor HES-4-B-like [Oncorhynchus mykiss]	3.630	1.86002655599	0.000229687328455	0.00463787460187	yes	up	2.32	4.38	2.68	9	14.86	12.99	3.12666666667	12.2833333333
TRINITY_DN25280_c0_g1		3.520	1.81563641556	0.00022970244773	0.00463787460187	yes	up	1.4	1.79	1.35	3.38	5.81	7.28	1.51333333333	5.49
TRINITY_DN8146_c0_g2		3.213	1.68370052108	0.000229963655753	0.00463890728186	yes	up	79.42	115.57	126.71	228.28	451.89	445.19	107.233333333	375.12
TRINITY_DN18247_c0_g1		3.594	1.84568269939	0.000230008450823	0.00463890728186	yes	up	0.88	1.2	1.01	3.27	4.94	7.61	1.03	5.27333333333
TRINITY_DN37949_c0_g1	mitochondrial carnitine/acylcarnitine carrier protein [Astyanax mexicanus]	3.909	1.96663593045	0.000230846803286	0.00464669771563	yes	up	0.3	0.87	0.54	1.49	2.96	2.8	0.57	2.41666666667
TRINITY_DN53161_c0_g1		6.065	2.60046348856	0.000230930664799	0.00464669771563	yes	up	0.22	0.17	0.66	2.11	2.62	2.57	0.35	2.43333333333
TRINITY_DN34685_c0_g1	neuroligin-2-like [Gouania willdenowi]	4.038	2.01363425247	0.000230941601804	0.00464669771563	yes	up	0.5	0.62	1.13	2.28	3.58	4.18	0.75	3.34666666667
TRINITY_DN3240_c0_g2	acetyl-CoA carboxylase 1 isoform X1 [Kryptolebias marmoratus]	9.010	3.17144818565	0.000231044746726	0.00464669771563	yes	up	0.17	0	0.12	0.98	1.03	0.9	0.0966666666667	0.97
TRINITY_DN13785_c0_g1	PREDICTED: septin-7 isoform X2 [Pundamilia nyererei]	3.684	1.88111527355	0.00023115836011	0.00464669771563	yes	up	0.37	1.02	1.21	2.67	4	4.02	0.866666666667	3.56333333333
TRINITY_DN48624_c0_g1	PREDICTED: serine/threonine-protein kinase PLK1 [Latimeria chalumnae]	3.731	1.89964406853	0.000231160574745	0.00464669771563	yes	up	0.24	0.41	0.31	0.99	1.24	1.72	0.32	1.31666666667
TRINITY_DN8804_c0_g1	putative serine protease K12H4.7 isoform X1 [Erpetoichthys calabaricus]	3.199	1.67756319749	0.000231438813634	0.00464972327348	yes	up	1.29	1.61	1.45	4.47	5.37	5.4	1.45	5.08
TRINITY_DN3867_c0_g2	RNA pseudouridylate synthase domain-containing protein 2 [Gouania willdenowi]	4.276	2.09622289819	0.000232818719048	0.00467486632555	yes	up	0.26	0.7	0.59	1.62	2.77	2.88	0.516666666667	2.42333333333
TRINITY_DN4880_c0_g1		0.320	-1.64497773831	0.0002330128795	0.00467507709297	yes	down	8.8	3.47	5	2.89	2.39	1.19	5.75666666667	2.15666666667
TRINITY_DN19743_c0_g1	mannose-1-phosphate guanyltransferase beta [Erpetoichthys calabaricus]	3.874	1.95379116431	0.000233086059877	0.00467507709297	yes	up	1.2	4.32	3.93	4.89	14.89	16.01	3.15	11.93
TRINITY_DN22915_c0_g1	PREDICTED: mRNA-decapping enzyme 1A-like isoform X1 [Sinocyclocheilus anshuiensis]	3.347	1.7430821861	0.000233748355915	0.00468562982243	yes	up	1.6	4	3.62	9.77	12.09	12.58	3.07333333333	11.48
TRINITY_DN5842_c0_g1	superoxide dismutase [Cu-Zn] [Pangasianodon hypophthalmus]	3.704	1.88922278088	0.000233869612882	0.00468562982243	yes	up	1.16	3.15	2.25	7.71	7.56	11.73	2.18666666667	9
TRINITY_DN79005_c0_g1	protein ERGIC-53 [Amblyraja radiata]	3.532	1.82030911556	0.000234127809196	0.00468822264354	yes	up	1.7	4.73	3.42	8.63	14.66	14.92	3.28333333333	12.7366666667
TRINITY_DN4383_c0_g1	succinate--CoA ligase [ADP/GDP-forming] subunit alpha, mitochondrial isoform X2 [Fundulus heteroclitus]	3.421	1.7742331044	0.000234277719237	0.00468864545965	yes	up	11.84	30.55	29.53	57.75	102.95	110.92	23.9733333333	90.54
TRINITY_DN1863_c0_g1	signal transducing adapter molecule 1 [Scleropages formosus]	3.540	1.82378674985	0.000234731866556	0.00469515322532	yes	up	1.05	4.6	3.64	5.44	8.89	10.13	3.09666666667	8.15333333333
TRINITY_DN25985_c0_g1	39S ribosomal protein L35, mitochondrial [Astyanax mexicanus]	5.499	2.45920133462	0.00023511833096	0.00470030077993	yes	up	0.79	2.92	0.9	6.34	9.66	10.98	1.53666666667	8.99333333333
TRINITY_DN4725_c0_g1	Alpha-N-acetylglucosaminidase [Acipenser ruthenus]	3.368	1.75182714074	0.000235559181192	0.00470652932607	yes	up	0.63	1.14	1.24	3.59	4	3.74	1.00333333333	3.77666666667
TRINITY_DN9711_c0_g1	5-phosphohydroxy-L-lysine phospho-lyase isoform X1 [Rhincodon typus]	3.433	1.77928502548	0.000235791084985	0.00470857852869	yes	up	2.98	6.5	6.34	12.29	25.72	21.49	5.27333333333	19.8333333333
TRINITY_DN76719_c0_g1		3.254	1.70218865608	0.000236135157693	0.00471286418896	yes	up	4.2	9.03	9.42	21.49	29.66	30.88	7.55	27.3433333333
TRINITY_DN78899_c0_g1	Pleckstrin-like proteiny domain-containing family F member 1 [Larimichthys crocea]	0.301	-1.73344375612	0.000237091574505	0.00472688954771	yes	down	4.82	4	4.64	1.49	1.52	1.45	4.48666666667	1.48666666667
TRINITY_DN20004_c0_g1	hypothetical protein CCH79_00000379, partial [Gambusia affinis]	3.833	1.9383633917	0.000237097580324	0.00472688954771	yes	up	4.08	10.11	8.7	14.39	36.03	39.7	7.63	30.04
TRINITY_DN29277_c0_g2	plexin-B1-like isoform X2 [Xiphophorus maculatus]	3.867	1.95113764963	0.000237400910296	0.00473034632645	yes	up	0.27	0.2	0.19	0.98	0.95	0.84	0.22	0.923333333333
TRINITY_DN72906_c0_g1	testis-expressed protein 264 isoform X1 [Paramormyrops kingsleyae]	3.315	1.72919018516	0.000238024236173	0.00473500494785	yes	up	3.31	6.37	5.77	13.48	19.85	22.97	5.15	18.7666666667
TRINITY_DN397_c0_g1	6-phosphofructo-2-kinase/fructose-2,6-bisphosphatase-like isoform X1 [Denticeps clupeoides]	3.185	1.67149817391	0.000238035022827	0.00473500494785	yes	up	2.42	6.32	4.74	13.39	17.04	19.1	4.49333333333	16.51
TRINITY_DN6927_c0_g1		3.648	1.86693357272	0.000238067667027	0.00473500494785	yes	up	1.78	1.93	2.12	8.11	6.86	9.11	1.94333333333	8.02666666667
TRINITY_DN49472_c0_g1	protein strawberry notch homolog 1 [Periophthalmus magnuspinnatus]	3.457	1.78968114433	0.000238251781077	0.00473500494785	yes	up	0.33	0.53	0.54	2.01	1.28	2.21	0.466666666667	1.83333333333
TRINITY_DN3594_c0_g1	protein lifeguard 1 [Trematomus bernacchii]	3.550	1.82773716908	0.00023836667573	0.00473500494785	yes	up	1.93	6.46	5.03	13.07	19.76	19.97	4.47333333333	17.6
TRINITY_DN21775_c0_g6	60 kDa lysophospholipase isoform X7 [Sphaeramia orbicularis]	0.427	-1.22912476052	0.000238415121124	0.00473500494785	yes	down	85.78	70.75	60.7	49.41	27.76	26.94	72.41	34.7033333333
TRINITY_DN26101_c1_g1		14.468	3.8547947665	0.000238921468219	0.00474247389807	yes	up	0.06	0	0.09	0.68	0.99	0.82	0.05	0.83
TRINITY_DN7958_c0_g1	transmembrane protein 214 [Scleropages formosus]	3.152	1.65615866723	0.000239136098228	0.00474414742228	yes	up	0.62	1.09	0.93	2.84	2.88	3.5	0.88	3.07333333333
TRINITY_DN4334_c0_g1	PREDICTED: U2 snRNP-associated SURP motif-containing protein isoform X1 [Latimeria chalumnae]	3.400	1.76551086855	0.000239397218325	0.0047467409237	yes	up	0.62	1.52	1.12	3.63	3.96	4.73	1.08666666667	4.10666666667
TRINITY_DN7555_c0_g1	hypothetical protein G5714_001090 [Onychostoma macrolepis]	3.187	1.67198814437	0.000239766323716	0.00475147155611	yes	up	2.14	5.65	3.7	11.94	12.82	16.01	3.83	13.59
TRINITY_DN32312_c0_g1	Tripartite motif-containing protein 2 [Acipenser ruthenus]	3.668	1.87506005429	0.00024117511227	0.00477533694037	yes	up	0.47	0.56	0.7	1.92	2.16	2.93	0.576666666667	2.33666666667
TRINITY_DN28287_c0_g1	rho GTPase-activating protein 26-like isoform X2 [Scleropages formosus]	5.107	2.35239119377	0.000241232958832	0.00477533694037	yes	up	0.07	0.3	0.27	1.27	1.38	1.05	0.213333333333	1.23333333333
TRINITY_DN7630_c0_g2	tetratricopeptide repeat protein 7B isoform X1 [Acanthochromis polyacanthus]	4.895	2.29141413681	0.000242164715503	0.00479117625172	yes	up	0.13	0.27	0.29	0.92	1.19	1.59	0.23	1.23333333333
TRINITY_DN32076_c0_g1	mannosyl-oligosaccharide glucosidase [Amblyraja radiata]	3.671	1.87616767679	0.000242613364505	0.00479744536743	yes	up	0.42	0.69	0.86	2.05	3.11	2.86	0.656666666667	2.67333333333
TRINITY_DN13702_c0_g1	GPN-loop GTPase 2 [Bagarius yarrelli]	3.906	1.96572452154	0.000242777095751	0.00479807676098	yes	up	0.73	2.45	1.97	6.09	7.81	8.47	1.71666666667	7.45666666667
TRINITY_DN1612_c0_g1	aspartate--tRNA ligase, cytoplasmic isoform X2 [Chanos chanos]	3.390	1.76120193032	0.000243217874307	0.00480417986775	yes	up	2.94	8.03	8.33	19.31	25.35	28.62	6.43333333333	24.4266666667
TRINITY_DN69141_c0_g1	PREDICTED: proteasome subunit beta type-4 [Latimeria chalumnae]	3.555	1.82978757103	0.000243995941711	0.00481442697325	yes	up	7.42	20.9	19.11	37.88	66.57	81.64	15.81	62.03
TRINITY_DN19836_c0_g1	putative serine racemase [Acipenser ruthenus]	3.507	1.81041977945	0.000244001147282	0.00481442697325	yes	up	1.01	2.94	2.57	7.83	8.94	8.92	2.17333333333	8.56333333333
TRINITY_DN13157_c0_g1	ATP-binding cassette sub-family G member 8 [Fundulus heteroclitus]	3.356	1.74683037722	0.00024416211375	0.00481499327678	yes	up	0.67	0.9	0.99	2.47	3.34	3.62	0.853333333333	3.14333333333
TRINITY_DN9556_c0_g1	anaphase-promoting complex subunit 11 [Archocentrus centrarchus]	3.744	1.90474651926	0.000244586150388	0.00482074402747	yes	up	1.31	2.36	3.76	8.03	11.2	10.5	2.47666666667	9.91
TRINITY_DN24276_c0_g1	rhomboid-related protein 3 isoform X1 [Denticeps clupeoides]	5.684	2.50686440482	0.000244793749306	0.0048222249187	yes	up	0.08	0.26	0.18	0.95	0.92	1.38	0.173333333333	1.08333333333
TRINITY_DN13124_c0_g1	PREDICTED: muskelin isoform X1 [Callorhinchus milii]	3.898	1.96290770844	0.000244948024028	0.0048226543357	yes	up	0.33	0.82	0.75	1.71	3.01	3.4	0.633333333333	2.70666666667
TRINITY_DN15444_c0_g1	N-alpha-acetyltransferase 40 [Chanos chanos]	4.128	2.04547282241	0.00024517219679	0.0048229894099	yes	up	0.27	0.53	0.56	1.51	2.14	2.51	0.453333333333	2.05333333333
TRINITY_DN17943_c0_g1	PREDICTED: ADAMTS-like protein 1 isoform X3 [Paralichthys olivaceus]	7.120	2.83179315975	0.000245347360653	0.0048229894099	yes	up	0.05	0.04	0.15	0.72	0.64	0.59	0.08	0.65
TRINITY_DN7065_c0_g1	PREDICTED: molybdenum cofactor biosynthesis protein 1 isoform X1 [Poecilia mexicana]	3.845	1.94302783818	0.000245461668565	0.0048229894099	yes	up	0.23	0.47	0.5	1.03	1.89	2.08	0.4	1.66666666667
TRINITY_DN14070_c0_g1	chromosome transmission fidelity protein 18 homolog isoform X1 [Astyanax mexicanus]	5.037	2.33265694096	0.000245502811098	0.0048229894099	yes	up	0.16	0.15	0.26	1.12	1.15	0.9	0.19	1.05666666667
TRINITY_DN30437_c0_g1	Golgi-specific brefeldin A-resistance guanine nucleotide exchange factor 1 isoform X2 [Echeneis naucrates]	3.511	1.81179254767	0.000245652841511	0.0048229894099	yes	up	0.28	0.35	0.3	1.18	1.32	1.08	0.31	1.19333333333
TRINITY_DN2059_c1_g1	Protein kinase C iota type [Scophthalmus maximus]	3.339	1.73932384292	0.000245855353641	0.0048229894099	yes	up	0.47	0.99	0.81	2.14	2.86	3.36	0.756666666667	2.78666666667
TRINITY_DN17148_c0_g1	PREDICTED: nucleoside diphosphate-linked moiety X motif 19 [Pygocentrus nattereri]	4.508	2.17245383208	0.000245892438874	0.0048229894099	yes	up	0.63	0.98	0.92	2.55	4.52	5.28	0.843333333333	4.11666666667
TRINITY_DN12686_c0_g3	probable ATP-dependent RNA helicase DDX5 isoform X2 [Esox lucius]	3.184	1.67061882778	0.000246598455213	0.00483361211335	yes	up	1.77	4.2	3.75	10.62	11.01	11.11	3.24	10.9133333333
TRINITY_DN5153_c0_g1	PREDICTED: apical endosomal glycoprotein isoform X2 [Lates calcarifer]	0.319	-1.64715193795	0.000246699574404	0.00483361211335	yes	down	32.32	25.1	24.83	19.2	4.96	6.34	27.4166666667	10.1666666667
TRINITY_DN40731_c0_g1	tyrosine-protein kinase ZAP-70 [Chanos chanos]	3.577	1.83873695192	0.000247558879605	0.0048478394046	yes	up	0.38	0.64	0.54	2.19	2.22	1.82	0.52	2.07666666667
TRINITY_DN11958_c0_g1	PREDICTED: long-chain-fatty-acid--CoA ligase ACSBG2-like isoform X1 [Lepisosteus oculatus]	3.026	1.59756207909	0.000248489279657	0.00486344286915	yes	up	2.91	6.3	6.21	14.94	18.88	18.28	5.14	17.3666666667
TRINITY_DN7339_c0_g1	PREDICTED: hematopoietic prostaglandin D synthase isoform X1 [Callorhinchus milii]	3.324	1.73297328264	0.000251214868122	0.00491414618973	yes	up	16.19	43.48	38.17	86.05	134.08	140.71	32.6133333333	120.28
TRINITY_DN9175_c0_g1		6.305	2.65657853614	0.000251683781777	0.00492067475392	yes	up	0.06	0.28	0.28	1.19	1.53	1.62	0.206666666667	1.44666666667
TRINITY_DN10606_c0_g2	PREDICTED: transcription factor 12 isoform X2 [Latimeria chalumnae]	3.847	1.94390438779	0.000252055727075	0.00492530149675	yes	up	0.75	0.62	0.78	1.83	3.52	3.52	0.716666666667	2.95666666667
TRINITY_DN136_c0_g1	carbonic anhydrase 1-like [Monopterus albus]	3.551	1.82840347135	0.000252471618752	0.00493078154992	yes	up	0.89	1.45	0.79	3.61	4.1	4.28	1.04333333333	3.99666666667
TRINITY_DN15554_c0_g1	tolloid-like protein 2 [Erpetoichthys calabaricus]	3.361	1.7488373757	0.000253280107702	0.00494391905672	yes	up	0.56	2.67	1.68	4.31	5.47	7.1	1.63666666667	5.62666666667
TRINITY_DN19897_c0_g1	coiled-coil-helix-coiled-coil-helix domain-containing protein 10, mitochondrial [Anarrhichthys ocellatus]	3.451	1.78684065932	0.000253914834228	0.00495240636087	yes	up	17.14	44.01	35.05	72.14	147.06	144.06	32.0666666667	121.086666667
TRINITY_DN23086_c0_g4	arf-GAP with coiled-coil, ANK repeat and PH domain-containing protein 3 isoform X1 [Erpetoichthys calabaricus]	66.858	6.06302717213	0.000253986998015	0.00495240636087	yes	up	0	0	0	0.42	1.17	0.95	0	0.846666666667
TRINITY_DN3877_c0_g2	opioid-binding protein/cell adhesion molecule homolog isoform X2 [Kryptolebias marmoratus]	2.986	1.57821871224	0.000254348553027	0.00495680124432	yes	up	0.99	1.76	1.41	3.61	4.5	5.56	1.38666666667	4.55666666667
TRINITY_DN6412_c0_g1	neutral and basic amino acid transport protein rBAT [Amblyraja radiata]	3.333	1.73663191899	0.000255733967316	0.00497948585567	yes	up	1.87	5.07	4.6	11.01	16.21	15.6	3.84666666667	14.2733333333
TRINITY_DN9231_c0_g1	protein argonaute-2 isoform X1 [Parambassis ranga]	3.478	1.79828582019	0.000255932019439	0.00497948585567	yes	up	0.36	0.46	0.63	1.79	1.62	2.19	0.483333333333	1.86666666667
TRINITY_DN11157_c0_g1	gamma-interferon-inducible lysosomal thiol reductase-like, partial [Rhincodon typus]	3.512	1.81210259767	0.00025604052862	0.00497948585567	yes	up	5.93	17.59	13.03	31.57	53.56	56.27	12.1833333333	47.1333333333
TRINITY_DN34415_c0_g2	hypothetical protein F7725_008173 [Dissostichus mawsoni]	0.411	-1.28231879831	0.000256059705577	0.00497948585567	yes	down	180.95	141.31	142.74	88.16	58.35	66.27	155	70.9266666667
TRINITY_DN32105_c0_g3	serine threonine- kinase 10-like protein [Labeo rohita]	5.954	2.57396483984	0.000256222804618	0.00497999731944	yes	up	0.15	0.3	0.09	0.71	1.42	1.22	0.18	1.11666666667
TRINITY_DN56539_c0_g1	PREDICTED: importin subunit alpha-4-like isoform X1 [Callorhinchus milii]	3.176	1.6671335394	0.000256383121131	0.00498045418445	yes	up	1.96	3.68	4.25	9.8	12.89	12.35	3.29666666667	11.68
TRINITY_DN35347_c0_g1		5.086	2.3464797467	0.000256672592459	0.00498237446194	yes	up	0.31	0.81	0.18	2.38	2.16	2.56	0.433333333333	2.36666666667
TRINITY_DN4324_c0_g1	MICOS complex subunit MIC60 isoform X1 [Amblyraja radiata]	3.179	1.66857801419	0.000256755699665	0.00498237446194	yes	up	1.45	2.63	2.58	5.44	8.17	9.65	2.22	7.75333333333
TRINITY_DN53511_c0_g1	cytochrome c oxidase subunit Va [Callorhinchus milii]	3.588	1.84328312181	0.00025728464455	0.00498997879606	yes	up	23.53	63.85	63.86	115.9	237.73	244.93	50.4133333333	199.52
TRINITY_DN3395_c0_g1	uncharacterized protein LOC115588735 [Sparus aurata]	2.995	1.58256344232	0.000257699447567	0.00499536245433	yes	up	6.55	14.86	14.64	36.7	40.41	44.16	12.0166666667	40.4233333333
TRINITY_DN33694_c0_g1	pre-mRNA-processing factor 40 homolog A isoform X2 [Esox lucius]	3.452	1.7872581022	0.000258996773102	0.00501601649757	yes	up	0.65	1.33	0.77	2.66	3.97	3.72	0.916666666667	3.45
TRINITY_DN22740_c0_g1	uridine 5'-monophosphate synthase-like [Acipenser ruthenus]	5.656	2.49979299198	0.000259286042544	0.00501601649757	yes	up	0.23	0.33	0.37	1.27	2.09	2.39	0.31	1.91666666667
TRINITY_DN13735_c0_g3		3.902	1.96408379521	0.000259415435106	0.00501601649757	yes	up	0.3	0.28	0.35	1.27	1.45	1.29	0.31	1.33666666667
TRINITY_DN17829_c0_g2		2.923	1.54744086361	0.00025941617896	0.00501601649757	yes	up	43.33	89.41	82.04	174.01	247.99	264.23	71.5933333333	228.743333333
TRINITY_DN20114_c0_g1	PREDICTED: nuclear pore complex protein Nup107 [Lepisosteus oculatus]	3.714	1.89292633432	0.000259453880478	0.00501601649757	yes	up	0.28	0.77	0.68	2.44	2.15	2.64	0.576666666667	2.41
TRINITY_DN16685_c2_g1		3.785	1.92047342334	0.000260315050097	0.0050299942058	yes	up	0.4	0.67	0.64	1.38	2.79	2.87	0.57	2.34666666667
TRINITY_DN10530_c0_g1		4.307	2.10662420498	0.000260865360467	0.00503795362464	yes	up	0.18	0.7	0.27	1.26	1.81	2.33	0.383333333333	1.8
TRINITY_DN4824_c1_g1	PREDICTED: protein LSM14 homolog A isoform X1 [Austrofundulus limnaeus]	3.486	1.80170013693	0.00026215574274	0.00506018963877	yes	up	0.66	1.45	1.86	3.15	5.35	6.08	1.32333333333	4.86
TRINITY_DN4645_c0_g1	46 kDa FK506-binding nuclear protein-like [Petromyzon marinus]	2.736	1.45191090665	0.000262563250476	0.00506536967162	yes	up	10.17	16.19	12.04	32.26	39.17	43.87	12.8	38.4333333333
TRINITY_DN10435_c0_g1	tudor domain-containing protein 6-like [Cottoperca gobio]	3.871	1.95275072392	0.000263199756907	0.00507495971952	yes	up	0.21	0.62	0.48	1.48	1.93	2.21	0.436666666667	1.87333333333
TRINITY_DN11028_c0_g1	phosphoglycerate kinase 1 [Erpetoichthys calabaricus]	3.513	1.8126897085	0.000263645472056	0.00508086276587	yes	up	4.5	14.27	11.2	25.49	46.25	44.56	9.99	38.7666666667
TRINITY_DN11261_c1_g1	integrator complex subunit 13 isoform X2 [Paramormyrops kingsleyae]	3.089	1.62727254091	0.000263947287627	0.00508398786178	yes	up	2.24	4.79	4.27	10.44	14.44	13.83	3.76666666667	12.9033333333
TRINITY_DN947_c0_g1	macrophage mannose receptor 1-like [Clupea harengus]	3.103	1.6338481097	0.000264963809704	0.00509818793085	yes	up	1.5	2.89	2.13	5.87	7.98	8.37	2.17333333333	7.40666666667
TRINITY_DN1488_c0_g1	scavenger receptor class B, member 2b [Ctenopharyngodon idella]	3.224	1.6886438411	0.000264964607328	0.00509818793085	yes	up	1.86	4.55	4.43	11.27	14.72	13.02	3.61333333333	13.0033333333
TRINITY_DN4943_c0_g1	protein phosphatase 1 regulatory subunit 3E-like [Paramormyrops kingsleyae]	3.066	1.61631963841	0.000265402967437	0.00510392478952	yes	up	0.77	1.15	1.39	3.08	3.83	4.34	1.10333333333	3.75
TRINITY_DN7105_c0_g1		3.362	1.74925096564	0.000266062550533	0.00511317561861	yes	up	103.99	289.08	278.59	418.67	968.84	1001.46	223.886666667	796.323333333
TRINITY_DN71608_c0_g1		2.961	1.56621636242	0.000266177023621	0.00511317561861	yes	up	2.06	4.01	2.97	9.26	10.34	10.09	3.01333333333	9.89666666667
TRINITY_DN20402_c0_g1	PREDICTED: ER lumen protein-retaining receptor 2 [Latimeria chalumnae]	3.697	1.88642393723	0.000266305377785	0.00511317561861	yes	up	3.3	8.51	5.94	13.12	30.42	27.65	5.91666666667	23.73
TRINITY_DN8366_c0_g1	isocitrate dehydrogenase [NADP], mitochondrial [Chanos chanos]	3.613	1.85313449715	0.000266725611697	0.0051185446327	yes	up	7.92	29.66	24.13	54.55	96.72	96.27	20.57	82.5133333333
TRINITY_DN11809_c0_g1	neuronal acetylcholine receptor subunit alpha-9-II [Larimichthys crocea]	3.356	1.74665008786	0.000267968412838	0.00513911298002	yes	up	1.21	2.14	2.46	6.36	7.3	8.07	1.93666666667	7.24333333333
TRINITY_DN79686_c0_g1	ferritin, heavy subunit-like [Myripristis murdjan]	2.938	1.5546290154	0.000268216931355	0.00513911298002	yes	up	51.92	108.13	95.6	215.38	301.38	314.98	85.2166666667	277.246666667
TRINITY_DN8840_c0_g1	PREDICTED: otopetrin-2 isoform X2 [Lepisosteus oculatus]	3.824	1.93510335241	0.000268220927976	0.00513911298002	yes	up	0.63	0.54	0.91	1.93	3.24	8.37	0.693333333333	4.51333333333
TRINITY_DN16303_c0_g1	PREDICTED: acetyl-coenzyme A synthetase 2-like, mitochondrial [Pygocentrus nattereri]	3.353	1.74563265086	0.000268423608284	0.00514029091845	yes	up	0.67	1.14	1.64	4.31	4.68	4.09	1.15	4.36
TRINITY_DN11259_c0_g1	hemicentin-1-like isoform X2 [Perca flavescens]	0.415	-1.27023486774	0.000268762566167	0.00514407595098	yes	down	14.21	11.52	12.19	8.01	5.13	4.48	12.64	5.87333333333
TRINITY_DN28_c0_g1	PREDICTED: aldose reductase-like [Nothobranchius furzeri]	3.503	1.80839400028	0.000269873489395	0.00516262454438	yes	up	14.57	43.72	40.34	79.27	143.88	158.96	32.8766666667	127.37
TRINITY_DN68404_c0_g1		0.042	-4.55858925676	0.000270050653893	0.00516330042243	yes	down	0.2	1.47	1.79	0.06	0.06	0.06	1.15333333333	0.06
TRINITY_DN4742_c0_g1		3.838	1.94053109178	0.000270339421882	0.00516350735833	yes	up	2.34	8.23	7.53	13.54	29.61	30.45	6.03333333333	24.5333333333
TRINITY_DN15675_c0_g1	high choriolytic enzyme 1-like isoform X5 [Denticeps clupeoides]	2.917	1.54456114675	0.000270345155065	0.00516350735833	yes	up	3.75	6.87	5.24	15.1	18.48	17.52	5.28666666667	17.0333333333
TRINITY_DN9032_c0_g1		4.225	2.0789570415	0.000270999945153	0.00517329942493	yes	up	0.75	2.14	1.64	4.26	7.12	9.54	1.51	6.97333333333
TRINITY_DN2761_c0_g1	microtubule-associated protein RP/EB family member 3 isoform X2 [Astyanax mexicanus]	3.502	1.80834440681	0.000271898643292	0.00518773491112	yes	up	1.13	2.93	2.58	5.52	10.31	9.77	2.21333333333	8.53333333333
TRINITY_DN15014_c0_g1	Myeloid differentiation primary response protein MyD88 [Bagarius yarrelli]	3.904	1.96498660594	0.000272271229098	0.00519054449211	yes	up	1.22	2.62	2.79	4.58	8.71	12.04	2.21	8.44333333333
TRINITY_DN36119_c0_g3	pacnreatic lipase, partial [Dasyatis pastinaca]	3.361	1.7490124215	0.000272331061969	0.00519054449211	yes	up	1.36	2.87	2.57	7.62	9.43	10.88	2.26666666667	9.31
TRINITY_DN3414_c0_g3		3.402	1.76658517378	0.00027326026574	0.0052036062684	yes	up	1.27	0.88	0.89	3.57	3.53	4.35	1.01333333333	3.81666666667
TRINITY_DN8046_c0_g1		3.804	1.92755036843	0.000273302252093	0.0052036062684	yes	up	0.32	1.08	0.99	2.37	3.65	4.1	0.796666666667	3.37333333333
TRINITY_DN7442_c0_g1	PREDICTED: kelch-like protein 24 [Latimeria chalumnae]	4.961	2.31055956112	0.000273537490917	0.00520496620791	yes	up	0.17	0.33	0.38	1.44	1.7	1.61	0.293333333333	1.58333333333
TRINITY_DN23712_c0_g1	PREDICTED: ankyrin repeat and BTB/POZ domain-containing protein 1 [Lepisosteus oculatus]	5.999	2.58472747639	0.000273815787368	0.00520496620791	yes	up	0.15	0.19	0.29	1.17	1.92	1.12	0.21	1.40333333333
TRINITY_DN13952_c0_g1	polyadenylate-binding protein 2 isoform X2 [Gadus morhua]	3.679	1.8792340953	0.000273910973522	0.00520496620791	yes	up	4.51	11.65	11.75	20.34	43.49	48.86	9.30333333333	37.5633333333
TRINITY_DN11063_c0_g1	kelch-like protein 23 isoform X1 [Amblyraja radiata]	4.061	2.02189071943	0.000274264316527	0.00520496620791	yes	up	0.29	0.75	0.68	2.55	3	2.96	0.573333333333	2.83666666667
TRINITY_DN25620_c0_g3		8.098	3.01748103917	0.000274349000872	0.00520496620791	yes	up	0.26	0.75	0.15	2.18	3.71	3.76	0.386666666667	3.21666666667
TRINITY_DN2844_c2_g1	vacuolar protein sorting-associated protein 26B [Monopterus albus]	3.776	1.91701907026	0.000274349757783	0.00520496620791	yes	up	0.47	0.74	0.96	2.74	3.04	3.38	0.723333333333	3.05333333333
TRINITY_DN37048_c0_g2	eukaryotic initiation factor 4A-II [Denticeps clupeoides]	4.944	2.30565794811	0.000274374523486	0.00520496620791	yes	up	0.19	0.3	0.33	1.28	1.74	1.89	0.273333333333	1.63666666667
TRINITY_DN3806_c0_g1		3.508	1.81075165846	0.000274716134887	0.00520698864183	yes	up	1.49	3.87	3.08	9.24	10.53	16.79	2.81333333333	12.1866666667
TRINITY_DN15358_c0_g1		3.844	1.942610724	0.000274767200883	0.00520698864183	yes	up	0.33	1.04	0.83	2.09	3.39	3.82	0.733333333333	3.1
TRINITY_DN43224_c0_g1	hypothetical protein G5714_020959 [Onychostoma macrolepis]	3.444	1.78428598254	0.000275050735688	0.00520964983455	yes	up	0.26	0.4	0.5	1.28	1.48	1.68	0.386666666667	1.48
TRINITY_DN2176_c0_g1	SRSF protein kinase 3 isoform X2 [Esox lucius]	3.203	1.67963127436	0.000275332709725	0.00521031003611	yes	up	1.13	3.24	2.57	6.84	9.25	8.68	2.31333333333	8.25666666667
TRINITY_DN7593_c0_g1	RNA-binding protein 42 [Petromyzon marinus]	3.793	1.92336113617	0.000275465409474	0.00521031003611	yes	up	0.74	1.77	1.34	7.55	9.55	11.44	1.28333333333	9.51333333333
TRINITY_DN25491_c0_g1		8.118	3.02114181249	0.000275527554508	0.00521031003611	yes	up	0.21	0.21	0.07	1.12	1.3	1.82	0.163333333333	1.41333333333
TRINITY_DN11088_c0_g1		3.146	1.65364532104	0.000275658090582	0.00521031003611	yes	up	49.49	92.16	94.58	202.48	300.53	318.23	78.7433333333	273.746666667
TRINITY_DN40322_c0_g1	PREDICTED: E3 ubiquitin-protein ligase TRIM39-like [Lates calcarifer]	0.168	-2.57303387014	0.00027583939132	0.00521103124111	yes	down	1.01	1.85	2.06	0.1	0.32	0.48	1.64	0.3
TRINITY_DN5834_c0_g1	adhesion G-protein coupled receptor G4-like isoform X1 [Gadus morhua]	3.623	1.85715593043	0.000276007286423	0.00521149857622	yes	up	0.31	0.71	0.66	2.08	2.26	2.46	0.56	2.26666666667
TRINITY_DN10968_c0_g1	40S ribosomal protein S14 [Paramormyrops kingsleyae]	3.556	1.8304381922	0.000276796964076	0.00522369967871	yes	up	69.08	195.25	165.53	301.38	682.23	691.1	143.286666667	558.236666667
TRINITY_DN16641_c0_g1	protein MTSS 2 isoform X5 [Erpetoichthys calabaricus]	3.368	1.75186589852	0.000278049862362	0.00524269965819	yes	up	0.2	0.35	0.25	0.97	1.04	0.97	0.266666666667	0.993333333333
TRINITY_DN28829_c0_g1	zgc:103586 isoform X1 [Esox lucius]	3.617	1.85482510912	0.000278091776727	0.00524269965819	yes	up	0.52	0.71	0.77	2.04	2.78	3.13	0.666666666667	2.65
TRINITY_DN21865_c0_g1	basigin [Erpetoichthys calabaricus]	3.414	1.77131990853	0.000278603170975	0.00524962206841	yes	up	3.71	11.05	8.81	18.97	33.4	36.43	7.85666666667	29.6
TRINITY_DN27947_c0_g1	PREDICTED: mediator of RNA polymerase II transcription subunit 25 isoform X3 [Poecilia reticulata]	3.320	1.73122745095	0.000279008304493	0.00525377314083	yes	up	0.45	0.71	0.69	1.66	2.25	2.76	0.616666666667	2.22333333333
TRINITY_DN3691_c0_g1	La-related protein 6 [Acipenser ruthenus]	3.048	1.60802011216	0.000279112110053	0.00525377314083	yes	up	7.73	16.57	16.41	34.58	50.85	52.15	13.57	45.86
TRINITY_DN4928_c0_g1	PREDICTED: amine sulfotransferase-like isoform X1 [Callorhinchus milii]	3.816	1.93209241477	0.000279420344047	0.00525643540693	yes	up	1.15	3.54	2.06	7.27	10.39	10.62	2.25	9.42666666667
TRINITY_DN14073_c0_g1	hypothetical protein DNTS_026222 [Danionella translucida]	3.101	1.63282505896	0.00027954232908	0.00525643540693	yes	up	3.79	8.64	8.86	20.81	26.74	26.29	7.09666666667	24.6133333333
TRINITY_DN8867_c0_g1		3.032	1.60026368591	0.000279902571566	0.00526049210907	yes	up	8.39	19.29	18.6	46.5	51.56	59.41	15.4266666667	52.49
TRINITY_DN68863_c0_g1	PREDICTED: fatty acid-binding protein, heart-like [Nothobranchius furzeri]	3.959	1.98528680648	0.000280428958892	0.00526722514602	yes	up	36.43	125.46	122.99	197.36	513.4	530.22	94.96	413.66
TRINITY_DN12528_c0_g1	STE20-related kinase adapter protein alpha isoform X1 [Erpetoichthys calabaricus]	3.693	1.88476393618	0.000280550202124	0.00526722514602	yes	up	0.75	0.94	1.11	3.31	3.53	4.56	0.933333333333	3.8
TRINITY_DN19132_c0_g1	OCIA domain-containing protein 1-like [Epinephelus lanceolatus]	4.010	2.00364655874	0.000281153558824	0.00526824368305	yes	up	1.77	4.3	4.61	8.84	17.79	20.44	3.56	15.69
TRINITY_DN10196_c0_g1	influenza virus NS1A-binding protein homolog A [Hippoglossus hippoglossus]	3.380	1.75681804238	0.000281230390517	0.00526824368305	yes	up	0.79	0.74	1.55	3.41	4.12	4.09	1.02666666667	3.87333333333
TRINITY_DN27720_c0_g2	V-type proton ATPase subunit H isoform X2 [Periophthalmus magnuspinnatus]	3.283	1.71487599744	0.000281318747809	0.00526824368305	yes	up	1.61	3.08	3.65	8.49	10.2	11.89	2.78	10.1933333333
TRINITY_DN2642_c0_g1	basic helix-loop-helix transcription factor scleraxis [Periophthalmus magnuspinnatus]	4.855	2.27951278388	0.00028133109992	0.00526824368305	yes	up	0.8	0.9	1.74	3.62	7.45	7.3	1.14666666667	6.12333333333
TRINITY_DN13761_c0_g2	beta-glucuronidase [Rhincodon typus]	3.819	1.9333486763	0.000281555829178	0.00526824368305	yes	up	0.45	1.05	0.77	2.84	3.46	3.47	0.756666666667	3.25666666667
TRINITY_DN2653_c0_g1	dipeptidyl peptidase 1 [Rhincodon typus]	3.253	1.7017773222	0.000281571491728	0.00526824368305	yes	up	1.93	4.3	4.36	10.71	14.58	13.63	3.53	12.9733333333
TRINITY_DN1362_c0_g2	ELAV-like protein 1 isoform X4 [Archocentrus centrarchus]	3.164	1.6616580842	0.000281617465312	0.00526824368305	yes	up	9.04	18.16	17.32	32.93	60.97	63.46	14.84	52.4533333333
TRINITY_DN7642_c0_g1	PREDICTED: phosphotriesterase-related protein isoform X1 [Latimeria chalumnae]	3.368	1.7520856458	0.000282159786952	0.00527567790663	yes	up	1.93	2.8	3.34	6.63	10.61	12.52	2.69	9.92
TRINITY_DN35224_c0_g1	ERO1-like protein beta [Acipenser ruthenus]	5.187	2.37489156318	0.000282371651957	0.00527692896194	yes	up	0.21	0.4	0.5	1.48	2.59	2.25	0.37	2.10666666667
TRINITY_DN20184_c0_g2	hypothetical protein PFLUV_G00097130 [Perca fluviatilis]	3.242	1.69684735875	0.000282637216517	0.00527918174965	yes	up	14.59	36.79	34.16	69	114.98	120.62	28.5133333333	101.533333333
TRINITY_DN4333_c0_g1		4.105	2.0374281222	0.000283482759223	0.00529225967525	yes	up	9.95	5.89	5.49	6.58	32.33	40.55	7.11	26.4866666667
TRINITY_DN29607_c0_g5		6.388	2.67529638926	0.000285180372307	0.00532034942191	yes	up	0.47	0.22	0.31	1.93	2.16	2.76	0.333333333333	2.28333333333
TRINITY_DN30587_c0_g1	translocator protein [Ictalurus furcatus]	3.564	1.83353692168	0.000285279696505	0.00532034942191	yes	up	14.48	31.19	32.45	50.23	122.51	130.82	26.04	101.186666667
TRINITY_DN10399_c0_g1	segment polarity protein dishevelled homolog DVL-3 isoform X3 [Petromyzon marinus]	3.867	1.95104086335	0.000285504274062	0.00532181136351	yes	up	0.36	0.62	0.53	1.84	1.94	2.58	0.503333333333	2.12
TRINITY_DN2751_c0_g1		3.110	1.6370107646	0.000286334290894	0.00533455144611	yes	up	5.05	10.98	10.61	21.8	33.87	35.95	8.88	30.54
TRINITY_DN18034_c0_g1	cyclin-dependent kinase 7 [Xiphophorus hellerii]	5.063	2.34009920055	0.000286645699625	0.00533637563302	yes	up	0.34	0.78	1.14	3.32	6.11	3.34	0.753333333333	4.25666666667
TRINITY_DN9230_c0_g1	filamin-A-like isoform X2 [Petromyzon marinus]	3.162	1.66082576052	0.000286725380128	0.00533637563302	yes	up	0.5	0.77	1.14	3.22	4.28	5.85	0.803333333333	4.45
TRINITY_DN1362_c0_g1	PREDICTED: ELAV-like protein 1-B isoform X1 [Pygocentrus nattereri]	3.566	1.83449396338	0.000286984527463	0.00533668822648	yes	up	1.9	3.56	2.23	6.44	10.42	12.8	2.56333333333	9.88666666667
TRINITY_DN79557_c0_g1	PREDICTED: solute carrier family 25 member 40-like isoform X1 [Salmo salar]	3.599	1.84773960587	0.000287279707739	0.00533668822648	yes	up	1.37	3.48	2.67	7.21	11.53	11.02	2.50666666667	9.92
TRINITY_DN7594_c0_g1	ubiquitin-like modifier-activating enzyme 5 [Monopterus albus]	3.853	1.94590396071	0.000287407660083	0.00533668822648	yes	up	0.52	0.73	0.88	2.47	3.44	3.15	0.71	3.02
TRINITY_DN547_c0_g1	PREDICTED: zinc finger CCCH domain-containing protein 15 [Latimeria chalumnae]	3.032	1.60007496119	0.000287604736286	0.00533668822648	yes	up	3.87	7.12	7.12	15.81	21.38	23.53	6.03666666667	20.24
TRINITY_DN16037_c1_g1	cullin-1 [Periophthalmus magnuspinnatus]	3.961	1.98584576089	0.000287614792372	0.00533668822648	yes	up	0.23	0.63	0.67	2.41	2.32	2.18	0.51	2.30333333333
TRINITY_DN14348_c0_g2	transaldolase [Parambassis ranga]	3.115	1.63900928258	0.000287621753114	0.00533668822648	yes	up	2.07	3.93	3.98	8.41	12.29	13.46	3.32666666667	11.3866666667
TRINITY_DN2540_c0_g1	hepatic leukemia factor [Electrophorus electricus]	3.286	1.71612669886	0.000288214384954	0.00534495999483	yes	up	0.97	2.53	2.25	5.93	7.37	7.9	1.91666666667	7.06666666667
TRINITY_DN10041_c0_g1		3.041	1.60442297146	0.000289360338934	0.00536347952065	yes	up	3.9	9.22	8.59	21.6	26.1	26.16	7.23666666667	24.62
TRINITY_DN13449_c0_g1	RNA-binding protein 45-like isoform X1 [Acipenser ruthenus]	3.605	1.85006265463	0.000292714534375	0.00542289053913	yes	up	0.48	1.15	1.05	2.09	3.17	4.24	0.893333333333	3.16666666667
TRINITY_DN12766_c0_g1	PREDICTED: glutathione peroxidase 7 [Latimeria chalumnae]	4.263	2.09193880928	0.000292961711719	0.00542346869486	yes	up	0.69	2.79	1.7	4.93	8.93	10.28	1.72666666667	8.04666666667
TRINITY_DN13267_c0_g1	PREDICTED: H/ACA ribonucleoprotein complex subunit 1 isoform X1 [Latimeria chalumnae]	4.308	2.10700717989	0.000293151721955	0.00542346869486	yes	up	1.68	6.06	3.39	12.29	19.37	20.72	3.71	17.46
TRINITY_DN11977_c0_g1	importin subunit beta-1 [Tachysurus fulvidraco]	3.338	1.73906789517	0.000293192681889	0.00542346869486	yes	up	0.33	0.81	0.63	2.01	2.06	2.54	0.59	2.20333333333
TRINITY_DN13128_c0_g2	PREDICTED: mitogen-activated protein kinase 14 isoform X2 [Latimeria chalumnae]	5.016	2.32656503655	0.000294010539081	0.00543583527917	yes	up	0.19	0.26	0.22	1.19	1.56	0.9	0.223333333333	1.21666666667
TRINITY_DN19775_c0_g1	casein kinase I isoform X2 [Rhincodon typus]	3.700	1.88740149905	0.00029427008821	0.00543787222903	yes	up	0.9	3.15	1.76	5.35	8.78	9.46	1.93666666667	7.86333333333
TRINITY_DN20156_c0_g1	40S ribosomal protein S13 [Scleropages formosus]	3.563	1.83325505002	0.000296201572307	0.00547078743698	yes	up	44.95	137.54	111.27	216.69	447.62	486.18	97.92	383.496666667
TRINITY_DN8514_c0_g1	ELAV-like protein 3 isoform X3 [Oryzias latipes]	3.308	1.72584819877	0.000296395091167	0.00547158564851	yes	up	0.43	0.83	0.75	2.81	1.97	2.77	0.67	2.51666666667
TRINITY_DN7152_c0_g1	CUGBP Elav-like family member 2 isoform X5 [Erpetoichthys calabaricus]	2.995	1.58269975422	0.000296838933994	0.00547700180087	yes	up	1.51	3.03	2.31	7.3	7.88	9.41	2.28333333333	8.19666666667
TRINITY_DN2593_c0_g1		2.917	1.544323086	0.00029820039384	0.00549933492266	yes	up	62.68	98.06	85.27	224.19	268.01	309.57	82.0033333333	267.256666667
TRINITY_DN28234_c0_g4		7.255	2.85898649586	0.000298824848915	0.00550806065819	yes	up	0.09	0.17	0.06	0.71	0.68	1.03	0.106666666667	0.806666666667
TRINITY_DN56116_c0_g2	zinc finger FYVE domain-containing protein 9 isoform X1 [Oreochromis aureus]	3.583	1.84131098801	0.000299328717955	0.00551455599617	yes	up	0.28	0.44	0.39	1.32	1.42	1.6	0.37	1.44666666667
TRINITY_DN15079_c0_g1	PREDICTED: sialin [Lepisosteus oculatus]	3.309	1.72628479943	0.000300483209614	0.00553009049478	yes	up	1.61	3.3	3.66	7.7	12.18	11.55	2.85666666667	10.4766666667
TRINITY_DN24665_c0_g1	Enhancer of polycomb-like 1 [Acipenser ruthenus]	3.724	1.89689684338	0.000300548063673	0.00553009049478	yes	up	0.44	0.94	0.93	2.79	3.59	3.19	0.77	3.19
TRINITY_DN29507_c0_g5	terminal uridylyltransferase 7-like isoform X2 [Salmo trutta]	3.253	1.70167878085	0.000300830093909	0.00553009049478	yes	up	0.37	0.52	0.59	2.06	1.59	1.79	0.493333333333	1.81333333333
TRINITY_DN1530_c2_g1		3.830	1.93748674495	0.000300872943692	0.00553009049478	yes	up	0.73	1.2	0.56	3.08	4.51	2.69	0.83	3.42666666667
TRINITY_DN10070_c0_g1	GA-binding protein alpha chain [Chanos chanos]	4.034	2.01236868332	0.000301032525233	0.00553009049478	yes	up	0.19	0.33	0.25	0.79	1.35	1.23	0.256666666667	1.12333333333
TRINITY_DN80604_c0_g1	ras-related protein Rab-25-like isoform X1 [Mastacembelus armatus]	0.395	-1.34043483094	0.000301192662278	0.00553009049478	yes	down	14.06	11.03	12.22	7.13	4.32	5.04	12.4366666667	5.49666666667
TRINITY_DN17359_c0_g5	CD109 antigen [Erpetoichthys calabaricus]	4.264	2.0922643516	0.000301235288736	0.00553009049478	yes	up	0.12	0.44	0.21	1.43	1.11	1.16	0.256666666667	1.23333333333
TRINITY_DN2762_c0_g1	ubiquitin recognition factor in ER-associated degradation protein 1 [Acipenser ruthenus]	3.006	1.58782711473	0.000301465959229	0.00553153567528	yes	up	8.64	12.99	12.93	26.93	31.6	31.49	11.52	30.0066666667
TRINITY_DN14534_c0_g1	phospholipase D3 [Scleropages formosus]	3.660	1.87179982662	0.00030171738709	0.00553336008041	yes	up	0.71	1.08	1.19	3.24	4.32	4.48	0.993333333333	4.01333333333
TRINITY_DN11451_c0_g1	trehalase [Periophthalmus magnuspinnatus]	3.215	1.68476214156	0.000302060090244	0.0055368557529	yes	up	0.96	2.63	2.3	5.76	7.76	7.63	1.96333333333	7.05
TRINITY_DN8138_c0_g2	transcription elongation regulator 1-like isoform X1 [Electrophorus electricus]	2.974	1.57221014544	0.000302380642234	0.00553994207342	yes	up	1.08	2.41	2.18	5.76	8.11	5.37	1.89	6.41333333333
TRINITY_DN24185_c0_g1	ceramide glucosyltransferase isoform X1 [Rhincodon typus]	4.484	2.16489754271	0.000302856904202	0.00554587663006	yes	up	0.42	0.61	0.5	1.8	2.69	2.93	0.51	2.47333333333
TRINITY_DN12371_c0_g1	PREDICTED: oxygen-dependent coproporphyrinogen-III oxidase, mitochondrial [Latimeria chalumnae]	3.157	1.65872119899	0.000303639574799	0.00555741331372	yes	up	2.04	4.73	3.36	10.29	12.12	13.05	3.37666666667	11.82
TRINITY_DN18787_c0_g2	hypothetical protein Z043_105031 [Scleropages formosus]	4.081	2.02874609537	0.000304071006534	0.00556251302606	yes	up	0.13	0.47	0.52	1.52	1.67	1.99	0.373333333333	1.72666666667
TRINITY_DN4337_c0_g1	myosin regulatory light chain 12A [Petromyzon marinus]	3.280	1.71350904687	0.000304518765548	0.00556790614818	yes	up	3.46	8.69	5.82	14.6	25.92	23.98	5.99	21.5
TRINITY_DN9958_c0_g1	ATP synthase F(0) complex subunit B1, mitochondrial [Scleropages formosus]	3.154	1.65696195246	0.000305371890445	0.00558070195771	yes	up	20.45	46.26	43.33	86.02	145.43	151.26	36.68	127.57
TRINITY_DN8222_c0_g1		6.080	2.60411234258	0.000305743294326	0.00558255287707	yes	up	0.14	0.42	0.1	1.15	1.42	1.7	0.22	1.42333333333
TRINITY_DN2424_c0_g1	unnamed protein product, partial [Tetraodon nigroviridis]	3.367	1.75137126793	0.000305779871357	0.00558255287707	yes	up	2.58	5.97	7.36	14.74	22.51	22.48	5.30333333333	19.91
TRINITY_DN13412_c0_g2	ubiquitin-conjugating enzyme E2 C [Erpetoichthys calabaricus]	3.733	1.90041925345	0.000306831047441	0.00559893606569	yes	up	3.57	5.01	3.17	8.77	18.69	19.12	3.91666666667	15.5266666667
TRINITY_DN19812_c0_g1	galactose-3-O-sulfotransferase 2-like [Echeneis naucrates]	4.683	2.22737535023	0.00030746250681	0.00560764784464	yes	up	0.32	0.84	1.36	2.85	5.73	4.6	0.84	4.39333333333
TRINITY_DN4065_c0_g1		4.136	2.04839544086	0.000307934367899	0.00561344152679	yes	up	19.86	55.61	52.67	83.32	233.99	262.79	42.7133333333	193.366666667
TRINITY_DN3002_c0_g2	dihydrofolate reductase-like [Erpetoichthys calabaricus]	3.500	1.80715367071	0.000309021659637	0.0056304426914	yes	up	3.66	7.11	5.92	12.71	24.98	25.72	5.56333333333	21.1366666667
TRINITY_DN10669_c0_g1		3.355	1.74644670352	0.00030951549517	0.00563661935277	yes	up	1.69	2.83	3.19	6.72	9.94	11.82	2.57	9.49333333333
[truncated: 3,493 more rows]
