# Supplementary material for: Transcriptomics Reveal the Effects of Breeding Temperature on Growth and Metabolism in the Early Developmental Stage of Platax teira
Source: Biology (Basel). 2023 Aug 23;12(9):1161. doi: 10.3390/biology12091161 (PMC10525949; doi:10.3390/biology12091161)
Supplement: Supplementary file 1 [file biology-12-01161-s001.zip › biology-2437861-supplementary/supplementary data/supplementary data(DEGs, GO and KEGG )/DEG/27°C VS 24°C.csv]

Gene_id	NR description	FC(PT27/PT24)	Log2FC(PT27/PT24)	Pvalue	Padjust	Significant	Regulate	PT_24_1	PT_24_2	PT_24_3	PT_27_1	PT_27_2	PT_27_3	PT24	PT27
TRINITY_DN6473_c0_g1	PREDICTED: ependymin-1-like [Lates calcarifer]	0.010	-6.58689289019	1.10002853237E-26	4.66720105715E-22	yes	down	758.15	289.06	274.99	4.98	2.04	2.06	440.733333333	3.02666666667
TRINITY_DN38_c0_g1	hypothetical protein PFLUV_G00154910 [Perca fluviatilis]	0.009	-6.77924981407	2.29638879252E-19	4.87155918446E-15	yes	down	17.2	14	14.4	0.21	0.05	0.02	15.2	0.0933333333333
TRINITY_DN398_c1_g2	Vesicular glutamate transporter 2.1 [Larimichthys crocea]	0.005	-7.69320567111	2.2268700264E-18	3.14938804934E-14	yes	down	11.52	8.41	7.48	0.07	0.02	0	9.13666666667	0.03
TRINITY_DN12091_c0_g1		0.036	-4.78446456443	8.5825004454E-18	9.10345822243E-14	yes	down	21.63	17.96	15.99	0.7	0.4	0.25	18.5266666667	0.45
TRINITY_DN3189_c0_g1	hypothetical protein EPR50_G00109910 [Perca flavescens]	0.034	-4.87831919426	1.66484295769E-17	1.41271914017E-13	yes	down	97.85	88.22	87.38	3.73	1.69	1.01	91.15	2.14333333333
TRINITY_DN926_c0_g1	gamma-enolase isoform X1 [Sphaeramia orbicularis]	0.027	-5.21389173031	4.15341369518E-17	2.93701727098E-13	yes	down	15.54	14.17	12.17	0.35	0.15	0.24	13.96	0.246666666667
TRINITY_DN4517_c0_g1		0.027	-5.20234239144	6.51836455106E-17	3.95087387389E-13	yes	down	10.79	8.03	7.28	0.3	0.1	0.09	8.7	0.163333333333
TRINITY_DN16246_c0_g1	delta and Notch-like epidermal growth factor-related receptor [Acanthochromis polyacanthus]	0.034	-4.88048333926	1.46062457707E-16	7.74642244451E-13	yes	down	11.97	8.21	8.99	0.25	0.25	0.14	9.72333333333	0.213333333333
TRINITY_DN377_c0_g2	hypothetical protein EPR50_G00127080 [Perca flavescens]	0.041	-4.62372927923	2.14703203503E-16	1.01215861314E-12	yes	down	12.36	9.67	9.75	0.4	0.2	0.25	10.5933333333	0.283333333333
TRINITY_DN8856_c0_g1	hypothetical protein OJAV_G00046310 [Oryzias javanicus]	0.029	-5.12118030742	1.05607706365E-15	4.27674198252E-12	yes	down	18.15	11.96	11.74	0.56	0.14	0.14	13.95	0.28
TRINITY_DN14555_c0_g1	Neurofilament light polypeptide [Larimichthys crocea]	0.047	-4.40286105052	1.19630618197E-15	4.27674198252E-12	yes	down	53.16	41.54	42.22	2.52	1.07	0.86	45.64	1.48333333333
TRINITY_DN878_c0_g1	sperm surface protein Sp17 [Larimichthys crocea]	0.034	-4.88859340661	1.20959988192E-15	4.27674198252E-12	yes	down	30.02	25.54	21.18	0.47	0.72	0.23	25.58	0.473333333333
TRINITY_DN24794_c0_g1	PREDICTED: fibroblast growth factor-binding protein 3 [Lates calcarifer]	0.011	-6.47275204599	1.40535770271E-15	4.5866551239E-12	yes	down	13.24	12.44	11.73	0.15	0.09	0.04	12.47	0.0933333333333
TRINITY_DN2021_c0_g1	PREDICTED: solute carrier family 12 member 5-like isoform X3 [Stegastes partitus]	0.025	-5.34175180854	8.84036403553E-15	2.67913546642E-11	yes	down	3.63	2.68	2.37	0.09	0.01	0.04	2.89333333333	0.0466666666667
TRINITY_DN912_c0_g1	hypothetical protein PFLUV_G00210440 [Perca fluviatilis]	0.039	-4.6797530331	1.78214859201E-14	5.04086669745E-11	yes	down	53.45	47.49	45.92	2.81	0.74	0.74	48.9533333333	1.43
TRINITY_DN3471_c0_g1	lactose-binding lectin l-2-like [Larimichthys crocea]	19.096	4.25520683338	3.61402710601E-14	9.58349637835E-11	yes	up	296.12	184.52	182.62	1756.76	2446.8	2541.41	221.086666667	2248.32333333
TRINITY_DN19139_c0_g1	LOW QUALITY PROTEIN: neurotrypsin-like [Anabas testudineus]	0.029	-5.08687231677	1.62769457024E-13	4.06234266037E-10	yes	down	8.39	6.94	6.76	0.31	0.03	0.11	7.36333333333	0.15
TRINITY_DN8216_c0_g1	excitatory amino acid transporter 2 isoform X2 [Amphiprion ocellaris]	0.021	-5.60793196261	2.9958447196E-13	7.06153887574E-10	yes	down	44.77	40.41	36.23	1.48	0.28	0.2	40.47	0.653333333333
TRINITY_DN23013_c0_g1	hypothetical protein PFLUV_G00008330 [Perca fluviatilis]	0.022	-5.53628917842	5.15136749697E-13	1.15032747453E-9	yes	down	15.29	14.87	12.7	0.11	0.18	0.29	14.2866666667	0.193333333333
TRINITY_DN3506_c0_g2		0.060	-4.06657677594	6.44376006088E-13	1.36697925931E-9	yes	down	10.92	12.91	11.03	0.45	0.42	0.45	11.62	0.44
TRINITY_DN28723_c0_g1	hypothetical protein D9C73_017368 [Collichthys lucidus]	0.029	-5.11882298194	1.12319136839E-12	2.26927444657E-9	yes	down	11.09	10.96	10.52	0.48	0.13	0.06	10.8566666667	0.223333333333
TRINITY_DN13394_c0_g2	proopiomelanocortin precursor [Acanthopagrus schlegelii]	0.001	-9.58879937813	1.19589779774E-12	2.30634326193E-9	yes	down	21.62	15.61	14.2	0	0	0	17.1433333333	0
TRINITY_DN9445_c0_g1	cytosolic non-specific dipeptidase [Larimichthys crocea]	0.007	-7.12915181631	1.90085100142E-12	3.4984138867E-9	yes	down	43.76	14.04	11.8	0.36	0	0	23.2	0.12
TRINITY_DN32124_c0_g1	Fatty acid-binding protein, brain [Larimichthys crocea]	0.037	-4.73812519482	1.97892743662E-12	3.4984138867E-9	yes	down	212.36	224.32	234.61	13.81	2.2	2.77	223.763333333	6.26
TRINITY_DN1577_c0_g2	glutamate decarboxylase 1 isoform X1 [Larimichthys crocea]	0.012	-6.3810316457	2.07263802632E-12	3.51751544723E-9	yes	down	3.83	2.8	3.74	0.07	0	0.02	3.45666666667	0.03
TRINITY_DN29397_c0_g2	schwannomin-interacting protein 1 [Epinephelus lanceolatus]	0.053	-4.25093973033	2.21857544437E-12	3.62037380591E-9	yes	down	11.04	10.97	11.26	0.62	0.3	0.26	11.09	0.393333333333
TRINITY_DN11501_c0_g1	PREDICTED: rabphilin-3A isoform X1 [Lates calcarifer]	0.039	-4.66252670499	2.67608758699E-12	4.20522385707E-9	yes	down	5	3.48	3.47	0.18	0.06	0.08	3.98333333333	0.106666666667
TRINITY_DN17120_c1_g1	somatotropin isoform X1 [Epinephelus lanceolatus]	0.001	-9.53848695903	3.01547166947E-12	4.43520502082E-9	yes	down	20.81	9.48	11.6	0	0	0	13.9633333333	0
TRINITY_DN18517_c0_g1	PREDICTED: dnaJ homolog subfamily C member 5-like [Lates calcarifer]	0.051	-4.30742447227	3.03151092684E-12	4.43520502082E-9	yes	down	13.89	11.82	11.19	0.8	0.18	0.31	12.3	0.43
TRINITY_DN39898_c0_g1	Neurite extension and migration factor [Larimichthys crocea]	0.029	-5.09271607087	3.19773050885E-12	4.52244366765E-9	yes	down	2.18	1.38	1.4	0.05	0.02	0.03	1.65333333333	0.0333333333333
TRINITY_DN6374_c0_g1	glycoprotein M6Aa [Pseudochaenichthys georgianus]	0.028	-5.14732387959	3.41278994553E-12	4.67089844546E-9	yes	down	35.83	29.57	29.35	1.59	0.26	0.16	31.5833333333	0.67
TRINITY_DN32_c0_g1	syntaxin-binding protein 1 isoform X1 [Larimichthys crocea]	0.064	-3.97032488259	3.68061106027E-12	4.88003018954E-9	yes	down	39.01	32.13	29.49	2.78	0.87	0.87	33.5433333333	1.50666666667
TRINITY_DN1835_c0_g2	hypothetical protein PFLUV_G00046110 [Perca fluviatilis]	0.011	-6.4905402798	4.14851687696E-12	5.33373557744E-9	yes	down	8.94	6.07	6.31	0.03	0.12	0	7.10666666667	0.05
TRINITY_DN666_c0_g1	hypothetical protein OJAV_G00000920 [Oryzias javanicus]	0.062	-4.01767648013	4.61854339751E-12	5.67908399549E-9	yes	down	23.95	23.74	23.45	1.79	0.51	0.75	23.7133333333	1.01666666667
TRINITY_DN15727_c0_g1	somatolactin [Dicentrarchus labrax]	0.001	-9.96216365631	4.68482935425E-12	5.67908399549E-9	yes	down	26	5.28	5.57	0	0	0	12.2833333333	0
TRINITY_DN31093_c0_g1		0.040	-4.64803735416	4.85142636664E-12	5.71767549677E-9	yes	down	9.27	8.85	9.12	0.18	0.64	0.26	9.08	0.36
TRINITY_DN78412_c0_g1	secretogranin-2 [Larimichthys crocea]	0.054	-4.21671701837	5.46210035515E-12	6.21160029318E-9	yes	down	14.13	11.12	9.23	0.67	0.4	0.17	11.4933333333	0.413333333333
TRINITY_DN677_c0_g1	PREDICTED: testican-2-like isoform X1 [Stegastes partitus]	0.048	-4.37341398237	5.56332636798E-12	6.21160029318E-9	yes	down	12.49	10.37	9.58	0.61	0.14	0.31	10.8133333333	0.353333333333
TRINITY_DN18225_c0_g1	uncharacterized protein LOC104929266 [Larimichthys crocea]	0.046	-4.42843602627	7.17038387198E-12	7.80064222873E-9	yes	down	229.09	131.36	129.81	11.34	2.24	2.75	163.42	5.44333333333
TRINITY_DN301_c0_g1	ras-related protein Rab-3B-like [Echeneis naucrates]	0.017	-5.85941474433	8.95034716672E-12	9.49363323974E-9	yes	down	5.21	3.3	3.02	0.12	0	0.02	3.84333333333	0.0466666666667
TRINITY_DN13887_c0_g4		0.020	-5.61740304582	9.40767233964E-12	9.73533468357E-9	yes	down	8.31	9.37	9.94	0.28	0.13	0	9.20666666667	0.136666666667
TRINITY_DN16436_c0_g3	metabotropic glutamate receptor 3 [Larimichthys crocea]	0.026	-5.27030874997	1.00580859942E-11	1.01605826801E-8	yes	down	1.98	1.64	1.44	0.04	0.01	0.04	1.68666666667	0.03
TRINITY_DN1945_c0_g2	synapsin-2 [Larimichthys crocea]	0.045	-4.46563472311	1.07286672892E-11	1.05859510638E-8	yes	down	5.75	4.14	3.88	0.28	0.08	0.07	4.59	0.143333333333
TRINITY_DN3063_c0_g1	LOW QUALITY PROTEIN: uncharacterized protein LOC115568650 [Sparus aurata]	0.064	-3.97145275079	1.24107572462E-11	1.19673547373E-8	yes	down	16.63	10.13	11.44	0.94	0.22	0.32	12.7333333333	0.493333333333
TRINITY_DN15247_c0_g1	fructose-bisphosphate aldolase C isoform X2 [Larimichthys crocea]	0.002	-8.94785939298	2.20091882884E-11	2.07512409044E-8	yes	down	8.42	10.03	9.33	0.03	0	0	9.26	0.01
TRINITY_DN15284_c0_g1	hypothetical protein FQN60_011705 [Etheostoma spectabile]	0.023	-5.45598850746	2.62126467459E-11	2.37863454763E-8	yes	down	5.37	4.77	5.19	0.2	0.02	0.02	5.11	0.08
TRINITY_DN11933_c0_g2	secretory carrier-associated membrane protein 5 [Sphaeramia orbicularis]	0.056	-4.14818669476	2.63495389221E-11	2.37863454763E-8	yes	down	12.07	9.78	9.58	0.78	0.17	0.29	10.4766666667	0.413333333333
TRINITY_DN1945_c0_g1	synapsin-2-like [Mastacembelus armatus]	0.077	-3.70584939934	2.84589278341E-11	2.5155320628E-8	yes	down	10.86	7.94	7.88	0.71	0.33	0.33	8.89333333333	0.456666666667
TRINITY_DN19178_c0_g1	seizure 6-like protein 2 [Monopterus albus]	0.032	-4.98746834728	3.3608633172E-11	2.91009609841E-8	yes	down	6.36	4.44	4.37	0.28	0.04	0.03	5.05666666667	0.116666666667
TRINITY_DN8258_c1_g1	glutamate decarboxylase 2 [Larimichthys crocea]	0.020	-5.66336564221	3.55839531495E-11	3.01951192845E-8	yes	down	4.22	3.19	3.72	0.14	0	0.02	3.71	0.0533333333333
TRINITY_DN5469_c0_g1		0.048	-4.39408413321	4.44299780576E-11	3.66554592332E-8	yes	down	23.68	24.61	21.09	1.62	0.51	0.23	23.1266666667	0.786666666667
TRINITY_DN1907_c0_g1		0.067	-3.90781256833	4.49251409477E-11	3.66554592332E-8	yes	down	26.8	24.03	21.9	9.65	3.46	3.51	24.2433333333	5.54
TRINITY_DN42639_c0_g1	excitatory amino acid transporter 1-like [Acanthochromis polyacanthus]	0.002	-8.95840532299	4.97207691213E-11	3.98028828732E-8	yes	down	3.86	3.2	2.91	0	0	0	3.32333333333	0
TRINITY_DN10169_c0_g4	PREDICTED: kinesin heavy chain isoform 5A-like [Stegastes partitus]	0.066	-3.9258607977	5.55317076611E-11	4.29804930227E-8	yes	down	10.28	7.42	7.56	0.74	0.2	0.22	8.42	0.386666666667
TRINITY_DN16524_c0_g1	Low molecular weight neuronal intermediate filament XNIF [Larimichthys crocea]	0.085	-3.55028720379	5.57162043049E-11	4.29804930227E-8	yes	down	19.8	23.97	24.11	1.59	1.09	1.13	22.6266666667	1.27
TRINITY_DN14650_c0_g1	C-type natriuretic peptide 1 [Epinephelus lanceolatus]	0.035	-4.8445992165	5.76293999363E-11	4.36625032232E-8	yes	down	11.76	12.12	11.13	0.39	0.28	0.14	11.67	0.27
TRINITY_DN14227_c1_g1	neurocan core protein-like [Perca flavescens]	0.029	-5.08422764771	6.16772926078E-11	4.59095468555E-8	yes	down	7.46	4.4	5.03	0.29	0.05	0.02	5.63	0.12
TRINITY_DN5939_c0_g1	PDZ domain-containing protein 4 PDZ domain-containing RING finger protein 4-like protein [Larimichthys crocea]	0.017	-5.84154043362	8.58884679223E-11	6.28288951208E-8	yes	down	1.64	1.05	1.35	0.03	0	0.02	1.34666666667	0.0166666666667
TRINITY_DN398_c1_g1	PREDICTED: vesicular glutamate transporter 2.1 [Lates calcarifer]	0.022	-5.48291485468	8.88351714295E-11	6.38830280239E-8	yes	down	5.69	3.66	3.73	0.19	0.01	0.01	4.36	0.07
TRINITY_DN3959_c0_g1	neuroplastin-like isoform X2 [Seriola lalandi dorsalis]	0.086	-3.53548805845	9.32247441699E-11	6.55964058552E-8	yes	down	23.11	32.64	33.53	2.21	2.15	1.68	29.76	2.01333333333
TRINITY_DN13394_c0_g3	hypothetical protein PFLUV_G00160240, partial [Perca fluviatilis]	0.002	-9.02070686858	9.43099075414E-11	6.55964058552E-8	yes	down	9.03	3.59	3.87	0	0	0	5.49666666667	0
TRINITY_DN13817_c0_g1		83.956	6.39156992533	1.22352426225E-10	8.37285280622E-8	yes	up	0.33	0.55	0.29	2.78	27.99	24.52	0.39	18.43
TRINITY_DN13959_c0_g1	Synaptic vesicle glycoprotein 2A p87 [Collichthys lucidus]	0.047	-4.40183746516	1.27321480428E-10	8.57459646287E-8	yes	down	5.1	4.56	4.69	0.34	0.05	0.09	4.78333333333	0.16
TRINITY_DN12479_c0_g1	calsyntenin-3 isoform X2 [Sparus aurata]	0.054	-4.21634991166	1.32680585914E-10	8.79589359241E-8	yes	down	13.94	7.79	8.73	0.73	0.12	0.29	10.1533333333	0.38
TRINITY_DN76421_c0_g1	dehydrogenase/reductase SDR family member 12-like isoform X1 [Astatotilapia calliptera]	0.053	-4.24450913627	1.39498444485E-10	9.10560000403E-8	yes	down	32.46	21.04	22.23	2.01	0.38	0.47	25.2433333333	0.953333333333
TRINITY_DN65443_c0_g1	Sodium- and chloride-dependent GABA transporter 1 [Collichthys lucidus]	0.033	-4.90599222463	1.59187979425E-10	1.0233375138E-7	yes	down	9.63	7.68	6.99	0.48	0.04	0.08	8.1	0.2
TRINITY_DN11978_c0_g1	neuroligin-3-like isoform X1 [Larimichthys crocea]	0.046	-4.44839127115	1.62314823158E-10	1.02786467417E-7	yes	down	3.85	2.23	2.52	0.13	0.04	0.09	2.86666666667	0.0866666666667
TRINITY_DN9843_c0_g1	ELAV-like protein 2 Protein ElrB [Larimichthys crocea]	0.024	-5.37202804886	1.7699452871E-10	1.10434174472E-7	yes	down	3.51	3	2.61	0.08	0.02	0.04	3.04	0.0466666666667
TRINITY_DN9392_c0_g1		0.049	-4.35306496772	1.85082225254E-10	1.13806792073E-7	yes	down	5.78	8.43	8.46	0.35	0.25	0.14	7.55666666667	0.246666666667
TRINITY_DN17878_c0_g1	hypothetical protein F7725_022995, partial [Dissostichus mawsoni]	0.071	-3.8179424194	2.15313319079E-10	1.30504478599E-7	yes	down	7.92	8.67	7.72	0.63	0.23	0.31	8.10333333333	0.39
TRINITY_DN10329_c0_g2	RNA polymerase II-associated factor 1 homolog isoform X1 [Sander lucioperca]	0.079	-3.65489664432	2.2450256684E-10	1.34157674731E-7	yes	down	61.47	44.43	51.15	2.61	2.04	1.92	52.35	2.19
TRINITY_DN3446_c1_g1	PREDICTED: semaphorin-7A-like [Lates calcarifer]	0.025	-5.3211080391	2.3027627785E-10	1.35696693287E-7	yes	down	5.26	4.35	3.78	0.22	0.02	0.01	4.46333333333	0.0833333333333
TRINITY_DN29188_c0_g5	voltage-dependent R-type calcium channel subunit alpha-1E isoform X3 [Larimichthys crocea]	0.013	-6.2401349967	3.07204679219E-10	1.78549042875E-7	yes	down	1.67	0.73	0.9	0.01	0.01	0.01	1.1	0.01
TRINITY_DN23172_c0_g1		0.067	-3.90611233062	3.50891540729E-10	2.01184139055E-7	yes	down	22.86	24.61	24.69	1.15	1.05	0.92	24.0533333333	1.04
TRINITY_DN9491_c0_g1	uncharacterized protein LOC115572877 isoform X4 [Sparus aurata]	0.040	-4.65972894498	4.16460369432E-10	2.3559440739E-7	yes	down	1.77	2.12	1.78	0.09	0.04	0.02	1.89	0.05
TRINITY_DN2731_c2_g1	hypothetical protein EXN66_Car006770 [Channa argus]	0.040	-4.63144299231	4.77436424842E-10	2.66535166226E-7	yes	down	2.53	1.42	1.76	0.08	0.01	0.08	1.90333333333	0.0566666666667
TRINITY_DN1251_c0_g1	hypothetical protein FQN60_000944 [Etheostoma spectabile]	0.092	-3.44700498873	4.95042059029E-10	2.72774603642E-7	yes	down	38.99	28.41	29.76	3.25	1.08	1.74	32.3866666667	2.02333333333
TRINITY_DN5483_c0_g1	protein S100-B-like isoform X2 [Oryzias melastigma]	0.116	-3.11089165361	5.14744104121E-10	2.79994395508E-7	yes	down	45.54	41.27	33.77	4.11	2.37	2.68	40.1933333333	3.05333333333
TRINITY_DN246_c0_g2	V-type proton ATPase subunit B, brain isoform [Takifugu rubripes]	0.053	-4.24588297709	5.22588288622E-10	2.80662986198E-7	yes	down	10.69	7.05	7.84	0.7	0.14	0.13	8.52666666667	0.323333333333
TRINITY_DN1870_c1_g1		0.035	-4.81949316285	5.73555972038E-10	3.01792645972E-7	yes	down	2.88	2.78	1.9	0.08	0.06	0.04	2.52	0.06
TRINITY_DN2577_c0_g1	tubby protein homolog isoform X2 [Labrus bergylta]	0.049	-4.33863029034	5.76157356551E-10	3.01792645972E-7	yes	down	3.27	2.9	2.29	0.14	0.09	0.05	2.82	0.0933333333333
TRINITY_DN1975_c0_g1	MAP7 domain-containing protein 2-like isoform X4 [Sparus aurata]	0.079	-3.65585939508	6.40954952851E-10	3.31639472434E-7	yes	down	10.98	8.09	8.55	0.95	0.33	0.26	9.20666666667	0.513333333333
TRINITY_DN8914_c0_g1	rab11 family-interacting protein 4A isoform X1 [Larimichthys crocea]	0.052	-4.26260050575	6.59569835841E-10	3.3522665518E-7	yes	down	3.75	2.19	2.3	0.17	0.03	0.08	2.74666666667	0.0933333333333
TRINITY_DN653_c0_g1	hypothetical protein EPR50_G00016680, partial [Perca flavescens]	0.032	-4.96300020881	6.64480360011E-10	3.3522665518E-7	yes	down	16.59	11.92	11.72	0.83	0.07	0.07	13.41	0.323333333333
TRINITY_DN526_c0_g1	synaptosomal-associated protein 25 [Maylandia zebra]	0.040	-4.6291069696	6.71591064635E-10	3.3522665518E-7	yes	down	114.39	106.15	100	8.08	0.81	1.13	106.846666667	3.34
TRINITY_DN7107_c0_g2	Metabotropic glutamate receptor 2 [Dicentrarchus labrax]	0.003	-8.52649334576	7.0676702667E-10	3.46088034821E-7	yes	down	1.8	1.24	1.13	0	0	0	1.39	0
TRINITY_DN14574_c0_g2	PREDICTED: brain-specific angiogenesis inhibitor 1 [Stegastes partitus]	0.059	-4.08979454381	7.09664821096E-10	3.46088034821E-7	yes	down	2.63	2.47	2.68	0.13	0.1	0.08	2.59333333333	0.103333333333
TRINITY_DN2273_c1_g1	syntaxin-1B [Perca flavescens]	0.059	-4.08323438526	7.26114950236E-10	3.50086421689E-7	yes	down	28.73	16.47	14.78	7.75	4.15	4.44	19.9933333333	5.44666666667
TRINITY_DN618_c0_g6		0.003	-8.49100939343	8.9028671247E-10	4.24416681311E-7	yes	down	2.28	2.91	2.56	0	0	0	2.58333333333	0
TRINITY_DN20883_c1_g1	Leucine-rich repeat-containing protein 4B [Dicentrarchus labrax]	0.033	-4.92066721318	9.58313954841E-10	4.51770494178E-7	yes	down	2.12	1.5	1.73	0.06	0	0.05	1.78333333333	0.0366666666667
TRINITY_DN13998_c0_g1	synaptotagmin-4 isoform X1 [Amphiprion ocellaris]	0.087	-3.52092532983	9.9904259327E-10	4.65795375245E-7	yes	down	11.62	9.07	9.75	0.99	0.46	0.35	10.1466666667	0.6
TRINITY_DN40759_c0_g1	neuropilin and tolloid-like protein 2 [Sparus aurata]	0.049	-4.34598751357	1.06151003707E-9	4.89540737533E-7	yes	down	4.28	2.92	3.22	0.2	0.11	0.04	3.47333333333	0.116666666667
TRINITY_DN3762_c0_g1	dihydropyrimidinase-related protein 2 [Oreochromis niloticus]	0.077	-3.70304824327	1.10370127425E-9	4.99759560047E-7	yes	down	14.61	10.65	10.44	1.22	0.41	0.29	11.9	0.64
TRINITY_DN33239_c0_g1	dynamin-1-like [Larimichthys crocea]	0.046	-4.44075284349	1.107226328E-9	4.99759560047E-7	yes	down	20.76	13.29	13.05	1.08	0.39	0.09	15.7	0.52
TRINITY_DN29218_c0_g3	hypothetical protein PHYPO_G00131970 [Pangasianodon hypophthalmus]	0.102	-3.29949708296	1.18154530646E-9	5.27690571186E-7	yes	down	64.32	70.03	64.97	7.5	3.4	2.99	66.44	4.63
TRINITY_DN22881_c0_g1		0.039	-4.67869287593	1.20416940373E-9	5.32192702723E-7	yes	down	10.16	9.01	8.3	0.58	0.15	0.04	9.15666666667	0.256666666667
TRINITY_DN27286_c1_g1	putative transmembrane protein 178B-like [Scophthalmus maximus]	0.048	-4.37043253221	1.35838247602E-9	5.91461706564E-7	yes	down	2.61	2.25	2.31	0.16	0.04	0.04	2.39	0.08
TRINITY_DN20607_c0_g1	hypothetical protein F7725_016785, partial [Dissostichus mawsoni]	0.061	-4.02470330938	1.36615553982E-9	5.91461706564E-7	yes	down	5.99	5.71	6.39	0.31	0.1	0.32	6.03	0.243333333333
TRINITY_DN1887_c0_g1	PREDICTED: sodium-dependent neutral amino acid transporter SLC6A17 [Lates calcarifer]	0.061	-4.03509884525	1.57438849442E-9	6.70486070065E-7	yes	down	3.95	2.83	2.93	0.27	0.04	0.1	3.23666666667	0.136666666667
TRINITY_DN5872_c0_g1	prolactin-like [Monopterus albus]	0.046	-4.44594231623	1.58760290199E-9	6.70486070065E-7	yes	down	9.82	5.15	6.03	0.25	0.23	0.14	7	0.206666666667
TRINITY_DN12884_c0_g1	Metabotropic glutamate receptor 1 [Larimichthys crocea]	0.027	-5.19399859539	1.60509666623E-9	6.70486070065E-7	yes	down	2.35	1.81	1.44	0.08	0.02	0	1.86666666667	0.0333333333333
TRINITY_DN3104_c0_g1	Corticotropin-releasing factor receptor 1 [Larimichthys crocea]	0.090	-3.47240994721	1.61189731184E-9	6.70486070065E-7	yes	down	14.76	11.98	10.46	1.15	0.42	0.67	12.4	0.746666666667
TRINITY_DN18092_c0_g1	PREDICTED: G protein-activated inward rectifier potassium channel 3-like [Lates calcarifer]	0.042	-4.56913876606	1.6597551569E-9	6.81195757584E-7	yes	down	2.31	2.39	2.44	0.07	0.07	0.05	2.38	0.0633333333333
TRINITY_DN19095_c0_g2	unconventional myosin-X-like isoform X1 [Larimichthys crocea]	0.035	-4.83101360291	1.6697548503E-9	6.81195757584E-7	yes	down	2.31	1.65	1.75	0.11	0.01	0.02	1.90333333333	0.0466666666667
TRINITY_DN846_c0_g1		0.040	-4.63694400016	1.74634717599E-9	7.05657314122E-7	yes	down	3.25	5.13	6.23	0.2	0.1	0.1	4.87	0.133333333333
TRINITY_DN11462_c0_g1	class E basic helix-loop-helix protein 23 [Takifugu rubripes]	0.018	-5.82227150701	1.82591227439E-9	7.30847226206E-7	yes	down	3.52	2.81	2.52	0.11	0	0	2.95	0.0366666666667
TRINITY_DN4071_c0_g1	PREDICTED: uncharacterized protein LOC108893135 isoform X1 [Lates calcarifer]	0.067	-3.89622293075	1.89378683666E-9	7.50930728091E-7	yes	down	11.08	15.3	13.46	1	0.35	0.47	13.28	0.606666666667
TRINITY_DN25350_c0_g1	hypothetical protein PFLUV_G00020600 [Perca fluviatilis]	0.063	-3.99192044169	1.94144847839E-9	7.6270163001E-7	yes	down	11.16	7.72	8.04	0.64	0.39	0.12	8.97333333333	0.383333333333
TRINITY_DN53551_c0_g1	PREDICTED: potassium voltage-gated channel subfamily C member 1 isoform X1 [Lates calcarifer]	0.049	-4.35429092592	1.98070872422E-9	7.68901064019E-7	yes	down	4.16	3.7	3.29	0.27	0.05	0.1	3.71666666667	0.14
TRINITY_DN701_c0_g1	stathmin [Larimichthys crocea]	0.123	-3.02412909558	1.99347405115E-9	7.68901064019E-7	yes	down	110.77	112.43	105.62	11.62	6.37	8.59	109.606666667	8.86
TRINITY_DN5897_c0_g1	PREDICTED: uncharacterized protein LOC108889942 [Lates calcarifer]	0.011	-6.56643757953	2.13901717505E-9	8.17605591919E-7	yes	down	22.38	2.93	3.76	0.07	0.12	0	9.69	0.0633333333333
TRINITY_DN45622_c0_g1	PREDICTED: soluble guanylate cyclase 88E-like [Lates calcarifer]	0.026	-5.24383693382	2.18502403138E-9	8.24711147632E-7	yes	down	7.57	2.96	2.37	0.02	0.12	0.06	4.3	0.0666666666667
TRINITY_DN16550_c0_g1		0.079	-3.66716904749	2.19648250406E-9	8.24711147632E-7	yes	down	6.31	6.19	6.96	0.63	0.25	0.19	6.48666666667	0.356666666667
TRINITY_DN13618_c0_g2	PREDICTED: 4F2 cell-surface antigen heavy chain-like [Lates calcarifer]	0.052	-4.26209299585	2.28173015347E-9	8.49203920625E-7	yes	down	9.61	5.25	6.55	0.5	0.17	0.1	7.13666666667	0.256666666667
TRINITY_DN15129_c0_g2	Uncharacterized protein E3U43_011643 [Larimichthys crocea]	0.071	-3.81129961264	2.45619629037E-9	9.06186923545E-7	yes	down	3.92	4.12	3.04	0.28	0.11	0.14	3.69333333333	0.176666666667
TRINITY_DN8749_c0_g1	vesicle-fusing ATPase isoform X3 [Salarias fasciatus]	0.036	-4.80210815259	2.59152900569E-9	9.47874074598E-7	yes	down	14.62	11.92	12.01	0.9	0.09	0.07	12.85	0.353333333333
TRINITY_DN9321_c0_g1	uncharacterized protein atf5a [Epinephelus lanceolatus]	0.046	-4.43455711341	2.69119394779E-9	9.75914331767E-7	yes	down	8.05	2.49	2.41	0.2	0.1	0.08	4.31666666667	0.126666666667
TRINITY_DN1199_c0_g1	uncharacterized protein LOC117815381 [Notolabrus celidotus]	0.090	-3.46955057296	2.73096238824E-9	9.81942984815E-7	yes	down	10.48	9.3	8.18	1.03	0.45	0.27	9.32	0.583333333333
TRINITY_DN19553_c0_g1	membrane protein MLC1 isoform X1 [Anarrhichthys ocellatus]	0.028	-5.13577374706	2.79103592636E-9	9.94776062707E-7	yes	down	9.38	4.1	3.73	0.19	0.06	0	5.73666666667	0.0833333333333
TRINITY_DN4890_c0_g1		0.029	-5.11694303642	2.81354594902E-9	9.94776062707E-7	yes	down	1.68	1.93	1.38	0.07	0.01	0.01	1.66333333333	0.03
TRINITY_DN1827_c1_g1		42.764	5.41831739448	2.88829579839E-9	1.01276540607E-6	yes	up	1.09	2.96	4.54	9.77	111.76	119.07	2.86333333333	80.2
TRINITY_DN15117_c0_g1	Protein Wnt [Scophthalmus maximus]	0.114	-3.12858007012	3.01339660765E-9	1.04797042024E-6	yes	down	13.85	13.28	13.18	1.15	0.82	1.01	13.4366666667	0.993333333333
TRINITY_DN7354_c0_g1	LOW QUALITY PROTEIN: otolith matrix protein 1-like [Labrus bergylta]	0.040	-4.64651721163	3.21851949496E-9	1.11020605799E-6	yes	down	12.83	2.83	3.58	0.19	0.21	0.08	6.41333333333	0.16
TRINITY_DN12942_c0_g1	neurexophilin-1 [Larimichthys crocea]	0.019	-5.71454437851	3.54100640136E-9	1.21044443422E-6	yes	down	3.87	3.29	2.34	0.09	0.03	0	3.16666666667	0.04
TRINITY_DN3662_c0_g1	PREDICTED: myelin transcription factor 1-like isoform X5 [Lates calcarifer]	0.047	-4.39705307761	3.56617220416E-9	1.21044443422E-6	yes	down	4.6	4.65	4.31	0.21	0.02	0.2	4.52	0.143333333333
TRINITY_DN10055_c0_g2	PREDICTED: LOW QUALITY PROTEIN: V-type proton ATPase 116 kDa subunit a-like [Lates calcarifer]	0.079	-3.66216977249	3.87341692712E-9	1.29575826333E-6	yes	down	9.67	6.51	7.54	0.77	0.25	0.18	7.90666666667	0.4
TRINITY_DN1549_c0_g1	chondroitin sulfate proteoglycan 5 isoform X7 [Larimichthys crocea]	0.078	-3.68722009924	3.92242712476E-9	1.29575826333E-6	yes	down	18.36	14.53	14.48	2.17	0.38	0.48	15.79	1.01
TRINITY_DN239_c0_g2	elongation factor 1-alpha 1 [Anabas testudineus]	0.034	-4.88676944682	3.9516924753E-9	1.29575826333E-6	yes	down	9.57	6.47	6.93	0.43	0	0.12	7.65666666667	0.183333333333
TRINITY_DN7127_c0_g1	syntaxin-binding protein 6-like isoform X1 [Seriola dumerili]	0.055	-4.17602566194	3.96885086435E-9	1.29575826333E-6	yes	down	11.22	6.54	6.26	0.61	0.23	0.08	8.00666666667	0.306666666667
TRINITY_DN29166_c0_g1	hypothetical protein F7725_023203 [Dissostichus mawsoni]	0.063	-3.99902449392	3.97022188725E-9	1.29575826333E-6	yes	down	29.31	35.02	32.49	2.95	0.41	1	32.2733333333	1.45333333333
TRINITY_DN6751_c0_g1	neurofilament heavy polypeptide [Larimichthys crocea]	0.097	-3.36737297149	4.42910307724E-9	1.43448843787E-6	yes	down	19.56	17.03	15.49	2.04	0.88	0.57	17.36	1.16333333333
TRINITY_DN4269_c0_g1	adhesion G protein-coupled receptor B3 isoform X3 [Larimichthys crocea]	0.043	-4.54001083747	4.94380876196E-9	1.589059986E-6	yes	down	4.45	3.02	2.38	0.24	0.02	0.04	3.28333333333	0.1
TRINITY_DN12631_c0_g1	CD59 glycoprotein-like isoform X1 [Sparus aurata]	0.102	-3.29454951055	5.161316813E-9	1.64283140708E-6	yes	down	23.85	24.85	22.34	2.1	1.2	1.47	23.68	1.59
TRINITY_DN3537_c0_g1	hippocampus abundant transcript 1 protein-like, partial [Amphiprion ocellaris]	0.059	-4.08481223675	5.18854078791E-9	1.64283140708E-6	yes	down	2.75	2.26	2.45	0.2	0.05	0.05	2.48666666667	0.1
TRINITY_DN22422_c1_g1	gamma-enolase [Monopterus albus]	0.090	-3.4666857092	5.27126939521E-9	1.65666235482E-6	yes	down	20.45	24.77	22.26	2.63	0.98	0.7	22.4933333333	1.43666666667
TRINITY_DN2428_c0_g1	fasciculation and elongation protein zeta-1 [Larimichthys crocea]	0.094	-3.40831736603	5.52221744791E-9	1.72276942559E-6	yes	down	15.27	12.98	13.42	1.64	0.47	0.61	13.89	0.906666666667
TRINITY_DN10410_c0_g1	endophilin-A1 isoform X4 [Larimichthys crocea]	0.044	-4.50497399143	5.57155152975E-9	1.72547290733E-6	yes	down	12.92	9.23	10.78	0.89	0.1	0.1	10.9766666667	0.363333333333
TRINITY_DN993_c2_g1	Draxin-A [Larimichthys crocea]	0.049	-4.36585038452	6.00547890679E-9	1.8463801381E-6	yes	down	4.1	3.42	4.12	0.26	0.08	0.05	3.88	0.13
TRINITY_DN13887_c0_g2		0.014	-6.13241061973	6.56298460833E-9	2.00326842419E-6	yes	down	6.74	4.3	4.24	0.15	0	0	5.09333333333	0.05
TRINITY_DN825_c0_g2		0.084	-3.57674287197	6.73756343492E-9	2.0418667244E-6	yes	down	22.85	19.72	18.17	2.35	0.6	0.65	20.2466666667	1.2
TRINITY_DN7340_c0_g1		0.097	-3.37169961166	6.818931243E-9	2.05186960836E-6	yes	down	7.76	9.71	7.58	0.8	0.32	0.51	8.35	0.543333333333
TRINITY_DN1030_c0_g1	Stathmin-2 [Larimichthys crocea]	0.138	-2.85336761767	6.89888006398E-9	2.06130762926E-6	yes	down	77.82	69.41	74.11	8.2	5.55	6.2	73.78	6.65
TRINITY_DN2632_c2_g1	disabled homolog 2-interacting protein isoform X2 [Larimichthys crocea]	0.057	-4.13606492513	7.02405222344E-9	2.08403138277E-6	yes	down	2.76	2.05	1.79	0.15	0.04	0.06	2.2	0.0833333333333
TRINITY_DN78769_c0_g1	hypothetical protein OJAV_G00231480 [Oryzias javanicus]	0.074	-3.74973294937	7.33400795904E-9	2.16088395615E-6	yes	down	51.17	41.6	42.19	4.99	1	1.22	44.9866666667	2.40333333333
TRINITY_DN2326_c0_g3	sodium/calcium exchanger 1-like [Amphiprion ocellaris]	0.021	-5.58947882297	7.67546272429E-9	2.24589332735E-6	yes	down	2.99	2.6	2.82	0.09	0	0.03	2.80333333333	0.04
TRINITY_DN31395_c0_g1	PREDICTED: lipoma HMGIC fusion partner-like 3 protein isoform X1 [Notothenia coriiceps]	0.039	-4.68756407162	7.72893812114E-9	2.24605059318E-6	yes	down	4.72	3.89	4.53	0.3	0.02	0.04	4.38	0.12
TRINITY_DN2209_c0_g1	mucin-2-like [Anarrhichthys ocellatus]	0.092	-3.43718969367	7.79435625146E-9	2.24791410475E-6	yes	down	213.44	47.94	45.47	9.93	3.92	3.48	102.283333333	5.77666666667
TRINITY_DN8906_c3_g1	vesicular inhibitory amino acid transporter [Mastacembelus armatus]	0.019	-5.73013279557	7.85516921143E-9	2.24791410475E-6	yes	down	6.76	3.82	3.34	0.18	0	0	4.64	0.06
TRINITY_DN180_c0_g1	neuromodulin [Sparus aurata]	0.133	-2.90667451614	7.94574741225E-9	2.24791410475E-6	yes	down	65.2	64.51	62.14	8.62	4.37	4.26	63.95	5.75
TRINITY_DN12791_c1_g3	Leucine zipper putative tumor suppressor 3 [Collichthys lucidus]	0.064	-3.96756758259	7.94727811144E-9	2.24791410475E-6	yes	down	2.28	2.48	2	0.16	0.04	0.09	2.25333333333	0.0966666666667
TRINITY_DN6366_c0_g2		0.123	-3.02738586226	8.1132685744E-9	2.27966727864E-6	yes	down	58.46	61.99	64.71	6.18	5.01	3.71	61.72	4.96666666667
TRINITY_DN1334_c1_g1	AP180 91 kDa synaptosomal-associated protein Clathrin coat-associated protein [Collichthys lucidus]	0.071	-3.8228920533	8.57438032702E-9	2.38313893567E-6	yes	down	6.19	4.48	5.95	0.49	0.24	0.07	5.54	0.266666666667
TRINITY_DN5712_c0_g1	hypothetical protein F2P81_012953 [Scophthalmus maximus]	0.024	-5.39542299372	8.62378418012E-9	2.38313893567E-6	yes	down	1.63	1.43	1.7	0.04	0.02	0.02	1.58666666667	0.0266666666667
TRINITY_DN3007_c0_g1	neurexin-2-like isoform X3 [Sparus aurata]	0.090	-3.47872096579	8.65002819114E-9	2.38313893567E-6	yes	down	3.18	2.35	2.72	0.24	0.11	0.19	2.75	0.18
TRINITY_DN3589_c0_g3	potassium voltage-gated channel subfamily A member 2 [Betta splendens]	0.026	-5.29310315084	9.70131839819E-9	2.65553249676E-6	yes	down	1.38	1.06	1.14	0.05	0.01	0	1.19333333333	0.02
TRINITY_DN4857_c0_g2	myelin transcription factor 1-like protein isoform X2 [Epinephelus lanceolatus]	0.039	-4.68156548391	9.93799013868E-9	2.70287849746E-6	yes	down	2.09	1.59	1.74	0.06	0.02	0.06	1.80666666667	0.0466666666667
TRINITY_DN10491_c1_g1	poly [ADP-ribose] polymerase tankyrase-2 isoform X2 [Epinephelus lanceolatus]	0.025	-5.31771962789	1.02122747536E-8	2.75978594425E-6	yes	down	1.13	0.92	1.25	0.05	0	0.01	1.1	0.02
TRINITY_DN1485_c0_g2	Microtubule-associated protein 2 [Larimichthys crocea]	0.029	-5.08315640646	1.03051724024E-8	2.7672649031E-6	yes	down	3.97	1.99	1.9	0.12	0.03	0	2.62	0.05
TRINITY_DN995_c0_g1	protein NDRG4 isoform X4 [Seriola dumerili]	0.092	-3.4378237393	1.04977739142E-8	2.8012550417E-6	yes	down	31.57	22.48	24.18	3.27	0.72	1.03	26.0766666667	1.67333333333
TRINITY_DN53386_c0_g1	N-chimaerin [Larimichthys crocea]	0.059	-4.07531368122	1.10721752603E-8	2.93606407466E-6	yes	down	5.26	4.06	4.09	0.4	0.12	0.05	4.47	0.19
TRINITY_DN6366_c0_g1	stathmin-2 [Larimichthys crocea]	0.058	-4.11840687044	1.17552712943E-8	3.08144715296E-6	yes	down	83.16	64.19	67.42	7.22	0.89	1.16	71.59	3.09
TRINITY_DN3007_c0_g2	neurexin-1a isoform X1 [Maylandia zebra]	0.040	-4.64407221281	1.17656839535E-8	3.08144715296E-6	yes	down	6.51	4.95	4.66	0.41	0.02	0.05	5.37333333333	0.16
TRINITY_DN4151_c0_g1	neurogenic differentiation factor 2-like [Sparus aurata]	0.005	-7.75271556308	1.27912518583E-8	3.32949223216E-6	yes	down	5.35	4.47	5.17	0.04	0	0	4.99666666667	0.0133333333333
TRINITY_DN75247_c0_g1	neurensin-1 [Cottoperca gobio]	0.104	-3.26585434452	1.29231750294E-8	3.34331993993E-6	yes	down	6.12	5.23	5.88	0.47	0.32	0.37	5.74333333333	0.386666666667
TRINITY_DN3502_c0_g1		33.293	5.05714551534	1.30351713047E-8	3.35185604919E-6	yes	up	1.76	3.13	4	8.13	80.99	82.72	2.96333333333	57.28
TRINITY_DN2692_c2_g1	PREDICTED: CB1 cannabinoid receptor-interacting protein 1-like [Lates calcarifer]	0.073	-3.78106311216	1.33775568298E-8	3.41917458539E-6	yes	down	5.3	4.55	3.79	0.38	0.22	0.07	4.54666666667	0.223333333333
TRINITY_DN6540_c0_g1	copine-4 [Larimichthys crocea]	0.070	-3.84481127952	1.45008673829E-8	3.65324083784E-6	yes	down	2.26	1.58	1.56	0.08	0.14	0.05	1.8	0.09
TRINITY_DN2648_c0_g2	gephyrin isoform X7 [Anarrhichthys ocellatus]	0.051	-4.28646642054	1.45444190286E-8	3.65324083784E-6	yes	down	3.87	3.22	3.44	0.43	0.04	0.05	3.51	0.173333333333
TRINITY_DN7107_c0_g1	glutamate receptor, metabotropic 2a [Epinephelus lanceolatus]	0.004	-7.97457983069	1.45516569623E-8	3.65324083784E-6	yes	down	1.44	1.2	1.08	0	0	0	1.24	0
TRINITY_DN35910_c0_g1		0.055	-4.18609498443	1.59207435855E-8	3.97344299321E-6	yes	down	1.74	2.38	2.03	0.11	0.07	0.05	2.05	0.0766666666667
TRINITY_DN78544_c0_g1	PREDICTED: dnaJ homolog subfamily B member 5-like [Stegastes partitus]	0.067	-3.90633990928	1.68471778604E-8	4.17598596444E-6	yes	down	5.5	4.46	4.72	0.32	0.23	0.1	4.89333333333	0.216666666667
TRINITY_DN18923_c0_g1	hypothetical protein F2P81_009910 [Scophthalmus maximus]	0.026	-5.23850482722	1.70159838933E-8	4.17598596444E-6	yes	down	3.52	2.81	2.57	0.18	0.02	0	2.96666666667	0.0666666666667
TRINITY_DN13056_c0_g1	voltage-dependent calcium channel subunit alpha-2/delta-2 isoform X1 [Larimichthys crocea]	0.046	-4.45774628362	1.70275660377E-8	4.17598596444E-6	yes	down	1.89	1.27	1.15	0.11	0.01	0.01	1.43666666667	0.0433333333333
TRINITY_DN44765_c0_g1	calsequestrin-2 [Larimichthys crocea]	0.005	-7.6839833894	1.78190273192E-8	4.33527162585E-6	yes	down	3.31	3.27	2.64	0.03	0	0	3.07333333333	0.01
TRINITY_DN21022_c0_g3	complement C1q tumor necrosis factor-related protein 4-like [Seriola lalandi dorsalis]	0.022	-5.53332360524	1.78814116744E-8	4.33527162585E-6	yes	down	3.58	2.27	1.95	0.12	0	0	2.6	0.04
TRINITY_DN5615_c0_g1	Serine/threonine-protein kinase LMTK3 [Larimichthys crocea]	0.028	-5.1597064765	1.81207004212E-8	4.36832430382E-6	yes	down	1.83	1.46	1.15	0.09	0.01	0	1.48	0.0333333333333
TRINITY_DN16282_c0_g2	gamma-aminobutyric acid receptor subunit alpha-5 [Seriola dumerili]	0.062	-4.00222793916	1.83102579681E-8	4.38908262753E-6	yes	down	3.16	2.74	2.8	0.18	0.03	0.16	2.9	0.123333333333
TRINITY_DN12735_c0_g1	transmembrane protein 145 [Larimichthys crocea]	0.068	-3.87831202912	1.93796499215E-8	4.61932464533E-6	yes	down	4.41	3.2	3.15	0.3	0.05	0.15	3.58666666667	0.166666666667
TRINITY_DN7702_c0_g1	Tubulin beta-2A chain [Collichthys lucidus]	0.076	-3.71678410994	2.23589602883E-8	5.29969814029E-6	yes	down	20.03	34.42	33.42	1.78	1.49	1.16	29.29	1.47666666667
TRINITY_DN9510_c0_g1	PREDICTED: phospholipid phosphatase-related protein type 1 isoform X1 [Lates calcarifer]	0.082	-3.60991521254	2.37343059443E-8	5.59443962558E-6	yes	down	4.73	3.71	3.82	0.27	0.15	0.23	4.08666666667	0.216666666667
TRINITY_DN8906_c3_g2		0.015	-6.09755260321	2.42973065479E-8	5.69550343766E-6	yes	down	5.07	4.96	4.08	0.09	0.05	0	4.70333333333	0.0466666666667
TRINITY_DN36997_c0_g1	myc box-dependent-interacting protein 1 isoform X1 [Larimichthys crocea]	0.057	-4.14217533766	2.54768660604E-8	5.92644913277E-6	yes	down	5.93	5.26	4.46	0.49	0.06	0.09	5.21666666667	0.213333333333
TRINITY_DN21236_c0_g1		38.444	5.26469161597	2.55618975982E-8	5.92644913277E-6	yes	up	2.1	7	6.26	9.88	167.03	165.79	5.12	114.233333333
TRINITY_DN40808_c0_g1	hypothetical protein EYF80_004057 [Liparis tanakae]	0.016	-5.93161577094	2.68196622964E-8	6.18426430388E-6	yes	down	1.87	1.63	2.09	0.06	0	0	1.86333333333	0.02
TRINITY_DN2843_c0_g2	leucine-rich repeat neuronal protein 2-like [Sparus aurata]	0.042	-4.58225936803	2.71373365721E-8	6.22369143828E-6	yes	down	2.16	1.9	1.7	0.03	0.03	0.09	1.92	0.05
TRINITY_DN7258_c0_g3	glycine receptor subunit beta [Sparus aurata]	0.030	-5.06401399547	2.84597925012E-8	6.49189288301E-6	yes	down	3.59	2.5	2.78	0.16	0.02	0	2.95666666667	0.06
TRINITY_DN1823_c0_g1	microtubule-associated protein 6 homolog isoform X2 [Larimichthys crocea]	0.101	-3.31073303697	2.93527951586E-8	6.65978819781E-6	yes	down	8.15	8.43	7.97	0.99	0.44	0.27	8.18333333333	0.566666666667
TRINITY_DN3444_c0_g1	hypothetical protein E3U43_017422 [Larimichthys crocea]	0.131	-2.92908615386	2.96607328502E-8	6.6938594328E-6	yes	down	17.36	14.74	14.87	2.76	0.86	1.13	15.6566666667	1.58333333333
TRINITY_DN6069_c0_g1	ATP-sensitive inward rectifier potassium channel 10-like isoform X1 [Amphiprion ocellaris]	0.062	-4.00697501213	3.00052043016E-8	6.73577147147E-6	yes	down	5.32	4.1	4.02	0.38	0.07	0.16	4.48	0.203333333333
TRINITY_DN12096_c0_g1	calcium/calmodulin-dependent protein kinase type 1 [Epinephelus lanceolatus]	0.061	-4.04668570792	3.03318800542E-8	6.77326845758E-6	yes	down	3.22	3.08	2.27	0.17	0.1	0.07	2.85666666667	0.113333333333
TRINITY_DN9322_c0_g1	PREDICTED: POU domain, class 4, transcription factor 2 [Lates calcarifer]	0.004	-7.84708797534	3.15981998869E-8	7.01910170054E-6	yes	down	1.58	1.14	1.44	0	0	0	1.38666666667	0
TRINITY_DN8837_c0_g1	amphiphysin isoform X12 [Epinephelus lanceolatus]	0.056	-4.15894895759	3.21840637255E-8	7.11200758202E-6	yes	down	16.72	18.38	14.71	1.13	0.1	0.22	16.6033333333	0.483333333333
TRINITY_DN20674_c0_g1	PREDICTED: calcium-binding protein 7-like [Haplochromis burtoni]	0.009	-6.72205231509	3.32146736647E-8	7.30172111007E-6	yes	down	1.76	1.62	1.32	0	0.01	0.01	1.56666666667	0.00666666666667
TRINITY_DN4936_c0_g1	solute carrier family 2, facilitated glucose transporter member 1-like [Seriola dumerili]	0.082	-3.61540812277	3.3783276564E-8	7.38843741267E-6	yes	down	4.78	3.93	3.3	0.46	0.08	0.16	4.00333333333	0.233333333333
TRINITY_DN17991_c0_g1		31.353	4.97054249593	3.4309005147E-8	7.46493574553E-6	yes	up	3.4	2.68	3.65	4.95	85.67	82.53	3.24333333333	57.7166666667
TRINITY_DN13304_c0_g2	uncharacterized protein LOC104939486 isoform X2 [Larimichthys crocea]	0.028	-5.16008591271	3.49270361994E-8	7.56063414219E-6	yes	down	3.32	2.3	2.05	0.12	0	0.02	2.55666666667	0.0466666666667
TRINITY_DN19433_c0_g1	contactin-1 [Larimichthys crocea]	0.092	-3.43758863158	3.62416844125E-8	7.80539180838E-6	yes	down	6.44	4.18	4.16	0.58	0.21	0.15	4.92666666667	0.313333333333
TRINITY_DN20744_c0_g1	Stathmin-3, partial [Larimichthys crocea]	0.075	-3.73645667894	3.7600600204E-8	8.05716295685E-6	yes	down	8.66	9.05	9.02	0.82	0.12	0.45	8.91	0.463333333333
TRINITY_DN301_c0_g2	Ras-related protein [Takifugu flavidus]	0.127	-2.98054091577	3.89122471667E-8	8.29632574265E-6	yes	down	11.93	9.15	10.01	1.44	0.66	0.58	10.3633333333	0.893333333333
TRINITY_DN27219_c0_g1	calcipressin-3 isoform X1 [Parambassis ranga]	0.080	-3.63971049023	3.95625072717E-8	8.39279029261E-6	yes	down	5.66	4.69	5.28	0.6	0.11	0.18	5.21	0.296666666667
TRINITY_DN2444_c0_g1	PREDICTED: wiskott-Aldrich syndrome protein family member 3-like [Lates calcarifer]	0.009	-6.76299667601	4.05317822607E-8	8.5556341182E-6	yes	down	2.49	2.68	2.36	0	0.05	0	2.51	0.0166666666667
TRINITY_DN7879_c0_g1	dihydropyrimidinase-related protein 5-like isoform X1 [Cottoperca gobio]	0.070	-3.8350565472	4.11032702262E-8	8.6333145998E-6	yes	down	12.92	9.4	9.1	1.11	0.12	0.35	10.4733333333	0.526666666667
TRINITY_DN26740_c0_g1	PREDICTED: synaptophysin-like [Lates calcarifer]	0.100	-3.32841021384	4.16488172621E-8	8.67202072487E-6	yes	down	29.66	21.44	18.78	3.2	0.79	0.92	23.2933333333	1.63666666667
TRINITY_DN17846_c0_g1	POU domain, class 3, transcription factor 4 [Larimichthys crocea]	0.064	-3.96740643901	4.16963379814E-8	8.67202072487E-6	yes	down	5.69	4.76	3.67	0.42	0.12	0.09	4.70666666667	0.21
TRINITY_DN5903_c0_g1	glutamate receptor 2b isoform X5 [Epinephelus lanceolatus]	0.081	-3.62057219775	4.32811775663E-8	8.94280689321E-6	yes	down	5.69	2.99	2.37	0.27	0.23	0.09	3.68333333333	0.196666666667
TRINITY_DN1297_c0_g2		31.186	4.96283841591	4.3502871464E-8	8.94280689321E-6	yes	up	0.52	1.17	0.81	2.93	18.64	23.22	0.833333333333	14.93
TRINITY_DN10535_c0_g1	UPF0606 protein KIAA1549L isoform X1 [Epinephelus lanceolatus]	0.054	-4.21383168819	4.36306454911E-8	8.94280689321E-6	yes	down	2.34	1.23	1.6	0.12	0.06	0.01	1.72333333333	0.0633333333333
TRINITY_DN7641_c0_g1	Protein FAM131A [Collichthys lucidus]	0.022	-5.50805848113	4.43686078224E-8	9.05034275332E-6	yes	down	6.04	4.36	5.3	0.24	0	0	5.23333333333	0.08
TRINITY_DN19687_c0_g1		0.054	-4.2205869834	4.5219305946E-8	9.17973546734E-6	yes	down	3.89	4.7	4.76	0.41	0.08	0.04	4.45	0.176666666667
TRINITY_DN1297_c0_g1		28.101	4.81252792	4.63818179442E-8	9.37089415112E-6	yes	up	2.3	6.44	4.25	9.77	98.47	102.77	4.33	70.3366666667
TRINITY_DN24629_c0_g1	serine/threonine-protein kinase DCLK1 isoform X1 [Larimichthys crocea]	0.044	-4.50151764295	4.98231741116E-8	1.00184721858E-5	yes	down	3.16	2.47	2.19	0.21	0.03	0.01	2.60666666667	0.0833333333333
TRINITY_DN5134_c0_g1	SLIT-ROBO Rho GTPase-activating protein 1, partial [Larimichthys crocea]	0.024	-5.38945407907	5.02182123511E-8	1.00502750643E-5	yes	down	1.65	1.14	0.91	0.05	0.01	0	1.23333333333	0.02
TRINITY_DN12299_c1_g1	calcium channel, voltage-dependent, L type, alpha 1D subunit, a isoform X5 [Epinephelus lanceolatus]	0.036	-4.79499679481	5.2192911155E-8	1.03931716013E-5	yes	down	1.43	0.91	1.1	0.07	0	0.02	1.14666666667	0.03
TRINITY_DN22100_c0_g5	monocarboxylate transporter 4-like [Sparus aurata]	0.052	-4.255952513	5.24214839888E-8	1.03931716013E-5	yes	down	1.52	1.8	1.25	0.05	0.08	0.03	1.52333333333	0.0533333333333
TRINITY_DN4915_c0_g1	PREDICTED: LOW QUALITY PROTEIN: microtubule-associated protein 1A [Lates calcarifer]	0.092	-3.44947660349	5.28829139476E-8	1.04358896417E-5	yes	down	6.51	4.39	4.54	0.69	0.17	0.15	5.14666666667	0.336666666667
TRINITY_DN18533_c0_g1	UPF0606 protein KIAA1549-like [Sparus aurata]	0.068	-3.88715961356	5.39239522522E-8	1.05790148575E-5	yes	down	1.47	1.36	1.1	0.13	0.02	0.04	1.31	0.0633333333333
TRINITY_DN10169_c0_g2	kinesin heavy chain-like [Epinephelus lanceolatus]	0.080	-3.63659240484	5.41068686736E-8	1.05790148575E-5	yes	down	4.68	3.53	3.46	0.47	0.1	0.1	3.89	0.223333333333
TRINITY_DN18213_c0_g1	lysosome-associated membrane glycoprotein 5 [Epinephelus lanceolatus]	0.030	-5.06725230577	5.51072763066E-8	1.07251904548E-5	yes	down	2.92	4.26	3.09	0.19	0.03	0	3.42333333333	0.0733333333333
TRINITY_DN277_c0_g1	dynamin-1 isoform X9 [Archocentrus centrarchus]	0.078	-3.67900193535	5.58718029754E-8	1.08243326787E-5	yes	down	7.13	6.41	5.55	0.73	0.18	0.3	6.36333333333	0.403333333333
TRINITY_DN71826_c0_g1	pentraxin fusion protein [Epinephelus lanceolatus]	0.046	-4.45031757152	5.7729749732E-8	1.11052305209E-5	yes	down	6.56	4.69	3.78	0.37	0.04	0.07	5.01	0.16
TRINITY_DN9969_c0_g3	citron Rho-interacting kinase-like isoform X11 [Sparus aurata]	0.060	-4.07054555878	5.80284765396E-8	1.11052305209E-5	yes	down	1.71	0.9	1.13	0.09	0.03	0.03	1.24666666667	0.05
TRINITY_DN15330_c0_g1	unnamed protein product [Tetraodon nigroviridis]	0.093	-3.41971849676	5.82536011129E-8	1.11052305209E-5	yes	down	1.2	1.3	1.07	0.12	0.06	0.04	1.19	0.0733333333333
TRINITY_DN12206_c0_g1	PREDICTED: regulator of G-protein signaling 7 [Austrofundulus limnaeus]	0.037	-4.74236568676	5.83686812049E-8	1.11052305209E-5	yes	down	2.81	2.63	2.26	0.14	0.03	0.03	2.56666666667	0.0666666666667
TRINITY_DN22448_c0_g1	proto-oncogene c-Fos-like [Epinephelus lanceolatus]	0.006	-7.46381860959	6.1455066278E-8	1.16402480002E-5	yes	down	3.38	4.14	2.7	0.03	0	0	3.40666666667	0.01
TRINITY_DN12791_c1_g2	hypothetical protein EXN66_Car022315 [Channa argus]	0.031	-5.01902920382	6.50544692635E-8	1.22672489863E-5	yes	down	1.82	1.79	2.18	0.11	0	0.02	1.93	0.0433333333333
TRINITY_DN20240_c0_g3	G-protein coupled receptor family C group 5 member B-like [Seriola lalandi dorsalis]	0.005	-7.75243182658	6.55574478297E-8	1.23073955598E-5	yes	down	1.33	0.75	1.25	0	0	0	1.11	0
TRINITY_DN12486_c0_g2	PREDICTED: RNA-binding protein Nova-1-like isoform X1 [Lates calcarifer]	0.095	-3.40037231964	6.6983506928E-8	1.25197190834E-5	yes	down	2.87	2.16	2.05	0.29	0.11	0.07	2.36	0.156666666667
TRINITY_DN3868_c0_g3	glutamate receptor ionotropic, kainate 2-like isoform X2 [Anabas testudineus]	0.023	-5.45106628568	6.8044601648E-8	1.26236139183E-5	yes	down	1.51	1.03	1.1	0.06	0	0	1.21333333333	0.02
TRINITY_DN1831_c0_g1	amyloid-beta A4 precursor protein-binding family A member 2 isoform X1 [Sparus aurata]	0.041	-4.62053563038	6.82973605409E-8	1.26236139183E-5	yes	down	8.51	6.2	7.64	0.6	0.08	0.02	7.45	0.233333333333
TRINITY_DN18739_c0_g3	PREDICTED: cerebellin-2 [Paralichthys olivaceus]	0.044	-4.49395768361	6.8431960055E-8	1.26236139183E-5	yes	down	5.16	5.41	4.5	0.34	0	0.13	5.02333333333	0.156666666667
TRINITY_DN43332_c0_g2		0.038	-4.70767524423	6.90667024377E-8	1.26855500044E-5	yes	down	1.82	1.56	1.36	0.07	0.04	0.02	1.58	0.0433333333333
TRINITY_DN14368_c0_g2	phospholipid phosphatase-related protein type 3-like [Perca flavescens]	0.097	-3.36625699568	7.06142860149E-8	1.29138919269E-5	yes	down	2.21	1.74	1.87	0.19	0.09	0.1	1.94	0.126666666667
TRINITY_DN7567_c0_g1	large neutral amino acids transporter small subunit 1 isoform X1 [Larimichthys crocea]	0.060	-4.06764595225	7.37387207077E-8	1.34274096231E-5	yes	down	11.78	8.63	8.68	1.02	0.09	0.18	9.69666666667	0.43
TRINITY_DN19558_c1_g1	PREDICTED: tripartite motif-containing protein 46-like isoform X1 [Lates calcarifer]	0.048	-4.3841689567	7.46718618314E-8	1.353922117E-5	yes	down	15.57	1.46	1.72	0.13	0.02	0.07	6.25	0.0733333333333
TRINITY_DN2908_c0_g1	hypothetical protein F2P81_003198 [Scophthalmus maximus]	0.073	-3.7848992598	7.50460014972E-8	1.35421554216E-5	yes	down	2.96	2.85	2.41	0.32	0.07	0.05	2.74	0.146666666667
TRINITY_DN26880_c0_g1	L-serine dehydratase/L-threonine deaminase [Larimichthys crocea]	30.305	4.92150353162	7.53264042494E-8	1.35421554216E-5	yes	up	1.54	2.59	2.21	3.07	52.25	54.81	2.11333333333	36.71
TRINITY_DN14961_c0_g1	synapse differentiation-inducing gene protein 1-like [Gymnodraco acuticeps]	0.021	-5.55133670742	7.6802781163E-8	1.374931814E-5	yes	down	2.08	1.67	1.86	0.08	0	0	1.87	0.0266666666667
TRINITY_DN5020_c0_g1	probable N-acetyltransferase 16 isoform X1 [Etheostoma spectabile]	0.063	-3.99765742214	7.73288276783E-8	1.37853256333E-5	yes	down	2.96	2.29	2.21	0.27	0.04	0.03	2.48666666667	0.113333333333
TRINITY_DN49323_c0_g1	BTB/POZ domain-containing protein 17 [Anabas testudineus]	0.041	-4.62020359537	7.85603524987E-8	1.39462704427E-5	yes	down	3.25	2.61	1.88	0.13	0.06	0.03	2.58	0.0733333333333
TRINITY_DN47081_c0_g4	Protocadherin-17 Protocadherin-68 [Collichthys lucidus]	0.005	-7.66672645687	7.93779461888E-8	1.40326979204E-5	yes	down	1.47	1.17	1.21	0	0	0	1.28333333333	0
TRINITY_DN63887_c0_g1	BTB/POZ domain-containing protein KCTD4 [Thalassophryne amazonica]	0.047	-4.40377462795	8.01540701021E-8	1.4111107412E-5	yes	down	6.29	5.32	4.64	0.45	0.03	0.07	5.41666666667	0.183333333333
TRINITY_DN470_c2_g1	uncharacterized protein LOC117254656 isoform X1 [Epinephelus lanceolatus]	0.132	-2.92679454062	8.22456792384E-8	1.44195028047E-5	yes	down	12.3	12.68	11.09	1.42	0.66	1.06	12.0233333333	1.04666666667
TRINITY_DN31085_c0_g1	PREDICTED: tyrosine-protein phosphatase non-receptor type 5 [Lates calcarifer]	0.026	-5.25329312642	8.31522283826E-8	1.45184475137E-5	yes	down	2.52	2.16	2.22	0.13	0	0	2.3	0.0433333333333
TRINITY_DN23980_c0_g1	leucine-rich repeat and fibronectin type-III domain-containing protein 5-like [Mastacembelus armatus]	0.026	-5.27268281353	8.70766246897E-8	1.50916928611E-5	yes	down	1.38	1.35	1.28	0.05	0	0.02	1.33666666667	0.0233333333333
TRINITY_DN54023_c0_g1	sodium channel, voltage-gated, type IV, beta b isoform X2 [Anabas testudineus]	0.087	-3.52742505344	8.74534606904E-8	1.50916928611E-5	yes	down	2.26	2.62	2.21	0.25	0.12	0.05	2.36333333333	0.14
TRINITY_DN10052_c0_g1	Down syndrome cell adhesion molecule homolog isoform X2 [Larimichthys crocea]	0.031	-5.03218007797	8.75025088111E-8	1.50916928611E-5	yes	down	1.34	1.56	1.4	0.08	0	0.01	1.43333333333	0.03
TRINITY_DN21215_c0_g1	plasma membrane calcium-transporting ATPase 2 isoform X8 [Betta splendens]	0.103	-3.28534155134	8.88030790914E-8	1.52539961121E-5	yes	down	7.49	4.64	4.86	0.79	0.22	0.22	5.66333333333	0.41
TRINITY_DN5087_c0_g3	protein kinase C epsilon type-like [Larimichthys crocea]	0.128	-2.96215506195	9.01343370017E-8	1.52768510348E-5	yes	down	34.23	34.47	36.45	4.12	1.75	1.28	35.05	2.38333333333
TRINITY_DN4241_c0_g2		0.018	-5.78903516227	9.02234033309E-8	1.52768510348E-5	yes	down	3.9	5.76	4.23	0.17	0	0	4.63	0.0566666666667
TRINITY_DN9673_c0_g1	Transcription factor Sox-19a [Channa argus]	0.068	-3.87267919404	9.02410702384E-8	1.52768510348E-5	yes	down	3.44	3.87	2.6	0.14	0.24	0.06	3.30333333333	0.146666666667
TRINITY_DN8905_c0_g3	protein piccolo-like isoform X1 [Sparus aurata]	0.068	-3.87513817101	9.03763931775E-8	1.52768510348E-5	yes	down	1.08	0.76	0.95	0.08	0.02	0.03	0.93	0.0433333333333
TRINITY_DN10771_c0_g1	PREDICTED: kinesin-like protein KIFC3 [Lates calcarifer]	0.074	-3.76146759794	9.11164990664E-8	1.53408365968E-5	yes	down	3.65	2.68	2.09	0.29	0.06	0.08	2.80666666667	0.143333333333
TRINITY_DN5449_c0_g1	caskin-1-like isoform X3 [Sander lucioperca]	0.099	-3.33241554407	9.33138903852E-8	1.56487025346E-5	yes	down	3.05	2.17	2.19	0.31	0.11	0.1	2.47	0.173333333333
TRINITY_DN8319_c0_g1	hypothetical protein FQN60_004027 [Etheostoma spectabile]	0.098	-3.35468676619	9.84708749796E-8	1.64485129277E-5	yes	down	4	3.19	3.23	0.39	0.16	0.14	3.47333333333	0.23
TRINITY_DN1038_c0_g2		17.733	4.14835248638	9.96822010997E-8	1.65855546206E-5	yes	up	5	3.96	6.14	12.69	71.88	70.7	5.03333333333	51.7566666667
TRINITY_DN14778_c0_g1		21.631	4.43504246238	1.03348667539E-7	1.71284268217E-5	yes	up	3.36	5.27	8.25	13.93	99.11	101.69	5.62666666667	71.5766666667
TRINITY_DN1141_c0_g1	hypothetical protein F7725_007202, partial [Dissostichus mawsoni]	0.065	-3.94019514638	1.05543347316E-7	1.74240978206E-5	yes	down	27.02	18.66	17.79	2.47	0.31	0.32	21.1566666667	1.03333333333
TRINITY_DN7392_c0_g1	PREDICTED: golgin subfamily A member 7B-like [Lates calcarifer]	0.037	-4.77303762569	1.08393095199E-7	1.78252024927E-5	yes	down	1.92	1.08	1.12	0.08	0	0.02	1.37333333333	0.0333333333333
TRINITY_DN19057_c0_g1	PREDICTED: pleiotrophin [Lates calcarifer]	0.115	-3.11489662018	1.08989587292E-7	1.78540934734E-5	yes	down	43.42	35.54	33.13	5.33	1.35	2.29	37.3633333333	2.99
TRINITY_DN8696_c0_g2		0.022	-5.52396971537	1.09993180588E-7	1.79491948691E-5	yes	down	3.07	3.22	2.14	0.13	0	0	2.81	0.0433333333333
TRINITY_DN301_c0_g3	hypothetical protein EPR50_G00051700 [Perca flavescens]	0.126	-2.99039808897	1.10925728787E-7	1.80196003782E-5	yes	down	8.57	7.34	7.68	0.91	0.68	0.38	7.86333333333	0.656666666667
TRINITY_DN34487_c0_g6		0.054	-4.20122545358	1.11274047777E-7	1.80196003782E-5	yes	down	1.74	0.97	1.12	0.04	0.07	0.02	1.27666666667	0.0433333333333
TRINITY_DN10764_c0_g1	cerebellin-1 [Larimichthys crocea]	0.021	-5.57700696939	1.13890916584E-7	1.83732464214E-5	yes	down	3.44	5.33	5	0.2	0	0	4.59	0.0666666666667
TRINITY_DN846_c0_g2	solute carrier family 17 member 7a [Epinephelus lanceolatus]	0.034	-4.86488617686	1.2606231923E-7	2.02597427284E-5	yes	down	4.58	2.93	3.39	0.24	0	0.03	3.63333333333	0.09
TRINITY_DN4241_c0_g1	gamma-aminobutyric acid receptor subunit gamma-2 isoform X1 [Sphaeramia orbicularis]	0.026	-5.25083445393	1.28115518945E-7	2.05120197653E-5	yes	down	4.92	2.85	2.71	0.2	0	0	3.49333333333	0.0666666666667
TRINITY_DN4857_c0_g1	myelin transcription factor 1-like protein isoform X3 [Sparus aurata]	0.006	-7.28839268722	1.29818800727E-7	2.07065867566E-5	yes	down	1.93	1.5	1.56	0	0.02	0	1.66333333333	0.00666666666667
TRINITY_DN15116_c0_g1	glypican-2 [Sparus aurata]	0.005	-7.6460255844	1.32446402276E-7	2.10465766134E-5	yes	down	2.08	0.93	1.11	0	0	0	1.37333333333	0
TRINITY_DN50456_c0_g1	sodium/potassium/calcium exchanger 4 isoform X1 [Seriola dumerili]	0.082	-3.61402194289	1.36728771268E-7	2.16460011469E-5	yes	down	1.77	1.5	1.71	0.15	0.07	0.05	1.66	0.09
TRINITY_DN63956_c0_g1	synaptophysin-like [Trematomus bernacchii]	0.046	-4.42755933557	1.38538791987E-7	2.18510180908E-5	yes	down	30.01	21.27	17.25	2.08	0.13	0.19	22.8433333333	0.8
TRINITY_DN16093_c0_g2		0.052	-4.26727004832	1.45648479025E-7	2.28873098818E-5	yes	down	2.61	2.05	2.33	0.15	0.07	0.02	2.33	0.08
TRINITY_DN20317_c0_g3		0.050	-4.31115536527	1.47218752298E-7	2.30219446266E-5	yes	down	1.2	1.73	1.4	0.08	0.03	0.03	1.44333333333	0.0466666666667
TRINITY_DN2385_c1_g2	neurexin 3b isoform X6 [Epinephelus lanceolatus]	0.068	-3.87345265978	1.47785825419E-7	2.30219446266E-5	yes	down	6.58	2.57	4.22	0.25	0.18	0.06	4.45666666667	0.163333333333
TRINITY_DN44405_c0_g1		25.932	4.69667609975	1.48133093313E-7	2.30219446266E-5	yes	up	0.85	0.6	0.73	2.77	14.96	14.77	0.726666666667	10.8333333333
TRINITY_DN4961_c0_g1	disks large homolog 4 isoform X8 [Larimichthys crocea]	0.083	-3.59529860138	1.48829720592E-7	2.30457933769E-5	yes	down	4.54	3.49	3.06	0.46	0.08	0.12	3.69666666667	0.22
TRINITY_DN25930_c0_g1	arrestin-C-like [Seriola lalandi dorsalis]	0.040	-4.65501063456	1.5025678431E-7	2.31821630716E-5	yes	down	8.41	9.45	10.16	0.77	0.04	0.04	9.34	0.283333333333
TRINITY_DN38062_c0_g2	septin-5-like [Acanthochromis polyacanthus]	0.081	-3.63223697389	1.52702212823E-7	2.34740923393E-5	yes	down	3.2	3.72	2.27	0.29	0.11	0.11	3.06333333333	0.17
TRINITY_DN40729_c0_g1	PREDICTED: LOW QUALITY PROTEIN: cadherin-8-like [Lates calcarifer]	0.027	-5.20646263522	1.55023704396E-7	2.37449304336E-5	yes	down	2.07	1.52	1.57	0.1	0	0	1.72	0.0333333333333
TRINITY_DN7581_c1_g1	hypothetical protein EXN66_Car012167 [Channa argus]	0.076	-3.72557108283	1.56626695212E-7	2.39041633974E-5	yes	down	1.72	2.17	2.44	0.11	0.12	0.08	2.11	0.103333333333
TRINITY_DN11636_c0_g3	serine/arginine repetitive matrix protein 4 [Larimichthys crocea]	0.029	-5.09219428197	1.60734279526E-7	2.44431326585E-5	yes	down	1.16	1.02	0.86	0.03	0	0.02	1.01333333333	0.0166666666667
TRINITY_DN11985_c0_g1	PREDICTED: V-set and transmembrane domain-containing protein 2A [Stegastes partitus]	0.027	-5.19236537017	1.62666331982E-7	2.46485969047E-5	yes	down	2.27	1.97	1.76	0.12	0	0	2	0.04
TRINITY_DN79610_c0_g1	hypothetical protein SMAX5B_008584 [Scophthalmus maximus]	0.039	-4.68248592937	1.72863446105E-7	2.61005348446E-5	yes	down	43.35	33.69	31.4	2.95	0.27	0.07	36.1466666667	1.09666666667
TRINITY_DN9792_c0_g1		0.023	-5.43931066757	1.74915780032E-7	2.63167614015E-5	yes	down	2.21	2.03	1.62	0.11	0	0	1.95333333333	0.0366666666667
TRINITY_DN75905_c0_g1	neuronal pentraxin receptor [Larimichthys crocea]	0.005	-7.61603775092	1.78601386808E-7	2.67763238144E-5	yes	down	3.02	1.2	1.47	0	0	0	1.89666666667	0
TRINITY_DN1558_c1_g2		0.010	-6.69994652928	1.80053354621E-7	2.68579033302E-5	yes	down	0.89	1.27	1.08	0.02	0	0	1.08	0.00666666666667
TRINITY_DN1038_c0_g1		18.981	4.24649496015	1.80411578418E-7	2.68579033302E-5	yes	up	3.61	4.6	7.3	12.64	84.18	76.07	5.17	57.63
TRINITY_DN57584_c0_g3	zinc finger protein ZIC 5 [Astatotilapia calliptera]	0.016	-5.99764250778	1.81690709434E-7	2.69537532163E-5	yes	down	1.64	1.99	1.74	0.06	0	0	1.79	0.02
TRINITY_DN14745_c0_g1	cadherin-8-like [Epinephelus lanceolatus]	0.044	-4.49142327086	1.85923937617E-7	2.74856474747E-5	yes	down	1.36	1.03	1.47	0.09	0.03	0	1.28666666667	0.04
TRINITY_DN43180_c0_g1	copine-2 [Parambassis ranga]	0.049	-4.34762975597	1.87777000928E-7	2.76632034561E-5	yes	down	2.62	1.76	1.62	0.14	0.02	0.04	2	0.0666666666667
TRINITY_DN12346_c0_g1	hypothetical protein FQN60_003573 [Etheostoma spectabile]	0.126	-2.98617504359	1.93294454137E-7	2.83774986164E-5	yes	down	8.5	6.73	7.1	1.01	0.43	0.47	7.44333333333	0.636666666667
TRINITY_DN25360_c0_g1	neurogenic differentiation factor 4 [Seriola dumerili]	0.077	-3.70527045938	1.97166579208E-7	2.88461504229E-5	yes	down	3.69	4.07	3.75	0.3	0.2	0.1	3.83666666667	0.2
TRINITY_DN1004_c2_g1	hypothetical protein EXN66_Car012902 [Channa argus]	0.026	-5.26150279658	2.02630714849E-7	2.95436974901E-5	yes	down	1.57	2.12	2.1	0.11	0	0	1.93	0.0366666666667
TRINITY_DN56903_c0_g1	Dynein light chain 2, cytoplasmic [Liparis tanakae]	0.134	-2.90410171072	2.06056317638E-7	2.99402652218E-5	yes	down	23.09	21.17	20.43	3.26	1.02	1.63	21.5633333333	1.97
TRINITY_DN64661_c0_g1		15.025	3.9092950793	2.16419649804E-7	3.13387471054E-5	yes	up	4.72	6.71	5.81	16.19	65.47	69.27	5.74666666667	50.31
TRINITY_DN3484_c0_g2		0.080	-3.63690563556	2.20837178374E-7	3.1861768625E-5	yes	down	2.11	2.52	2.17	0.08	0.08	0.18	2.26666666667	0.113333333333
TRINITY_DN4023_c1_g1		0.100	-3.32494708158	2.21533462439E-7	3.1861768625E-5	yes	down	3.25	3.21	3.29	0.39	0.14	0.2	3.25	0.243333333333
TRINITY_DN4226_c4_g1	PREDICTED: protocadherin-1-like [Lates calcarifer]	0.046	-4.43327066352	2.22977198651E-7	3.19610695418E-5	yes	down	1.19	1.06	1.17	0.08	0.03	0	1.14	0.0366666666667
TRINITY_DN3878_c0_g1	PREDICTED: LOW QUALITY PROTEIN: sulfotransferase 4A1-like [Neolamprologus brichardi]	0.095	-3.40332896519	2.2590705817E-7	3.22720022358E-5	yes	down	2.26	1.43	1.6	0.2	0.07	0.07	1.76333333333	0.113333333333
TRINITY_DN6152_c1_g1	neuritin [Larimichthys crocea]	0.043	-4.52778830785	2.31420644557E-7	3.29487084136E-5	yes	down	2.1	1.51	1.3	0.07	0	0.07	1.63666666667	0.0466666666667
TRINITY_DN49273_c0_g1	PREDICTED: GTP-binding protein REM 2-like [Lates calcarifer]	0.059	-4.09315847282	2.34765166021E-7	3.32045275056E-5	yes	down	4.9	4.63	3.55	0.26	0.15	0.1	4.36	0.17
TRINITY_DN468_c0_g1	creatine kinase B-type-like [Seriola dumerili]	0.045	-4.46441951863	2.35069496306E-7	3.32045275056E-5	yes	down	149.22	123.82	131.53	12.83	0.7	0.98	134.856666667	4.83666666667
TRINITY_DN4185_c0_g2	synaptotagmin-2-like isoform X2 [Mastacembelus armatus]	0.068	-3.87975153861	2.35565258301E-7	3.32045275056E-5	yes	down	4.14	3.61	2.69	0.41	0.05	0.06	3.48	0.173333333333
TRINITY_DN5391_c0_g4	neurogenic differentiation factor 2 [Echeneis naucrates]	0.024	-5.38816076998	2.42496033005E-7	3.40682837362E-5	yes	down	3.38	2.89	2.53	0.15	0	0	2.93333333333	0.05
TRINITY_DN51090_c0_g2	tripartite motif-containing protein 2-like [Sparus aurata]	0.019	-5.68546888293	2.51360095996E-7	3.51349754958E-5	yes	down	1.51	0.98	0.64	0.04	0	0	1.04333333333	0.0133333333333
TRINITY_DN65746_c0_g1	Spermidine synthase [Takifugu flavidus]	0.006	-7.45714564479	2.51744898433E-7	3.51349754958E-5	yes	down	6.3	4.5	4.65	0	0	0	5.15	0
TRINITY_DN7151_c1_g1		0.016	-5.93787053932	2.55289239484E-7	3.5512825747E-5	yes	down	3.23	2.91	4.19	0.11	0	0	3.44333333333	0.0366666666667
TRINITY_DN36589_c0_g1	PREDICTED: LOW QUALITY PROTEIN: leucine-rich repeat-containing protein 4 [Lates calcarifer]	0.010	-6.61396657571	2.57322607813E-7	3.56787045892E-5	yes	down	1.8	1.12	1.36	0.03	0	0	1.42666666667	0.01
TRINITY_DN11597_c0_g1	uncharacterized protein LOC109195704 isoform X1 [Oreochromis niloticus]	0.041	-4.60059963007	2.69040316384E-7	3.7181897536E-5	yes	down	4.27	4.84	4.56	0.3	0.22	0	4.55666666667	0.173333333333
TRINITY_DN11039_c0_g2		0.031	-5.02391680598	2.70092345428E-7	3.7206097506E-5	yes	down	1.53	1.45	1.62	0.03	0	0.06	1.53333333333	0.03
TRINITY_DN579_c0_g5	PREDICTED: sodium/potassium-transporting ATPase subunit beta-3-like [Lates calcarifer]	0.037	-4.75609076346	2.71624693961E-7	3.72960922828E-5	yes	down	5.64	3.7	3.4	0.31	0	0.03	4.24666666667	0.113333333333
TRINITY_DN34201_c0_g3	Sine oculis homeobox -like 3a [Scophthalmus maximus]	0.047	-4.41483024502	2.74775121602E-7	3.75794554045E-5	yes	down	4.62	3.44	3.36	0.32	0.03	0.03	3.80666666667	0.126666666667
TRINITY_DN1416_c1_g2	mitogen-activated protein kinase 10 isoform 1x [Danio rerio]	0.073	-3.77541729166	2.7545985271E-7	3.75794554045E-5	yes	down	5.91	4.49	3.98	0.6	0.09	0.08	4.79333333333	0.256666666667
TRINITY_DN17489_c0_g1	ubiquitin carboxyl-terminal hydrolase 31-like isoform X2 [Sander lucioperca]	0.060	-4.05805775068	2.84820170747E-7	3.85359450443E-5	yes	down	1.28	0.93	0.92	0.1	0.02	0.02	1.04333333333	0.0466666666667
TRINITY_DN2427_c1_g2	sodium- and chloride-dependent GABA transporter 1 [Larimichthys crocea]	0.031	-5.02550379823	2.85975634225E-7	3.85359450443E-5	yes	down	9.23	9.41	8.76	0.61	0.05	0	9.13333333333	0.22
TRINITY_DN11964_c0_g2	disabled homolog 1 isoform X1 [Larimichthys crocea]	0.072	-3.79104939855	2.85990241241E-7	3.85359450443E-5	yes	down	2.04	2.01	1.76	0.19	0.07	0.03	1.93666666667	0.0966666666667
TRINITY_DN156_c0_g2	uncharacterized protein si:ch211-133n4.6 [Epinephelus lanceolatus]	0.009	-6.75410616839	2.86104051309E-7	3.85359450443E-5	yes	down	28.08	3.18	4.69	0.21	0	0	11.9833333333	0.07
TRINITY_DN1430_c1_g1	phosphatidylinositol transfer protein alpha isoform [Sparus aurata]	0.104	-3.26329991289	2.89098640887E-7	3.88160668846E-5	yes	down	7.38	6.31	5.92	0.89	0.38	0.16	6.53666666667	0.476666666667
TRINITY_DN11373_c0_g1		0.110	-3.1870574839	2.96952149035E-7	3.97447500923E-5	yes	down	5.3	5.99	6.37	0.75	0.2	0.38	5.88666666667	0.443333333333
TRINITY_DN10497_c0_g3	connector enhancer of kinase suppressor of ras 2-like isoform X2 [Larimichthys crocea]	0.037	-4.74866105654	3.05062833596E-7	4.06001912404E-5	yes	down	0.88	0.71	0.8	0.04	0.01	0.01	0.796666666667	0.02
TRINITY_DN25419_c0_g1	teneurin-2 isoform X12 [Etheostoma spectabile]	0.046	-4.42906042749	3.05257400907E-7	4.06001912404E-5	yes	down	1.84	1.43	1.16	0.14	0.01	0.01	1.47666666667	0.0533333333333
TRINITY_DN1009_c0_g1	hypothetical protein CCH79_00019617, partial [Gambusia affinis]	0.125	-2.99672215486	3.08277151136E-7	4.07998423246E-5	yes	down	9.18	8.59	7.27	1.34	0.48	0.38	8.34666666667	0.733333333333
TRINITY_DN3333_c0_g1	protein FAM117B [Salarias fasciatus]	0.068	-3.87522959524	3.08681752291E-7	4.07998423246E-5	yes	down	2.98	2.62	2.26	0.28	0.07	0.03	2.62	0.126666666667
TRINITY_DN17301_c0_g1	zinc finger protein ZIC 1 isoform X2 [Larimichthys crocea]	0.044	-4.49106532701	3.16002444317E-7	4.16377382221E-5	yes	down	11.88	9.53	10.02	0.8	0	0.23	10.4766666667	0.343333333333
TRINITY_DN6633_c0_g1	mucin-5AC [Epinephelus lanceolatus]	0.031	-5.01318303486	3.32351423676E-7	4.36563659558E-5	yes	down	11.75	1.93	2.27	0.14	0.19	0	5.31666666667	0.11
TRINITY_DN55895_c0_g1	Protocadherin-8 Arcadlin [Collichthys lucidus]	0.048	-4.39133890054	3.36165247016E-7	4.40210466062E-5	yes	down	2.55	1.85	1.86	0.18	0.02	0.02	2.08666666667	0.0733333333333
TRINITY_DN8429_c0_g1	Phospholipase ABHD3 [Collichthys lucidus]	0.108	-3.20995327359	3.37931687566E-7	4.41162019693E-5	yes	down	4.56	3.59	3.19	0.49	0.18	0.16	3.78	0.276666666667
TRINITY_DN8596_c0_g1	seizure protein 6 homolog isoform X2 [Epinephelus lanceolatus]	0.056	-4.16375079534	3.39501862158E-7	4.41852300848E-5	yes	down	3.27	2.38	2.35	0.28	0.04	0.03	2.66666666667	0.116666666667
TRINITY_DN51000_c0_g2	SLIT and NTRK-like protein 1 [Epinephelus lanceolatus]	0.010	-6.66797725563	3.43569220395E-7	4.45778436787E-5	yes	down	2.62	1.51	0.94	0.03	0	0	1.69	0.01
TRINITY_DN39293_c1_g1	Glial fibrillary acidic protein [Collichthys lucidus]	0.100	-3.31756835871	3.45716335255E-7	4.47196727811E-5	yes	down	23.52	22.87	23.49	3.63	0.65	0.86	23.2933333333	1.71333333333
TRINITY_DN41616_c1_g1	PILR alpha-associated neural protein isoform X1 [Larimichthys crocea]	0.046	-4.43415519773	3.51883294961E-7	4.53790408468E-5	yes	down	2.29	2.81	1.89	0.13	0.03	0.06	2.33	0.0733333333333
TRINITY_DN14640_c0_g1	PREDICTED: protein arginine N-methyltransferase 8-B-like [Paralichthys olivaceus]	0.058	-4.09876129115	3.53207947587E-7	4.54118387885E-5	yes	down	1.6	1.42	1.09	0.04	0.06	0.05	1.37	0.05
TRINITY_DN11535_c0_g1	cAMP-dependent protein kinase type II-beta regulatory subunit [Collichthys lucidus]	0.112	-3.15563074888	3.68563129779E-7	4.72428896382E-5	yes	down	3.86	4.69	4.45	0.45	0.34	0.2	4.33333333333	0.33
TRINITY_DN11835_c0_g1	PREDICTED: ras-related protein Rab-6B-like [Paralichthys olivaceus]	0.095	-3.39221100719	4.01847350137E-7	5.13541547338E-5	yes	down	20.91	19.53	17.42	2.53	1.04	0.34	19.2866666667	1.30333333333
TRINITY_DN9667_c0_g1	serine/threonine-protein kinase BRSK2-like isoform X3 [Sparus aurata]	0.090	-3.47361199529	4.03151547222E-7	5.13661076443E-5	yes	down	1.21	1.13	1.05	0.13	0.05	0.03	1.13	0.07
TRINITY_DN3631_c0_g1	paired box protein Pax-6 isoform X3 [Xiphophorus maculatus]	0.055	-4.18729203118	4.12070341092E-7	5.23452707541E-5	yes	down	2.92	3.99	3.38	0.34	0.06	0.02	3.43	0.14
TRINITY_DN30530_c0_g1	Macoilin Transmembrane protein 57 [Collichthys lucidus]	0.053	-4.22433959979	4.16748318998E-7	5.27814856073E-5	yes	down	1.64	0.97	1.24	0.08	0.04	0.01	1.28333333333	0.0433333333333
TRINITY_DN11831_c0_g1	PREDICTED: protocadherin-10-like isoform X1 [Lates calcarifer]	0.074	-3.75085304774	4.19592076486E-7	5.29834899439E-5	yes	down	2.08	1.69	1.73	0.16	0.08	0.03	1.83333333333	0.09
TRINITY_DN14950_c0_g1	potassium voltage-gated channel subfamily KQT member 2 isoform X2 [Larimichthys crocea]	0.058	-4.11473800196	4.22051971606E-7	5.31359675112E-5	yes	down	1.12	1.02	1.31	0.08	0.03	0.03	1.15	0.0466666666667
TRINITY_DN28327_c0_g4		0.007	-7.09785675228	4.25558550511E-7	5.34189295298E-5	yes	down	1.04	1.46	1.62	0.02	0	0	1.37333333333	0.00666666666667
TRINITY_DN24005_c0_g1		0.130	-2.94581882319	4.27842514019E-7	5.35472040849E-5	yes	down	37.24	45.88	35.07	2.49	3.82	3.19	39.3966666667	3.16666666667
TRINITY_DN301_c0_g4	ras-related protein Rab-3A-like isoform X1 [Echeneis naucrates]	0.107	-3.22720555038	4.31275893795E-7	5.38181577116E-5	yes	down	10.61	9.99	9.62	1.58	0.39	0.35	10.0733333333	0.773333333333
TRINITY_DN16613_c0_g1		0.121	-3.04445348472	4.39513808971E-7	5.46853134517E-5	yes	down	5.5	6.46	6.72	0.79	0.42	0.33	6.22666666667	0.513333333333
TRINITY_DN10052_c1_g3		0.006	-7.37386852362	4.48802986036E-7	5.56778160571E-5	yes	down	1.08	1.59	1.16	0	0	0	1.27666666667	0
TRINITY_DN6467_c0_g1	uncharacterized protein LOC114449909 [Parambassis ranga]	0.066	-3.93144243236	4.50483478596E-7	5.57233616031E-5	yes	down	3.16	3.57	3.54	0.34	0.02	0.12	3.42333333333	0.16
TRINITY_DN75821_c0_g1		0.053	-4.24295645844	4.56040263188E-7	5.6246733391E-5	yes	down	7.25	7.27	6.69	0.71	0.08	0.04	7.07	0.276666666667
TRINITY_DN3982_c0_g1		23.346	4.54509505798	4.693395725E-7	5.77192445856E-5	yes	up	35.48	55.59	68.45	68.61	1014.48	1050.91	53.1733333333	711.333333333
TRINITY_DN10255_c0_g1	atlastin-1 isoform X2 [Mastacembelus armatus]	0.075	-3.72764090212	4.78862196294E-7	5.87201308219E-5	yes	down	3.04	2.26	2.19	0.27	0.03	0.09	2.49666666667	0.13
TRINITY_DN16609_c0_g1	synapsin-3 [Larimichthys crocea]	0.114	-3.12921443296	4.87022725607E-7	5.95487037523E-5	yes	down	1.84	1.47	1.45	0.21	0.09	0.07	1.58666666667	0.123333333333
TRINITY_DN32098_c0_g1	leucine-rich repeat neuronal protein 3 [Larimichthys crocea]	0.038	-4.71795127259	4.91408712976E-7	5.9912324351E-5	yes	down	3.29	2.81	2.58	0.23	0	0.02	2.89333333333	0.0833333333333
TRINITY_DN1949_c0_g1	Transmembrane and coiled-coil domains protein 2 [Collichthys lucidus]	0.020	-5.638030788	5.21841440027E-7	6.34403685314E-5	yes	down	1.7	1.67	1.96	0.05	0.03	0	1.77666666667	0.0266666666667
TRINITY_DN8884_c0_g1	protein FAM19A1-like isoform X3 [Monopterus albus]	0.058	-4.10283593285	5.31029672999E-7	6.43729341886E-5	yes	down	3.36	2.78	2.01	0.21	0.03	0.09	2.71666666667	0.11
TRINITY_DN78864_c0_g1	hypothetical protein PFLUV_G00089520 [Perca fluviatilis]	0.077	-3.70631051802	5.44078268544E-7	6.57668170307E-5	yes	down	21.14	7.95	6.84	1.22	0.24	0.41	11.9766666667	0.623333333333
TRINITY_DN11259_c1_g1	PREDICTED: solute carrier organic anion transporter family member 3A1-like [Stegastes partitus]	0.125	-2.99794398847	5.74329948661E-7	6.90471371269E-5	yes	down	2.12	1.89	1.8	0.24	0.13	0.11	1.93666666667	0.16
TRINITY_DN42802_c0_g1	protein kinase C and casein kinase substrate in neurons protein 1 [Seriola lalandi dorsalis]	0.074	-3.7556463284	5.74470618596E-7	6.90471371269E-5	yes	down	8.96	8.2	7.97	1.08	0.22	0.09	8.37666666667	0.463333333333
TRINITY_DN34548_c0_g1		0.093	-3.42746895366	5.85393351834E-7	7.01612122361E-5	yes	down	3.74	3.14	3.19	0.43	0.12	0.1	3.35666666667	0.216666666667
TRINITY_DN30416_c0_g1	serine/threonine-protein kinase SBK1 [Larimichthys crocea]	0.065	-3.94648224321	5.94351981161E-7	7.08490642747E-5	yes	down	3.15	3.55	3.06	0.33	0.01	0.11	3.25333333333	0.15
TRINITY_DN1878_c1_g1	endophilin-A1-like [Sparus aurata]	0.054	-4.21961441024	5.94472208961E-7	7.08490642747E-5	yes	down	3.48	2.01	1.89	0.19	0.09	0	2.46	0.0933333333333
TRINITY_DN15878_c0_g1	armadillo-like helical domain-containing protein 4 isoform X1 [Larimichthys crocea]	0.031	-4.99161485672	6.09962966405E-7	7.23388610609E-5	yes	down	2.45	1.88	1.65	0.14	0	0	1.99333333333	0.0466666666667
TRINITY_DN28801_c0_g1	PREDICTED: rabphilin-3A-like [Lates calcarifer]	0.006	-7.332614683	6.11103642806E-7	7.23388610609E-5	yes	down	0.85	1.11	0.56	0	0	0	0.84	0
TRINITY_DN9769_c0_g1	fatty acid-binding protein, liver-like [Cyclopterus lumpus]	0.005	-7.68031541306	6.1208756295E-7	7.23388610609E-5	yes	down	33.55	4.59	8.75	0	0	0	15.63	0
TRINITY_DN4212_c1_g2	PREDICTED: zinc finger protein 608-like isoform X1 [Lates calcarifer]	0.031	-5.00989913495	6.27480933894E-7	7.39521140646E-5	yes	down	1.23	1.23	1.27	0.08	0	0	1.24333333333	0.0266666666667
TRINITY_DN8115_c0_g3	uncharacterized protein LOC117271902 isoform X2 [Epinephelus lanceolatus]	0.071	-3.81452700732	6.37207069074E-7	7.48903643398E-5	yes	down	2.1	1.39	1.31	0.18	0.05	0.01	1.6	0.08
TRINITY_DN31683_c0_g1		0.145	-2.78387068654	6.46326017121E-7	7.54798938075E-5	yes	down	27.19	35.74	31.48	2.77	2.71	3.22	31.47	2.9
TRINITY_DN6540_c0_g2	copine-4 isoform X1 [Seriola dumerili]	0.084	-3.57533976883	6.46417040253E-7	7.54798938075E-5	yes	down	2.67	2.43	2.41	0.25	0.07	0.11	2.50333333333	0.143333333333
TRINITY_DN16310_c0_g1		0.013	-6.24375504532	6.47560133542E-7	7.54798938075E-5	yes	down	1.13	0.99	0.99	0.01	0.01	0	1.03666666667	0.00666666666667
TRINITY_DN333_c0_g2		0.047	-4.401387677	6.5469414847E-7	7.61023652912E-5	yes	down	1.31	1.08	0.99	0.07	0.04	0	1.12666666667	0.0366666666667
TRINITY_DN7542_c0_g1	PI-PLC X domain-containing protein 3 [Larimichthys crocea]	0.149	-2.7511841576	6.66242798078E-7	7.71614395635E-5	yes	down	6.33	5.46	4.32	0.7	0.4	0.46	5.37	0.52
TRINITY_DN3813_c0_g2		22.358	4.48273245892	6.67442451207E-7	7.71614395635E-5	yes	up	17.96	28.51	30.97	30.73	470.27	489.54	25.8133333333	330.18
TRINITY_DN7833_c0_g1	caytaxin-like isoform X1 [Seriola lalandi dorsalis]	0.080	-3.64036124149	6.73195189456E-7	7.76150149409E-5	yes	down	3.92	2.73	2.84	0.39	0.11	0.04	3.16333333333	0.18
TRINITY_DN68684_c0_g1		21.905	4.45318906771	6.84703306399E-7	7.85345451297E-5	yes	up	7.81	11.49	14.62	14.11	208.78	205.35	11.3066666667	142.746666667
TRINITY_DN3281_c0_g1	hypothetical protein PFLUV_G00019030 [Perca fluviatilis]	0.151	-2.72353061661	6.84872765579E-7	7.85345451297E-5	yes	down	24.32	22.44	21.76	3.77	1.31	1.97	22.84	2.35
TRINITY_DN16282_c0_g4	gamma-aminobutyric acid receptor subunit alpha-5-like [Seriola dumerili]	0.076	-3.71684694674	6.87665893052E-7	7.864228709E-5	yes	down	1.34	1.13	0.95	0.13	0.03	0.03	1.14	0.0633333333333
TRINITY_DN20750_c0_g1	neuroligin-4, X-linked isoform X2 [Larimichthys crocea]	0.081	-3.61791358314	6.96645433008E-7	7.94550334184E-5	yes	down	1.44	1.2	1.46	0.1	0.04	0.08	1.36666666667	0.0733333333333
TRINITY_DN65577_c0_g1	PREDICTED: oligodendrocyte transcription factor 2 [Nothobranchius furzeri]	0.049	-4.34191124398	7.12806467728E-7	8.10803024471E-5	yes	down	4.55	4.1	3.56	0.28	0.13	0	4.07	0.136666666667
TRINITY_DN12196_c0_g1	capping protein, Arp2/3 and myosin-I linker protein 3 isoform X1 [Larimichthys crocea]	0.081	-3.62176473112	7.67702113109E-7	8.66689512035E-5	yes	down	1.29	1.16	1.17	0.12	0.04	0.05	1.20666666667	0.07
TRINITY_DN2273_c0_g1	CUGBP Elav-like family member 3 [Anabas testudineus]	0.099	-3.34128533246	7.67764717953E-7	8.66689512035E-5	yes	down	11.17	8.93	8.88	1.42	0.43	0.21	9.66	0.686666666667
TRINITY_DN30435_c0_g2	Zinc finger protein ZIC 4 [Larimichthys crocea]	0.006	-7.2702506771	7.68907672186E-7	8.66689512035E-5	yes	down	1.22	0.71	1.06	0	0	0	0.996666666667	0
TRINITY_DN17690_c0_g2	protein FAM163B-like [Sparus aurata]	0.076	-3.71022184864	7.71741456653E-7	8.66689512035E-5	yes	down	2.18	1.5	1.51	0.15	0.03	0.08	1.73	0.0866666666667
TRINITY_DN22800_c0_g1	hypothetical protein D5F01_LYC17860 [Larimichthys crocea]	0.066	-3.91431387519	7.72151964621E-7	8.66689512035E-5	yes	down	2.05	1.17	1.33	0.09	0.07	0.03	1.51666666667	0.0633333333333
TRINITY_DN3413_c1_g1	transmembrane protein 8B [Epinephelus lanceolatus]	0.031	-5.01989513964	7.75434192605E-7	8.66935593354E-5	yes	down	2.02	1.72	1.57	0.12	0	0	1.77	0.04
TRINITY_DN20311_c1_g1	Vesicular inhibitory amino acid transporter GABA [Larimichthys crocea]	0.032	-4.94940122603	7.76457823783E-7	8.66935593354E-5	yes	down	3.63	3.66	3.12	0.26	0	0	3.47	0.0866666666667
TRINITY_DN53636_c0_g6	DOMON domain-containing protein FRRS1L [Sparus aurata]	0.101	-3.30149981361	7.99962460139E-7	8.90834836189E-5	yes	down	3.2	3.92	2.96	0.34	0.23	0.12	3.36	0.23
TRINITY_DN35599_c0_g1		0.008	-6.91339720323	8.06123295471E-7	8.95345528279E-5	yes	down	3	2.67	2.06	0.04	0	0	2.57666666667	0.0133333333333
TRINITY_DN4522_c0_g1	hypothetical protein EXN66_Car021937 [Channa argus]	0.075	-3.73622015093	8.08421532041E-7	8.95553753562E-5	yes	down	2.69	2.04	2.24	0.26	0.07	0.05	2.32333333333	0.126666666667
TRINITY_DN15758_c0_g2	inhibitory synaptic factor 1 [Sparus aurata]	0.060	-4.04713750641	8.35413373388E-7	9.23044755367E-5	yes	down	1.34	1.71	1.15	0.09	0.02	0.07	1.4	0.06
TRINITY_DN50352_c0_g1	calcium-dependent secretion activator 1 isoform X3 [Larimichthys crocea]	0.071	-3.81281032889	8.54475603825E-7	9.41654309586E-5	yes	down	10.56	7.35	7.4	0.96	0.11	0.21	8.43666666667	0.426666666667
TRINITY_DN2138_c0_g1	glutamate decarboxylase 1 isoform X1 [Larimichthys crocea]	0.109	-3.19624009997	8.67532093843E-7	9.51887254781E-5	yes	down	14.54	12.65	11.06	2.14	0.44	0.46	12.75	1.01333333333
TRINITY_DN6004_c0_g2		0.078	-3.68147138521	8.68248250213E-7	9.51887254781E-5	yes	down	3.43	6.33	3.06	0.33	0.04	0.05	4.27333333333	0.14
TRINITY_DN1789_c0_g3		0.115	-3.12222876142	8.79686422182E-7	9.61347977544E-5	yes	down	4.21	5.47	4.95	0.37	0.44	0.27	4.87666666667	0.36
TRINITY_DN10179_c0_g1		0.091	-3.45385707526	8.81409360009E-7	9.61347977544E-5	yes	down	3.97	4.99	4.23	0.45	0.08	0.29	4.39666666667	0.273333333333
TRINITY_DN48663_c0_g1	hypothetical protein PFLUV_G00060090 [Perca fluviatilis]	0.082	-3.60457195656	8.98965436976E-7	9.77982193847E-5	yes	down	2.21	1.17	1.18	0.17	0.03	0.06	1.52	0.0866666666667
TRINITY_DN1149_c0_g1	tetraspanin-5-like isoform X1 [Seriola dumerili]	0.121	-3.04414222485	9.08200965384E-7	9.80818696764E-5	yes	down	4.98	4.22	3.97	0.67	0.18	0.24	4.39	0.363333333333
TRINITY_DN12884_c0_g3	metabotropic glutamate receptor 1 isoform X3 [Larimichthys crocea]	0.008	-6.91158397422	9.10263294387E-7	9.80818696764E-5	yes	down	1.26	0.71	0.94	0.01	0	0	0.97	0.00333333333333
TRINITY_DN44101_c0_g1	PREDICTED: monocyte to macrophage differentiation factor 2-like isoform X1 [Lates calcarifer]	0.111	-3.17381982602	9.10448639901E-7	9.80818696764E-5	yes	down	4.85	2.09	2.95	0.15	0.14	0.11	3.29666666667	0.133333333333
TRINITY_DN13802_c0_g1	RNA-binding Raly-like protein isoform X2 [Oryzias melastigma]	0.090	-3.46866700107	9.10819662782E-7	9.80818696764E-5	yes	down	5.05	4.11	6.64	0.35	0.17	0.04	5.26666666667	0.186666666667
TRINITY_DN2316_c0_g1	PREDICTED: 60S ribosomal protein L3-like [Lates calcarifer]	26.941	4.75174168305	9.24919046085E-7	9.93480133855E-5	yes	up	0.46	0.32	0.22	0.63	7.36	7.01	0.333333333333	5
TRINITY_DN31208_c0_g1	hypothetical protein PFLUV_G00137520 [Perca fluviatilis]	0.081	-3.63353365165	9.29997659798E-7	9.96412644189E-5	yes	down	2.77	2.03	2.35	0.21	0.13	0.04	2.38333333333	0.126666666667
TRINITY_DN47669_c0_g1	tetratricopeptide repeat protein 39C [Larimichthys crocea]	0.081	-3.61903935063	9.50783734365E-7	0.000101611718594	yes	down	2.45	2.24	2.03	0.29	0.07	0.03	2.24	0.13
TRINITY_DN9171_c0_g1	calmodulin regulator protein PCP4 [Anabas testudineus]	0.120	-3.06183901095	9.7915716425E-7	0.000104381105942	yes	down	33.17	30.12	29.5	5.1	1.09	1.7	30.93	2.63
TRINITY_DN22435_c0_g1	formin-like protein 2 [Larimichthys crocea]	0.070	-3.83024576203	9.84963690394E-7	0.000104736940993	yes	down	3.04	2.21	1.72	0.27	0.02	0.06	2.32333333333	0.116666666667
TRINITY_DN11995_c1_g2	LHFPL tetraspan subfamily member 4 protein [Oreochromis niloticus]	0.053	-4.23413435588	9.94043271132E-7	0.000105438169769	yes	down	1.22	1	0.94	0.09	0	0.03	1.05333333333	0.04
TRINITY_DN3204_c1_g1	complexin-1 [Labrus bergylta]	0.029	-5.11911384402	1.0112872217E-6	0.000106999736265	yes	down	28.63	11.68	12.23	1.15	0	0	17.5133333333	0.383333333333
TRINITY_DN16249_c1_g1	voltage-dependent P/Q-type calcium channel subunit alpha-1A-like isoform X14 [Amphiprion ocellaris]	0.067	-3.90229082602	1.03551597142E-6	0.000109290725462	yes	down	1.49	1.25	1.17	0.04	0.05	0.08	1.30333333333	0.0566666666667
TRINITY_DN4373_c0_g1	LIM domain only protein 3 isoform X1 [Hippoglossus hippoglossus]	0.034	-4.89075184082	1.04936296212E-6	0.000110477349273	yes	down	3.25	3.25	2.7	0.23	0	0	3.06666666667	0.0766666666667
TRINITY_DN2194_c0_g1	Neurofilament light polypeptide [Larimichthys crocea]	0.156	-2.68205202681	1.07115187505E-6	0.000112492157808	yes	down	17.24	14.97	16.5	2.84	1.34	1.02	16.2366666667	1.73333333333
TRINITY_DN16085_c0_g1		16.808	4.07106921082	1.10143164701E-6	0.000115386523258	yes	up	0.57	1.01	0.51	1.5	9.38	9.66	0.696666666667	6.84666666667
TRINITY_DN9501_c0_g1		0.009	-6.8375722252	1.1179602938E-6	0.000116829604299	yes	down	2.45	2.25	2.22	0	0.04	0	2.30666666667	0.0133333333333
TRINITY_DN10900_c0_g3	Sodium- and chloride-dependent glycine transporter 2 [Larimichthys crocea]	0.071	-3.8171679713	1.13557575063E-6	0.000118378889306	yes	down	1.26	0.81	0.75	0.09	0.03	0.02	0.94	0.0466666666667
TRINITY_DN11943_c2_g1	PREDICTED: protein LBH-like [Lates calcarifer]	0.012	-6.33296134087	1.15655796636E-6	0.000120270689697	yes	down	2.75	3.48	3.47	0.08	0	0	3.23333333333	0.0266666666667
TRINITY_DN16924_c0_g1	mitogen-activated protein kinase kinase kinase 12 isoform X2 [Larimichthys crocea]	0.027	-5.21387486124	1.16479677366E-6	0.000120831289763	yes	down	1.02	0.75	1.19	0.06	0	0	0.986666666667	0.02
TRINITY_DN10306_c0_g1	protein kinase C-binding protein NELL1 [Sparus aurata]	0.057	-4.12323809404	1.20895057378E-6	0.000125105743767	yes	down	1.48	0.83	1	0.09	0	0.04	1.10333333333	0.0433333333333
TRINITY_DN12885_c0_g1	brain-enriched guanylate kinase-associated protein [Larimichthys crocea]	0.020	-5.67181106256	1.21648828569E-6	0.00012557947685	yes	down	1.59	1.32	1.18	0.05	0	0	1.36333333333	0.0166666666667
TRINITY_DN78680_c0_g1	leucine-rich repeat neuronal protein 1 [Anabas testudineus]	0.096	-3.3855481266	1.23469832938E-6	0.000126920549846	yes	down	5.26	3.55	3.41	0.59	0.12	0.12	4.07333333333	0.276666666667
TRINITY_DN1236_c0_g1	serine/threonine-protein phosphatase 2A 56 kDa regulatory subunit beta isoform [Epinephelus lanceolatus]	0.132	-2.92120296563	1.2354621261E-6	0.000126920549846	yes	down	3.48	2.61	2.04	0.44	0.16	0.14	2.71	0.246666666667
TRINITY_DN13887_c1_g1		0.058	-4.11482914126	1.24133022939E-6	0.000127215359837	yes	down	2.78	2.27	2.38	0.11	0	0.17	2.47666666667	0.0933333333333
TRINITY_DN13154_c0_g1	hepatocyte cell adhesion molecule [Sphaeramia orbicularis]	0.085	-3.56280296159	1.27583559202E-6	0.000130436512044	yes	down	4.08	4.08	3.81	0.36	0.25	0.07	3.99	0.226666666667
TRINITY_DN74995_c0_g1	low molecular weight neuronal intermediate filament-like [Seriola lalandi dorsalis]	0.064	-3.97392300327	1.30347620058E-6	0.000132780319566	yes	down	22.06	10.38	10.68	1.63	0.1	0.28	14.3733333333	0.67
TRINITY_DN7496_c0_g1	synaptic vesicle glycoprotein 2A-like [Seriola dumerili]	0.030	-5.03840689379	1.30502011075E-6	0.000132780319566	yes	down	8.84	3.03	3.25	0.34	0	0.01	5.04	0.116666666667
TRINITY_DN14313_c0_g1	hypothetical protein PFLUV_G00073840 [Perca fluviatilis]	0.014	-6.1211831988	1.31181731236E-6	0.000133152595523	yes	down	3.51	2.74	3.48	0.04	0.05	0	3.24333333333	0.03
TRINITY_DN9605_c0_g1	PREDICTED: arrestin-C isoform X3 [Lates calcarifer]	0.007	-7.20187028424	1.35887138801E-6	0.000137599511338	yes	down	1.14	2.25	1.4	0	0	0	1.59666666667	0
TRINITY_DN9212_c1_g1	adhesion G protein-coupled receptor L1 isoform X1 [Larimichthys crocea]	0.055	-4.18415083931	1.36262339316E-6	0.00013765091744	yes	down	3.1	2.02	2.08	0.26	0.03	0.01	2.4	0.1
TRINITY_DN41203_c1_g1	diencephalon/mesencephalon homeobox protein 1-A-like [Anabas testudineus]	0.007	-7.12618694573	1.37027029943E-6	0.000138094603953	yes	down	0.99	0.86	0.84	0	0	0	0.896666666667	0
TRINITY_DN12722_c0_g1	prosaposin receptor GPR37-like [Sander lucioperca]	0.110	-3.18439514958	1.38547651388E-6	0.00013929620268	yes	down	2.38	2.18	1.9	0.34	0.07	0.09	2.15333333333	0.166666666667
TRINITY_DN10316_c0_g1	hypothetical protein EPR50_G00062660 [Perca flavescens]	0.156	-2.6786565504	1.42444428258E-6	0.000142875465771	yes	down	9.36	7.67	7.55	1.3	0.44	0.83	8.19333333333	0.856666666667
TRINITY_DN10362_c0_g2	calmodulin-binding transcription activator 1-like isoform X6 [Sparus aurata]	0.046	-4.43007170673	1.43038520496E-6	0.000143132979897	yes	down	2.73	1.79	2.08	0.21	0.01	0.01	2.2	0.0766666666667
TRINITY_DN2881_c0_g1	sex comb on midleg-like protein 4 isoform X1 [Larimichthys crocea]	0.142	-2.8119390352	1.4421620655E-6	0.000143971887329	yes	down	5.04	4.81	4.46	0.74	0.37	0.27	4.77	0.46
TRINITY_DN4154_c0_g1	PREDICTED: myelin transcription factor 1-like protein isoform X2 [Lates calcarifer]	0.009	-6.77901377897	1.45956292869E-6	0.000145366985771	yes	down	2.32	2.02	1.96	0.03	0	0	2.1	0.01
TRINITY_DN45971_c0_g1	E3 ubiquitin-protein ligase MARCH9-like [Archocentrus centrarchus]	0.020	-5.63788801776	1.47039724245E-6	0.000146103077758	yes	down	2.54	2.12	2.04	0.09	0	0	2.23333333333	0.03
TRINITY_DN1091_c0_g1	synaptotagmin-1 isoform X1 [Parambassis ranga]	0.109	-3.19281646847	1.47561088457E-6	0.000146278548155	yes	down	9.57	7.14	6.39	1.29	0.31	0.22	7.7	0.606666666667
TRINITY_DN5683_c0_g2	hypothetical protein FQN60_004198 [Etheostoma spectabile]	0.123	-3.01907093055	1.48941827358E-6	0.000147303120074	yes	down	3.59	3.82	2.99	0.38	0.18	0.28	3.46666666667	0.28
TRINITY_DN907_c0_g1	hypothetical protein EXN66_Car011399 [Channa argus]	0.013	-6.25002049097	1.50305476926E-6	0.000148271423764	yes	down	4.68	3.89	3.87	0.11	0	0	4.14666666667	0.0366666666667
TRINITY_DN12464_c0_g1		17.877	4.16003675128	1.50619835114E-6	0.000148271423764	yes	up	49.52	99.31	81.18	104.75	1109.79	1143.47	76.67	786.003333333
TRINITY_DN86_c0_g1		0.127	-2.97768777554	1.51532538999E-6	0.000148824596404	yes	down	42.65	42.23	41.93	7.77	1.86	1.97	42.27	3.86666666667
TRINITY_DN21294_c0_g2	protocadherin-8 isoform X2 [Larimichthys crocea]	0.009	-6.76290699697	1.57632014927E-6	0.000154457531855	yes	down	1.28	1.07	1.04	0.02	0	0	1.13	0.00666666666667
TRINITY_DN9164_c0_g1	protein cornichon homolog 3 isoform X3 [Hippoglossus hippoglossus]	0.033	-4.90840780557	1.58112018796E-6	0.000154570892476	yes	down	1.49	2.15	1.53	0.09	0.03	0	1.72333333333	0.04
TRINITY_DN4315_c0_g1	APC membrane recruitment protein 2 [Etheostoma spectabile]	0.122	-3.03248472933	1.60256405265E-6	0.000156307097991	yes	down	2.04	2.03	2.21	0.22	0.14	0.15	2.09333333333	0.17
TRINITY_DN59512_c0_g1	follistatin-related protein 4 [Epinephelus lanceolatus]	0.073	-3.77059421062	1.61918455412E-6	0.000157447279084	yes	down	1.43	0.96	0.76	0.11	0.02	0.03	1.05	0.0533333333333
TRINITY_DN22391_c0_g1	hypothetical protein D5F01_LYC13550 [Larimichthys crocea]	0.043	-4.55096771939	1.62439999958E-6	0.000157447279084	yes	down	2.47	1.53	1.57	0.15	0	0.02	1.85666666667	0.0566666666667
TRINITY_DN21750_c2_g1		0.055	-4.19095035674	1.62538673137E-6	0.000157447279084	yes	down	9.22	6.93	5.86	0.74	0.06	0.06	7.33666666667	0.286666666667
TRINITY_DN3974_c1_g3	G-protein coupled receptor 37-like 1, partial [Sparus aurata]	0.033	-4.94259052345	1.6485692951E-6	0.000159046660976	yes	down	5.56	3.04	4.04	0.32	0	0	4.21333333333	0.106666666667
TRINITY_DN21110_c0_g2	Semaphorin-6B [Larimichthys crocea]	0.109	-3.20362353855	1.64939499457E-6	0.000159046660976	yes	down	2.02	1.3	1.34	0.16	0.06	0.12	1.55333333333	0.113333333333
TRINITY_DN17804_c0_g1	pro-neuropeptide Y [Anarrhichthys ocellatus]	0.025	-5.29433825244	1.67530199122E-6	0.000160987571429	yes	down	11.71	10.3	9.78	0.57	0	0	10.5966666667	0.19
TRINITY_DN6532_c0_g1	serine/arginine repetitive matrix protein 3-like [Larimichthys crocea]	0.065	-3.95332725299	1.67711196784E-6	0.000160987571429	yes	down	1.58	1.04	1.22	0.07	0.08	0.02	1.28	0.0566666666667
TRINITY_DN10242_c0_g2	Catenin delta-2 Delta-catenin GT24 Neural plakophilin-related ARM-repeat protein [Larimichthys crocea]	0.045	-4.47884571047	1.69763836616E-6	0.000162457921659	yes	down	1.45	1.38	1.1	0.11	0	0.01	1.31	0.04
TRINITY_DN21818_c0_g1		0.028	-5.15577715532	1.70008761235E-6	0.000162457921659	yes	down	1.53	0.86	1.3	0.07	0	0	1.23	0.0233333333333
TRINITY_DN2041_c0_g1	sodium/potassium-transporting ATPase subunit beta-2-like [Larimichthys crocea]	0.147	-2.7634190577	1.71727016167E-6	0.000163731097571	yes	down	9.23	15.56	12.97	1.71	4.03	1.72	12.5866666667	2.48666666667
TRINITY_DN10007_c0_g3		0.009	-6.7749470269	1.72828161488E-6	0.000164411507525	yes	down	1.24	1.5	1.7	0.02	0	0	1.48	0.00666666666667
TRINITY_DN28401_c0_g1	Neurogenic differentiation factor 1 [Collichthys lucidus]	0.054	-4.20028818661	1.74678536803E-6	0.000165800021465	yes	down	25.71	29.79	27.18	3.18	0.15	0.23	27.56	1.18666666667
TRINITY_DN33668_c0_g2	T-box brain protein 1 [Collichthys lucidus]	0.007	-7.09912395182	1.75397874833E-6	0.000166111183782	yes	down	1.19	0.71	0.85	0	0	0	0.916666666667	0
TRINITY_DN68379_c0_g1	PREDICTED: neuroligin-1 isoform X7 [Lepisosteus oculatus]	21.369	4.41743719885	1.79553423801E-6	0.000169520195436	yes	up	3.07	6.21	6.42	4.95	93.1	96.02	5.23333333333	64.69
TRINITY_DN13887_c0_g3	unnamed protein product, partial [Tetraodon nigroviridis]	0.008	-6.89852250459	1.79796568177E-6	0.000169520195436	yes	down	2.31	0.98	0.67	0.02	0	0	1.32	0.00666666666667
TRINITY_DN7050_c3_g1	V-set and transmembrane domain-containing protein 2-like protein [Epinephelus lanceolatus]	0.112	-3.1588582229	1.83211525676E-6	0.000172238171251	yes	down	3.71	2.9	2.84	0.4	0.1	0.22	3.15	0.24
TRINITY_DN1827_c1_g2		190.133	7.57086401454	1.83491216662E-6	0.000172238171251	yes	up	0	0	0.66	4.62	47.2	42.04	0.22	31.2866666667
TRINITY_DN8043_c0_g1	hypothetical protein F7725_015311 [Dissostichus mawsoni]	0.007	-7.14079464247	1.85896013577E-6	0.00017411028839	yes	down	5.22	4.05	7.72	0	0	0	5.66333333333	0
TRINITY_DN36465_c0_g4		0.031	-5.00177952271	1.89326281094E-6	0.000176932498992	yes	down	0.8	1.71	1.24	0.02	0.04	0.02	1.25	0.0266666666667
TRINITY_DN19098_c0_g1		0.032	-4.98542208256	1.90682957957E-6	0.000177808715169	yes	down	1.15	0.98	0.83	0.03	0	0.03	0.986666666667	0.02
TRINITY_DN2943_c2_g1	synaptotagmin-9-like isoform X1 [Seriola dumerili]	0.030	-5.06078498976	1.9598154951E-6	0.00018225902373	yes	down	1.56	1.2	1.46	0.06	0	0.02	1.40666666667	0.0266666666667
TRINITY_DN15678_c0_g1	zinc finger protein ZIC 2 [Larimichthys crocea]	0.040	-4.62619567134	1.96314636194E-6	0.00018225902373	yes	down	6.94	5.52	4.91	0.52	0.03	0	5.79	0.183333333333
TRINITY_DN14166_c0_g1	Calmodulin-regulated spectrin-associated protein 3 [Larimichthys crocea]	0.096	-3.37763537396	1.9693333471E-6	0.000182434225438	yes	down	2.1	1.95	1.61	0.28	0.06	0.05	1.88666666667	0.13
TRINITY_DN4398_c0_g3	PREDICTED: voltage-dependent calcium channel gamma-4 subunit-like [Paralichthys olivaceus]	0.009	-6.83798282787	1.99010914831E-6	0.000183957191601	yes	down	1.63	0.76	0.55	0.01	0	0	0.98	0.00333333333333
TRINITY_DN1500_c0_g1	septin-8-A-like isoform X1 [Salarias fasciatus]	0.107	-3.22360505239	1.99631719806E-6	0.000184129882781	yes	down	6.17	4.19	3.78	0.49	0.12	0.2	4.71333333333	0.27
TRINITY_DN22492_c0_g1	glycoprotein endo-alpha-1,2-mannosidase-like protein [Sparus aurata]	0.015	-6.04145577608	2.00608323656E-6	0.000184282938074	yes	down	1.64	1.55	1.9	0.02	0	0.03	1.69666666667	0.0166666666667
TRINITY_DN6637_c0_g1	neuropeptide-like protein C4orf48 homolog isoform X1 [Parambassis ranga]	0.120	-3.05673160422	2.00666346258E-6	0.000184282938074	yes	down	7.54	7.01	6.46	0.98	0.21	0.52	7.00333333333	0.57
TRINITY_DN7474_c0_g1	transcription factor AP-2-beta isoform X2 [Larimichthys crocea]	0.029	-5.1015764371	2.01195684302E-6	0.000184369989062	yes	down	2.71	1.26	2.39	0.03	0	0.09	2.12	0.04
TRINITY_DN6811_c0_g1		19.540	4.28836850217	2.02537387285E-6	0.000185199488529	yes	up	0.33	0.18	0.2	0.69	3.46	3.84	0.236666666667	2.66333333333
TRINITY_DN10067_c0_g2		0.114	-3.13168682827	2.04084723399E-6	0.000186213046116	yes	down	1.58	1.94	1.48	0.17	0.13	0.08	1.66666666667	0.126666666667
TRINITY_DN17444_c0_g1	tetraspanin-3-like [Acanthochromis polyacanthus]	0.154	-2.69758642311	2.07145323907E-6	0.00018848401615	yes	down	4.12	3.88	4.16	0.63	0.32	0.31	4.05333333333	0.42
TRINITY_DN5349_c0_g1		16.339	4.03026770051	2.07462137131E-6	0.00018848401615	yes	up	8.94	13.06	15.58	19.34	167.76	172.83	12.5266666667	119.976666667
TRINITY_DN6978_c0_g1	sodium leak channel non-selective protein isoform X2 [Epinephelus lanceolatus]	0.103	-3.27536107349	2.08447406275E-6	0.000188974499005	yes	down	2.99	1.88	1.89	0.33	0.06	0.1	2.25333333333	0.163333333333
TRINITY_DN13111_c0_g1	seizure protein 6 homolog isoform X2 [Epinephelus lanceolatus]	0.079	-3.65691280852	2.14761089227E-6	0.000194283230143	yes	down	1.35	0.89	0.94	0.07	0.05	0.04	1.06	0.0533333333333
TRINITY_DN22484_c0_g1	hypothetical protein EPR50_G00040510 [Perca flavescens]	0.035	-4.83209922578	2.16772733087E-6	0.000195685819562	yes	down	3.2	3.34	3.45	0.26	0	0	3.33	0.0866666666667
TRINITY_DN46722_c0_g2	Ras-specific guanine nucleotide-releasing factor 1 [Collichthys lucidus]	0.091	-3.45991254873	2.21660963714E-6	0.00019967370209	yes	down	2.13	1.55	1.71	0.18	0.12	0.03	1.79666666667	0.11
TRINITY_DN5762_c0_g1		16.265	4.0237012345	2.27990553492E-6	0.000204940322109	yes	up	3.46	4.78	5.12	6.92	59.04	59.09	4.45333333333	41.6833333333
TRINITY_DN9501_c0_g3	protein cornichon homolog 2 [Anarrhichthys ocellatus]	0.020	-5.61620282774	2.29101532198E-6	0.000205446823199	yes	down	3.62	1.62	1.89	0.17	0	0	2.37666666667	0.0566666666667
TRINITY_DN7507_c0_g4	dedicator of cytokinesis protein 3 isoform X1 [Larimichthys crocea]	0.060	-4.07078482869	2.29522471473E-6	0.000205446823199	yes	down	1.39	0.7	0.67	0.1	0.01	0.01	0.92	0.04
TRINITY_DN1622_c1_g1		0.083	-3.58349658022	2.3868177117E-6	0.000213195582889	yes	down	3.77	4.91	4.31	0.55	0.05	0.18	4.33	0.26
TRINITY_DN15918_c0_g1		0.007	-7.08016393438	2.41836745566E-6	0.000215559862203	yes	down	1.32	1.35	2.21	0	0	0	1.62666666667	0
TRINITY_DN1573_c0_g1	ELAV-like protein 3 [Liparis tanakae]	0.043	-4.55402783322	2.4317680173E-6	0.000216299902386	yes	down	8.25	4.27	4.31	0.52	0.02	0.02	5.61	0.186666666667
TRINITY_DN5842_c0_g1	superoxide dismutase [Cu-Zn] [Pangasianodon hypophthalmus]	18.361	4.19856074098	2.44502705817E-6	0.000217024284569	yes	up	1.16	3.15	2.25	3.15	31.31	35.18	2.18666666667	23.2133333333
TRINITY_DN25269_c0_g2	janus kinase and microtubule-interacting protein 2-like [Sphaeramia orbicularis]	0.092	-3.44568594009	2.48551140097E-6	0.000219755912099	yes	down	2.71	1.97	1.99	0.32	0.07	0.05	2.22333333333	0.146666666667
TRINITY_DN13866_c0_g2	LOW QUALITY PROTEIN: protein FAM184A-like [Acanthochromis polyacanthus]	0.065	-3.9359022998	2.48616097406E-6	0.000219755912099	yes	down	1.24	0.84	0.78	0.07	0.03	0.03	0.953333333333	0.0433333333333
TRINITY_DN1878_c1_g2		0.110	-3.18541295613	2.50367064307E-6	0.000220843530237	yes	down	3.26	5.17	4.23	0.41	0.28	0.24	4.22	0.31
TRINITY_DN39153_c0_g1	Low choriolytic enzyme [Larimichthys crocea]	0.027	-5.20304650265	2.51938514876E-6	0.000221768616373	yes	down	3.12	1.26	1.21	0.1	0	0	1.86333333333	0.0333333333333
TRINITY_DN23668_c0_g1	PREDICTED: adaptin ear-binding coat-associated protein 1-like [Lates calcarifer]	0.152	-2.71676105275	2.65713439734E-6	0.000233409727143	yes	down	6.02	5.79	5.53	0.92	0.44	0.43	5.78	0.596666666667
TRINITY_DN37891_c1_g1	PREDICTED: uncharacterized protein LOC103471148 [Poecilia reticulata]	0.021	-5.54711296252	2.67171155608E-6	0.000234205326243	yes	down	1.21	0.86	1.01	0.04	0	0	1.02666666667	0.0133333333333
TRINITY_DN53646_c0_g1	uncharacterized protein LOC115573617 [Sparus aurata]	0.008	-7.03687938271	2.68661853594E-6	0.000235026497408	yes	down	0.54	0.63	0.84	0	0	0	0.67	0
TRINITY_DN11941_c0_g1	PREDICTED: alpha-internexin-like [Lates calcarifer]	0.087	-3.52670160309	2.69625216216E-6	0.000235383923325	yes	down	22.33	16.92	16.47	2.95	0.37	0.34	18.5733333333	1.22
TRINITY_DN3969_c0_g2	fatty acid hydroxylase domain-containing protein 2 [Erpetoichthys calabaricus]	16.522	4.04632264768	2.73188301681E-6	0.000237389919861	yes	up	1.97	3.34	2.6	2.84	35.48	36.36	2.63666666667	24.8933333333
TRINITY_DN8448_c0_g5	synaptotagmin-3 [Larimichthys crocea]	0.060	-4.05012447543	2.73222024704E-6	0.000237389919861	yes	down	3.71	2.99	2.84	0.38	0.01	0.04	3.18	0.143333333333
TRINITY_DN1539_c0_g3	casein kinase I-like isoform X2 [Labrus bergylta]	0.120	-3.06338108997	2.73670085868E-6	0.000237389919861	yes	down	3.86	3.73	3.03	0.46	0.3	0.1	3.54	0.286666666667
TRINITY_DN17861_c0_g1	hypothetical protein F2P81_002008 [Scophthalmus maximus]	0.019	-5.70245383665	2.74161074601E-6	0.000237389919861	yes	down	1.99	0.7	0.81	0.04	0	0	1.16666666667	0.0133333333333
TRINITY_DN14541_c0_g2	voltage-gated potassium channel subunit beta-2-like isoform X1 [Sparus aurata]	0.141	-2.82713816626	2.75220297884E-6	0.00023782172706	yes	down	3.49	3.44	2.86	0.5	0.23	0.2	3.26333333333	0.31
TRINITY_DN13984_c0_g1	Neuroendocrine protein 7B2 [Larimichthys crocea]	0.120	-3.05471250526	2.78429116459E-6	0.000240105499047	yes	down	10.89	9.64	7.84	1.66	0.34	0.43	9.45666666667	0.81
TRINITY_DN79417_c0_g1		17.180	4.10267191669	2.80240613267E-6	0.000240792762705	yes	up	13.09	19.14	15.6	18.36	235.57	210.37	15.9433333333	154.766666667
TRINITY_DN19316_c0_g1	FERM and PDZ domain-containing protein 4 [Larimichthys crocea]	0.086	-3.53178804389	2.80361140701E-6	0.000240792762705	yes	down	1.62	1.18	1.52	0.19	0.03	0.04	1.44	0.0866666666667
TRINITY_DN8262_c0_g2	PREDICTED: butyrophilin subfamily 1 member A1-like [Lates calcarifer]	0.104	-3.26658324654	2.816006972E-6	0.000241368775369	yes	down	4.94	5.62	6.29	0.86	0.22	0.18	5.61666666667	0.42
TRINITY_DN3983_c0_g1	PREDICTED: flexible cuticle protein 12-like [Cyprinus carpio]	18.112	4.17889141073	2.84532086264E-6	0.000243389664435	yes	up	106.38	194.21	194.36	174.38	2493.4	2469.44	164.983333333	1712.40666667
TRINITY_DN6243_c0_g1	ubiquitin carboxyl-terminal hydrolase isozyme L1 [Sparus aurata]	0.183	-2.4487816484	2.8907364887E-6	0.00024677699747	yes	down	46.89	37.56	36.52	8	3.46	3.57	40.3233333333	5.01
TRINITY_DN28150_c0_g1	midkine-like isoform X1 [Amphiprion ocellaris]	0.173	-2.52808740559	2.91646546588E-6	0.000248473487523	yes	down	24.98	20.78	21.53	2.46	2.74	2.18	22.43	2.46
TRINITY_DN6426_c0_g1	tumor suppressor candidate 5 homolog isoform X1 [Seriola dumerili]	0.070	-3.84263935414	2.98888032806E-6	0.000254132694507	yes	down	7.55	5.09	4.58	0.17	0.41	0.09	5.74	0.223333333333
TRINITY_DN14854_c0_g1	ankyrin repeat domain-containing protein 34A [Epinephelus lanceolatus]	0.025	-5.33643936554	3.01078877053E-6	0.000255483491912	yes	down	0.74	0.79	0.84	0.03	0	0.01	0.79	0.0133333333333
TRINITY_DN18040_c0_g1	zinc finger protein ZIC 3 [Larimichthys crocea]	0.082	-3.61015957272	3.06160406611E-6	0.000259276920792	yes	down	3.26	2.56	2.12	0.26	0.16	0.02	2.64666666667	0.146666666667
TRINITY_DN9968_c0_g2	reticulon-4 receptor-like 2 [Sparus aurata]	0.024	-5.39072800042	3.09491664692E-6	0.000261575943218	yes	down	1.74	0.86	0.87	0.03	0.02	0	1.15666666667	0.0166666666667
TRINITY_DN22974_c0_g2	T-cell leukemia homeobox protein 3 Homeobox TLX-3 Homeobox protein Hox-11L2 [Collichthys lucidus]	0.008	-6.96564174391	3.14148376348E-6	0.000264983843175	yes	down	1.1	1.16	0.99	0	0	0	1.08333333333	0
TRINITY_DN10783_c0_g1	transmembrane protease serine 3 [Electrophorus electricus]	19.587	4.29185537967	3.16507248931E-6	0.000266443840429	yes	up	0.42	0.26	0.7	0.83	7.92	7.81	0.46	5.52
TRINITY_DN61616_c1_g1		0.052	-4.26217581206	3.17457838811E-6	0.000266714874952	yes	down	0.94	1.3	1.07	0.03	0.07	0.02	1.10333333333	0.04
TRINITY_DN15217_c0_g1		0.015	-6.0997522011	3.20373097182E-6	0.000268632208839	yes	down	1.1	0.94	0.9	0.03	0	0	0.98	0.01
TRINITY_DN36294_c0_g1	SH3 and multiple ankyrin repeat domains protein 2 isoform X1 [Seriola lalandi dorsalis]	0.130	-2.94506192934	3.2454468766E-6	0.000271593333492	yes	down	1.6	1.02	1.3	0.17	0.06	0.11	1.30666666667	0.113333333333
TRINITY_DN3314_c0_g3	liprin-alpha-3-like [Echeneis naucrates]	0.088	-3.50635350136	3.26390866063E-6	0.000272510505488	yes	down	3.04	2.25	2.41	0.37	0.03	0.09	2.56666666667	0.163333333333
TRINITY_DN23557_c0_g2	neuronal tyrosine-phosphorylated phosphoinositide-3-kinase adapter 1-like isoform X1 [Sander lucioperca]	0.077	-3.70831519174	3.2692525524E-6	0.000272510505488	yes	down	1.11	0.74	0.75	0.08	0.03	0.02	0.866666666667	0.0433333333333
TRINITY_DN11778_c0_g2	acid-sensing ion channel 2 isoform X1 [Larimichthys crocea]	0.110	-3.18656293346	3.31395045523E-6	0.000275653518042	yes	down	1.71	1.38	1.47	0.22	0.08	0.07	1.52	0.123333333333
TRINITY_DN2441_c4_g1	sodium channel subunit beta-2 [Larimichthys crocea]	0.128	-2.96191171292	3.31995257188E-6	0.000275653518042	yes	down	2.81	1.77	1.99	0.33	0.14	0.11	2.19	0.193333333333
TRINITY_DN13721_c0_g1	PREDICTED: homeobox protein OTX2-like isoform X1 [Lates calcarifer]	0.031	-5.0114356601	3.33037154761E-6	0.00027597852348	yes	down	2.13	2.34	2.33	0.15	0	0	2.26666666667	0.05
TRINITY_DN57615_c0_g1	sodium/potassium-transporting ATPase subunit alpha-3 [Oryzias latipes]	15.103	3.91673130911	3.36144031228E-6	0.00027801011612	yes	up	0.2	0.27	0.29	0.54	2.86	3.3	0.253333333333	2.23333333333
TRINITY_DN24748_c0_g3		0.008	-6.95536578091	3.37706932488E-6	0.0002787593333	yes	down	1.51	1.73	1.54	0	0	0	1.59333333333	0
TRINITY_DN2454_c0_g1	Chondroitin proteoglycan 2 Precursor [Channa argus]	18.922	4.24196807864	3.43048585802E-6	0.0002826187456	yes	up	3.32	1.67	2.6	1.65	35.52	33.49	2.53	23.5533333333
TRINITY_DN5037_c0_g2	LOW QUALITY PROTEIN: double C2-like domain-containing protein alpha [Archocentrus centrarchus]	0.044	-4.52033039794	3.48010680037E-6	0.000286151107221	yes	down	2.23	1.93	1.61	0.15	0	0.03	1.92333333333	0.06
TRINITY_DN5655_c1_g1		0.022	-5.50357594551	3.49467091881E-6	0.000286792838962	yes	down	1.41	1.29	0.93	0.05	0	0	1.21	0.0166666666667
TRINITY_DN12916_c0_g1	homeobox protein OTX2 isoform X1 [Labrus bergylta]	0.038	-4.7079902708	3.58899174346E-6	0.0002939647523	yes	down	4.4	4.11	3.3	0.34	0	0	3.93666666667	0.113333333333
TRINITY_DN25123_c0_g2	G protein-activated inward rectifier potassium channel 2 isoform X1 [Acanthochromis polyacanthus]	0.035	-4.85572400055	3.62857522966E-6	0.000296634277156	yes	down	2.32	1.15	1.49	0.05	0.03	0.03	1.65333333333	0.0366666666667
TRINITY_DN579_c0_g6		0.042	-4.55943921954	3.63764611248E-6	0.000296803940885	yes	down	3.73	3.68	4.04	0.06	0.06	0.19	3.81666666667	0.103333333333
TRINITY_DN10644_c0_g1	coiled-coil domain-containing protein 92 [Acanthochromis polyacanthus]	0.111	-3.17514211458	3.73292161087E-6	0.000303993086576	yes	down	3.49	2.97	3.12	0.43	0.16	0.13	3.19333333333	0.24
TRINITY_DN38391_c0_g8		0.044	-4.51239708955	3.77995944096E-6	0.000306817970448	yes	down	1.32	1.22	0.91	0.04	0.02	0.04	1.15	0.0333333333333
TRINITY_DN17282_c0_g1		35.924	5.16688336718	3.78609360556E-6	0.000306817970448	yes	up	0.68	2.44	2.11	4.35	58.12	43.86	1.74333333333	35.4433333333
TRINITY_DN22885_c0_g1	PREDICTED: inactive dipeptidyl peptidase 10 isoform X1 [Lates calcarifer]	0.047	-4.41983566205	3.78930462229E-6	0.000306817970448	yes	down	2.73	2.18	2.32	0.23	0.02	0	2.41	0.0833333333333
TRINITY_DN37772_c0_g2	PREDICTED: protein kinase C gamma type-like isoform X2 [Lates calcarifer]	0.010	-6.57369470851	3.83387503407E-6	0.000309835523706	yes	down	1.18	0.93	0.83	0	0	0.02	0.98	0.00666666666667
TRINITY_DN17482_c0_g1		17.017	4.08887410496	3.85619953206E-6	0.000310509728316	yes	up	1.32	1.78	0.82	2.62	17.5	17.52	1.30666666667	12.5466666667
TRINITY_DN10404_c0_g2	vasotocin-neurophysin VT 1-like [Sparus aurata]	0.008	-6.92271968502	3.85685459655E-6	0.000310509728316	yes	down	2.7	2.69	2.35	0	0	0	2.58	0
TRINITY_DN7616_c0_g1	hypothetical protein PFLUV_G00152330 [Perca fluviatilis]	0.057	-4.14284484431	3.87795275673E-6	0.000311617006748	yes	down	3.4	2.88	2.77	0.32	0.06	0	3.01666666667	0.126666666667
TRINITY_DN13405_c0_g1	hypothetical protein PFLUV_G00130760 [Perca fluviatilis]	0.071	-3.80930241951	3.95945644263E-6	0.000317564873248	yes	down	3.96	3.1	3.25	0.44	0.02	0.08	3.43666666667	0.18
TRINITY_DN950_c0_g1		19.467	4.28295315274	4.01591908856E-6	0.000321485688848	yes	up	20.55	35.92	34.51	23.28	495.52	495.95	30.3266666667	338.25
TRINITY_DN51230_c0_g1	Protein bassoon [Collichthys lucidus]	0.084	-3.56855483381	4.06485815998E-6	0.00032419749242	yes	down	0.89	1.51	1.65	0.17	0.04	0.03	1.35	0.08
TRINITY_DN4046_c1_g1		17.340	4.11603682562	4.06507650531E-6	0.00032419749242	yes	up	17.33	31.61	35.44	30	411.02	411.87	28.1266666667	284.296666667
TRINITY_DN19982_c0_g1	polypeptide N-acetylgalactosaminyltransferase 9 [Larimichthys crocea]	0.060	-4.05704423086	4.09596931803E-6	0.000326048379409	yes	down	2.11	2.06	2.21	0.22	0.05	0	2.12666666667	0.09
TRINITY_DN8810_c0_g4	hypothetical protein FQN60_015249 [Etheostoma spectabile]	0.008	-6.91201244231	4.15480965417E-6	0.000330112853946	yes	down	1.29	1.23	1.34	0	0	0	1.28666666667	0
TRINITY_DN1536_c0_g1	neurobeachin [Seriola lalandi dorsalis]	0.058	-4.10437974803	4.18879832594E-6	0.000332191281071	yes	down	4.06	2.87	2.41	0.25	0.01	0.17	3.11333333333	0.143333333333
TRINITY_DN4806_c0_g6	PREDICTED: sodium channel protein type 2 subunit alpha-like isoform X1 [Lates calcarifer]	0.020	-5.66481983386	4.24044429861E-6	0.000335659646831	yes	down	1.84	0.63	0.61	0.04	0	0	1.02666666667	0.0133333333333
TRINITY_DN2509_c1_g2	ganglioside-induced differentiation-associated protein 1-like 1 [Cynoglossus semilaevis]	0.066	-3.9252476907	4.26308847651E-6	0.000336823683206	yes	down	1.95	1.02	1.19	0.08	0.02	0.07	1.38666666667	0.0566666666667
TRINITY_DN7536_c0_g1	Ankyrin repeat domain-containing protein SOWAHC [Collichthys lucidus]	0.023	-5.46905030732	4.30932992801E-6	0.0003398443312	yes	down	1.31	0.87	1.04	0.05	0	0	1.07333333333	0.0166666666667
TRINITY_DN26620_c0_g1		0.008	-6.97217031492	4.34190747519E-6	0.000341621872976	yes	down	1.12	2.06	2.04	0	0	0	1.74	0
TRINITY_DN35199_c1_g1	gamma-aminobutyric acid receptor subunit beta-2a isoform X1 [Hippoglossus hippoglossus]	0.037	-4.76143789996	4.34797330553E-6	0.000341621872976	yes	down	9.75	5.66	5.39	0.58	0	0	6.93333333333	0.193333333333
TRINITY_DN1426_c0_g1	Protein S100-A1 [Larimichthys crocea]	0.104	-3.264899045	4.39008138479E-6	0.000344292741209	yes	down	17.34	7.48	6.33	0.96	0.68	0.44	10.3833333333	0.693333333333
TRINITY_DN40998_c0_g1	PREDICTED: proline-rich protein 18-like [Lates calcarifer]	0.074	-3.75068557675	4.43398547645E-6	0.000346726853845	yes	down	4.78	3.51	5.75	0.55	0.16	0.04	4.68	0.25
TRINITY_DN10916_c0_g1	G-protein coupled receptor 52 [Pseudochaenichthys georgianus]	0.065	-3.94424628217	4.43746303474E-6	0.000346726853845	yes	down	0.76	0.67	0.59	0.05	0.01	0.03	0.673333333333	0.03
TRINITY_DN4915_c1_g1	hypothetical protein PFLUV_G00095520 [Perca fluviatilis]	0.087	-3.51812473387	4.49258865275E-6	0.000349536649675	yes	down	3.64	2.71	2.25	0.45	0.04	0.07	2.86666666667	0.186666666667
TRINITY_DN4139_c0_g1	MAP7 domain-containing protein 2-like isoform X3 [Seriola lalandi dorsalis]	0.099	-3.33998083959	4.49586777656E-6	0.000349536649675	yes	down	3.14	2.79	1.78	0.4	0.06	0.08	2.57	0.18
TRINITY_DN48422_c0_g2	Receptor-type tyrosine-protein phosphatase R [Larimichthys crocea]	0.105	-3.25640651671	4.49813827478E-6	0.000349536649675	yes	down	1.01	0.87	0.83	0.09	0.06	0.04	0.903333333333	0.0633333333333
TRINITY_DN17896_c0_g1		0.008	-6.92402222856	4.52476180575E-6	0.000350755170799	yes	down	1.37	0.77	0.73	0	0	0	0.956666666667	0
TRINITY_DN9827_c0_g1	protein unc-80 homolog isoform X15 [Amphiprion ocellaris]	0.063	-3.99956139186	4.53194992793E-6	0.000350755170799	yes	down	1.24	1.78	1.61	0.14	0.04	0.02	1.54333333333	0.0666666666667
TRINITY_DN16004_c0_g2	hypothetical protein FQN60_008027, partial [Etheostoma spectabile]	0.124	-3.01412670865	4.53862045745E-6	0.000350755170799	yes	down	11.73	8.96	9.71	1.91	0.39	0.42	10.1333333333	0.906666666667
TRINITY_DN44285_c0_g2	LIM/homeobox protein Lhx5 [Larimichthys crocea]	0.008	-6.91003451396	4.58221728598E-6	0.000353480572744	yes	down	0.96	0.55	0.62	0	0	0	0.71	0
TRINITY_DN9804_c0_g1	Kv channel-interacting protein 1-like isoform X1 [Echeneis naucrates]	0.102	-3.29830513266	4.61663665571E-6	0.00035548940114	yes	down	3.7	2.35	3.05	0.37	0.19	0.08	3.03333333333	0.213333333333
TRINITY_DN10259_c0_g1	PREDICTED: high affinity cGMP-specific 3',5'-cyclic phosphodiesterase 9A-like isoform X3 [Lates calcarifer]	0.014	-6.17916428356	4.67642477157E-6	0.000359440851826	yes	down	1.99	0.75	0.74	0.03	0	0	1.16	0.01
TRINITY_DN22004_c0_g1		28.706	4.84327696744	4.72796442692E-6	0.000362745162216	yes	up	0.2	0.32	0.05	0.23	3.91	5.78	0.19	3.30666666667
TRINITY_DN56116_c0_g1	barH-like 2 homeobox protein [Mastacembelus armatus]	0.017	-5.85294241669	4.74758727707E-6	0.000363593200346	yes	down	2.17	2.01	2.11	0.03	0	0.04	2.09666666667	0.0233333333333
TRINITY_DN2711_c0_g1	putative protein FAM219A-like [Scophthalmus maximus]	0.123	-3.02376013729	4.88230351176E-6	0.000373236708823	yes	down	4.62	4.35	3.76	0.27	0.25	0.46	4.24333333333	0.326666666667
TRINITY_DN65346_c0_g1	retbindin [Epinephelus lanceolatus]	0.102	-3.30010770591	4.90105747062E-6	0.000373996522236	yes	down	24.74	22.18	20.43	3.99	0.62	0.52	22.45	1.71
TRINITY_DN53828_c0_g1	hypothetical protein PFLUV_G00270930 [Perca fluviatilis]	0.011	-6.52210867576	4.91153269731E-6	0.000374083283995	yes	down	2.73	1.92	1.92	0.04	0	0	2.19	0.0133333333333
TRINITY_DN23468_c0_g2	glutamate receptor ionotropic, kainate 3 [Seriola dumerili]	0.060	-4.06178217983	4.9198282377E-6	0.000374083283995	yes	down	0.99	0.73	0.69	0.07	0.03	0	0.803333333333	0.0333333333333
TRINITY_DN18521_c0_g1	small G protein signaling modulator 1-like isoform X2 [Epinephelus lanceolatus]	0.057	-4.13840310165	4.96600016036E-6	0.000376918523799	yes	down	0.99	0.71	0.79	0.06	0.03	0	0.83	0.03
TRINITY_DN10706_c0_g1	hypothetical protein EPR50_G00004050 [Perca flavescens]	0.172	-2.54320353277	4.99374162971E-6	0.000378347267617	yes	down	16.81	18.78	16.2	3.43	1.16	1.53	17.2633333333	2.04
TRINITY_DN18754_c0_g1	BTB/POZ domain-containing protein 3 [Oryzias latipes]	0.075	-3.73068036348	5.02688263647E-6	0.000380179280749	yes	down	3.25	2.82	2.44	0.37	0.02	0.08	2.83666666667	0.156666666667
TRINITY_DN3007_c0_g4	neurexin 2b isoform X6 [Epinephelus lanceolatus]	0.098	-3.35391868922	5.05797618517E-6	0.000381850202108	yes	down	1.83	1.75	2.1	0.25	0.05	0.09	1.89333333333	0.13
TRINITY_DN48806_c0_g1	hypothetical protein PFLUV_G00085520 [Perca fluviatilis]	0.054	-4.21169676647	5.06977970496E-6	0.000382061480146	yes	down	4	2.19	3.03	0.27	0	0.07	3.07333333333	0.113333333333
TRINITY_DN75232_c0_g1	pro-MCH-like [Anarrhichthys ocellatus]	0.011	-6.52285795892	5.18879376316E-6	0.000390337130821	yes	down	7.11	9.53	7.55	0.15	0	0	8.06333333333	0.05
TRINITY_DN13593_c0_g1		0.096	-3.3787302764	5.22292458972E-6	0.000392209282288	yes	down	4.16	2.97	2.08	0.42	0.07	0.13	3.07	0.206666666667
TRINITY_DN8460_c0_g1		0.128	-2.96719887657	5.23615000359E-6	0.000392507725004	yes	down	6.84	7.32	6.66	0.55	0.61	0.53	6.94	0.563333333333
TRINITY_DN7820_c0_g1		19.165	4.26040249555	5.29960815772E-6	0.000396472319271	yes	up	14.42	31.53	30.32	21.25	415.87	391.33	25.4233333333	276.15
TRINITY_DN12022_c0_g1		0.009	-6.86246855391	5.30772785298E-6	0.000396472319271	yes	down	3.24	2.72	3.02	0	0	0	2.99333333333	0
TRINITY_DN18239_c0_g1	Eomesodermin [Collichthys lucidus]	0.049	-4.35881846664	5.45463776473E-6	0.000406730001901	yes	down	3.67	2.07	2.6	0.27	0	0.03	2.78	0.1
TRINITY_DN13887_c0_g1	cyclin-dependent kinase 5 activator 1b isoform X1 [Anabas testudineus]	0.032	-4.95674179256	5.59235097796E-6	0.000416267135602	yes	down	5.13	1.77	3.5	0.24	0	0	3.46666666667	0.08
TRINITY_DN24696_c0_g1	caM kinase-like vesicle-associated protein [Perca flavescens]	0.130	-2.94887942363	5.6198054221E-6	0.000417578116373	yes	down	2.9	2.46	1.67	0.31	0.19	0.11	2.34333333333	0.203333333333
TRINITY_DN18097_c0_g1	Junctophilin-3 [Collichthys lucidus]	0.078	-3.67978983788	5.69645356506E-6	0.000422533447305	yes	down	3.1	1.9	2.24	0.34	0.06	0.02	2.41333333333	0.14
TRINITY_DN63870_c0_g1	Cold shock domain-containing protein C2 [Dicentrarchus labrax]	0.086	-3.54538795108	5.83942927157E-6	0.000432382731473	yes	down	6.69	2.8	3.16	0.6	0.08	0.1	4.21666666667	0.26
TRINITY_DN53759_c0_g3		0.045	-4.46293474708	5.8603032778E-6	0.000433172382353	yes	down	0.93	1.09	1.12	0.08	0	0.02	1.04666666667	0.0333333333333
TRINITY_DN11471_c0_g1	potassium voltage-gated channel subfamily D member 2 isoform X1 [Larimichthys crocea]	0.082	-3.60391793637	5.99643983759E-6	0.000441703324336	yes	down	1.8	1.36	1.73	0.13	0.02	0.12	1.63	0.09
TRINITY_DN3028_c0_g1	G-protein coupled receptor 37-like 1 [Sparus aurata]	0.081	-3.62618226858	5.99837172457E-6	0.000441703324336	yes	down	1.8	1.09	1.46	0.09	0.01	0.12	1.45	0.0733333333333
TRINITY_DN1604_c0_g1		13.265	3.72952032045	6.00694866933E-6	0.000441703324336	yes	up	19.35	43.33	29.33	49	321.95	327.88	30.67	232.943333333
TRINITY_DN239_c0_g3	elongation factor 1-alpha 1 [Oryzias latipes]	0.053	-4.23157878853	6.04410149235E-6	0.000443666328923	yes	down	18.02	16.54	14.17	1.85	0.03	0.17	16.2433333333	0.683333333333
TRINITY_DN24813_c0_g2	putative SLIT and NTRK-like protein 5 [Scophthalmus maximus]	0.044	-4.50456402609	6.06848883067E-6	0.000444193723063	yes	down	1.62	0.92	0.77	0.08	0	0.02	1.10333333333	0.0333333333333
TRINITY_DN7614_c1_g4	neuronal PAS domain-containing protein 4 [Larimichthys crocea]	0.015	-6.01893426269	6.0757358239E-6	0.000444193723063	yes	down	1.3	0.69	1.06	0.03	0	0	1.01666666667	0.01
TRINITY_DN16240_c0_g1	hypothetical protein PFLUV_G00163860 [Perca fluviatilis]	0.125	-2.99938103517	6.08281765474E-6	0.000444193723063	yes	down	1.57	2.72	2.73	0.22	0.25	0.42	2.34	0.296666666667
TRINITY_DN50163_c1_g1		0.054	-4.21488865292	6.09316363776E-6	0.000444193723063	yes	down	2.5	2.16	2.23	0.17	0.04	0.04	2.29666666667	0.0833333333333
TRINITY_DN47670_c0_g2	adhesion G protein-coupled receptor B1 isoform X2 [Larimichthys crocea]	0.164	-2.61041091802	6.12628915381E-6	0.000445842532106	yes	down	2.99	1.7	2.07	0.35	0.18	0.2	2.25333333333	0.243333333333
TRINITY_DN4944_c0_g2	hypothetical protein EYF80_050666 [Liparis tanakae]	0.011	-6.48899525825	6.18600041503E-6	0.000449417167139	yes	down	0.89	0.81	1.11	0	0.02	0	0.936666666667	0.00666666666667
TRINITY_DN3085_c0_g1	visinin-like [Seriola dumerili]	0.056	-4.15290725153	6.24546826868E-6	0.000452961927699	yes	down	5.17	7.79	6.13	0.69	0.11	0	6.36333333333	0.266666666667
TRINITY_DN41339_c0_g2		0.049	-4.36163100977	6.47119919992E-6	0.000468532490877	yes	down	1.54	1.97	3.04	0.1	0.08	0.04	2.18333333333	0.0733333333333
TRINITY_DN12898_c0_g1	Transmembrane protein 22 [Dicentrarchus labrax]	0.085	-3.54995904933	6.52477088702E-6	0.000471606438151	yes	down	4.42	3.71	4.02	0.5	0.2	0.03	4.05	0.243333333333
TRINITY_DN4806_c0_g4		0.049	-4.34224615289	6.55381853045E-6	0.000472900361582	yes	down	1.73	2.22	1.88	0.03	0.03	0.12	1.94333333333	0.06
TRINITY_DN24293_c0_g2	protein ABHD8 [Larimichthys crocea]	0.084	-3.5820778531	6.67853940125E-6	0.000481081612421	yes	down	1.92	2.11	1.91	0.28	0.03	0.05	1.98	0.12
TRINITY_DN1369_c0_g1		15.603	3.9637502002	6.69234700603E-6	0.00048125915046	yes	up	3.04	8.51	10.01	11.53	91.98	95.36	7.18666666667	66.29
TRINITY_DN19559_c0_g1	UDP-glucuronosyltransferase 2A2 [Collichthys lucidus]	13.956	3.80278387598	6.75358037144E-6	0.000484035734059	yes	up	1.63	2.65	1.87	2.49	23.53	23.32	2.05	16.4466666667
TRINITY_DN35442_c0_g1	lanC-like protein 3 [Sparus aurata]	0.059	-4.09128681657	6.75377473751E-6	0.000484035734059	yes	down	2.05	1.41	1.41	0.08	0	0.11	1.62333333333	0.0633333333333
TRINITY_DN51272_c0_g1	neuronal acetylcholine receptor subunit alpha-7-like [Echeneis naucrates]	0.039	-4.6710236653	6.80262187079E-6	0.000486714402587	yes	down	0.99	1.05	1.25	0.07	0.02	0	1.09666666667	0.03
TRINITY_DN23374_c0_g1	neuronal tyrosine-phosphorylated phosphoinositide-3-kinase adapter 2 isoform X1 [Epinephelus lanceolatus]	0.061	-4.04512381314	6.85373714039E-6	0.000489546059584	yes	down	2.29	1.91	2.31	0.09	0	0.57	2.17	0.22
TRINITY_DN14148_c0_g1	PREDICTED: leucine zipper protein 2 [Lates calcarifer]	0.103	-3.28621667236	6.97767354959E-6	0.000497560896407	yes	down	3.06	2.65	3.28	0.33	0.2	0.1	2.99666666667	0.21
TRINITY_DN165_c1_g1	N-terminal EF-hand calcium-binding protein 1 [Dicentrarchus labrax]	0.104	-3.27063652993	7.06203560569E-6	0.000502731621943	yes	down	4.8	3.12	3.14	0.55	0.11	0.14	3.68666666667	0.266666666667
TRINITY_DN21334_c0_g1		39.873	5.31733130637	7.14078785223E-6	0.000506958945954	yes	up	0.09	0.11	0.04	0.27	1.63	3.32	0.08	1.74
TRINITY_DN419_c0_g1		18.215	4.18707719943	7.14861085511E-6	0.000506958945954	yes	up	9.44	20.28	20.43	13.75	256.55	256.53	16.7166666667	175.61
TRINITY_DN15355_c1_g4	PREDICTED: corticotropin-releasing factor receptor 1-like isoform X1 [Lates calcarifer]	0.016	-5.94652049413	7.15726427422E-6	0.000506958945954	yes	down	0.89	1.02	0.81	0.03	0	0	0.906666666667	0.01
TRINITY_DN4963_c0_g1	protocadherin-10 isoform X1 [Larimichthys crocea]	0.147	-2.76765730245	7.17277243615E-6	0.000507210648202	yes	down	2.39	1.56	1.69	0.23	0.16	0.15	1.88	0.18
TRINITY_DN41021_c0_g1	hypothetical protein PFLUV_G00086100 [Perca fluviatilis]	0.051	-4.30416335381	7.29377525372E-6	0.000514908979143	yes	down	3.7	1.58	2.15	0.19	0	0.07	2.47666666667	0.0866666666667
TRINITY_DN383_c0_g3	neuronal vesicle trafficking-associated protein 1-like isoform X1 [Sparus aurata]	0.132	-2.92636752175	7.38082059288E-6	0.000520188465307	yes	down	5.02	4.87	4.58	0.76	0.15	0.4	4.82333333333	0.436666666667
TRINITY_DN5903_c0_g2	glutamate receptor 3 [Seriola dumerili]	0.145	-2.78677367252	7.45751757237E-6	0.000524722314362	yes	down	5.99	4.45	3.93	0.51	0.28	0.43	4.79	0.406666666667
TRINITY_DN11630_c0_g1	fatty acyl-CoA reductase 1 [Erpetoichthys calabaricus]	18.018	4.17137560907	7.47184471887E-6	0.000524859979689	yes	up	0.45	1.35	0.64	0.91	12.55	11.21	0.813333333333	8.22333333333
TRINITY_DN1244_c0_g3	PREDICTED: transmembrane protein 59-like [Lates calcarifer]	0.164	-2.61066026819	7.50804148321E-6	0.000526530882726	yes	down	23.43	20.7	19.79	4.57	1.21	1.58	21.3066666667	2.45333333333
TRINITY_DN14220_c0_g2	arf-GAP with GTPase, ANK repeat and PH domain-containing protein 1-like [Sparus aurata]	0.069	-3.85371307295	7.52550686863E-6	0.000526884827429	yes	down	0.98	1.1	0.88	0.09	0	0.05	0.986666666667	0.0466666666667
TRINITY_DN59712_c0_g1	Leucine-rich repeat neuronal protein 3 Neuronal leucine-rich repeat protein 3 [Channa argus]	0.062	-4.01416766326	7.66655705905E-6	0.000535875919113	yes	down	2	1.24	1.32	0.04	0.12	0.02	1.52	0.06
TRINITY_DN730_c0_g4	tubby-related protein 4-like [Larimichthys crocea]	0.056	-4.1705676372	7.75472425036E-6	0.000541147106076	yes	down	2.82	1.54	1.65	0.22	0.03	0	2.00333333333	0.0833333333333
TRINITY_DN27004_c0_g1	uncharacterized protein LOC116044314 [Sander lucioperca]	0.025	-5.29864210946	7.86303128668E-6	0.00054780409102	yes	down	7.72	2.39	2.76	0.06	0	0.14	4.29	0.0666666666667
TRINITY_DN17647_c0_g1	LOW QUALITY PROTEIN: small integral membrane protein 18 [Cottoperca gobio]	0.094	-3.40430642768	7.89029551769E-6	0.000548802390532	yes	down	3.77	4.36	3.6	0.37	0.28	0.09	3.91	0.246666666667
TRINITY_DN6595_c0_g1		0.062	-4.00057215321	7.9313718539E-6	0.00055075653849	yes	down	5.03	5.36	4.94	0.6	0	0.11	5.11	0.236666666667
TRINITY_DN9093_c0_g3		0.017	-5.91854937235	8.03904943575E-6	0.000557321551405	yes	down	1.89	1.43	1.64	0.06	0	0	1.65333333333	0.02
TRINITY_DN3210_c0_g1	serine/threonine-protein kinase BRSK2-like isoform X2 [Amphiprion ocellaris]	0.098	-3.34695972387	8.08940121815E-6	0.000559897414166	yes	down	2.79	1.43	1.76	0.22	0.1	0.02	1.99333333333	0.113333333333
TRINITY_DN2343_c0_g1		15.385	3.94348212212	8.13559516559E-6	0.000562177576035	yes	up	12.88	26.72	25.65	21.95	274.67	284.25	21.75	193.623333333
TRINITY_DN40009_c0_g2	disks large-associated protein 3-like isoform X1 [Myripristis murdjan]	0.009	-6.77530089372	8.21111700034E-6	0.000566473613155	yes	down	1.71	0.55	0.46	0	0	0	0.906666666667	0
TRINITY_DN2908_c0_g2		0.149	-2.74837763833	8.25192858401E-6	0.000567503614127	yes	down	8.3	6.97	7.68	1.02	0.38	0.85	7.65	0.75
TRINITY_DN6907_c0_g2		13.144	3.7162905201	8.25279838589E-6	0.000567503614127	yes	up	1.11	1.7	1.95	2.29	16.73	17.42	1.58666666667	12.1466666667
TRINITY_DN12353_c0_g2	Calmodulin regulator protein PCP4 [Larimichthys crocea]	0.177	-2.4976866301	8.29135588051E-6	0.000569232438994	yes	down	10.15	8.49	7.93	1.95	0.67	0.65	8.85666666667	1.09
TRINITY_DN51877_c0_g3	Metabotropic glutamate receptor 4 [Dicentrarchus labrax]	0.025	-5.3365445438	8.31831160032E-6	0.000570160459739	yes	down	0.9	0.83	0.83	0.04	0	0	0.853333333333	0.0133333333333
TRINITY_DN13840_c0_g2	protein unc-13 homolog C-like isoform X1 [Seriola lalandi dorsalis]	0.143	-2.80723782405	8.35558386568E-6	0.00057099470792	yes	down	2.83	2.52	2.8	1.22	0.36	0.56	2.71666666667	0.713333333333
TRINITY_DN20195_c0_g1		14.151	3.82286151785	8.35739873712E-6	0.00057099470792	yes	up	36.14	50.66	47.42	43.04	522.52	524.2	44.74	363.253333333
TRINITY_DN36294_c0_g2	ephrin-A3 [Larimichthys crocea]	0.043	-4.52420110248	8.46721966676E-6	0.000577567839263	yes	down	1.08	1.11	0.83	0.05	0	0.04	1.00666666667	0.03
TRINITY_DN23753_c0_g1		18.237	4.18881727494	8.55783669816E-6	0.000582812031187	yes	up	3.91	4.97	4.5	2.83	70.38	65.13	4.46	46.1133333333
TRINITY_DN4661_c0_g2	CAP-Gly domain-containing linker protein 3 isoform X1 [Larimichthys crocea]	0.083	-3.58955249711	8.62050608899E-6	0.000586139154397	yes	down	7.59	3.92	3.9	0.85	0.11	0.05	5.13666666667	0.336666666667
TRINITY_DN14893_c0_g1	fibrinogen C domain-containing protein 1 isoform X1 [Acanthochromis polyacanthus]	0.106	-3.23284409476	8.6783474628E-6	0.000589127881843	yes	down	3.32	1.72	2.12	0.39	0.09	0.06	2.38666666667	0.18
TRINITY_DN9968_c0_g1	PREDICTED: LOW QUALITY PROTEIN: reticulon-4 receptor-like 2 [Lates calcarifer]	0.041	-4.6032376597	8.71614006095E-6	0.000590124764738	yes	down	2.21	1.21	1.36	0.14	0	0	1.59333333333	0.0466666666667
TRINITY_DN2049_c0_g3	syntaxin-binding protein 5-like isoform X2 [Larimichthys crocea]	0.110	-3.18318329796	8.72085008699E-6	0.000590124764738	yes	down	1.82	1.35	1.32	0.24	0.04	0.07	1.49666666667	0.116666666667
TRINITY_DN15112_c0_g4	protein arginine N-methyltransferase 8-B [Larimichthys crocea]	0.032	-4.95905182715	8.75143238613E-6	0.000591251231336	yes	down	2.15	1.83	1.72	0	0.11	0	1.9	0.0366666666667
TRINITY_DN7614_c1_g3	PREDICTED: transcription factor AP-2-epsilon [Stegastes partitus]	0.041	-4.61879933485	8.82636599667E-6	0.000595365749613	yes	down	2.74	1.85	2.18	0.2	0	0	2.25666666667	0.0666666666667
TRINITY_DN59514_c0_g1	PREDICTED: mucin-5AC-like isoform X1 [Lates calcarifer]	0.037	-4.75363804063	8.95311225956E-6	0.000602956582458	yes	down	0.71	0.88	0.61	0.03	0	0.03	0.733333333333	0.02
TRINITY_DN986_c0_g3	sodium-driven chloride bicarbonate exchanger isoform X3 [Larimichthys crocea]	0.054	-4.20593681419	9.00925569203E-6	0.000605776070525	yes	down	5.44	2.53	2.99	0.42	0.02	0.02	3.65333333333	0.153333333333
TRINITY_DN63974_c0_g1		15.326	3.93788823287	9.11304247127E-6	0.000610015449116	yes	up	1.88	3.24	2.97	3.25	35.14	32.97	2.69666666667	23.7866666667
TRINITY_DN11292_c0_g4	hypothetical protein cypCar_00009718, partial [Cyprinus carpio]	16.291	4.02598977559	9.11430318191E-6	0.000610015449116	yes	up	0.25	0.28	0.25	0.24	3.54	3.49	0.26	2.42333333333
TRINITY_DN61220_c0_g1	uncharacterized protein LOC109139252 [Larimichthys crocea]	0.019	-5.71390397682	9.11543779438E-6	0.000610015449116	yes	down	1.4	0.7	1.37	0	0.02	0.02	1.15666666667	0.0133333333333
TRINITY_DN12554_c0_g1	POU domain, class 3, transcription factor 3-B Brain-specific homeobox/POU domain protein 1.0 [Channa argus]	0.105	-3.24814316944	9.3901625652E-6	0.000626756583478	yes	down	3.75	2.16	1.87	0.36	0.16	0.05	2.59333333333	0.19
TRINITY_DN27280_c0_g1	PREDICTED: neurofilament light polypeptide-like [Lates calcarifer]	0.181	-2.46528974573	9.39514441152E-6	0.000626756583478	yes	down	10.87	11.55	12.22	2.31	1.01	0.98	11.5466666667	1.43333333333
TRINITY_DN12370_c0_g1	PREDICTED: cholesterol side-chain cleavage enzyme, mitochondrial [Stegastes partitus]	14.123	3.8199868416	9.49428370058E-6	0.000632375932258	yes	up	0.53	0.24	0.53	0.73	5.24	4.7	0.433333333333	3.55666666667
TRINITY_DN7138_c0_g1	PREDICTED: protein lifeguard 2 isoform X2 [Lates calcarifer]	0.052	-4.25545221327	9.64123374325E-6	0.000641157155578	yes	down	3.5	1.86	2.29	0.26	0	0.03	2.55	0.0966666666667
TRINITY_DN78802_c0_g1	CaM kinase-like vesicle-associated protein [Dicentrarchus labrax]	0.040	-4.63801311668	9.71663096972E-6	0.000645159966797	yes	down	1.89	1.72	1.74	0.16	0	0	1.78333333333	0.0533333333333
TRINITY_DN1472_c0_g1	hepcidin, partial [Larimichthys crocea]	7.775	2.95889582082	9.91539543745E-6	0.000657328746281	yes	up	10.72	26.1	21.56	58.07	106.08	121.3	19.46	95.15
TRINITY_DN2739_c0_g1		15.422	3.94696335963	9.97396292318E-6	0.000659715095035	yes	up	32.08	58.8	50.6	41.81	579.54	622.08	47.16	414.476666667
TRINITY_DN4915_c0_g2	PREDICTED: LOW QUALITY PROTEIN: microtubule-associated protein 1B-like [Lates calcarifer]	0.140	-2.84069417555	9.99152729011E-6	0.000659715095035	yes	down	11.49	6.76	6.35	1.62	0.3	0.5	8.2	0.806666666667
TRINITY_DN59547_c0_g4	G-protein coupled receptor 12 [Sparus aurata]	0.062	-4.01606643924	9.99803917477E-6	0.000659715095035	yes	down	1.3	0.89	0.94	0.07	0	0.06	1.04333333333	0.0433333333333
TRINITY_DN5305_c0_g1	spectrin beta chain, non-erythrocytic 4-like [Seriola lalandi dorsalis]	0.077	-3.70339673917	1.0337236116E-5	0.000681037661381	yes	down	1.45	0.69	0.8	0.1	0.03	0.02	0.98	0.05
TRINITY_DN14748_c0_g1	hepatoma-derived growth factor-related protein 3 [Mastacembelus armatus]	0.112	-3.15647653641	1.04367849308E-5	0.000686530094643	yes	down	4.86	3.12	3.94	0.7	0.17	0.1	3.97333333333	0.323333333333
TRINITY_DN7614_c1_g2	hypothetical protein F2P81_008074 [Scophthalmus maximus]	0.009	-6.72660222491	1.0459935927E-5	0.000686987866118	yes	down	1.72	1.52	1.82	0	0	0	1.68666666667	0
TRINITY_DN49659_c0_g1	alpha-1,6-mannosylglycoprotein 6-beta-N-acetylglucosaminyltransferase B-like isoform X3 [Sparus aurata]	0.012	-6.34331300381	1.04916288477E-5	0.000688004372105	yes	down	1.14	0.98	0.9	0.02	0	0	1.00666666667	0.00666666666667
TRINITY_DN3521_c1_g1	liprin-alpha-4 isoform X1 [Larimichthys crocea]	0.103	-3.27286722007	1.07665539154E-5	0.000704271935984	yes	down	3.12	1.45	2.02	0.21	0.03	0.61	2.19666666667	0.283333333333
TRINITY_DN53147_c1_g2		0.054	-4.20393679698	1.07728972955E-5	0.000704271935984	yes	down	1.54	1.84	1.49	0.18	0.02	0	1.62333333333	0.0666666666667
TRINITY_DN18279_c0_g2	Prickle-like protein 2 [Larimichthys crocea]	0.034	-4.85965259388	1.08965803153E-5	0.000711261707103	yes	down	2.08	0.69	0.97	0.09	0	0	1.24666666667	0.03
TRINITY_DN1977_c0_g3		0.091	-3.45051822165	1.09761731953E-5	0.000715356492059	yes	down	2.04	2.94	2.42	0.15	0.2	0.1	2.46666666667	0.15
TRINITY_DN20389_c0_g3		0.018	-5.76937903227	1.12037105653E-5	0.000728836790963	yes	down	0.63	1.36	0.84	0.02	0	0.02	0.943333333333	0.0133333333333
TRINITY_DN15900_c0_g1		0.012	-6.37580888528	1.12173664679E-5	0.000728836790963	yes	down	3.71	5.1	5.83	0	0	0.11	4.88	0.0366666666667
TRINITY_DN24700_c2_g1	Choline O-acetyltransferase [Dicentrarchus labrax]	0.025	-5.32611270149	1.12839850358E-5	0.000731383314958	yes	down	1.83	0.95	1.25	0.07	0	0	1.34333333333	0.0233333333333
TRINITY_DN79099_c0_g1	transforming growth factor-beta-induced protein ig-h3 [Anabas testudineus]	15.226	3.92847035892	1.13025112112E-5	0.000731383314958	yes	up	8.49	16.26	16.71	12.39	171.46	180.82	13.82	121.556666667
TRINITY_DN6105_c0_g2	gamma-aminobutyric acid type B receptor subunit 1-like isoform X2 [Seriola lalandi dorsalis]	0.097	-3.36950553176	1.13082741259E-5	0.000731383314958	yes	down	1.44	0.97	0.98	0.16	0.02	0.05	1.13	0.0766666666667
TRINITY_DN66430_c0_g1		0.048	-4.3883275773	1.14091050816E-5	0.000735849759306	yes	down	3.89	3.26	3.62	0.2	0.07	0.07	3.59	0.113333333333
TRINITY_DN39301_c0_g1	carbohydrate sulfotransferase 1 [Epinephelus lanceolatus]	0.031	-5.01627816383	1.1412018988E-5	0.000735849759306	yes	down	1.67	0.95	1.09	0.08	0	0	1.23666666667	0.0266666666667
TRINITY_DN3813_c0_g1		14.434	3.85138140115	1.14697372643E-5	0.0007384491846	yes	up	14.71	27.84	26.39	23.09	269.86	269.65	22.98	187.533333333
TRINITY_DN10966_c0_g1		0.041	-4.6231882971	1.15807269558E-5	0.000744465277701	yes	down	7.64	5.43	4.76	0.71	0	0	5.94333333333	0.236666666667
TRINITY_DN8343_c0_g1	PREDICTED: RNA binding protein fox-1 homolog 3-like isoform X3 [Lates calcarifer]	0.119	-3.07401711378	1.16481560213E-5	0.000747667115992	yes	down	3.48	6.85	1.62	1.5	1.94	2.55	3.98333333333	1.99666666667
TRINITY_DN12663_c0_g1	retinaldehyde-binding protein 1-like [Seriola lalandi dorsalis]	0.045	-4.4781681074	1.17063656373E-5	0.000750268400693	yes	down	9.47	11.33	9.96	1.06	0.05	0	10.2533333333	0.37
TRINITY_DN21399_c0_g1	astrotactin-1 isoform X1 [Larimichthys crocea]	0.156	-2.67600896953	1.1768900178E-5	0.000752136036437	yes	down	3.26	2.67	2.55	0.56	0.14	0.23	2.82666666667	0.31
TRINITY_DN7305_c0_g1		16.319	4.02845758072	1.17751430101E-5	0.000752136036437	yes	up	12.87	23.15	23.52	14.03	269.38	276.8	19.8466666667	186.736666667
TRINITY_DN18030_c0_g1	N-terminal EF-hand calcium-binding protein 1 [Oreochromis niloticus]	0.123	-3.0207686272	1.17886882302E-5	0.000752136036437	yes	down	5.54	5.1	4.36	0.93	0.25	0.14	5	0.44
TRINITY_DN44871_c3_g1	leucine-rich repeat and immunoglobulin-like domain-containing nogo receptor-interacting protein 1-B [Sparus aurata]	0.026	-5.28856290945	1.18742583091E-5	0.000756458005315	yes	down	0.89	0.79	1	0.05	0	0	0.893333333333	0.0166666666667
TRINITY_DN11574_c0_g1	PREDICTED: E3 ubiquitin-protein ligase RNF31-like [Lates calcarifer]	0.057	-4.13898213342	1.19575216458E-5	0.000760620282442	yes	down	0.83	0.77	0.86	0.07	0.03	0	0.82	0.0333333333333
TRINITY_DN43191_c0_g1	hypothetical protein G5714_003803 [Onychostoma macrolepis]	25.202	4.65549420443	1.20040454826E-5	0.000762436589426	yes	up	0.15	0.28	0.26	0.55	5.16	4.37	0.23	3.36
TRINITY_DN33777_c0_g4		0.019	-5.69810832319	1.22007806353E-5	0.00077377387264	yes	down	1.06	0.78	1.29	0.02	0	0.02	1.04333333333	0.0133333333333
TRINITY_DN15142_c0_g4	forkhead box protein B1 [Larimichthys crocea]	0.009	-6.75025396095	1.24206287945E-5	0.000786477707182	yes	down	1.43	0.56	0.91	0	0	0	0.966666666667	0
TRINITY_DN10188_c0_g1	leucine-rich repeat-containing protein 49 isoform X4 [Etheostoma spectabile]	0.116	-3.10436279086	1.24381668125E-5	0.000786477707182	yes	down	3.92	3.28	2.96	0.53	0.18	0.12	3.38666666667	0.276666666667
TRINITY_DN5142_c0_g1	transmembrane protein 266 [Larimichthys crocea]	0.080	-3.63729760426	1.27510178345E-5	0.000805059798635	yes	down	0.89	1.22	1.22	0.09	0.07	0.08	1.11	0.08
TRINITY_DN7437_c0_g1	triosephosphate isomerase [Sparus aurata]	0.161	-2.63138449116	1.28042675617E-5	0.000807220600457	yes	down	25.79	20.29	19.67	4.77	1.16	1.56	21.9166666667	2.49666666667
TRINITY_DN7820_c0_g3		17.746	4.1494345568	1.28907020378E-5	0.000810874945235	yes	up	5.24	11.2	14.04	7.95	152.58	151.98	10.16	104.17
TRINITY_DN13256_c0_g2	IQ motif and SEC7 domain-containing protein 3 isoform X1 [Epinephelus lanceolatus]	0.083	-3.58474222711	1.29029712159E-5	0.000810874945235	yes	down	0.71	0.86	0.84	0.1	0.02	0.02	0.803333333333	0.0466666666667
TRINITY_DN3250_c0_g1	very-long-chain 3-oxoacyl-CoA reductase-B [Danio rerio]	14.517	3.85965254117	1.29195687513E-5	0.000810874945235	yes	up	3.99	8.44	6.89	6.13	76.41	79.54	6.44	54.0266666667
TRINITY_DN20994_c0_g1		15.824	3.98405374598	1.29652352776E-5	0.000812539146763	yes	up	1.2	2.46	1.85	3.34	22.44	24.16	1.83666666667	16.6466666667
TRINITY_DN12335_c0_g3	PREDICTED: flexible cuticle protein 12-like [Cyprinus carpio]	11.261	3.49321667311	1.31805924968E-5	0.000824817372354	yes	up	106.15	188.63	181.6	213.47	1440.19	1469.68	158.793333333	1041.11333333
TRINITY_DN3496_c0_g1		15.614	3.96480295138	1.35291351295E-5	0.000845381657254	yes	up	9.16	14.71	15.1	9.44	167.93	172.04	12.99	116.47
TRINITY_DN16375_c0_g1	Protein delta-like protein 1 [Larimichthys crocea]	0.090	-3.48103767441	1.36912655097E-5	0.000853994272428	yes	down	1.93	1.28	1.84	0.09	0.04	0.16	1.68333333333	0.0966666666667
TRINITY_DN2765_c0_g1		14.113	3.81896422033	1.37072239918E-5	0.000853994272428	yes	up	9.61	21.73	18.16	16.44	192.22	195.14	16.5	134.6
TRINITY_DN39963_c0_g1	P2X purinoceptor 3-like [Sparus aurata]	0.057	-4.13382350336	1.37683904805E-5	0.000856547318633	yes	down	1.88	1.58	1.25	0.08	0.03	0.06	1.57	0.0566666666667
TRINITY_DN15393_c1_g1		15.213	3.92725549845	1.39119190729E-5	0.000864209227563	yes	up	5.27	12.35	11.11	8.76	117.23	126.59	9.57666666667	84.1933333333
TRINITY_DN36028_c0_g2	hypothetical protein F2P81_017247 [Scophthalmus maximus]	0.037	-4.77449984264	1.39634141024E-5	0.000866139961309	yes	down	1.2	1.14	0.89	0.08	0	0	1.07666666667	0.0266666666667
TRINITY_DN63979_c0_g1		0.013	-6.31024961998	1.4049471866E-5	0.000870144124617	yes	down	1.47	1.38	2.01	0	0.04	0	1.62	0.0133333333333
TRINITY_DN2198_c0_g1		0.196	-2.35133793108	1.4068984385E-5	0.000870144124617	yes	down	35.33	44.34	40.05	5.82	5.96	3.45	39.9066666667	5.07666666667
TRINITY_DN41428_c0_g1		15.075	3.91405670039	1.41498328997E-5	0.000873870611742	yes	up	15.56	25.22	30.12	19.91	306.03	288.87	23.6333333333	204.936666667
TRINITY_DN9209_c0_g1	ABC transporter G family member 20-like [Amblyraja radiata]	13.885	3.79546689461	1.43311601005E-5	0.000883782646429	yes	up	0.75	1.63	1.14	1.21	13.65	13.34	1.17333333333	9.4
TRINITY_DN27322_c0_g3		0.036	-4.77686051826	1.45576238791E-5	0.000896417322096	yes	down	1.05	1.2	1.18	0.09	0	0	1.14333333333	0.03
TRINITY_DN4834_c0_g1	neuronal acetylcholine receptor subunit beta-2 [Epinephelus lanceolatus]	0.060	-4.06159814332	1.45782962253E-5	0.000896417322096	yes	down	2.73	2.14	1.92	0.28	0	0.03	2.26333333333	0.103333333333
TRINITY_DN4046_c0_g1		15.235	3.92929087497	1.4602436602E-5	0.000896602286756	yes	up	33.15	61.59	70.48	50.25	671.55	699.3	55.0733333333	473.7
TRINITY_DN78363_c0_g1		16.408	4.03628916171	1.47118643013E-5	0.000902015864994	yes	up	10.14	19.4	19.63	11.22	227.59	224.94	16.39	154.583333333
TRINITY_DN16313_c1_g1	sterile alpha motif domain-containing protein 14 isoform X1 [Larimichthys crocea]	0.066	-3.92079122489	1.47793309434E-5	0.000904844809907	yes	down	2.64	2.02	1.19	0.51	0	0.11	1.95	0.206666666667
TRINITY_DN7467_c0_g1	fatty acid-binding protein, adipocyte-like [Sparus aurata]	0.083	-3.58324625539	1.4822032644E-5	0.000906151586484	yes	down	28.9	37.46	29.34	5.13	0.67	0.33	31.9	2.04333333333
TRINITY_DN32231_c0_g1	MN-Hbalpha4 [Dicentrarchus labrax]	0.084	-3.56502730297	1.49000576147E-5	0.000909610999248	yes	down	5546.16	17040.73	17166.57	2235.49	227.67	265.99	13251.1533333	909.716666667
TRINITY_DN1370_c1_g1	PREDICTED: phosphatidylinositol-binding clathrin assembly protein-like isoform X1 [Lates calcarifer]	0.109	-3.19604436601	1.49302934689E-5	0.000910147257615	yes	down	2.84	1.69	1.8	0.33	0.04	0.11	2.11	0.16
TRINITY_DN13007_c0_g1		18.810	4.23342939667	1.5134085188E-5	0.000921246723613	yes	up	2.28	5.63	4.01	3.04	57.93	66.04	3.97333333333	42.3366666667
TRINITY_DN7031_c0_g1	uncharacterized protein LOC111235450 [Seriola dumerili]	0.191	-2.38513469978	1.52620548891E-5	0.000927705537013	yes	down	5.51	4.78	4.85	1.04	0.38	0.54	5.04666666667	0.653333333333
TRINITY_DN16413_c0_g1	PREDICTED: transmembrane protein 178B [Lates calcarifer]	0.105	-3.25320852839	1.52919609438E-5	0.000928193589302	yes	down	1.5	1.16	1.16	0.19	0.08	0.02	1.27333333333	0.0966666666667
TRINITY_DN6452_c0_g1		13.986	3.80595880377	1.55633581179E-5	0.000943317368893	yes	up	2.89	9.77	13.44	20.73	99.75	99.18	8.7	73.22
TRINITY_DN41783_c0_g1	hypothetical protein EXN66_Car017931 [Channa argus]	0.055	-4.18622778551	1.56542955424E-5	0.000947475679419	yes	down	0.92	0.84	0.87	0.09	0	0.01	0.876666666667	0.0333333333333
TRINITY_DN7429_c0_g1	C-type lectin [Oplegnathus fasciatus]	9.069	3.18088464042	1.59703953991E-5	0.000965230678054	yes	up	11.08	45.55	40.53	104.42	223.72	216.07	32.3866666667	181.403333333
TRINITY_DN78870_c0_g1		16.445	4.03953717416	1.60457172572E-5	0.000968403544508	yes	up	29.57	56.8	56.54	30.34	641.46	676.97	47.6366666667	449.59
TRINITY_DN4413_c1_g1		19.652	4.29657018512	1.60801706492E-5	0.00096910437543	yes	up	0.21	0.05	0.15	0.7	1.37	2.78	0.136666666667	1.61666666667
TRINITY_DN35479_c0_g2	ras-associating and dilute domain-containing protein isoform X5 [Larimichthys crocea]	0.089	-3.49723010349	1.64948637693E-5	0.000992686638301	yes	down	1.12	1.06	1.09	0.28	0.06	0.05	1.09	0.13
TRINITY_DN25120_c0_g1	PREDICTED: flexible cuticle protein 12-like [Cyprinus carpio]	11.410	3.51220403901	1.65238855616E-5	0.000993024669415	yes	up	7.18	17.24	14.29	20.88	114.09	114.79	12.9033333333	83.2533333333
TRINITY_DN40811_c0_g1	olfactory marker protein b [Epinephelus lanceolatus]	0.009	-6.75284894695	1.65718845264E-5	0.000994500589371	yes	down	4.49	1.33	1.68	0	0	0	2.5	0
TRINITY_DN7474_c0_g3	transcription factor AP-2-delta [Salarias fasciatus]	0.010	-6.67698623893	1.66498977127E-5	0.000997770988919	yes	down	0.65	0.99	1.17	0	0	0	0.936666666667	0
TRINITY_DN9691_c0_g1	neuronal pentraxin 1 like [Anabas testudineus]	0.089	-3.49246274574	1.67531740042E-5	0.0010025439586	yes	down	3.22	2.03	3.19	0.36	0.14	0.03	2.81333333333	0.176666666667
TRINITY_DN6516_c0_g1	parvalbumin beta-like isoform X1 [Kryptolebias marmoratus]	0.119	-3.0657176482	1.70982066718E-5	0.00102175029954	yes	down	13.43	11.69	6.73	1.75	1.23	0.88	10.6166666667	1.28666666667
TRINITY_DN7746_c0_g1	PREDICTED: transmembrane protease serine 9-like [Nothobranchius furzeri]	13.903	3.79732860894	1.71866207853E-5	0.00102558923584	yes	up	0.33	0.41	0.64	0.8	4.91	5.62	0.46	3.77666666667
TRINITY_DN7311_c1_g3	PREDICTED: spectrin beta chain, non-erythrocytic 4 isoform X2 [Lates calcarifer]	0.032	-4.9713529953	1.73273389619E-5	0.00103253418185	yes	down	1.4	0.67	0.84	0.06	0	0	0.97	0.02
TRINITY_DN12573_c0_g1	PREDICTED: kielin/chordin-like protein [Sinocyclocheilus anshuiensis]	14.493	3.85724310365	1.74328090624E-5	0.00103736216395	yes	up	0.48	0.87	0.49	0.48	7.25	7.47	0.613333333333	5.06666666667
TRINITY_DN672_c0_g1		9.907	3.30844258047	1.76673202833E-5	0.00104984462882	yes	up	156.55	285.65	236.83	342.75	1781.5	1777.78	226.343333333	1300.67666667
TRINITY_DN8405_c0_g2	PREDICTED: gamma-aminobutyric acid type B receptor subunit 1 isoform X2 [Pundamilia nyererei]	0.085	-3.549292041	1.78645743915E-5	0.00106008134585	yes	down	5.7	3.69	3.63	1.18	0.04	0.1	4.34	0.44
TRINITY_DN33655_c0_g1	hypothetical protein PFLUV_G00098100 [Perca fluviatilis]	0.177	-2.50194593777	1.79288979072E-5	0.0010624124028	yes	down	16.95	11.74	12.43	3.02	0.8	1.22	13.7066666667	1.68
TRINITY_DN1154_c0_g1		0.184	-2.44028917974	1.79615975067E-5	0.00106286563321	yes	down	18.18	14.84	14.63	3.8	1.11	1.25	15.8833333333	2.05333333333
TRINITY_DN7820_c0_g2		15.039	3.91060246301	1.80419151835E-5	0.00106613144485	yes	up	3.27	8.29	6.94	6.31	77.42	76.33	6.16666666667	53.3533333333
TRINITY_DN37801_c0_g1		0.033	-4.94253739435	1.83528455958E-5	0.00108299656876	yes	down	1.34	1.92	1.8	0.12	0	0	1.68666666667	0.04
TRINITY_DN6703_c0_g1	Elongation of very long chain fatty acids protein 4 [Larimichthys crocea]	0.074	-3.76513692897	1.83843355196E-5	0.00108334803809	yes	down	8.36	6.16	4.72	0.96	0.07	0.05	6.41333333333	0.36
TRINITY_DN4024_c0_g1	kinesin-like protein KIF1A isoform X19 [Acanthochromis polyacanthus]	0.114	-3.13106122023	1.84138257881E-5	0.00108358086066	yes	down	5.04	2.89	2.73	0.63	0.18	0.09	3.55333333333	0.3
TRINITY_DN10639_c0_g1		16.924	4.0810161941	1.85765635626E-5	0.00109164326708	yes	up	1.96	7.41	9.23	6.74	91.77	87.03	6.2	61.8466666667
TRINITY_DN2461_c1_g4	PREDICTED: LOW QUALITY PROTEIN: cadherin-10-like [Lates calcarifer]	0.054	-4.20348646344	1.86925889743E-5	0.00109694213693	yes	down	1.57	1.37	1.13	0.13	0.02	0	1.35666666667	0.05
TRINITY_DN10803_c0_g1	Homer protein-like protein 3 [Larimichthys crocea]	0.102	-3.29525060786	1.87284068818E-5	0.00109752603202	yes	down	3.01	2.92	2.6	0.07	0.27	0.19	2.84333333333	0.176666666667
TRINITY_DN9792_c0_g2	MAGUK p55 subfamily member 2-like [Epinephelus lanceolatus]	0.035	-4.8247749901	1.88229934697E-5	0.0011015475406	yes	down	2.22	1.01	0.93	0.09	0	0	1.38666666667	0.03
TRINITY_DN6059_c0_g1		15.325	3.93780406626	1.90629154233E-5	0.00111361091781	yes	up	4.66	10.9	10.58	6.05	105.42	106.38	8.71333333333	72.6166666667
TRINITY_DN3911_c0_g1		12.538	3.64829170515	1.90816238628E-5	0.00111361091781	yes	up	44.04	80.54	73.6	69.92	708.09	644.65	66.06	474.22
TRINITY_DN10237_c1_g1	cadherin-12-like [Sparus aurata]	0.037	-4.74009326952	1.91861186944E-5	0.00111817121424	yes	down	1.08	1.05	0.68	0.07	0	0	0.936666666667	0.0233333333333
TRINITY_DN7031_c1_g3	XK-related protein 7-like [Salarias fasciatus]	0.058	-4.11304064787	1.93603564103E-5	0.00112574493948	yes	down	1.11	0.86	0.85	0.02	0	0.08	0.94	0.0333333333333
TRINITY_DN14595_c0_g1		11.610	3.53730054461	1.93691384421E-5	0.00112574493948	yes	up	14.99	30.62	29.53	35.55	237.77	231.38	25.0466666667	168.233333333
TRINITY_DN294_c1_g1	asialoglycoprotein receptor 1-like [Seriola lalandi dorsalis]	11.159	3.4801129181	1.94287814151E-5	0.00112733512658	yes	up	6.99	9.68	8.98	10.08	74.71	80.22	8.55	55.0033333333
TRINITY_DN12050_c0_g1	nicotinamide/nicotinic acid mononucleotide adenylyltransferase 2 [Labrus bergylta]	0.065	-3.94444026097	1.94496396875E-5	0.00112733512658	yes	down	11.45	5.47	6.83	1.05	0.06	0.05	7.91666666667	0.386666666667
TRINITY_DN14923_c1_g1	leucine-rich repeat-containing protein 4-like [Seriola lalandi dorsalis]	0.146	-2.77789687863	1.98237094602E-5	0.00114744931102	yes	down	2.13	1.72	2.05	0.33	0.1	0.16	1.96666666667	0.196666666667
TRINITY_DN43543_c0_g1	calcium-dependent secretion activator 1 isoform X4 [Seriola dumerili]	0.140	-2.83162621233	1.98865826585E-5	0.00114830212707	yes	down	1.19	0.83	0.93	0.11	0.06	0.1	0.983333333333	0.09
TRINITY_DN907_c0_g3		0.103	-3.27649710526	1.9892572438E-5	0.00114830212707	yes	down	2.65	4.53	3.54	0.1	0.35	0.23	3.57333333333	0.226666666667
TRINITY_DN227_c0_g4	PREDICTED: tubulin beta chain-like isoform X1 [Poecilia latipinna]	0.059	-4.08351900798	1.99464611816E-5	0.00114984844431	yes	down	30.08	22.82	21.15	3.2	0.21	0.05	24.6833333333	1.15333333333
TRINITY_DN2435_c0_g1	probable G-protein coupled receptor 85 [Oryzias latipes]	0.122	-3.03288961899	2.0172176632E-5	0.00115785979643	yes	down	2.32	2.27	1.45	0.27	0.14	0.08	2.01333333333	0.163333333333
TRINITY_DN16075_c0_g4	SH3 and multiple ankyrin repeat domains protein 1, partial [Dicentrarchus labrax]	0.136	-2.87841987611	2.01740989332E-5	0.00115785979643	yes	down	1.64	1.51	1.53	0.16	0.14	0.12	1.56	0.14
TRINITY_DN13887_c0_g5	cyclin-dependent kinase 5 activator 2 [Larimichthys crocea]	0.054	-4.20876790014	2.01836234681E-5	0.00115785979643	yes	down	4.46	3.27	2.68	0.41	0	0.02	3.47	0.143333333333
TRINITY_DN13597_c0_g1		13.582	3.76357594515	2.01978680004E-5	0.00115785979643	yes	up	18.53	38.19	34.74	26.73	339.36	351.43	30.4866666667	239.173333333
TRINITY_DN5781_c0_g1	disintegrin and metalloproteinase domain-containing protein 23 isoform X1 [Larimichthys crocea]	0.123	-3.01877442933	2.02218843489E-5	0.00115785979643	yes	down	10.8	7.58	7.95	1.8	0.37	0.23	8.77666666667	0.8
TRINITY_DN8551_c0_g1	maturin [Hippoglossus hippoglossus]	0.201	-2.31691874925	2.0336821988E-5	0.00116287154085	yes	down	15.14	14.78	13.65	2.67	1.17	1.95	14.5233333333	1.93
TRINITY_DN10561_c0_g1	1-phosphatidylinositol 4,5-bisphosphate phosphodiesterase beta-1-like [Archocentrus centrarchus]	0.083	-3.59090720398	2.05655417067E-5	0.00117436716491	yes	down	2.13	1.35	1.22	0.23	0.04	0.01	1.56666666667	0.0933333333333
TRINITY_DN17799_c0_g2	gap junction delta-2 protein [Oreochromis niloticus]	0.066	-3.91878921489	2.09637345492E-5	0.00119549641056	yes	down	3.21	2.72	2.69	0.39	0.06	0	2.87333333333	0.15
TRINITY_DN394_c0_g2	retinal cone rhodopsin-sensitive cGMP 3',5'-cyclic phosphodiesterase subunit gamma-like isoform X1 [Sphaeramia orbicularis]	0.007	-7.10262148251	2.12291884863E-5	0.00120900940818	yes	down	0.38	6.13	5.25	0	0	0	3.92	0
TRINITY_DN14193_c0_g2	PREDICTED: LOW QUALITY PROTEIN: visual system homeobox 1 [Lates calcarifer]	0.046	-4.45262630901	2.13425366905E-5	0.00121263832924	yes	down	2.14	2.76	3.24	0.29	0	0	2.71333333333	0.0966666666667
TRINITY_DN55652_c0_g2	connector enhancer of kinase suppressor of ras 2-like isoform X3 [Sparus aurata]	0.118	-3.08088393184	2.1378900726E-5	0.00121263832924	yes	down	1.65	1.26	1.3	0.18	0.05	0.11	1.40333333333	0.113333333333
TRINITY_DN9841_c0_g1	voltage-dependent calcium channel gamma-5 subunit isoform X2 [Betta splendens]	0.059	-4.08732252515	2.13958492565E-5	0.00121263832924	yes	down	1.77	1.8	1.84	0.22	0	0.02	1.80333333333	0.08
TRINITY_DN40909_c0_g6	hypothetical protein FQN60_011174, partial [Etheostoma spectabile]	0.044	-4.49220703182	2.14072336334E-5	0.00121263832924	yes	down	4.42	5.25	5.36	0.53	0	0	5.01	0.176666666667
TRINITY_DN7805_c0_g1	PREDICTED: MARCKS-related protein-like [Lates calcarifer]	0.202	-2.30749821193	2.17710863882E-5	0.00123160487104	yes	down	43.74	50.44	42.06	10.79	4.03	4.24	45.4133333333	6.35333333333
TRINITY_DN10880_c0_g1	Transmembrane protease serine 13, partial [Larimichthys crocea]	0.170	-2.55931003227	2.18317658892E-5	0.00123339302683	yes	down	6.94	7.89	5.72	1.28	0.55	0.54	6.85	0.79
TRINITY_DN2644_c0_g1	guanine nucleotide-binding protein G(I)/G(S)/G(O) subunit gamma-4 [Parambassis ranga]	0.148	-2.7519137764	2.21370137868E-5	0.00124897502785	yes	down	3.23	2.81	2.33	0.4	0.17	0.25	2.79	0.273333333333
TRINITY_DN13851_c0_g1		0.070	-3.83427219165	2.22778456785E-5	0.00125525157563	yes	down	2.43	2.55	2.49	0.2	0.15	0	2.49	0.116666666667
TRINITY_DN4440_c0_g1		31.314	4.96871981338	2.23350108994E-5	0.00125529036947	yes	up	0.12	0.15	0.05	0.38	2.34	2.58	0.106666666667	1.76666666667
TRINITY_DN55755_c0_g1		13.021	3.70280077548	2.2337706914E-5	0.00125529036947	yes	up	1.83	4.06	3.14	3.07	34.55	30.52	3.01	22.7133333333
TRINITY_DN75393_c0_g1	galectin-related protein B-like [Labrus bergylta]	0.175	-2.51108662953	2.265678077E-5	0.0012715368975	yes	down	13.22	13.02	10.42	2.43	0.9	1.05	12.22	1.46
TRINITY_DN25514_c0_g1	ankyrin repeat domain-containing protein 13B [Larimichthys crocea]	0.111	-3.16984728332	2.27754738498E-5	0.00127650964927	yes	down	3.04	2.77	1.57	0.39	0.05	0.13	2.46	0.19
TRINITY_DN1954_c1_g2		0.102	-3.29337028087	2.28417421077E-5	0.00127853487354	yes	down	2.32	4.23	2.68	0.41	0.14	0.1	3.07666666667	0.216666666667
TRINITY_DN2561_c0_g3		0.039	-4.67766569569	2.30028473485E-5	0.0012858561361	yes	down	1.43	0.81	0.87	0.06	0.02	0	1.03666666667	0.0266666666667
TRINITY_DN36124_c0_g1	peregrin isoform X1 [Erpetoichthys calabaricus]	21.865	4.45055712576	2.3267200196E-5	0.00129892206568	yes	up	0.06	0.07	0.09	0.12	1.41	1.2	0.0733333333333	0.91
TRINITY_DN119_c0_g7	creatine kinase S-type, mitochondrial-like isoform X1 [Amphiprion ocellaris]	8.931	3.15889269968	2.38256557816E-5	0.00132835075362	yes	up	74.61	29.79	31.56	73.17	302.03	312.3	45.32	229.166666667
TRINITY_DN10818_c0_g1	N-terminal EF-hand calcium-binding protein 1 [Larimichthys crocea]	0.096	-3.37713253495	2.3977781663E-5	0.00133507784829	yes	down	3.85	2.86	2.69	0.41	0.08	0.12	3.13333333333	0.203333333333
TRINITY_DN4044_c0_g1	patched domain-containing protein 3-like [Acipenser ruthenus]	13.186	3.72092068073	2.40849152249E-5	0.00133646973923	yes	up	1.87	3.29	2.11	1.96	26	26.97	2.42333333333	18.31
TRINITY_DN212_c0_g1	noelin isoform X1 [Mastacembelus armatus]	0.215	-2.21661996871	2.4089114583E-5	0.00133646973923	yes	down	22.15	19.33	21.21	3.45	2.88	2.66	20.8966666667	2.99666666667
TRINITY_DN26318_c0_g1	hypothetical protein OJAV_G00119480 [Oryzias javanicus]	13.309	3.73433891814	2.41169634871E-5	0.00133646973923	yes	up	0.99	2.67	1.56	1.76	18.07	14.29	1.74	11.3733333333
TRINITY_DN32759_c0_g1		0.073	-3.78394329194	2.41287786427E-5	0.00133646973923	yes	down	1.26	1.2	1.03	0.08	0.02	0.06	1.16333333333	0.0533333333333
TRINITY_DN59529_c0_g3	zinc finger homeobox protein 3 isoform X2 [Larimichthys crocea]	0.132	-2.91703846152	2.4403079337E-5	0.00134893742226	yes	down	1.57	1.04	1.16	0.23	0.07	0.04	1.25666666667	0.113333333333
TRINITY_DN78615_c0_g1		31.355	4.97060080467	2.44174587606E-5	0.00134893742226	yes	up	0.63	0.16	0.21	0.39	7.36	9.42	0.333333333333	5.72333333333
TRINITY_DN9635_c0_g2	protein shisa-6 isoform X1 [Anabas testudineus]	0.034	-4.89727275938	2.49104118375E-5	0.00137438095376	yes	down	0.92	1.45	1.2	0.08	0	0	1.19	0.0266666666667
TRINITY_DN8224_c0_g2		0.101	-3.30757271472	2.50636126052E-5	0.00138103760469	yes	down	1.75	1.39	1.43	0.1	0.04	0.16	1.52333333333	0.1
TRINITY_DN7501_c0_g1	Zinc finger protein ZIC 4 [Dicentrarchus labrax]	0.090	-3.47286369129	2.520499018E-5	0.00138702635974	yes	down	2.77	2.83	2.84	0.42	0.1	0.03	2.81333333333	0.183333333333
TRINITY_DN1872_c0_g1	disks large homolog 2 isoform X7 [Larimichthys crocea]	0.152	-2.7148647198	2.55950508164E-5	0.0014050514832	yes	down	3.98	4.06	1.74	2.03	0.09	0.1	3.26	0.74
TRINITY_DN731_c2_g1	myelin transcription factor 1-like isoform X1 [Acanthochromis polyacanthus]	0.035	-4.85407454796	2.5598774312E-5	0.0014050514832	yes	down	11.24	7.66	8.85	0.68	0	0	9.25	0.226666666667
TRINITY_DN18490_c0_g2	secretogranin-1 [Cottoperca gobio]	0.020	-5.67160349718	2.57437887383E-5	0.00141118535993	yes	down	111.53	112.52	80.77	8.14	0	0	101.606666667	2.71333333333
TRINITY_DN3521_c0_g1	liprin-alpha-3-like [Sparus aurata]	0.105	-3.25830572953	2.57829444313E-5	0.00141150808559	yes	down	3.13	2.23	1.93	0.45	0.07	0.05	2.43	0.19
TRINITY_DN10875_c0_g1	transketolase-like [Betta splendens]	0.051	-4.28792534058	2.59186260807E-5	0.00141710756102	yes	down	10.94	11.53	11.91	1.37	0.04	0.02	11.46	0.476666666667
TRINITY_DN11978_c1_g2	neuroligin-4, X-linked-like [Larimichthys crocea]	0.045	-4.48348212685	2.6231584854E-5	0.00143189925609	yes	down	1.2	0.85	0.95	0.1	0	0	1	0.0333333333333
TRINITY_DN565_c0_g1	regulating synaptic membrane exocytosis protein 2-like isoform X1 [Sparus aurata]	0.180	-2.47670221909	2.62566611964E-5	0.00143189925609	yes	down	8.01	4.23	3.79	0.87	0.27	0.48	5.34333333333	0.54
TRINITY_DN26116_c0_g1	PREDICTED: leucine-rich repeat transmembrane neuronal protein 4-like [Lates calcarifer]	0.042	-4.58054828164	2.63589472501E-5	0.00143563211031	yes	down	0.92	0.79	0.7	0.01	0.05	0	0.803333333333	0.02
TRINITY_DN7840_c0_g1	opioid-binding protein/cell adhesion molecule-like [Acanthochromis polyacanthus]	0.129	-2.96000585987	2.64107998037E-5	0.00143661206932	yes	down	1.64	1.32	0.8	0.19	0.07	0.07	1.25333333333	0.11
TRINITY_DN3911_c1_g2		15.325	3.93782306964	2.65084163135E-5	0.00144007565602	yes	up	5.53	7.91	8.2	4.68	91	93.42	7.21333333333	63.0333333333
TRINITY_DN4569_c1_g2	forkhead box protein N4 [Larimichthys crocea]	0.014	-6.14970711105	2.68525849849E-5	0.00145607394732	yes	down	0.8	0.69	0.99	0	0.02	0	0.826666666667	0.00666666666667
TRINITY_DN11771_c0_g3	alpha-(1,3)-fucosyltransferase 9 [Larimichthys crocea]	0.048	-4.3731359301	2.68715447524E-5	0.00145607394732	yes	down	1.85	1.65	1.5	0.19	0	0	1.66666666667	0.0633333333333
TRINITY_DN25674_c0_g1	pecanex-like protein 2 [Sparus aurata]	0.122	-3.03353721985	2.7322372902E-5	0.00147861433353	yes	down	1.05	0.96	0.87	0.14	0.03	0.07	0.96	0.08
TRINITY_DN18366_c0_g2	PREDICTED: nuclear receptor subfamily 1 group D member 2-like [Ictalurus punctatus]	12.044	3.590198615	2.79176159377E-5	0.00150890268663	yes	up	1.63	2	2.61	1.92	20	21.23	2.08	14.3833333333
TRINITY_DN7465_c0_g1	myoglobin [Periophthalmus magnuspinnatus]	7.903	2.98244572805	2.79607948104E-5	0.00150931374328	yes	up	61.81	38.29	39.28	72.1	280.21	280.04	46.46	210.783333333
TRINITY_DN71416_c0_g1	zinc finger and BTB domain-containing protein 5 isoform X1 [Sander lucioperca]	0.055	-4.17735376868	2.81199090112E-5	0.00151597395111	yes	down	1.25	1.28	1.07	0.09	0	0.05	1.2	0.0466666666667
TRINITY_DN8541_c0_g1	hypothetical protein PFLUV_G00192790 [Perca fluviatilis]	0.206	-2.27766276876	2.81638382863E-5	0.00151641539443	yes	down	13.48	9.87	11.08	2.67	0.99	1.19	11.4766666667	1.61666666667
TRINITY_DN11090_c0_g1	PREDICTED: LOW QUALITY PROTEIN: sodium-dependent neutral amino acid transporter B(0)AT2 [Lates calcarifer]	0.118	-3.08229772995	2.83152331699E-5	0.00152263461715	yes	down	14.1	7.35	7.85	1.91	0.43	0.2	9.76666666667	0.846666666667
TRINITY_DN21537_c0_g1	BRCA1-associated RING domain protein 1 [Amphiprion ocellaris]	0.052	-4.27204046281	2.84403330251E-5	0.00152742588555	yes	down	0.78	1.43	1.05	0.1	0.02	0	1.08666666667	0.04
TRINITY_DN22040_c0_g1	protein eva-1 homolog C isoform X2 [Larimichthys crocea]	0.066	-3.92249769238	2.86439868378E-5	0.00153641855064	yes	down	2.88	2.63	2.29	0.16	0	0.18	2.6	0.113333333333
TRINITY_DN36007_c0_g1	hypothetical protein AMELA_G00084690 [Ameiurus melas]	15.371	3.94216405303	2.86907092099E-5	0.00153698157873	yes	up	0.23	0.58	0.25	0.84	3.79	4.74	0.353333333333	3.12333333333
TRINITY_DN21347_c0_g1	glycine receptor subunit alpha-2 isoform X1 [Sparus aurata]	0.039	-4.69093509381	2.88049078207E-5	0.00154115337833	yes	down	1.13	1.31	0.72	0.09	0	0	1.05333333333	0.03
TRINITY_DN6249_c0_g1	TMF-regulated nuclear protein 1 [Collichthys lucidus]	0.105	-3.24917354012	2.90503450911E-5	0.00155232750822	yes	down	2.67	1.59	1.91	0.33	0.1	0.03	2.05666666667	0.153333333333
TRINITY_DN36403_c0_g1		0.061	-4.0449441807	2.93040407775E-5	0.0015639142668	yes	down	1.33	1.15	1.32	0.15	0	0.02	1.26666666667	0.0566666666667
TRINITY_DN15449_c0_g1	PREDICTED: neuronal acetylcholine receptor subunit non-alpha-3 isoform X1 [Lates calcarifer]	0.091	-3.45164075657	2.94288144252E-5	0.00156860017391	yes	down	3.44	3.07	2.56	0.28	0.12	0.03	3.02333333333	0.143333333333
TRINITY_DN13825_c1_g1	LIM/homeobox protein Lhx2 [Amphiprion ocellaris]	0.051	-4.29904481424	2.96428652558E-5	0.00157802695994	yes	down	2.26	1.52	1.28	0.17	0.04	0	1.68666666667	0.07
TRINITY_DN15918_c0_g2	UPF0606 protein KIAA1549L homolog [Larimichthys crocea]	0.042	-4.58726296778	2.99427360207E-5	0.00159199298733	yes	down	0.96	0.46	0.58	0.06	0	0	0.666666666667	0.02
TRINITY_DN8569_c0_g1		0.020	-5.67238899113	3.0004162977E-5	0.00159260500546	yes	down	1.22	1.56	1.76	0.06	0	0	1.51333333333	0.02
TRINITY_DN10650_c0_g1	protein disulfide-isomerase TMX3-like [Anabas testudineus]	0.088	-3.50965407081	3.00515106107E-5	0.00159260500546	yes	down	4.25	5.31	4.02	0.68	0.14	0.05	4.52666666667	0.29
TRINITY_DN30942_c0_g1	PREDICTED: transcription factor HES-5-like [Lates calcarifer]	0.077	-3.69520447904	3.00668570136E-5	0.00159260500546	yes	down	11.77	11.73	10.15	1.79	0.43	0	11.2166666667	0.74
TRINITY_DN10749_c0_g2	ATP-binding cassette sub-family G member 4 isoform X1 [Acanthochromis polyacanthus]	0.100	-3.32536321756	3.01477030287E-5	0.00159307876918	yes	down	1.68	1.73	1.61	0.24	0.01	0.1	1.67333333333	0.116666666667
TRINITY_DN22723_c1_g1		21.381	4.41825788563	3.01508968523E-5	0.00159307876918	yes	up	0.24	0.1	0.28	0.83	5.33	3.3	0.206666666667	3.15333333333
TRINITY_DN14562_c0_g1	papilin-like [Seriola dumerili]	6.271	2.64861379859	3.04230570018E-5	0.00160545953044	yes	up	1.69	0.7	1.16	3.59	5.01	5	1.18333333333	4.53333333333
TRINITY_DN75003_c0_g1	hemoglobin subunit alpha-B [Seriola lalandi dorsalis]	17.537	4.13236461609	3.06110580797E-5	0.00161337387851	yes	up	12.5	0.62	1.82	12.23	57.62	70.35	4.98	46.7333333333
TRINITY_DN12037_c0_g1	PREDICTED: fibronectin type III domain-containing protein 4-like isoform X3 [Lates calcarifer]	0.040	-4.6474897296	3.06806532927E-5	0.00161503567978	yes	down	1.34	0.79	0.66	0.07	0	0	0.93	0.0233333333333
TRINITY_DN24503_c0_g1		0.093	-3.42726764559	3.07428496683E-5	0.00161630436893	yes	down	0.88	0.89	0.76	0.05	0.08	0.03	0.843333333333	0.0533333333333
TRINITY_DN887_c0_g1	arf-GAP with GTPase, ANK repeat and PH domain-containing protein 2 isoform X3 [Larimichthys crocea]	0.146	-2.77823757521	3.1174320173E-5	0.00163696046572	yes	down	5.56	4.15	3.87	1.05	0.2	0.26	4.52666666667	0.503333333333
TRINITY_DN5799_c0_g1	trafficking regulator of GLUT4 1-like [Takifugu rubripes]	0.144	-2.79930277239	3.16627095446E-5	0.00166055060638	yes	down	3.97	5.27	4.32	0.85	0.26	0.25	4.52	0.453333333333
TRINITY_DN10879_c0_g1	PREDICTED: xylosyltransferase 1-like [Poecilia mexicana]	12.010	3.58616678482	3.17936570532E-5	0.00166535960673	yes	up	0.66	0.72	0.47	0.61	5.71	6.32	0.616666666667	4.21333333333
TRINITY_DN14474_c1_g1	PREDICTED: protein bassoon-like [Stegastes partitus]	0.118	-3.07725286881	3.18543199232E-5	0.00166582494356	yes	down	1.57	1.11	0.83	0.07	0.15	0.04	1.17	0.0866666666667
TRINITY_DN51125_c0_g1	reprimo-like protein [Kryptolebias marmoratus]	0.011	-6.50705847407	3.18810656681E-5	0.00166582494356	yes	down	1.86	1.08	1.03	0	0	0	1.32333333333	0
TRINITY_DN18494_c0_g1	syntabulin isoform X4 [Epinephelus lanceolatus]	0.100	-3.31897207686	3.20123498702E-5	0.00167062728203	yes	down	4.03	4.53	3.89	0.54	0.05	0.27	4.15	0.286666666667
TRINITY_DN22690_c0_g2		19.107	4.25600707619	3.20803692024E-5	0.00167212027582	yes	up	0.06	0.12	0.28	0.33	2.54	2.44	0.153333333333	1.77
TRINITY_DN3744_c0_g1	PREDICTED: transmembrane protein 184C-like [Haplochromis burtoni]	0.140	-2.83704966872	3.22904885138E-5	0.00167975347101	yes	down	3.6	2.72	3.02	0.25	0.25	0.33	3.11333333333	0.276666666667
TRINITY_DN24134_c0_g1		0.077	-3.69746866349	3.23059968027E-5	0.00167975347101	yes	down	5.08	6.25	5.04	0.59	0	0.28	5.45666666667	0.29
TRINITY_DN6286_c0_g1	transmembrane protein 33 [Rhincodon typus]	16.668	4.05897453795	3.26597281604E-5	0.00169477668717	yes	up	0.56	0.49	0.25	0.47	6.98	5.36	0.433333333333	4.27
TRINITY_DN16253_c0_g1		0.115	-3.12214236381	3.26748215826E-5	0.00169477668717	yes	down	9.81	15.23	14.35	0.43	0.79	1.54	13.13	0.92
TRINITY_DN3313_c0_g1		14.111	3.81876510098	3.27991617671E-5	0.0016991455703	yes	up	1.71	2.14	3.04	1.6	28.61	25.91	2.29666666667	18.7066666667
TRINITY_DN39786_c0_g1	low-density lipoprotein receptor class A domain-containing protein 2 isoform X1 [Cyclopterus lumpus]	0.093	-3.42710425289	3.28391479128E-5	0.0016991455703	yes	down	1.42	0.92	1	0.12	0.04	0.05	1.11333333333	0.07
TRINITY_DN37760_c0_g1	transmembrane protein 25 isoform X1 [Perca flavescens]	0.082	-3.61667944379	3.29495018649E-5	0.00170277888566	yes	down	1.67	1.49	1.59	0.14	0.06	0.06	1.58333333333	0.0866666666667
TRINITY_DN26734_c0_g2	endothelin-converting enzyme 2-like isoform X3 [Electrophorus electricus]	22.136	4.46833124234	3.31649320383E-5	0.00171182693007	yes	up	0.14	0.11	0.05	0.07	1.66	1.96	0.1	1.23
TRINITY_DN75446_c0_g1	claudin-4-like [Sander lucioperca]	0.070	-3.8410997329	3.34944991849E-5	0.00172673707341	yes	down	2.81	2.25	2.35	0.14	0.15	0.05	2.47	0.113333333333
TRINITY_DN3493_c0_g1		14.689	3.87664632096	3.36051364592E-5	0.00173033826419	yes	up	14.73	5.14	5.41	3.1	115.75	128.13	8.42666666667	82.3266666667
TRINITY_DN5745_c0_g1	transcription factor Sox-1a [Sphaeramia orbicularis]	0.036	-4.80273586536	3.36897215006E-5	0.00173187946406	yes	down	1.64	1.9	1.5	0.13	0	0	1.68	0.0433333333333
TRINITY_DN292_c0_g4		143.604	7.16595327142	3.37167068284E-5	0.00173187946406	yes	up	0	0	0	0.49	3.89	1.18	0	1.85333333333
TRINITY_DN17861_c0_g6		0.011	-6.4936771844	3.45040710734E-5	0.00177017983979	yes	down	2.17	3.24	1.95	0	0	0	2.45333333333	0
TRINITY_DN18769_c0_g1		0.011	-6.54139518053	3.51123253658E-5	0.00179920983167	yes	down	0.43	0.69	0.96	0	0	0	0.693333333333	0
TRINITY_DN40927_c0_g1	Voltage-dependent L-type calcium channel subunit beta-4 [Collichthys lucidus]	0.106	-3.24063976253	3.56609832567E-5	0.0018231723904	yes	down	2.16	2.38	1.42	0.29	0.07	0.07	1.98666666667	0.143333333333
TRINITY_DN9308_c0_g1	dual oxidase maturation factor 1 [Esox lucius]	13.577	3.76314477993	3.56659065718E-5	0.0018231723904	yes	up	0.4	0.69	0.8	0.5	6.7	7.69	0.63	4.96333333333
TRINITY_DN7457_c0_g1	PREDICTED: heme-binding protein 2-like [Pygocentrus nattereri]	13.572	3.76261168963	3.63213451731E-5	0.00185444287967	yes	up	25.09	51.7	48.33	28.3	468.27	483.69	41.7066666667	326.753333333
TRINITY_DN18689_c0_g1	Cyclin-dependent kinase 5 activator 2 [Collichthys lucidus]	0.078	-3.6819350881	3.65482190227E-5	0.00186293881399	yes	down	3.85	3.79	3.24	0.18	0	0.37	3.62666666667	0.183333333333
TRINITY_DN10272_c0_g1	Fibronectin type III domain-containing protein 10 Precursor [Larimichthys crocea]	0.036	-4.77982071333	3.65755640627E-5	0.00186293881399	yes	down	1.59	1.47	1.5	0.12	0	0	1.52	0.04
TRINITY_DN349_c1_g2	serine/threonine-protein phosphatase 2B catalytic subunit alpha isoform-like isoform X2 [Monopterus albus]	0.189	-2.40706632561	3.70265205644E-5	0.00188364654018	yes	down	3.66	2.45	2.75	0.41	0.41	0.43	2.95333333333	0.416666666667
TRINITY_DN23100_c2_g5		0.011	-6.45494192165	3.709745569E-5	0.00188499502996	yes	down	0.7	0.6	0.7	0	0	0	0.666666666667	0
TRINITY_DN3516_c0_g1		11.959	3.58007871075	3.71777405654E-5	0.00188681480468	yes	up	0.89	2.07	1.98	1.62	16.28	16.64	1.64666666667	11.5133333333
TRINITY_DN16865_c0_g1	hypothetical protein DNTS_030278, partial [Danionella translucida]	0.049	-4.34403094503	3.73415157506E-5	0.00189286240175	yes	down	5.47	3.79	3.73	0.47	0	0	4.33	0.156666666667
TRINITY_DN14828_c0_g1	calcium/calmodulin-dependent protein kinase type 1-like [Seriola dumerili]	0.047	-4.42576287987	3.78599182477E-5	0.00191685037161	yes	down	3.73	1.89	1.87	0.19	0.05	0	2.49666666667	0.08
TRINITY_DN26825_c0_g1	G-protein coupled receptor 22 [Anabas testudineus]	0.011	-6.4760005446	3.80548467903E-5	0.00192442316999	yes	down	1.3	0.51	0.66	0	0	0	0.823333333333	0
TRINITY_DN29413_c0_g3		0.011	-6.50379396109	3.82359170855E-5	0.00193120928873	yes	down	0.55	1.07	0.97	0	0	0	0.863333333333	0
TRINITY_DN36005_c0_g1	G protein-regulated inducer of neurite outgrowth 3 [Larimichthys crocea]	0.035	-4.81982920971	3.82800747579E-5	0.00193120928873	yes	down	1.03	0.83	0.81	0.02	0.04	0	0.89	0.02
TRINITY_DN10962_c1_g3	PREDICTED: LOW QUALITY PROTEIN: retinoic acid-induced protein 1 [Lates calcarifer]	0.100	-3.32193178491	3.8341073404E-5	0.00193198938525	yes	down	1.29	1	0.84	0.17	0.02	0.03	1.04333333333	0.0733333333333
TRINITY_DN23543_c0_g1	PREDICTED: red-sensitive opsin [Lates calcarifer]	0.056	-4.16749652007	3.84291764522E-5	0.00193413178946	yes	down	1.89	1.79	1.17	0.16	0	0.03	1.61666666667	0.0633333333333
TRINITY_DN7277_c0_g1	podocalyxin-like protein 2 [Larimichthys crocea]	0.085	-3.5517284849	3.85237389416E-5	0.00193659383391	yes	down	2.94	1.88	1.89	0.36	0.01	0.06	2.23666666667	0.143333333333
TRINITY_DN4085_c0_g1	serine/threonine-protein kinase BRSK2 isoform X4 [Larimichthys crocea]	0.078	-3.67859778258	3.8694420137E-5	0.00194287202079	yes	down	3.19	2.4	2.41	0.34	0	0.11	2.66666666667	0.15
TRINITY_DN15220_c0_g1	nicotinate phosphoribosyltransferase [Erpetoichthys calabaricus]	12.441	3.63708428697	3.88277732591E-5	0.00194726331423	yes	up	0.24	0.27	0.25	0.36	2.6	2.56	0.253333333333	1.84
TRINITY_DN13190_c0_g1	Xylosyltransferase 2 [Bagarius yarrelli]	11.999	3.58483296467	3.88936325745E-5	0.00194826333279	yes	up	0.42	0.63	0.81	0.7	6.34	6.02	0.62	4.35333333333
TRINITY_DN9418_c0_g1	CUGBP Elav-like family member 5a isoform X2 [Epinephelus lanceolatus]	0.124	-3.00863570039	3.89478621669E-5	0.00194867912266	yes	down	1.31	1.24	1.02	0.2	0.03	0.07	1.19	0.1
TRINITY_DN2202_c0_g5		0.064	-3.97663106117	3.91730132013E-5	0.00195600535238	yes	down	1.29	1.21	1.33	0.09	0.07	0	1.27666666667	0.0533333333333
TRINITY_DN79250_c0_g1	CUB domain-containing protein 2 [Amblyraja radiata]	25.637	4.6801552315	3.91864935778E-5	0.00195600535238	yes	up	0.07	0.41	0.06	0.54	3.77	3.24	0.18	2.51666666667
TRINITY_DN41152_c0_g3		0.051	-4.30451133001	3.93539743397E-5	0.00196005567326	yes	down	0.68	0.9	1.01	0.03	0.05	0	0.863333333333	0.0266666666667
TRINITY_DN5466_c0_g4	LOW QUALITY PROTEIN: potassium voltage-gated channel subfamily A member 3-like [Mastacembelus armatus]	0.154	-2.69894292489	3.93714434485E-5	0.00196005567326	yes	down	2.07	1.5	1.26	0.19	0.15	0.13	1.61	0.156666666667
TRINITY_DN12032_c0_g5		0.068	-3.86851434295	3.94062291244E-5	0.00196005567326	yes	down	1.48	3.13	2.48	0.19	0.14	0	2.36333333333	0.11
TRINITY_DN6267_c0_g1	MAGUK p55 subfamily member 3 isoform X4 [Epinephelus lanceolatus]	0.110	-3.19063192826	3.95238084744E-5	0.00196156031811	yes	down	1.69	1.75	1.56	0.28	0.08	0.03	1.66666666667	0.13
TRINITY_DN17003_c0_g1	uridine-cytidine kinase-like 1a isoform X1 [Epinephelus lanceolatus]	0.048	-4.38088181142	3.95289448473E-5	0.00196156031811	yes	down	0.78	0.67	0.92	0.06	0.02	0	0.79	0.0266666666667
TRINITY_DN76492_c0_g1	PREDICTED: flexible cuticle protein 12-like [Cyprinus carpio]	12.308	3.62157955482	3.98214424867E-5	0.00197376654419	yes	up	1.89	2.85	5.29	5.94	30.36	36.84	3.34333333333	24.38
TRINITY_DN43308_c0_g1	microtubule-actin cross-linking factor 1, isoforms 1/2/3/5-like isoform X2 [Larimichthys crocea]	0.160	-2.64824563738	3.99960776361E-5	0.00198010919713	yes	down	2.01	1.35	1.39	0.33	0.1	0.14	1.58333333333	0.19
TRINITY_DN17554_c0_g1	PREDICTED: lymphocyte antigen 6D-like [Lates calcarifer]	0.132	-2.92420271444	4.0058214143E-5	0.00198087402058	yes	down	13.67	20.18	19.88	2.69	0.56	1.64	17.91	1.63
TRINITY_DN10111_c0_g1	PREDICTED: amyloid beta A4 precursor protein-binding family A member 2 [Lates calcarifer]	0.041	-4.59952193644	4.01679529035E-5	0.00198398824888	yes	down	9.03	3.63	3.68	0.48	0	0	5.44666666667	0.16
TRINITY_DN15054_c0_g1		13.226	3.72535423628	4.0346513752E-5	0.0019904905645	yes	up	0.23	0.16	0.33	0.27	2.95	2.36	0.24	1.86
TRINITY_DN10778_c0_g1	caltractin-like [Anarrhichthys ocellatus]	0.135	-2.89418513308	4.06904270222E-5	0.0020051259439	yes	down	8.37	5.08	4.4	1.11	0.32	0.24	5.95	0.556666666667
TRINITY_DN16093_c0_g3	metallophosphoesterase domain-containing protein 1 [Perca flavescens]	0.054	-4.21370336467	4.08375141925E-5	0.00201003950367	yes	down	3.02	1.07	0.95	0.11	0.03	0.03	1.68	0.0566666666667
TRINITY_DN1263_c0_g1	chitin-binding domain protein cbd-1-like [Erpetoichthys calabaricus]	14.418	3.84976144356	4.13271149409E-5	0.00203178080268	yes	up	0.89	2.92	3.85	2.59	29.87	32.1	2.55333333333	21.52
TRINITY_DN150_c0_g2	heme-binding protein 2-like isoform X2 [Kryptolebias marmoratus]	10.553	3.39952708442	4.15048112947E-5	0.00203815524723	yes	up	15.39	40.49	34.29	37.54	251.2	267.45	30.0566666667	185.396666667
TRINITY_DN11095_c0_g1		10.389	3.37695587245	4.17544703117E-5	0.00204804470102	yes	up	1.77	3.17	3.74	3.49	24.32	25.07	2.89333333333	17.6266666667
TRINITY_DN11999_c0_g2		0.203	-2.30003045538	4.20440891672E-5	0.0020591679405	yes	down	4.62	3.56	4.34	0.71	0.41	0.54	4.17333333333	0.553333333333
TRINITY_DN2249_c0_g1	adhesion G protein-coupled receptor L2 isoform X3 [Chanos chanos]	12.203	3.60912094001	4.20783115964E-5	0.0020591679405	yes	up	0.49	0.54	0.71	0.45	6.12	6.25	0.58	4.27333333333
TRINITY_DN55826_c1_g1	uncharacterized protein LOC116670595 [Etheostoma spectabile]	0.021	-5.5902572445	4.25110910978E-5	0.00207794996901	yes	down	1.51	0.88	0.85	0.04	0	0	1.08	0.0133333333333
TRINITY_DN12099_c0_g1		0.063	-3.97809853692	4.28037591749E-5	0.0020898479796	yes	down	4.34	4.89	4.94	0.64	0	0.05	4.72333333333	0.23
TRINITY_DN9591_c0_g1	sodium/potassium/calcium exchanger 3-like isoform X1 [Sparus aurata]	0.030	-5.04405891233	4.29379039589E-5	0.00209398780364	yes	down	1.92	2.3	1.65	0.12	0	0	1.95666666667	0.04
TRINITY_DN2360_c0_g1	Growth arrest-specific protein 7 [Channa argus]	0.146	-2.77558588919	4.34369616836E-5	0.00211589369726	yes	down	5.13	3.62	2.88	0.72	0.15	0.3	3.87666666667	0.39
TRINITY_DN12182_c0_g3	cytochrome P450 2U1 [Tachysurus fulvidraco]	14.276	3.83550163656	4.35758198462E-5	0.00212022349132	yes	up	1.86	3.24	3.02	1.51	31.52	33.49	2.70666666667	22.1733333333
TRINITY_DN21975_c0_g1	pre-mRNA-processing factor 17-like [Denticeps clupeoides]	14.816	3.8890858177	4.37030379616E-5	0.00212397765709	yes	up	0.17	0.65	0.39	0.54	5.55	4.36	0.403333333333	3.48333333333
TRINITY_DN9697_c0_g1	tapasin-related protein [Sparus aurata]	0.187	-2.42275097894	4.37699223768E-5	0.00212479435538	yes	down	4.78	5.97	4.89	1.23	0.33	0.49	5.21333333333	0.683333333333
TRINITY_DN38766_c0_g1	olfactory marker protein [Cottoperca gobio]	0.057	-4.14215834562	4.38427909246E-5	0.0021258993524	yes	down	1.75	2.13	2.39	0.09	0.05	0.1	2.09	0.08
TRINITY_DN13418_c0_g2	formin-2-like isoform X1 [Sparus aurata]	0.011	-6.54507169068	4.52799086972E-5	0.00219307758699	yes	down	1.69	0.48	0.55	0	0	0	0.906666666667	0
TRINITY_DN18406_c0_g1		14.637	3.8715637814	4.54569569458E-5	0.0021991422683	yes	up	0.29	0.25	0.35	0.3	3.44	3.74	0.296666666667	2.49333333333
TRINITY_DN14202_c0_g1	synaptoporin [Larimichthys crocea]	0.051	-4.30303144345	4.55609318639E-5	0.0022016619785	yes	down	2.08	1.72	1.98	0.22	0	0	1.92666666667	0.0733333333333
TRINITY_DN26649_c0_g2	anoctamin-3 isoform X1 [Sparus aurata]	0.087	-3.52642851374	4.56815393452E-5	0.00220497878423	yes	down	1.21	0.88	0.9	0.11	0	0.06	0.996666666667	0.0566666666667
TRINITY_DN15436_c1_g2		92.222	6.52703968512	4.5926833477E-5	0.00221429964859	yes	up	0	1.86	0	10.43	35.37	39.54	0.62	28.4466666667
TRINITY_DN19758_c0_g1	unnamed protein product [Oncorhynchus mykiss]	13.126	3.71439997912	4.60679836241E-5	0.0022185838924	yes	up	0.21	0.26	0.38	0.25	3.17	3.04	0.283333333333	2.15333333333
TRINITY_DN140_c0_g2	transforming growth factor-beta-induced protein ig-h3-like [Petromyzon marinus]	12.821	3.68039096067	4.6242905924E-5	0.00222448300742	yes	up	11.49	26.27	20.82	13.88	210.14	208.68	19.5266666667	144.233333333
TRINITY_DN9710_c0_g1	PREDICTED: LOW QUALITY PROTEIN: sterile alpha and TIR motif-containing protein 1 [Lates calcarifer]	0.173	-2.52925024984	4.66306507581E-5	0.00224059484753	yes	down	2.03	2.08	1.76	0.38	0.17	0.14	1.95666666667	0.23
TRINITY_DN6177_c0_g1	transcription factor ETV7-like isoform X3 [Amblyraja radiata]	11.103	3.47281667514	4.67154332901E-5	0.00224212941587	yes	up	0.53	0.79	0.63	0.66	5.77	6.13	0.65	4.18666666667
TRINITY_DN9491_c0_g2	hypothetical protein E3U43_002597 [Larimichthys crocea]	0.027	-5.22844104815	4.6978366618E-5	0.00225220128686	yes	down	2.56	0.85	0.68	0.07	0	0	1.36333333333	0.0233333333333
TRINITY_DN1484_c1_g2	ly6/PLAUR domain-containing protein 1-like [Labrus bergylta]	0.045	-4.46714182019	4.70992327679E-5	0.00225544723237	yes	down	1.87	2.1	1.05	0	0.07	0.07	1.67333333333	0.0466666666667
TRINITY_DN15703_c0_g1	small glutamine-rich tetratricopeptide repeat-containing protein beta [Sparus aurata]	0.119	-3.06746978641	4.72582101919E-5	0.00226050884106	yes	down	4.27	2.78	3.78	0.64	0.14	0.17	3.61	0.316666666667
TRINITY_DN11604_c0_g1	fibronectin type III domain-containing protein 4 isoform X1 [Larimichthys crocea]	0.115	-3.11896571087	4.80235384842E-5	0.00229453005722	yes	down	1.74	2.32	2.51	0.26	0.13	0.13	2.19	0.173333333333
TRINITY_DN18490_c0_g5	hypothetical protein PFLUV_G00211190 [Perca fluviatilis]	0.045	-4.4654895304	4.84071756606E-5	0.00231025832275	yes	down	6.79	5.37	7.19	0.64	0	0	6.45	0.213333333333
TRINITY_DN10404_c0_g1	isotocin-neurophysin IT 1-like isoform X2 [Etheostoma spectabile]	0.012	-6.39975537582	4.85327280719E-5	0.00231364785015	yes	down	3.07	3.09	2.23	0	0	0	2.79666666667	0
TRINITY_DN9133_c0_g3	PREDICTED: metastasis-associated protein MTA3-like [Lates calcarifer]	0.036	-4.80118676119	4.86220085466E-5	0.00231530255737	yes	down	3.76	2.04	2.73	0.06	0.14	0	2.84333333333	0.0666666666667
TRINITY_DN4950_c0_g1		0.130	-2.9450836253	4.86862118949E-5	0.0023157607604	yes	down	5.12	4.4	5.16	0.99	0.23	0.16	4.89333333333	0.46
TRINITY_DN20499_c0_g2		0.123	-3.02583593316	4.89242548037E-5	0.00232447736037	yes	down	1.63	2.76	2.71	0.14	0.28	0.14	2.36666666667	0.186666666667
TRINITY_DN16882_c0_g1	zinc finger CCCH domain-containing protein 13-like [Seriola dumerili]	0.135	-2.89026687441	4.95085630753E-5	0.00234960773396	yes	down	2.59	2.11	2.12	0.49	0.09	0.09	2.27333333333	0.223333333333
TRINITY_DN18875_c0_g1	hypothetical protein OJAV_G00065880 [Oryzias javanicus]	0.112	-3.15728305881	4.95868402936E-5	0.00235069325137	yes	down	2.99	3.61	2.54	0.43	0.08	0.19	3.04666666667	0.233333333333
TRINITY_DN3343_c0_g1	cytoplasmic FMR1-interacting protein 2 isoform X1 [Sphaeramia orbicularis]	0.122	-3.03933416609	4.96473935255E-5	0.00235093706752	yes	down	6.65	4.71	4.63	1.15	0.18	0.12	5.33	0.483333333333
TRINITY_DN24595_c0_g1	PREDICTED: WD repeat-containing protein 3 [Pygocentrus nattereri]	10.485	3.39023819664	4.98298744566E-5	0.00235480911886	yes	up	0.34	0.4	0.5	0.55	3.48	3.56	0.413333333333	2.53
TRINITY_DN65933_c0_g1	hypothetical protein AMELA_G00124120 [Ameiurus melas]	8.847	3.14512297596	4.98401666055E-5	0.00235480911886	yes	up	30.64	46.52	41.15	48.42	280.6	277.92	39.4366666667	202.313333333
TRINITY_DN14788_c0_g1	RecName: Full=Hemoglobin subunit alpha-A;	15.412	3.94599085878	5.04225108306E-5	0.00237967329201	yes	up	13.42	0.89	1.48	13.54	58.89	57.79	5.26333333333	43.4066666667
TRINITY_DN50916_c0_g1	PREDICTED: ras-like protein family member 10A [Lates calcarifer]	0.078	-3.68831267486	5.04810716907E-5	0.00237978989966	yes	down	1.5	1.37	1.11	0.16	0	0.06	1.32666666667	0.0733333333333
TRINITY_DN52929_c0_g1	PREDICTED: G protein-activated inward rectifier potassium channel 1 [Lates calcarifer]	0.077	-3.70732950486	5.05903060666E-5	0.00238229245926	yes	down	1.39	0.68	0.83	0.1	0.04	0.02	0.966666666667	0.0533333333333
TRINITY_DN45883_c0_g1	gamma-1-syntrophin [Larimichthys crocea]	0.088	-3.50402764824	5.08606225964E-5	0.00239202611118	yes	down	1.27	1.22	1.04	0.17	0.02	0.03	1.17666666667	0.0733333333333
TRINITY_DN2344_c1_g1	CD226 antigen isoform X1 [Larimichthys crocea]	0.166	-2.59180171329	5.09097666257E-5	0.00239202611118	yes	down	4.05	4.12	4.58	0.53	0.41	0.2	4.25	0.38
TRINITY_DN4975_c0_g1	long-chain-fatty-acid--CoA ligase 3 [Erpetoichthys calabaricus]	10.900	3.44625925993	5.14503680318E-5	0.00241475245006	yes	up	0.33	1.33	0.85	0.72	3.93	4.17	0.836666666667	2.94
TRINITY_DN858_c1_g1		14.132	3.82092863176	5.18126047297E-5	0.00242906651212	yes	up	35.7	76.99	80.77	32.86	768.97	813.81	64.4866666667	538.546666667
TRINITY_DN1830_c1_g1	neuronal cell adhesion molecule-like isoform X7 [Epinephelus lanceolatus]	0.158	-2.6640545715	5.1959947927E-5	0.00243328550844	yes	down	8.8	6.94	5.24	1.65	0.27	0.44	6.99333333333	0.786666666667
TRINITY_DN50631_c0_g1	microtubule-associated protein 6 [Mastacembelus armatus]	0.163	-2.61429930008	5.22095444655E-5	0.00244227844827	yes	down	4.94	13.64	3.54	5.17	2.74	5.23	7.37333333333	4.38
TRINITY_DN21547_c0_g1	DBH-like monooxygenase protein 1 [Rhincodon typus]	12.512	3.64518359161	5.23465624582E-5	0.00244599113654	yes	up	13.59	31.57	29.43	19.08	263.96	255.57	24.8633333333	179.536666667
TRINITY_DN10253_c0_g1	PREDICTED: major facilitator superfamily domain-containing protein 8 isoform X2 [Callorhinchus milii]	11.245	3.49122167745	5.24334194612E-5	0.00244735436843	yes	up	2.25	2.7	3.05	2.17	23.02	26.52	2.66666666667	17.2366666667
TRINITY_DN14916_c0_g2	3-hydroxy-3-methylglutaryl-Coenzyme A reductase [Oryzias melastigma]	13.302	3.73362153111	5.26146767118E-5	0.00245311593794	yes	up	0.69	0.73	0.88	0.46	8.7	8.39	0.766666666667	5.85
TRINITY_DN9103_c0_g1	rab GDP dissociation inhibitor beta-like [Sparus aurata]	0.061	-4.02860756161	5.30953882861E-5	0.0024728113438	yes	down	2.15	3.2	2.44	0.31	0	0.04	2.59666666667	0.116666666667
TRINITY_DN12650_c1_g1		13.010	3.70159885537	5.37384803356E-5	0.00250001781105	yes	up	8.28	22.25	21.5	14.06	163.37	183.76	17.3433333333	120.396666667
TRINITY_DN15751_c0_g3	PREDICTED: glutamate receptor ionotropic, kainate 5 isoform X1 [Haplochromis burtoni]	0.078	-3.68646180876	5.43096172647E-5	0.00252382085576	yes	down	0.78	0.71	0.91	0.11	0.01	0.01	0.8	0.0433333333333
TRINITY_DN724_c0_g1	sodium-coupled neutral amino acid transporter 3 isoform X1 [Larimichthys crocea]	0.106	-3.2378926392	5.49213697707E-5	0.00254710048849	yes	down	5.99	4.36	3.61	0.91	0.14	0.06	4.65333333333	0.37
TRINITY_DN10087_c0_g1	peripherin [Larimichthys crocea]	0.235	-2.08724539563	5.49724678255E-5	0.00254710048849	yes	down	53.86	54.01	54.76	13.88	6.46	5.84	54.21	8.72666666667
TRINITY_DN6084_c0_g2	solute carrier family 22 member 6-A-like [Myripristis murdjan]	13.261	3.72911510055	5.49906676594E-5	0.00254710048849	yes	up	0.42	0.32	2.68	1.12	4.49	8.09	1.14	4.56666666667
TRINITY_DN14351_c0_g2	receptor-type tyrosine-protein phosphatase zeta-like [Seriola dumerili]	0.148	-2.75408618088	5.5139053996E-5	0.00255118842197	yes	down	1.43	1.23	1.18	0.27	0.06	0.07	1.28	0.133333333333
TRINITY_DN45430_c0_g2	PREDICTED: UBX domain-containing protein 6 isoform X1 [Latimeria chalumnae]	9.972	3.31788271215	5.51994250293E-5	0.00255119956987	yes	up	0.3	0.51	0.37	0.58	3.45	2.83	0.393333333333	2.28666666667
TRINITY_DN10243_c0_g1	probable cationic amino acid transporter [Seriola dumerili]	0.179	-2.48198312335	5.52913225081E-5	0.00255266619301	yes	down	1.86	1.2	1.06	0.27	0.11	0.11	1.37333333333	0.163333333333
TRINITY_DN24006_c0_g1	teneurin-1 isoform X1 [Larimichthys crocea]	0.193	-2.37429244298	5.5778156779E-5	0.00257171621421	yes	down	2.06	1.34	1.13	0.31	0.15	0.13	1.51	0.196666666667
TRINITY_DN7881_c0_g1	PREDICTED: regulator of nonsense transcripts 3A isoform X1 [Lates calcarifer]	0.076	-3.71906064997	5.58251775547E-5	0.00257171621421	yes	down	3.66	2.52	2.86	0.44	0.07	0	3.01333333333	0.17
TRINITY_DN32334_c0_g1	GTP-binding protein REM 2 [Etheostoma spectabile]	0.206	-2.27849483233	5.59599804089E-5	0.00257513020476	yes	down	5	5.65	4.59	0.96	0.51	0.61	5.08	0.693333333333
TRINITY_DN24293_c0_g1	ankyrin-1 isoform X4 [Epinephelus lanceolatus]	0.046	-4.44977421041	5.61953344205E-5	0.00258315888276	yes	down	3.88	1.81	1.56	0.22	0	0	2.41666666667	0.0733333333333
TRINITY_DN53403_c0_g1	ankyrin-3 isoform X3 [Larimichthys crocea]	0.060	-4.07045459125	5.67281448894E-5	0.0026048287136	yes	down	1.74	0.63	0.65	0.12	0.01	0	1.00666666667	0.0433333333333
TRINITY_DN15771_c0_g1	PREDICTED: myelin transcription factor 1-like isoform X2 [Lates calcarifer]	0.038	-4.71757680504	5.7400091507E-5	0.00263283360266	yes	down	3.71	3.98	2.5	0.27	0	0	3.39666666667	0.09
TRINITY_DN552_c0_g1	PREDICTED: retinal cone rhodopsin-sensitive cGMP 3',5'-cyclic phosphodiesterase subunit gamma-like [Lates calcarifer]	0.111	-3.17703828761	5.80088437704E-5	0.00265788253077	yes	down	58.41	65.73	60.44	13.16	1.71	1.02	61.5266666667	5.29666666667
TRINITY_DN16310_c0_g4	synaptic Ras GTPase activating protein 1b isoform X5 [Anabas testudineus]	0.022	-5.52432614389	5.94902091529E-5	0.00272281617469	yes	down	1.29	0.7	6.27	0.05	0	0	2.75333333333	0.0166666666667
TRINITY_DN4531_c0_g1	recoverin-like [Seriola lalandi dorsalis]	0.058	-4.09718399224	5.96956595842E-5	0.00272927526384	yes	down	6.75	6.9	8.92	1.01	0.04	0	7.52333333333	0.35
TRINITY_DN8754_c0_g2	hypothetical protein F7725_000654, partial [Dissostichus mawsoni]	0.058	-4.10263142826	6.03117175471E-5	0.00275447314541	yes	down	4.31	3	3.18	0.46	0.02	0	3.49666666667	0.16
TRINITY_DN22684_c0_g2		0.106	-3.23696165146	6.04301243021E-5	0.00275691324074	yes	down	1.99	1.69	1.84	0.27	0.05	0.08	1.84	0.133333333333
TRINITY_DN13636_c0_g1	hypothetical protein PFLUV_G00217100 [Perca fluviatilis]	0.035	-4.82929252993	6.05578920504E-5	0.00275977469808	yes	down	2.84	1.18	0.93	0.12	0	0	1.65	0.04
TRINITY_DN14936_c0_g1	PREDICTED: progestin and adipoQ receptor family member 3 isoform X1 [Ictalurus punctatus]	9.943	3.31372153165	6.0677205647E-5	0.00276224515149	yes	up	0.9	1.78	1.23	1.37	10.46	10.68	1.30333333333	7.50333333333
TRINITY_DN4903_c0_g1	PREDICTED: aromatic-L-amino-acid decarboxylase [Latimeria chalumnae]	13.512	3.75620525465	6.07752798673E-5	0.00276374445253	yes	up	0.59	1.51	1.25	0.78	12.73	12.69	1.11666666667	8.73333333333
TRINITY_DN19838_c0_g2	protein FAM78B-like [Kryptolebias marmoratus]	0.051	-4.28186500875	6.16991835235E-5	0.00280275477359	yes	down	1.6	1.59	1.25	0.17	0	0	1.48	0.0566666666667
TRINITY_DN21659_c0_g1	cholecystokinin [Sciaenops ocellatus]	0.144	-2.79901562348	6.19482638928E-5	0.00281105982935	yes	down	16.48	8.73	11.04	2.13	0.78	0.65	12.0833333333	1.18666666667
TRINITY_DN16546_c0_g1	PREDICTED: suppressor of tumorigenicity 14 protein homolog [Paralichthys olivaceus]	11.585	3.53419046301	6.26254497223E-5	0.00283701668973	yes	up	2.39	4.49	4.48	2.99	35.35	38.02	3.78666666667	25.4533333333
TRINITY_DN14278_c0_g5	cadherin EGF LAG seven-pass G-type receptor 3 isoform X1 [Larimichthys crocea]	0.078	-3.68204546666	6.26540171179E-5	0.00283701668973	yes	down	0.96	1.27	1.36	0.15	0.05	0	1.19666666667	0.0666666666667
TRINITY_DN8425_c0_g3	gamma-aminobutyric acid receptor subunit beta-3-like isoform X3 [Epinephelus lanceolatus]	0.031	-5.0270955022	6.30644484898E-5	0.00285255695152	yes	down	1.27	0.85	0.51	0.06	0	0	0.876666666667	0.02
TRINITY_DN12126_c0_g2	AP-3 complex subunit beta-2 isoform X5 [Amphiprion ocellaris]	0.133	-2.914068804	6.33016527792E-5	0.00285782041496	yes	down	3.19	1.47	1.74	0.42	0.07	0.11	2.13333333333	0.2
TRINITY_DN4218_c0_g1		14.994	3.90631286524	6.33155272476E-5	0.00285782041496	yes	up	1.38	5.99	2.95	2.73	53.63	43.96	3.44	33.44
TRINITY_DN7579_c0_g1	matrix metalloproteinase-16-like isoform X1 [Seriola lalandi dorsalis]	0.053	-4.22855640562	6.38694507165E-5	0.00287975882572	yes	down	1.45	1.35	1.2	0.17	0	0	1.33333333333	0.0566666666667
TRINITY_DN68483_c0_g1	PREDICTED: uncharacterized protein C9orf172 homolog [Lates calcarifer]	0.106	-3.24179954411	6.39491810396E-5	0.00288029283774	yes	down	2.53	1.42	1.42	0.27	0.12	0.01	1.79	0.133333333333
TRINITY_DN833_c0_g1	acidic mammalian chitinase-like [Erpetoichthys calabaricus]	11.971	3.58143745902	6.46938328484E-5	0.00290844560698	yes	up	26.14	49.69	50.4	27.97	418.26	427.32	42.0766666667	291.183333333
TRINITY_DN3395_c0_g3	lactase-phlorizin hydrolase [Erpetoichthys calabaricus]	15.973	3.9976044483	6.47113381019E-5	0.00290844560698	yes	up	0.34	1.13	0.69	0.43	9.11	10.25	0.72	6.59666666667
TRINITY_DN16688_c0_g1		13.127	3.71444301297	6.50292381761E-5	0.00291964075908	yes	up	0.41	0.23	0.63	0.65	4.95	4.16	0.423333333333	3.25333333333
TRINITY_DN51000_c0_g1		0.017	-5.91474189833	6.52457715235E-5	0.00292626595581	yes	down	2.17	2.12	2.21	0.06	0	0	2.16666666667	0.02
TRINITY_DN75392_c0_g1	LOW QUALITY PROTEIN: laminin subunit alpha-5-like [Oncorhynchus kisutch]	12.972	3.69734268737	6.5518881653E-5	0.00293541194379	yes	up	1.23	3.76	4.2	2.42	34.24	33.13	3.06333333333	23.2633333333
TRINITY_DN6910_c0_g2		17.628	4.13980311083	6.56664133683E-5	0.00293891834007	yes	up	0.17	0.13	0.15	0.56	1.66	2.24	0.15	1.48666666667
TRINITY_DN11847_c0_g1	hypothetical protein F7725_027548 [Dissostichus mawsoni]	0.023	-5.46651376776	6.66582774861E-5	0.00298016585583	yes	down	2.06	1.1	1.42	0.05	0	0	1.52666666667	0.0166666666667
TRINITY_DN5868_c0_g1	PREDICTED: flexible cuticle protein 12-like [Cyprinus carpio]	10.485	3.39019376762	6.68544551115E-5	0.00298579033839	yes	up	52.03	89.64	73.25	60.92	619.41	604.89	71.64	428.406666667
TRINITY_DN9120_c0_g1		0.096	-3.37652917117	6.71175875562E-5	0.00299439012075	yes	down	3.01	2.02	2.39	0.44	0.04	0.03	2.47333333333	0.17
TRINITY_DN42320_c0_g1		21.003	4.39251427903	6.77954802144E-5	0.00302145654888	yes	up	0.18	0.06	0.19	0.23	2.86	2.14	0.143333333333	1.74333333333
TRINITY_DN19196_c0_g1		0.142	-2.81642774155	6.81785123912E-5	0.00303533884967	yes	down	3.51	3.25	3.53	0.52	0.31	0.15	3.43	0.326666666667
TRINITY_DN48197_c0_g1		0.012	-6.40785710917	6.82903546615E-5	0.00303713120291	yes	down	2.19	4.84	5.05	0	0	0	4.02666666667	0
TRINITY_DN8425_c0_g9		0.012	-6.32937967615	6.86632320477E-5	0.0030505168684	yes	down	2.04	2.45	1.5	0	0	0	1.99666666667	0
TRINITY_DN20085_c0_g1		0.019	-5.74715338034	6.95467802616E-5	0.00308653848634	yes	down	20.21	98.87	54.64	2.56	0	0	57.9066666667	0.853333333333
TRINITY_DN27092_c1_g3	membrane-associated ring finger (C3HC4) 4 [Notolabrus celidotus]	0.026	-5.28213199495	6.97213320494E-5	0.00308805431129	yes	down	1.02	0.94	1.16	0.03	0	0.03	1.04	0.02
TRINITY_DN15031_c0_g1	twisted gastrulation protein homolog 1 [Erpetoichthys calabaricus]	14.242	3.83212189719	6.97265020793E-5	0.00308805431129	yes	up	0.23	0.32	0.32	0.24	2.94	3.93	0.29	2.37
TRINITY_DN62467_c0_g1	regulator of G-protein signaling 20 isoform X1 [Larimichthys crocea]	0.065	-3.9431088743	6.99295109464E-5	0.00309381573559	yes	down	1.83	1.64	1.36	0.2	0.03	0	1.61	0.0766666666667
TRINITY_DN4828_c0_g1	complexin-3 [Echeneis naucrates]	0.061	-4.04527158453	7.00614324139E-5	0.00309642339006	yes	down	5.26	6.7	6.17	0.83	0	0.05	6.04333333333	0.293333333333
TRINITY_DN53161_c0_g1		15.470	3.95137919467	7.02953311843E-5	0.00310352789957	yes	up	0.22	0.17	0.66	0.55	3.68	5.44	0.35	3.22333333333
TRINITY_DN49636_c0_g6		0.012	-6.36383633336	7.03909327899E-5	0.00310451818753	yes	down	1.97	1.53	0.74	0	0	0	1.41333333333	0
TRINITY_DN17861_c0_g4	hypothetical protein F7725_025386 [Dissostichus mawsoni]	0.026	-5.27916337998	7.05273995034E-5	0.00310730685995	yes	down	1.07	1.11	1.25	0.03	0	0.03	1.14333333333	0.02
TRINITY_DN24292_c0_g1	LOW QUALITY PROTEIN: shadow of prion protein [Seriola lalandi dorsalis]	0.037	-4.77282136563	7.15191004546E-5	0.00314065155945	yes	down	1.38	2.03	1.24	0.07	0	0.04	1.55	0.0366666666667
TRINITY_DN2387_c0_g1		12.167	3.60488508997	7.15202765071E-5	0.00314065155945	yes	up	19.88	32.72	33.72	17.22	294.61	291.81	28.7733333333	201.213333333
TRINITY_DN22909_c0_g1	Protein FAM171B [Collichthys lucidus]	0.138	-2.8564355475	7.16331696658E-5	0.00314065155945	yes	down	2.18	2.18	2.02	0.47	0.11	0.06	2.12666666667	0.213333333333
TRINITY_DN9631_c0_g1		19.557	4.28962260526	7.16457489198E-5	0.00314065155945	yes	up	0.24	0.16	0.06	0.62	2.15	2.28	0.153333333333	1.68333333333
TRINITY_DN14628_c0_g1	nuclear receptor subfamily 0 group B member 2 [Larimichthys crocea]	5.870	2.55346412395	7.16543487685E-5	0.00314065155945	yes	up	1.45	1.15	0.81	6.66	3.39	3.25	1.13666666667	4.43333333333
TRINITY_DN12249_c0_g1		0.012	-6.38152293577	7.17381497619E-5	0.00314107968844	yes	down	0.44	50.41	44.76	2.28	0	0	31.87	0.76
TRINITY_DN555_c0_g1	protein NDRG3 isoform X3 [Seriola dumerili]	0.232	-2.10957607312	7.20480619511E-5	0.00315139708501	yes	down	53.56	44.75	43.84	13.02	5.22	4.96	47.3833333333	7.73333333333
TRINITY_DN12972_c0_g2	gap junction delta-2 protein-like isoform X1 [Seriola dumerili]	0.121	-3.04211198572	7.23467798813E-5	0.00316120409558	yes	down	2.14	2.72	1.89	0.37	0.16	0.04	2.25	0.19
TRINITY_DN1121_c1_g1	kinesin-like protein KIF2A isoform X1 [Oreochromis niloticus]	0.150	-2.74039764124	7.25188006063E-5	0.00316546056803	yes	down	3.61	2	2.23	0.5	0.13	0.18	2.61333333333	0.27
TRINITY_DN28297_c0_g1	LOW QUALITY PROTEIN: transmembrane protein 178B-like [Cottoperca gobio]	0.135	-2.89314367808	7.25962066723E-5	0.00316558258653	yes	down	3.34	2.18	2.8	0.51	0.16	0.11	2.77333333333	0.26
TRINITY_DN18173_c0_g1	ubiquitin conjugation factor E4 A [Periophthalmus magnuspinnatus]	20.473	4.35562331861	7.2785485032E-5	0.00316615097865	yes	up	0.1	0.1	0.05	0.13	1.04	1.62	0.0833333333333	0.93
TRINITY_DN20191_c0_g1	PREDICTED: UHRF1-binding protein 1-like [Lepisosteus oculatus]	14.411	3.8490553171	7.28162687005E-5	0.00316615097865	yes	up	0.05	0.17	0.2	0.18	1.4	2.01	0.14	1.19666666667
TRINITY_DN15436_c0_g1		9.844	3.29919372372	7.28989926396E-5	0.00316615097865	yes	up	20.35	42.01	63.94	75.51	315.81	348.99	42.1	246.77
TRINITY_DN21358_c0_g1	D-aspartate oxidase [Notolabrus celidotus]	12.323	3.62329569786	7.29077379594E-5	0.00316615097865	yes	up	0.52	0.32	0.94	0.8	5.65	6.43	0.593333333333	4.29333333333
TRINITY_DN14843_c0_g1		16.193	4.01727438788	7.31632131032E-5	0.00317399673368	yes	up	0.12	0.09	0.11	0.18	1.58	1.29	0.106666666667	1.01666666667
TRINITY_DN25682_c1_g1		30.986	4.95355492253	7.35682301078E-5	0.00318830732075	yes	up	0	0.11	0.08	0.32	1.62	1.43	0.0633333333333	1.12333333333
TRINITY_DN4195_c0_g1	solute carrier family 2, facilitated glucose transporter member 1-like [Anarrhichthys ocellatus]	9.821	3.29588918047	7.39327787704E-5	0.00320044043572	yes	up	0.94	1.09	1.04	1.21	8.92	8.51	1.02333333333	6.21333333333
TRINITY_DN68871_c0_g1		13.282	3.73143866028	7.4034066998E-5	0.00320044043572	yes	up	4.44	6.22	4.41	2.39	52.26	58.33	5.02333333333	37.66
TRINITY_DN7254_c0_g2		12.369	3.62862984638	7.41352469527E-5	0.00320044043572	yes	up	1.3	0.11	0.18	0.43	4.5	2.78	0.53	2.57
TRINITY_DN13120_c0_g1	mid1-interacting protein 1A [Esox lucius]	9.474	3.24402805366	7.41499233599E-5	0.00320044043572	yes	up	2.29	5.03	4.54	5.01	30.03	32.43	3.95333333333	22.49
TRINITY_DN19288_c0_g3	contactin-4 [Epinephelus lanceolatus]	0.103	-3.27873443032	7.47451254799E-5	0.00322285181287	yes	down	2.05	1.27	1.54	0.28	0.07	0.01	1.62	0.12
TRINITY_DN15188_c0_g1	heparan-alpha-glucosaminide N-acetyltransferase isoform X3 [Scleropages formosus]	12.966	3.69667012075	7.4867305318E-5	0.00322484267008	yes	up	0.14	0.28	0.3	0.25	2.88	2.31	0.24	1.81333333333
TRINITY_DN950_c0_g2		14.250	3.83292164836	7.54091320469E-5	0.00324488707352	yes	up	8.78	21.1	20.52	7.68	204.18	201.85	16.8	137.903333333
TRINITY_DN3883_c0_g2	PREDICTED: lipid phosphate phosphohydrolase 1 isoform X2 [Latimeria chalumnae]	12.361	3.62766634788	7.56951062375E-5	0.00325389257086	yes	up	0.22	0.4	0.61	0.56	3.92	4.46	0.41	2.98
TRINITY_DN6298_c0_g1	hairy-related 8.2 [Epinephelus lanceolatus]	0.048	-4.37292346858	7.61664447366E-5	0.00327083999725	yes	down	3.51	3.27	3.04	0	0.07	0.2	3.27333333333	0.09
TRINITY_DN20117_c0_g1	integrin alpha-4 [Clupea harengus]	10.593	3.40501344057	7.63579711137E-5	0.00327574924005	yes	up	1.22	1.56	1.17	0.98	11.1	11.78	1.31666666667	7.95333333333
TRINITY_DN35738_c0_g1	PREDICTED: synaptic vesicle glycoprotein 2C-like [Lates calcarifer]	0.129	-2.95103171355	7.65701747079E-5	0.0032815347197	yes	down	1.39	1.14	1.23	0.25	0.05	0.04	1.25333333333	0.113333333333
TRINITY_DN42069_c0_g1	adenylate cyclase type 8 isoform X2 [Sparus aurata]	0.073	-3.76623685779	7.67321749089E-5	0.00328515914938	yes	down	1.18	0.65	0.55	0.1	0	0.02	0.793333333333	0.04
TRINITY_DN23482_c0_g1	uncharacterized protein LOC116953531 isoform X2 [Petromyzon marinus]	13.544	3.75960392741	7.6844082374E-5	0.00328663379734	yes	up	0.1	0.18	0.38	0.32	2.53	2.56	0.22	1.80333333333
TRINITY_DN4908_c0_g1	protein kinase C alpha type isoform X1 [Larimichthys crocea]	0.076	-3.71872766923	7.75491827899E-5	0.00331345088359	yes	down	1.62	1.11	1.25	0.18	0	0.04	1.32666666667	0.0733333333333
TRINITY_DN16257_c0_g1		11.552	3.5300564729	7.77932766757E-5	0.00332053636096	yes	up	1.01	1.71	1.48	0.94	12.85	14.16	1.4	9.31666666667
TRINITY_DN22070_c0_g1	PREDICTED: RNA pseudouridylate synthase domain-containing protein 4 [Latimeria chalumnae]	16.646	4.05706171181	7.8335684071E-5	0.00334032804399	yes	up	0.1	0.16	0.28	0.23	2.33	2.7	0.18	1.75333333333
TRINITY_DN14318_c0_g1	polypeptide N-acetylgalactosaminyltransferase 17 [Cottoperca gobio]	0.178	-2.49070022189	7.89815391062E-5	0.00336448668795	yes	down	2.91	2.63	2.04	0.54	0.19	0.19	2.52666666667	0.306666666667
TRINITY_DN9268_c0_g1	rhodopsin kinase GRK1 [Sparus aurata]	0.066	-3.92007867882	7.93255191368E-5	0.00337575037707	yes	down	1.53	2.12	1.48	0.22	0	0.03	1.71	0.0833333333333
TRINITY_DN12062_c1_g3	Sal-like protein 3 MSal [Collichthys lucidus]	0.056	-4.16387621334	7.96899042388E-5	0.00338785897499	yes	down	1.28	0.79	0.82	0.06	0.05	0	0.963333333333	0.0366666666667
TRINITY_DN22589_c0_g1		0.013	-6.28304045774	8.00456200404E-5	0.00339957514222	yes	down	0.9	0.93	0.92	0	0	0	0.916666666667	0
TRINITY_DN32263_c0_g2	PREDICTED: neuronal pentraxin-2 isoform X2 [Stegastes partitus]	0.051	-4.30505447051	8.01806059193E-5	0.00340190274794	yes	down	1.56	0.44	0.88	0.06	0	0.04	0.96	0.0333333333333
TRINITY_DN15738_c0_g2	glutamate receptor ionotropic, delta-2 isoform X1 [Larimichthys crocea]	0.060	-4.05056265193	8.14063191151E-5	0.00345045685056	yes	down	2.29	0.69	1.06	0.16	0.02	0	1.34666666667	0.06
TRINITY_DN14352_c0_g1	Contactin-5 Precursor [Larimichthys crocea]	0.068	-3.88555208058	8.19353298741E-5	0.0034694133492	yes	down	1.11	0.56	0.61	0.08	0.03	0	0.76	0.0366666666667
TRINITY_DN10012_c0_g1		13.438	3.74823086345	8.20748332813E-5	0.00347047571692	yes	up	1.94	4.45	3.88	2.45	36.36	40.42	3.42333333333	26.41
TRINITY_DN8553_c0_g1	C-Jun-amino-terminal kinase-interacting protein 1 isoform X1 [Sparus aurata]	0.093	-3.42785413851	8.21240129111E-5	0.00347047571692	yes	down	2.8	1.61	1.67	0.37	0.04	0.02	2.02666666667	0.143333333333
TRINITY_DN11339_c0_g1	3-hydroxymethyl-3-methylglutaryl-CoA lyase, cytoplasmic isoform X1 [Larimichthys crocea]	0.061	-4.03329374716	8.22095072752E-5	0.0034706318156	yes	down	7.35	1.11	1.47	0.15	0.03	0	3.31	0.06
TRINITY_DN490_c0_g1	PREDICTED: multidrug resistance-associated protein 1 isoform X1 [Latimeria chalumnae]	10.386	3.37660275139	8.31635661874E-5	0.00350741927058	yes	up	1.19	1.53	1.74	1.19	13.89	12.63	1.48666666667	9.23666666667
TRINITY_DN810_c0_g1	pancreatic triacylglycerol lipase-like [Chanos chanos]	11.809	3.56183151487	8.42913410497E-5	0.00355145284812	yes	up	1.53	2.19	2.67	1.39	21.22	20.36	2.13	14.3233333333
TRINITY_DN2326_c0_g1	Sodium/calcium exchanger 1 [Collichthys lucidus]	0.030	-5.05321539627	8.45292613442E-5	0.00355637286718	yes	down	1.84	0.52	0.94	0.07	0	0	1.1	0.0233333333333
TRINITY_DN64430_c0_g1	PREDICTED: mucin-2-like [Callorhinchus milii]	12.711	3.66798124547	8.45757571176E-5	0.00355637286718	yes	up	10.74	20.17	20.55	9.01	188.05	178.67	17.1533333333	125.243333333
TRINITY_DN26590_c0_g1		0.047	-4.39768116295	8.5751212971E-5	0.00360223016231	yes	down	3.3	1.82	1.9	0.05	0.16	0	2.34	0.07
TRINITY_DN1573_c0_g2	ELAV-like protein 4, partial [Larimichthys crocea]	0.070	-3.83960515409	8.59122480062E-5	0.00360542518141	yes	down	7.16	2.39	2.28	0.5	0.09	0	3.94333333333	0.196666666667
TRINITY_DN57400_c0_g2	hypothetical protein FQN60_009065 [Etheostoma spectabile]	0.080	-3.63567449252	8.66523071286E-5	0.00363288941389	yes	down	1.83	2.2	1.88	0.19	0.04	0.08	1.97	0.103333333333
TRINITY_DN14399_c0_g1	calcium-binding mitochondrial carrier protein Aralar2 [Larimichthys crocea]	0.087	-3.51698407697	8.68029803029E-5	0.00363561386801	yes	down	1.14	0.94	1.14	0.1	0.02	0.07	1.07333333333	0.0633333333333
TRINITY_DN10738_c0_g1		12.002	3.58521874786	8.74099602982E-5	0.00365742583386	yes	up	11.83	24.67	28.45	14.74	219.3	216.52	21.65	150.186666667
TRINITY_DN25042_c0_g2		22.573	4.49654734871	8.75871332407E-5	0.0036612284622	yes	up	0.05	0.07	0.12	0.08	1.58	1.49	0.08	1.05
TRINITY_DN220_c0_g1	pentraxin fusion protein-like [Epinephelus lanceolatus]	4.908	2.2952101114	8.80164333405E-5	0.00367555239544	yes	up	80.29	161	161.96	449.98	440.81	455.57	134.416666667	448.786666667
TRINITY_DN2961_c0_g1	PREDICTED: glutamyl aminopeptidase [Poecilia reticulata]	10.991	3.45821260574	8.82698406746E-5	0.00368251012797	yes	up	5.44	3.74	3.78	1.89	44.7	46.94	4.32	31.1766666667
TRINITY_DN2236_c0_g6	Brain acid soluble protein 1 -like protein [Collichthys lucidus]	0.110	-3.18896412457	8.8363870365E-5	0.00368281168158	yes	down	41.64	27.38	25.11	6.69	0.76	0.48	31.3766666667	2.64333333333
TRINITY_DN27740_c0_g1	transmembrane 9 superfamily member 4 isoform X4 [Petromyzon marinus]	11.885	3.57104718341	8.91320714492E-5	0.00371118304951	yes	up	0.26	0.66	0.57	0.54	4.77	4.99	0.496666666667	3.43333333333
TRINITY_DN14341_c0_g1	PREDICTED: abl interactor 2-like isoform X7 [Stegastes partitus]	13.576	3.76296207737	8.94574059819E-5	0.00372107727549	yes	up	0.23	0.2	0.45	0.26	3.71	3	0.293333333333	2.32333333333
TRINITY_DN62526_c0_g2		20.801	4.37861012813	8.98759656935E-5	0.00373482612384	yes	up	0.03	0.04	0.46	0.43	3.52	2.93	0.176666666667	2.29333333333
TRINITY_DN43242_c0_g3	probable G-protein coupled receptor 158 [Epinephelus lanceolatus]	0.064	-3.95659655128	9.02544452909E-5	0.00374688415343	yes	down	1.02	0.72	0.73	0.05	0	0.05	0.823333333333	0.0333333333333
TRINITY_DN7806_c0_g1	aminopeptidase N-like [Erpetoichthys calabaricus]	10.741	3.42500404487	9.0677125216E-5	0.00376075177778	yes	up	1.09	2.52	1.64	1.43	14.46	16.69	1.75	10.86
TRINITY_DN947_c1_g1	PREDICTED: macrophage mannose receptor 1-like [Sinocyclocheilus grahami]	10.179	3.34745996238	9.09029932806E-5	0.00376510610341	yes	up	0.34	0.48	0.85	1.2	4.78	4.24	0.556666666667	3.40666666667
TRINITY_DN2385_c0_g1	neurexin-1 isoform X4 [Larimichthys crocea]	0.216	-2.21082136583	9.09595963985E-5	0.00376510610341	yes	down	2.98	3.06	2.94	0.91	0.33	0.2	2.99333333333	0.48
TRINITY_DN59613_c0_g1	glycerophosphodiester phosphodiesterase 1 isoform X1 [Larimichthys crocea]	0.067	-3.8956899292	9.12055737373E-5	0.00377160826757	yes	down	1.38	1.37	1.22	0.17	0.02	0	1.32333333333	0.0633333333333
TRINITY_DN15576_c0_g1		10.761	3.42772290806	9.12995117747E-5	0.00377181663639	yes	up	0.84	2.47	1.98	1.64	13.14	9.31	1.76333333333	8.03
TRINITY_DN14190_c0_g2	Diacylglycerol kinase beta [Larimichthys crocea]	0.135	-2.8871412448	9.16472495602E-5	0.00378249951784	yes	down	1.76	1.07	1.51	0.28	0.08	0.05	1.44666666667	0.136666666667
TRINITY_DN36017_c0_g1	fez family zinc finger protein 2 [Epinephelus lanceolatus]	0.017	-5.85154520862	9.22505888408E-5	0.00380098566205	yes	down	0.74	0.9	1.06	0.03	0	0	0.9	0.01
TRINITY_DN1094_c0_g1	PREDICTED: hemoglobin subunit beta-A [Lates calcarifer]	12.830	3.68148423814	9.22743290258E-5	0.00380098566205	yes	up	33.64	4.98	2.24	30.33	121.36	128.69	13.62	93.46
TRINITY_DN11987_c0_g1	tubulin alpha-1A chain isoform X2 [Boleophthalmus pectinirostris]	11.951	3.57907231304	9.29628940374E-5	0.00382563498372	yes	up	0.72	1.26	1.09	0.67	9.73	10.69	1.02333333333	7.03
TRINITY_DN66141_c0_g1	LOW QUALITY PROTEIN: forkhead box protein J1 [Cottoperca gobio]	0.041	-4.60680727899	9.31001377785E-5	0.00382757039309	yes	down	1.71	1.08	0.76	0.03	0.03	0.03	1.18333333333	0.03
TRINITY_DN57356_c0_g1	PREDICTED: nuclear receptor-interacting protein 3 [Lates calcarifer]	0.064	-3.95819157856	9.33020569289E-5	0.00383215844277	yes	down	3.21	1.9	2.29	0.29	0.05	0	2.46666666667	0.113333333333
TRINITY_DN14496_c0_g2	PREDICTED: PHD and RING finger domain-containing protein 1 isoform X1 [Sinocyclocheilus anshuiensis]	10.116	3.33862248289	9.35240788033E-5	0.00383756249078	yes	up	0.25	0.38	0.41	0.32	2.85	2.93	0.346666666667	2.03333333333
TRINITY_DN22264_c0_g1	PREDICTED: microtubule-associated protein tau-like isoform X5 [Lates calcarifer]	0.220	-2.18221955441	9.37635826373E-5	0.00384367273829	yes	down	15.18	10.12	11.34	3.1	0.93	1.39	12.2133333333	1.80666666667
TRINITY_DN12932_c0_g1	proton-coupled amino acid transporter 4 isoform X1 [Denticeps clupeoides]	12.210	3.6099666165	9.41334833126E-5	0.00385511141891	yes	up	0.31	0.47	0.53	0.96	5.51	4.61	0.436666666667	3.69333333333
TRINITY_DN2520_c0_g1		11.607	3.53690767475	9.4266405716E-5	0.00385683226781	yes	up	12.08	23.16	27.89	15.07	196	211.7	21.0433333333	140.923333333
TRINITY_DN30496_c0_g1	PREDICTED: pro-neuregulin-3, membrane-bound isoform-like [Lates calcarifer]	0.066	-3.92244200287	9.47948335988E-5	0.00387471599223	yes	down	0.85	0.97	1.16	0.13	0	0.02	0.993333333333	0.05
TRINITY_DN67260_c0_g1	hypothetical protein F7725_000353 [Dissostichus mawsoni]	0.040	-4.63046337693	9.51290624556E-5	0.00388463509323	yes	down	13.09	8.32	6.82	0.81	0	0	9.41	0.27
TRINITY_DN10805_c0_g1	early growth response protein 4-like [Epinephelus lanceolatus]	0.017	-5.84590934914	9.52692315932E-5	0.00388661822888	yes	down	0.79	1.04	0.58	0	0.03	0	0.803333333333	0.01
TRINITY_DN18440_c0_g1	suppressor of tumorigenicity 14 protein homolog [Danio rerio]	10.552	3.39948977715	9.64382861137E-5	0.00393053179946	yes	up	0.64	1.04	1.05	0.7	7.23	8.71	0.91	5.54666666667
TRINITY_DN10018_c1_g1	LOW QUALITY PROTEIN: pyruvate dehydrogenase [acetyl-transferring]-phosphatase 2, mitochondrial [Erpetoichthys calabaricus]	17.844	4.1573714904	9.70705806512E-5	0.00395250537032	yes	up	0.06	0.12	0.17	0.2	1.56	1.96	0.116666666667	1.24
TRINITY_DN24907_c0_g4	microtubule-associated tumor suppressor candidate 2 [Epinephelus lanceolatus]	0.013	-6.30241613685	9.74110491223E-5	0.00395847114688	yes	down	0.77	0.3	0.34	0	0	0	0.47	0
TRINITY_DN11647_c0_g1	NADPH-dependent diflavin oxidoreductase 1 [Rhincodon typus]	12.254	3.61514070375	9.74365691535E-5	0.00395847114688	yes	up	0.12	0.56	1.81	0.43	2.73	3.15	0.83	2.10333333333
TRINITY_DN65336_c0_g1		11.567	3.53195426548	9.74969913379E-5	0.00395847114688	yes	up	11.25	25.73	23.03	12.54	192.38	196.69	20.0033333333	133.87
TRINITY_DN15163_c0_g2		0.013	-6.2847519744	9.86944135162E-5	0.00400053876363	yes	down	0.58	1.1	0.56	0	0	0	0.746666666667	0
TRINITY_DN15129_c0_g1	LOW QUALITY PROTEIN: tetratricopeptide repeat protein 9B [Oreochromis niloticus]	0.080	-3.63754560369	9.8721695237E-5	0.00400053876363	yes	down	3.88	0.95	1.83	0.14	0.12	0.08	2.22	0.113333333333
TRINITY_DN9931_c0_g1	PREDICTED: katanin p60 ATPase-containing subunit A-like 1 [Lepisosteus oculatus]	14.100	3.81763560534	9.90164618504E-5	0.00400865500323	yes	up	0.14	0.24	0.24	0.23	2.76	2.13	0.206666666667	1.70666666667
TRINITY_DN22096_c0_g1	CD109 antigen isoform X2 [Oncorhynchus nerka]	12.310	3.62174644621	9.94440202813E-5	0.00402007703593	yes	up	0.3	0.23	0.38	0.19	3.28	2.91	0.303333333333	2.12666666667
TRINITY_DN6129_c0_g1	cubilin [Oryzias melastigma]	11.553	3.53015886411	9.94880948365E-5	0.00402007703593	yes	up	7.74	16.83	15.83	8.5	125.34	132.68	13.4666666667	88.84
TRINITY_DN16377_c0_g1	PREDICTED: unhealthy ribosome biogenesis protein 2 homolog [Latimeria chalumnae]	10.777	3.429927085	0.000100154421158	0.00404315107601	yes	up	0.27	0.27	0.32	0.26	2.71	2.33	0.286666666667	1.76666666667
TRINITY_DN11476_c0_g1	PREDICTED: platelet-activating factor acetylhydrolase IB subunit alpha [Pygocentrus nattereri]	11.826	3.56383060289	0.000100337723913	0.00404670052297	yes	up	0.2	0.14	0.17	0.27	1.8	1.41	0.17	1.16
TRINITY_DN3501_c0_g1	pancreatic lipase-related protein 2-like [Rhincodon typus]	10.594	3.40519023371	0.000100902898047	0.00406526244314	yes	up	4.35	7.89	7.43	4.62	60.55	55.33	6.55666666667	40.1666666667
TRINITY_DN10990_c0_g1	hypothetical protein D9C73_014649 [Collichthys lucidus]	0.172	-2.54218572871	0.000100989596848	0.00406526244314	yes	down	18.35	13.4	12.24	3.83	0.97	0.67	14.6633333333	1.82333333333
TRINITY_DN5534_c0_g1	neuronal pentraxin-1-like isoform X2 [Sparus aurata]	0.077	-3.69048256057	0.000101303590443	0.00407403671594	yes	down	3.11	2.97	3.2	0.49	0	0.06	3.09333333333	0.183333333333
TRINITY_DN15988_c0_g2	C-Jun-amino-terminal kinase-interacting protein 1 [Larimichthys crocea]	0.048	-4.37840177776	0.000103290151312	0.00414999482941	yes	down	3.07	1.45	2.26	0.09	0	0.09	2.26	0.06
TRINITY_DN6489_c0_g1	angiotensin-converting enzyme [Petromyzon marinus]	11.385	3.50908419936	0.000103443305497	0.00415221623994	yes	up	4.57	4.02	3.33	1.85	35.16	38.39	3.97333333333	25.1333333333
TRINITY_DN6892_c0_g1		11.541	3.52864168487	0.000103748608521	0.00416053493602	yes	up	0.48	2.02	1.37	1.29	13.35	11.66	1.29	8.76666666667
TRINITY_DN23959_c0_g1		0.115	-3.11715064648	0.000104760941958	0.00419716453766	yes	down	5.76	7.71	4.31	0.54	0.5	0.29	5.92666666667	0.443333333333
TRINITY_DN2509_c0_g1	probable G-protein coupled receptor 173 [Epinephelus lanceolatus]	0.085	-3.5590707672	0.000104875503813	0.00419779044883	yes	down	2.57	2.48	2.03	0.28	0.06	0	2.36	0.113333333333
TRINITY_DN150_c0_g1	hypothetical protein AMELA_G00152110 [Ameiurus melas]	9.428	3.23688747372	0.000105981440327	0.00423805895401	yes	up	51.95	152.75	137.18	130.21	888.6	875.36	113.96	631.39
TRINITY_DN370_c0_g1	dipeptidyl peptidase 4-like [Tachysurus fulvidraco]	10.146	3.34288349569	0.000106171204815	0.00424154734173	yes	up	2.56	4.47	4.69	3.04	32.68	33.44	3.90666666667	23.0533333333
TRINITY_DN20125_c0_g1	scavenger receptor class B member 1 isoform X1 [Paramormyrops kingsleyae]	16.681	4.06009383531	0.000106268615637	0.00424154734173	yes	up	0.1	0.04	0.27	0.36	2.34	1.55	0.136666666667	1.41666666667
TRINITY_DN11249_c0_g2	beta-1,4-glucuronyltransferase 1 isoform X1 [Petromyzon marinus]	10.621	3.40884737221	0.000106596835706	0.00425064900876	yes	up	0.2	0.42	0.28	0.3	2.91	2.3	0.3	1.83666666667
TRINITY_DN48197_c0_g2	caskin-2-like [Epinephelus lanceolatus]	0.018	-5.79698114702	0.000106701697711	0.00425083533378	yes	down	3.34	4.02	3.24	0.11	0	0	3.53333333333	0.0366666666667
TRINITY_DN28360_c0_g1		0.094	-3.41409416121	0.000106970677792	0.00425755339341	yes	down	1.22	2.12	2.13	0.24	0.09	0.03	1.82333333333	0.12
TRINITY_DN1344_c1_g2		0.051	-4.28128156371	0.000107383235315	0.00426996804867	yes	down	1.95	2.38	3.04	0.28	0	0	2.45666666667	0.0933333333333
TRINITY_DN6445_c0_g1	chloride channel protein 2-like isoform X6 [Betta splendens]	10.649	3.41261059906	0.000107982484485	0.00428977607838	yes	up	0.74	1.2	1.29	0.83	9.15	9.97	1.07666666667	6.65
TRINITY_DN20077_c0_g1	cocaine- and amphetamine-regulated transcript protein-like [Sparus aurata]	0.083	-3.58836106674	0.000109022331455	0.00432703412438	yes	down	4.32	4.94	4.45	0.45	0.33	0	4.57	0.26
TRINITY_DN22079_c0_g1	integrator complex subunit 4 isoform X2 [Cynoglossus semilaevis]	12.349	3.62634852601	0.000109373829285	0.00433692787749	yes	up	0.19	0.22	0.2	0.2	2.38	1.76	0.203333333333	1.44666666667
TRINITY_DN4387_c0_g2	diacylglycerol O-acyltransferase 1-like [Parambassis ranga]	12.589	3.65409455686	0.000109915176433	0.00435296597052	yes	up	0.13	0.13	0.28	0.32	1.81	1.88	0.18	1.33666666667
TRINITY_DN7372_c0_g1		13.485	3.75324054934	0.000110068804286	0.00435296597052	yes	up	1.87	7.22	9.98	3.91	76.14	63.83	6.35666666667	47.96
TRINITY_DN41101_c0_g4	Low-density lipoprotein receptor-related protein 1B [Larimichthys crocea]	0.053	-4.23238813867	0.000110086086697	0.00435296597052	yes	down	1.34	0.67	0.68	0.1	0	0	0.896666666667	0.0333333333333
TRINITY_DN30487_c0_g1		17.942	4.16529823439	0.000110923307455	0.00438198704721	yes	up	0.19	0.53	0.37	0.1	4.72	6.32	0.363333333333	3.71333333333
TRINITY_DN22661_c0_g1	serine/threonine-protein kinase 38-like [Petromyzon marinus]	17.630	4.13997771384	0.000111266944274	0.0043914734062	yes	up	0.15	0.05	0.13	0.34	2.12	0.91	0.11	1.12333333333
TRINITY_DN17654_c0_g1	lethal(3)malignant brain tumor-like protein 1 isoform X2 [Monopterus albus]	0.076	-3.71661269078	0.000111705691119	0.00440469243756	yes	down	1.9	0.8	1.09	0.1	0	0.09	1.26333333333	0.0633333333333
TRINITY_DN1977_c2_g1	PREDICTED: serine/threonine-protein kinase DCLK1-like isoform X1 [Stegastes partitus]	0.151	-2.72377449131	0.00011187598935	0.00440731149133	yes	down	5.12	2.24	2.65	1.54	0.13	0.09	3.33666666667	0.586666666667
TRINITY_DN23833_c0_g2	pyrethroid hydrolase Ces2e-like, partial [Acanthochromis polyacanthus]	44.963	5.49066373994	0.000112326454961	0.00442095253346	yes	up	0	0.06	0.09	0.11	1.67	2.33	0.05	1.37
TRINITY_DN1887_c0_g2	sodium-dependent neutral amino acid transporter SLC6A17 [Larimichthys crocea]	0.055	-4.17694321205	0.000113299764693	0.00445512735532	yes	down	1.87	1.21	1.18	0.18	0	0	1.42	0.06
TRINITY_DN2411_c0_g1	transmembrane protein 184B isoform X2 [Rhincodon typus]	10.511	3.39378850316	0.000113848338649	0.00447035274671	yes	up	1.14	1.78	2.17	1.41	15.18	14.8	1.69666666667	10.4633333333
TRINITY_DN80041_c0_g1		11.267	3.4940183357	0.000113919479031	0.00447035274671	yes	up	8.51	13.56	12.13	6.75	106.65	106.14	11.4	73.18
TRINITY_DN2077_c1_g1		0.070	-3.84418444052	0.000114003056282	0.00447035274671	yes	down	1.02	2.12	1.99	0.07	0.08	0.08	1.71	0.0766666666667
TRINITY_DN22895_c0_g2	PREDICTED: branched-chain-amino-acid aminotransferase, cytosolic-like [Hippocampus comes]	11.015	3.46145960686	0.000115099127867	0.00450846377485	yes	up	0.36	0.43	0.26	0.29	3.07	3.28	0.35	2.21333333333
TRINITY_DN6883_c1_g3	hypothetical protein fugu_006944 [Takifugu bimaculatus]	0.018	-5.78908491846	0.000115198098913	0.00450846377485	yes	down	0.97	1.26	1.29	0	0.04	0	1.17333333333	0.0133333333333
TRINITY_DN9159_c1_g1	ATP-sensitive inward rectifier potassium channel 11-like [Sparus aurata]	0.110	-3.18449242454	0.00011529374931	0.00450846377485	yes	down	1.42	1.71	1.17	0.1	0.08	0.13	1.43333333333	0.103333333333
TRINITY_DN16179_c1_g1	protein spire homolog 1 isoform X2 [Epinephelus lanceolatus]	0.148	-2.759073985	0.000115497248237	0.00451226265948	yes	down	1.7	1.27	1.26	0.28	0.12	0.04	1.41	0.146666666667
TRINITY_DN51134_c0_g2	otoancorin [Seriola lalandi dorsalis]	0.073	-3.76732805735	0.000115695369567	0.004515844655	yes	down	9.2	1.1	1.13	0.44	0.11	0.03	3.81	0.193333333333
TRINITY_DN14624_c0_g1	alpha-1,3/1,6-mannosyltransferase ALG2 [Acipenser ruthenus]	13.663	3.77218008257	0.000116787985138	0.00455067378061	yes	up	0.18	0.23	0.51	0.32	3.44	3.71	0.306666666667	2.49
TRINITY_DN10543_c0_g1	PREDICTED: uncharacterized protein LOC108878792 isoform X2 [Lates calcarifer]	0.163	-2.61910149237	0.000116802200129	0.00455067378061	yes	down	5.59	4.17	4.22	1.05	0.37	0.18	4.66	0.533333333333
TRINITY_DN19094_c0_g1	polyserase-2-like isoform X2 [Kryptolebias marmoratus]	11.701	3.54858901847	0.000117642543203	0.00457644481478	yes	up	0.99	2.08	2.09	1.15	17.47	16.42	1.72	11.68
TRINITY_DN22108_c0_g1	PREDICTED: soluble guanylate cyclase 88E-like [Lates calcarifer]	0.017	-5.89224712472	0.000117679393158	0.00457644481478	yes	down	1.52	0.5	0.49	0.02	0	0	0.836666666667	0.00666666666667
TRINITY_DN3221_c0_g1		11.769	3.5569389125	0.000119368017567	0.00463786286567	yes	up	1.08	2.5	2.22	1.52	19.72	18.23	1.93333333333	13.1566666667
TRINITY_DN407_c0_g1	transforming growth factor-beta-induced protein ig-h3 [Paramormyrops kingsleyae]	10.580	3.40324734733	0.000119663945676	0.00464510694157	yes	up	3.36	5.69	5.26	2.93	43.46	40.9	4.77	29.0966666667
TRINITY_DN28286_c0_g1	PREDICTED: DBH-like monooxygenase protein 1 isoform X1 [Lepisosteus oculatus]	11.963	3.5804517401	0.000120374021604	0.00466839944116	yes	up	2.05	7.48	4.14	3.76	49.87	40.49	4.55666666667	31.3733333333
TRINITY_DN7048_c0_g1	PREDICTED: putative N-acetylated-alpha-linked acidic dipeptidase [Lepisosteus oculatus]	10.973	3.45594471592	0.000120989693407	0.00468799151771	yes	up	2.16	4.03	3.92	2.09	29.8	32.24	3.37	21.3766666667
TRINITY_DN29924_c0_g2		82.361	6.36389094621	0.000121416317978	0.00469717245114	yes	up	0	0	0.17	1.52	6.45	8.68	0.0566666666667	5.55
TRINITY_DN65469_c0_g1	Roundabout-like protein 2 [Larimichthys crocea]	0.059	-4.0783823326	0.000121448057389	0.00469717245114	yes	down	1.34	1.6	1.8	0	0.07	0.1	1.58	0.0566666666667
TRINITY_DN13227_c0_g2		16.120	4.010745004	0.000121865931948	0.00470629721596	yes	up	0.14	0.09	0.13	0.26	1.44	2.26	0.12	1.32
TRINITY_DN12276_c0_g1	LHFPL tetraspan subfamily member 3 protein isoform X2 [Larimichthys crocea]	0.115	-3.1190954629	0.000121905832006	0.00470629721596	yes	down	1.46	1.03	1.52	0.17	0.07	0.07	1.33666666667	0.103333333333
TRINITY_DN30300_c0_g1	transmembrane protease serine 6 [Cynoglossus semilaevis]	10.551	3.39937032835	0.000122177611808	0.00471250155801	yes	up	3.82	8.77	8.98	5.44	60.52	66.58	7.19	44.18
TRINITY_DN140_c0_g1	periostin [Clupea harengus]	10.998	3.45911377925	0.000122662698556	0.00472691459978	yes	up	59.46	120.77	114.78	59.1	900.4	911.3	98.3366666667	623.6
TRINITY_DN11619_c0_g2	paired box protein Pax-2a isoform X16 [Maylandia zebra]	0.040	-4.62752466268	0.000122862817417	0.00473032996131	yes	down	0.87	0.77	0.82	0.04	0	0.02	0.82	0.02
TRINITY_DN26777_c0_g1	neuronal acetylcholine receptor subunit alpha-7-like [Erpetoichthys calabaricus]	14.561	3.86405332808	0.000123362665562	0.00474526851718	yes	up	0.07	0.32	0.09	0.19	1.58	2.2	0.16	1.32333333333
TRINITY_DN22740_c0_g1	uridine 5'-monophosphate synthase-like [Acipenser ruthenus]	11.096	3.47190857713	0.000123641408079	0.00474765487371	yes	up	0.23	0.33	0.37	0.55	3.27	2.28	0.31	2.03333333333
TRINITY_DN1998_c0_g1		9.527	3.25206450692	0.000123651993316	0.00474765487371	yes	up	2.45	3.81	2.82	2.67	23.59	23.44	3.02666666667	16.5666666667
TRINITY_DN18917_c0_g1	peroxisomal multifunctional enzyme type 2 [Erpetoichthys calabaricus]	11.014	3.46124309464	0.000123760400922	0.00474765487371	yes	up	1.8	3.88	3.91	2.11	31.88	27.37	3.19666666667	20.4533333333
TRINITY_DN9879_c0_g1	PREDICTED: fructose-1,6-bisphosphatase 1-like [Poecilia mexicana]	8.730	3.12593356026	0.000126024605271	0.0048301462985	yes	up	1.56	3.89	3.58	3.73	21.08	21.6	3.01	15.47
TRINITY_DN740_c0_g2	hypothetical protein FQN60_018194, partial [Etheostoma spectabile]	0.058	-4.09603564669	0.000126627350132	0.00484886751931	yes	down	5.52	6.65	7.23	0.89	0	0	6.46666666667	0.296666666667
TRINITY_DN24665_c0_g2	protocadherin alpha-C2-like isoform X3 [Epinephelus lanceolatus]	0.137	-2.86685832013	0.000127745314647	0.0048855568573	yes	down	4.05	2.41	2.04	0.59	0.18	0.06	2.83333333333	0.276666666667
TRINITY_DN19256_c0_g1	hypothetical protein FQN60_015709, partial [Etheostoma spectabile]	0.137	-2.8690776841	0.000127815784661	0.0048855568573	yes	down	13.87	12.43	12.34	3.19	0.44	0.38	12.88	1.33666666667
TRINITY_DN24295_c0_g1	hypothetical protein G5714_001651 [Onychostoma macrolepis]	10.330	3.36872096768	0.000128563495873	0.00490479849733	yes	up	24.03	35.91	37.43	19.72	274.04	285.04	32.4566666667	192.933333333
TRINITY_DN9230_c0_g1	filamin-A-like isoform X2 [Petromyzon marinus]	10.510	3.39365080349	0.000128841988958	0.00490479849733	yes	up	0.5	0.77	1.14	1.06	8.65	8.51	0.803333333333	6.07333333333
TRINITY_DN32391_c0_g4	probable palmitoyltransferase ZDHHC8 isoform X1 [Oncorhynchus nerka]	15.544	3.95827179644	0.000128944033779	0.00490479849733	yes	up	0.1	0.07	0.07	0.12	0.97	0.99	0.08	0.693333333333
TRINITY_DN403_c1_g1	contactin-associated protein-like 2a isoform X1 [Epinephelus lanceolatus]	0.165	-2.60016423709	0.000128967696281	0.00490479849733	yes	down	3.22	2.61	2.86	0.63	0.09	0.28	2.89666666667	0.333333333333
TRINITY_DN30402_c0_g1	LOW QUALITY PROTEIN: uncharacterized protein LOC111227275 [Seriola dumerili]	0.033	-4.92304069172	0.000129012726103	0.00490479849733	yes	down	5.62	0.76	0.93	0	0	0.14	2.43666666667	0.0466666666667
TRINITY_DN56912_c0_g1		0.018	-5.79143516583	0.000129012801052	0.00490479849733	yes	down	1.04	1.05	0.48	0.03	0	0	0.856666666667	0.01
TRINITY_DN19288_c0_g1	contactin-4 isoform X1 [Epinephelus lanceolatus]	0.136	-2.87477618577	0.000129538366116	0.0049152881021	yes	down	3.47	1.52	1.32	0.44	0.09	0.08	2.10333333333	0.203333333333
TRINITY_DN30472_c0_g4	WSC domain-containing protein 1 [Sparus aurata]	0.114	-3.13851771184	0.000129570547734	0.0049152881021	yes	down	2.29	2	1.82	0.71	0.03	0.14	2.03666666667	0.293333333333
TRINITY_DN18078_c0_g1	PREDICTED: protein sel-1 homolog 1-like [Sinocyclocheilus anshuiensis]	9.286	3.21504805208	0.000129636263464	0.0049152881021	yes	up	0.9	0.73	0.61	0.66	6.01	5.16	0.746666666667	3.94333333333
TRINITY_DN3662_c1_g2	Suppression of tumorigenicity 18 protein [Larimichthys crocea]	0.082	-3.60159101259	0.000129905593516	0.00492110225151	yes	down	1.6	1.54	1.39	0.24	0	0.04	1.51	0.0933333333333
TRINITY_DN26360_c0_g1		17.842	4.15724569381	0.00013009547288	0.00492389895036	yes	up	0.48	1.05	1.03	0.38	11.18	14.53	0.853333333333	8.69666666667
TRINITY_DN15861_c0_g1	UPF0764 protein C16orf89 homolog [Notolabrus celidotus]	0.192	-2.38358014286	0.000130374648936	0.0049300673842	yes	down	2.79	1.99	2.56	0.43	0.21	0.28	2.44666666667	0.306666666667
TRINITY_DN13183_c0_g1		13.477	3.75243609595	0.000130597878453	0.00493411111932	yes	up	0.35	1.57	1.22	0.76	12.19	13.38	1.04666666667	8.77666666667
TRINITY_DN10052_c1_g1	Down syndrome cell adhesion molecule homolog isoform X1 [Epinephelus lanceolatus]	0.120	-3.05469064204	0.00013073503807	0.00493489875023	yes	down	1.46	0.81	1.02	0.22	0.03	0.04	1.09666666667	0.0966666666667
TRINITY_DN51164_c0_g1	wings apart-like protein homolog [Archocentrus centrarchus]	9.606	3.26391766623	0.000131157490834	0.00494644446319	yes	up	0.11	0.17	0.14	0.2	1.05	1.08	0.14	0.776666666667
TRINITY_DN7302_c0_g1	C-Jun-amino-terminal kinase-interacting protein 2 [Larimichthys crocea]	0.208	-2.26542238029	0.000131430553414	0.00495234060413	yes	down	6.46	4.01	3.95	1.26	0.49	0.34	4.80666666667	0.696666666667
TRINITY_DN30611_c0_g2	PREDICTED: adhesion G protein-coupled receptor L1-like isoform X3 [Nothobranchius furzeri]	0.127	-2.97744335628	0.000131617266264	0.0049549754863	yes	down	1.02	1.48	1.53	0.11	0.14	0.08	1.34333333333	0.11
TRINITY_DN10723_c0_g1	glutamate receptor 4 isoform X4 [Larimichthys crocea]	0.115	-3.11597217327	0.000132264799432	0.00497493875028	yes	down	1.22	1.07	0.55	0.18	0.03	0.03	0.946666666667	0.08
TRINITY_DN10825_c0_g1	transforming growth factor-beta-induced protein ig-h3-like isoform X2 [Salmo trutta]	9.711	3.2795834542	0.000133430682411	0.00501434631828	yes	up	19.27	51.39	48.8	36.52	335.4	306.41	39.82	226.11
TRINITY_DN5257_c0_g2	protein 4.1 isoform X2 [Epinephelus lanceolatus]	0.080	-3.63698579951	0.00013366680416	0.00501877448399	yes	down	1.47	0.96	1.13	0.19	0.02	0	1.18666666667	0.07
TRINITY_DN3734_c0_g1	neutral and basic amino acid transport protein rBAT [Amblyraja radiata]	9.652	3.27090116982	0.00013400286427	0.00502694387734	yes	up	5.87	12.28	9.51	7.15	71.83	75.53	9.22	51.5033333333
TRINITY_DN3924_c4_g1		0.191	-2.38776661851	0.000134612130265	0.00504311179019	yes	down	10.16	10.07	12.32	1.76	1.06	1.29	10.85	1.37
TRINITY_DN42001_c1_g1		126.294	6.98064493299	0.000134671576748	0.00504311179019	yes	up	0	0	0	0.06	0.91	1.34	0	0.77
TRINITY_DN56110_c0_g1	PREDICTED: GTP-binding protein 1 isoform X1 [Austrofundulus limnaeus]	12.125	3.59988585007	0.000135113812799	0.00505078648294	yes	up	0.42	0.56	0.47	0.3	4.58	5.19	0.483333333333	3.35666666667
TRINITY_DN10890_c0_g1	cAMP-dependent protein kinase type I-beta regulatory subunit [Fundulus heteroclitus]	0.172	-2.54350836821	0.000135114626111	0.00505078648294	yes	down	12.06	8.4	8.18	2.49	0.59	0.46	9.54666666667	1.18
TRINITY_DN18808_c0_g1		11.422	3.51374339214	0.000135233653357	0.00505078648294	yes	up	48.18	96.57	102.11	43.41	793.43	791.43	82.2866666667	542.756666667
TRINITY_DN13268_c0_g1		0.121	-3.04966488774	0.000135429927497	0.00505366839389	yes	down	2.22	2.64	2.71	0.33	0.08	0.2	2.52333333333	0.203333333333
TRINITY_DN4070_c0_g1	sodium channel subunit beta-1 [Mastacembelus armatus]	0.231	-2.11426281457	0.000136682289348	0.00509591930795	yes	down	9.09	11.75	10.91	2.6	1.06	1.35	10.5833333333	1.67
TRINITY_DN3675_c0_g1	frizzled-8-like [Oncorhynchus nerka]	10.745	3.42559984968	0.000137732372817	0.00512647003606	yes	up	0.67	1.82	1.92	1	10.46	12.38	1.47	7.94666666667
TRINITY_DN20400_c0_g1	PREDICTED: actin-like protein 6B isoform X2 [Sinocyclocheilus rhinocerous]	11.817	3.56279980617	0.00013774337327	0.00512647003606	yes	up	0.7	1.43	0.92	0.68	9.68	10.29	1.01666666667	6.88333333333
TRINITY_DN2303_c0_g1	CD59 glycoprotein-like [Larimichthys crocea]	0.257	-1.96080119825	0.000138029480639	0.00513261595492	yes	down	94.13	66.96	65.89	14.6	9.78	12.89	75.66	12.4233333333
TRINITY_DN4553_c3_g1		0.045	-4.45900701137	0.00013817804039	0.00513364089112	yes	down	1.31	2.78	2.14	0.21	0	0	2.07666666667	0.07
TRINITY_DN8157_c0_g1	poly(U)-specific endoribonuclease-A [Esox lucius]	11.007	3.4603593335	0.000138853111059	0.00515420804551	yes	up	0.53	2.19	0.93	1.35	10.77	11.16	1.21666666667	7.76
TRINITY_DN24154_c0_g2		0.025	-5.31919655974	0.000138977366864	0.00515431094521	yes	down	1.01	1.08	1.43	0.06	0	0	1.17333333333	0.02
TRINITY_DN26722_c0_g2		0.019	-5.73418117175	0.000139386520377	0.00516497055593	yes	down	0.87	0.97	1.08	0	0.04	0	0.973333333333	0.0133333333333
TRINITY_DN8810_c0_g2	phospholipid phosphatase 4 [Anarrhichthys ocellatus]	0.054	-4.20655432991	0.000140551150548	0.00520358133985	yes	down	0.84	0.63	0.93	0.1	0	0	0.8	0.0333333333333
TRINITY_DN10651_c0_g1	toll-like receptor 4 [Astyanax mexicanus]	12.286	3.61895191265	0.000141133875733	0.00522059989502	yes	up	4.06	9.75	16.76	3.7	71.57	69	10.19	48.09
TRINITY_DN19967_c0_g1	beta-hexosaminidase subunit beta-like isoform X2 [Petromyzon marinus]	11.163	3.48061503655	0.000141626551634	0.0052342607428	yes	up	0.83	1.31	2.04	0.99	13.44	12.84	1.39333333333	9.09
TRINITY_DN18614_c0_g1	C-C motif chemokine 20-like [Monopterus albus]	0.107	-3.22043944562	0.000141833422216	0.00523734415822	yes	down	8.23	5.17	5.44	1.01	0.2	0.2	6.28	0.47
TRINITY_DN16249_c1_g3	voltage-dependent P/Q-type calcium channel subunit alpha-1A isoform X17 [Epinephelus lanceolatus]	0.024	-5.37468355736	0.000142565275788	0.00525979088794	yes	down	1.15	0.43	0.55	0.03	0	0	0.71	0.01
TRINITY_DN20224_c0_g2		0.051	-4.28011040275	0.0001433624866	0.0052846078032	yes	down	0.62	0.9	0.81	0.04	0	0.04	0.776666666667	0.0266666666667
TRINITY_DN1488_c0_g1	scavenger receptor class B, member 2b [Ctenopharyngodon idella]	10.193	3.34946632483	0.00014350393332	0.00528522993307	yes	up	1.86	4.55	4.43	2.84	30.4	30.79	3.61333333333	21.3433333333
TRINITY_DN7079_c0_g1	protocadherin-16 isoform X2 [Danio rerio]	9.736	3.28332877804	0.000144391677283	0.00531331316894	yes	up	2.05	2.98	3.4	2.14	21.6	23.53	2.81	15.7566666667
TRINITY_DN13307_c0_g1	PREDICTED: serine palmitoyltransferase 2-like [Cyprinodon variegatus]	9.177	3.19801161526	0.000144727137972	0.00531664029974	yes	up	1.37	1.4	1.73	1.2	11.58	11.05	1.5	7.94333333333
TRINITY_DN13246_c0_g1	glutathione synthetase [Chanos chanos]	13.374	3.74132683728	0.000144836314214	0.00531664029974	yes	up	0.26	0.47	0.39	0.24	4.25	4.26	0.373333333333	2.91666666667
TRINITY_DN32828_c0_g5		0.014	-6.14721101923	0.000144858022686	0.00531664029974	yes	down	0.74	0.81	0.62	0	0	0	0.723333333333	0
TRINITY_DN24907_c0_g2	Microtubule-associated tumor suppressor candidate 2-like protein [Larimichthys crocea]	0.013	-6.22810907412	0.000146462628769	0.00537088713345	yes	down	1.07	1.29	0.4	0	0	0	0.92	0
TRINITY_DN8676_c0_g1	hypothetical protein AMELA_G00075720 [Ameiurus melas]	10.243	3.35663600353	0.000146985475355	0.0053854056549	yes	up	0.95	0.59	0.74	0.91	6.31	6.12	0.76	4.44666666667
TRINITY_DN23068_c0_g1	catenin alpha-2 isoform X2 [Acipenser ruthenus]	10.031	3.32644339145	0.000147115587614	0.00538552213226	yes	up	0.48	1.23	0.4	0.86	5.15	6.08	0.703333333333	4.03
TRINITY_DN16759_c1_g1		117.687	6.87880853414	0.000147524583801	0.00539326927524	yes	up	0	0	0	0.82	3.35	9.83	0	4.66666666667
TRINITY_DN32487_c0_g1	titin [Anabas testudineus]	10.628	3.40974356582	0.000147581446888	0.00539326927524	yes	up	0.2	0.2	0.13	0.24	1.51	1.44	0.176666666667	1.06333333333
TRINITY_DN30385_c0_g1		0.079	-3.66489055894	0.000148345197249	0.00541462160178	yes	down	0.53	0.96	0.82	0.05	0.05	0.02	0.77	0.04
TRINITY_DN12032_c0_g3	calmodulin-binding transcription activator 1 isoform X3 [Epinephelus lanceolatus]	0.122	-3.03276676732	0.000148420970182	0.00541462160178	yes	down	1.06	0.96	0.67	0.16	0.05	0.02	0.896666666667	0.0766666666667
TRINITY_DN27095_c0_g4	PREDICTED: C2 domain-containing protein 5 isoform X11 [Cyprinodon variegatus]	10.364	3.37348212908	0.000149136484823	0.00543605049664	yes	up	0.22	0.63	0.45	0.5	3.63	4.11	0.433333333333	2.74666666667
TRINITY_DN29251_c0_g1	PREDICTED: pre-mRNA-splicing factor ATP-dependent RNA helicase PRP16 isoform X1 [Cyprinodon variegatus]	21.621	4.4343374478	0.000149483081806	0.00544400703421	yes	up	0.08	0.1	0.1	0.12	1.7	1.7	0.0933333333333	1.17333333333
TRINITY_DN5104_c0_g1	splicing factor 3B subunit 2 [Paramormyrops kingsleyae]	9.456	3.24119625732	0.000149672446784	0.00544622862105	yes	up	0.65	1.13	1.1	0.94	7.52	7.43	0.96	5.29666666667
TRINITY_DN16509_c0_g1	PREDICTED: lens epithelium-derived growth factor-like isoform X2 [Sinocyclocheilus grahami]	10.055	3.3298328326	0.000150128360992	0.0054581371895	yes	up	0.95	0.86	0.83	0.88	7.24	7.07	0.88	5.06333333333
TRINITY_DN8371_c0_g2		0.050	-4.32943598427	0.00015106482172	0.00548581690795	yes	down	1.32	2.48	2.29	0.05	0.15	0	2.03	0.0666666666667
TRINITY_DN25625_c0_g1	major facilitator superfamily domain-containing protein 1 isoform X2 [Periophthalmus magnuspinnatus]	11.154	3.47949419016	0.000151148297478	0.00548581690795	yes	up	0.27	0.53	0.61	0.44	4.36	4.34	0.47	3.04666666667
TRINITY_DN22418_c0_g1	fatty acyl-CoA hydrolase precursor, medium chain-like isoform X1 [Acipenser ruthenus]	9.088	3.18400799785	0.00015136273321	0.00548890431166	yes	up	5.67	11.36	10.38	7.78	64.73	72.3	9.13666666667	48.27
TRINITY_DN30121_c0_g3		9.818	3.29540212386	0.00015177827638	0.00549663021804	yes	up	0.5	1.4	0.88	0.87	7.84	7.37	0.926666666667	5.36
TRINITY_DN20227_c0_g2		0.084	-3.5657710049	0.000151834887705	0.00549663021804	yes	down	1.06	1.02	0.72	0.03	0.02	0.09	0.933333333333	0.0466666666667
TRINITY_DN10614_c0_g1	brain-specific homeobox/POU domain protein 3 [Larimichthys crocea]	0.069	-3.84782400065	0.000151986444893	0.0054974261585	yes	down	0.99	0.99	0.88	0.12	0.02	0	0.953333333333	0.0466666666667
TRINITY_DN40442_c0_g3	PREDICTED: SHC-transforming protein 2 [Austrofundulus limnaeus]	33.085	5.04808432205	0.000152590111604	0.00550786755006	yes	up	0.04	0.1	0	0.32	0.67	1.44	0.0466666666667	0.81
TRINITY_DN32538_c0_g1	ephrin type-A receptor 3-like [Seriola dumerili]	0.165	-2.60368030159	0.000152601596502	0.00550786755006	yes	down	2.28	1.37	1.15	0.37	0.1	0.08	1.6	0.183333333333
TRINITY_DN4298_c0_g1	PREDICTED: solute carrier family 12 member 2 [Latimeria chalumnae]	9.965	3.31684929836	0.000152664566769	0.00550786755006	yes	up	2.51	3.87	4.03	2.1	25.75	27.43	3.47	18.4266666667
TRINITY_DN13804_c0_g1	Hippocalcin-like protein 1 [Takifugu flavidus]	0.079	-3.65885688262	0.000153920762657	0.00554847078846	yes	down	9.29	4.67	5.79	1.07	0	0.12	6.58333333333	0.396666666667
TRINITY_DN3422_c0_g1	PREDICTED: protein fem-1 homolog A-like [Lepisosteus oculatus]	9.711	3.27964301658	0.000154197299328	0.00555372072655	yes	up	0.5	0.59	0.59	0.42	4.62	4.36	0.56	3.13333333333
TRINITY_DN20301_c0_g1		0.110	-3.17899331714	0.000154394360072	0.00555610170409	yes	down	0.84	0.9	1.03	0.06	0.03	0.11	0.923333333333	0.0666666666667
TRINITY_DN16261_c0_g1	MLX-interacting protein isoform X1 [Danio rerio]	10.578	3.4029996656	0.000154569655724	0.00555769606191	yes	up	0.31	0.17	0.25	0.23	1.85	2.32	0.243333333333	1.46666666667
TRINITY_DN1396_c0_g1	thrombospondin-4-B-like [Fundulus heteroclitus]	9.370	3.2280229335	0.000155608208102	0.00559030063791	yes	up	1.91	2.23	2.73	1.71	17.38	18.03	2.29	12.3733333333
TRINITY_DN12127_c0_g2	1-phosphatidylinositol 4,5-bisphosphate phosphodiesterase eta-2 isoform X7 [Etheostoma spectabile]	0.124	-3.01056302055	0.000155991883734	0.00559934318364	yes	down	2.01	1.23	1.81	0.32	0.09	0.02	1.68333333333	0.143333333333
TRINITY_DN4042_c0_g5		11.269	3.49427022196	0.000156260067137	0.00560422834192	yes	up	0.35	0.56	0.8	0.55	4.67	6.06	0.57	3.76
TRINITY_DN38898_c0_g1		25.648	4.68079897606	0.000156574004672	0.00561074482284	yes	up	0.1	0.06	0.05	0.32	1.55	1.28	0.07	1.05
TRINITY_DN4639_c0_g1		10.375	3.37509479658	0.000156783869537	0.00561311606914	yes	up	19.39	65.15	62	43.6	422.92	427.98	48.8466666667	298.166666667
TRINITY_DN9523_c0_g2	ankyrin-3-like isoform X30 [Epinephelus lanceolatus]	0.071	-3.808955982	0.000156968674199	0.00561311606914	yes	down	1.94	1.29	1.26	0.14	0.04	0.05	1.49666666667	0.0766666666667
TRINITY_DN5365_c0_g1		9.911	3.3090469043	0.000157037069248	0.00561311606914	yes	up	1.44	3.22	3.43	2.22	21.55	23.08	2.69666666667	15.6166666667
TRINITY_DN26322_c0_g2	calcium/calmodulin-dependent protein kinase type II subunit beta isoform X1 [Larimichthys crocea]	0.068	-3.87044410883	0.000158258662684	0.00565121708935	yes	down	4.56	1.19	1.94	0.23	0	0.18	2.56333333333	0.136666666667
TRINITY_DN31324_c0_g1		0.107	-3.23026902518	0.000158369405092	0.00565121708935	yes	down	0.95	1.19	1.09	0.12	0.07	0.04	1.07666666667	0.0766666666667
TRINITY_DN4334_c0_g1	PREDICTED: U2 snRNP-associated SURP motif-containing protein isoform X1 [Latimeria chalumnae]	9.336	3.2228597738	0.000158586719525	0.00565421624874	yes	up	0.62	1.52	1.12	1.07	7.69	8.99	1.08666666667	5.91666666667
TRINITY_DN17013_c0_g1		9.873	3.3035374412	0.000159160050416	0.00566790622159	yes	up	2.25	2.63	2.52	2.35	17.5	21.86	2.46666666667	13.9033333333
TRINITY_DN10169_c0_g1	hypothetical protein PFLUV_G00150560 [Perca fluviatilis]	0.059	-4.07240919561	0.000159444380173	0.00566790622159	yes	down	2.78	2.03	1.56	0.29	0	0	2.12333333333	0.0966666666667
TRINITY_DN9962_c0_g1	sia-alpha-2,3-Gal-beta-1,4-GlcNAc-R:alpha 2,8-sialyltransferase [Larimichthys crocea]	0.168	-2.57552881986	0.000159455198485	0.00566790622159	yes	down	1.75	1.24	1.11	0.32	0.06	0.1	1.36666666667	0.16
TRINITY_DN19111_c0_g1	Mitogen-activated protein kinase kinase kinase 12 [Dicentrarchus labrax]	0.086	-3.53421238222	0.000159505044513	0.00566790622159	yes	down	2.51	2.3	2.02	0.38	0	0.07	2.27666666667	0.15
TRINITY_DN9032_c0_g1		11.506	3.5243094936	0.00015983005823	0.00567470268669	yes	up	0.75	2.14	1.64	1.11	14.36	14.69	1.51	10.0533333333
TRINITY_DN37774_c0_g1	protein polybromo-1-like isoform X3 [Oreochromis aureus]	9.699	3.27788979298	0.000160097975294	0.00567599084452	yes	up	0.27	0.32	0.27	0.24	2.26	2.3	0.286666666667	1.6
TRINITY_DN18080_c0_g1	glucose-6-phosphate exchanger SLC37A4 [Electrophorus electricus]	9.933	3.31230130079	0.00016013389839	0.00567599084452	yes	up	0.73	0.46	0.61	0.61	5.46	4.27	0.6	3.44666666667
TRINITY_DN23755_c0_g1		84.203	6.39579922344	0.000160444231367	0.00568224361306	yes	up	0	0.22	0	0.37	4.71	6.39	0.0733333333333	3.82333333333
TRINITY_DN3568_c0_g1	acidic mammalian chitinase-like [Erpetoichthys calabaricus]	10.780	3.43023592446	0.000160584249084	0.0056824591494	yes	up	35.49	58.6	53.38	23.35	434.45	453.93	49.1566666667	303.91
TRINITY_DN7240_c0_g1	sulfide:quinone oxidoreductase, mitochondrial-like [Chanos chanos]	8.942	3.16067162655	0.000160843797488	0.00568437617686	yes	up	0.87	1.04	0.64	0.94	5.63	6.52	0.85	4.36333333333
TRINITY_DN25915_c0_g1		10.395	3.37784875571	0.00016090637759	0.00568437617686	yes	up	0.31	0.31	0.53	0.54	2.98	2.06	0.383333333333	1.86
TRINITY_DN4851_c1_g2	PREDICTED: ER membrane protein complex subunit 1 [Latimeria chalumnae]	10.857	3.44050441878	0.000161423596485	0.00569790378673	yes	up	0.34	0.94	0.66	0.46	6.15	5.6	0.646666666667	4.07
TRINITY_DN14279_c0_g1		10.472	3.38847649776	0.000161691193975	0.00570260513547	yes	up	8.48	14.99	16.39	7.75	110.03	123.32	13.2866666667	80.3666666667
TRINITY_DN17103_c1_g2	paired box protein Pax-7 isoform X1 [Acanthochromis polyacanthus]	0.203	-2.29786723275	0.000162429018048	0.00572386908449	yes	down	2.23	2.12	1.75	0.46	0.2	0.18	2.03333333333	0.28
TRINITY_DN5673_c0_g1	PREDICTED: syntabulin isoform X2 [Lates calcarifer]	0.117	-3.08930439671	0.000162602139213	0.00572521457472	yes	down	5.58	3.5	3.82	0.79	0.17	0.11	4.3	0.356666666667
TRINITY_DN6823_c0_g3	Connector enhancer of kinase suppressor of ras 2 [Larimichthys crocea]	0.187	-2.41806874683	0.000162837775325	0.00572527775118	yes	down	17.33	1.07	1.03	0.23	0.09	0.12	6.47666666667	0.146666666667
TRINITY_DN32105_c0_g1	STE20-like serine/threonine-protein kinase isoform X2 [Astyanax mexicanus]	22.406	4.48580947268	0.000162945749102	0.00572527775118	yes	up	0.03	0.04	0.12	0.17	1.05	1.4	0.0633333333333	0.873333333333
TRINITY_DN2294_c0_g1	lethal(2) giant larvae protein homolog 1-like [Acipenser ruthenus]	9.511	3.2496386152	0.000163114125707	0.00572527775118	yes	up	0.75	0.83	0.91	0.59	6.62	6.44	0.83	4.55
TRINITY_DN23765_c2_g1	PREDICTED: flexible cuticle protein 12-like [Cyprinus carpio]	9.746	3.2848511519	0.000163256383545	0.00572527775118	yes	up	131.91	239.86	238.62	141.49	1629.22	1639.66	203.463333333	1136.79
TRINITY_DN14988_c0_g1	myelin transcription factor 1-like isoform X3 [Sparus aurata]	0.125	-2.99733306052	0.00016327863861	0.00572527775118	yes	down	3.43	1.71	2.04	0.38	0.09	0.07	2.39333333333	0.18
TRINITY_DN3876_c1_g2	seizure 6-like protein isoform X1 [Larimichthys crocea]	0.122	-3.03531176272	0.000163740537659	0.00573517964416	yes	down	1.77	0.88	1.57	0.28	0.04	0.05	1.40666666667	0.123333333333
TRINITY_DN7934_c0_g1	E3 ubiquitin-protein ligase rnf152-B [Anabas testudineus]	0.121	-3.0450957852	0.000163831378541	0.00573517964416	yes	down	1.91	1.28	1.35	0.2	0.15	0.02	1.51333333333	0.123333333333
TRINITY_DN16768_c2_g1	succinate dehydrogenase [ubiquinone] flavoprotein subunit, mitochondrial [Myripristis murdjan]	10.710	3.42089453179	0.000164522287554	0.00575026173146	yes	up	5.1	10.19	8.94	4.36	69.83	75.37	8.07666666667	49.8533333333
TRINITY_DN19101_c0_g2	probable D-lactate dehydrogenase, mitochondrial [Cottoperca gobio]	10.638	3.41110408421	0.000164533273829	0.00575026173146	yes	up	0.51	0.84	0.98	0.63	7.31	6.49	0.776666666667	4.81
TRINITY_DN29066_c0_g1	signal peptide peptidase-like 2B isoform X1 [Gouania willdenowi]	10.194	3.34961837642	0.000164929149603	0.00575809574279	yes	up	0.15	0.31	0.22	0.54	2.2	1.35	0.226666666667	1.36333333333
TRINITY_DN15661_c0_g2	hypothetical protein EXN66_Car002514 [Channa argus]	0.060	-4.0498700639	0.000165028858849	0.00575809574279	yes	down	0.98	0.69	0.65	0.1	0	0	0.773333333333	0.0333333333333
TRINITY_DN47433_c0_g2		0.014	-6.12421219767	0.00016634123664	0.00579911749234	yes	down	0.71	0.68	0.43	0	0	0	0.606666666667	0
TRINITY_DN7213_c0_g3	A-kinase anchor protein 1, mitochondrial [Mastacembelus armatus]	8.198	3.03530577737	0.000166646705046	0.00580085555831	yes	up	0.36	0.38	0.36	0.64	2.23	2.46	0.366666666667	1.77666666667
TRINITY_DN5372_c0_g2	ATP-sensitive inward rectifier potassium channel 12 [Betta splendens]	13.374	3.74136530245	0.000166664535815	0.00580085555831	yes	up	0.74	0.46	0.46	0.33	5.58	6.52	0.553333333333	4.14333333333
TRINITY_DN1677_c0_g1	acidic mammalian chitinase [Fundulus heteroclitus]	11.904	3.57336705856	0.000167205640247	0.0058111006686	yes	up	0.45	0.9	0.79	0.32	6.85	7.49	0.713333333333	4.88666666667
TRINITY_DN10098_c0_g1	purine nucleoside phosphorylase 5a [Epinephelus lanceolatus]	9.295	3.21648071362	0.00016727577412	0.0058111006686	yes	up	3.03	6.2	6.13	4.37	38.39	40.39	5.12	27.7166666667
TRINITY_DN21050_c0_g2	E3 ubiquitin-protein ligase listerin isoform X2 [Paramormyrops kingsleyae]	9.734	3.28301825518	0.000167369779792	0.0058111006686	yes	up	0.18	0.19	0.17	0.17	1.39	1.4	0.18	0.986666666667
TRINITY_DN18029_c0_g1	calcium-responsive transactivator isoform X3 [Seriola lalandi dorsalis]	0.014	-6.16542659423	0.000168095751302	0.00583153437141	yes	down	1.25	0.63	1.03	0	0	0	0.97	0
TRINITY_DN6506_c0_g3	endoplasmic reticulum membrane sensor NFE2L1 isoform X1 [Mastacembelus armatus]	13.992	3.80654085706	0.000168289013257	0.00583346916214	yes	up	0.18	0.17	0.16	0.37	1.96	1.76	0.17	1.36333333333
TRINITY_DN20336_c1_g1	PREDICTED: leucine-rich repeat transmembrane protein FLRT2-like [Poecilia reticulata]	9.003	3.17034207298	0.000168451872311	0.00583434778647	yes	up	0.22	0.21	0.25	0.27	1.75	1.48	0.226666666667	1.16666666667
TRINITY_DN20735_c0_g1		9.359	3.2263876648	0.000169035836415	0.00584505861897	yes	up	11.51	29.5	23.83	17.85	166.15	169.25	21.6133333333	117.75
TRINITY_DN7825_c0_g1	V-type proton ATPase subunit S1 [Epinephelus lanceolatus]	0.214	-2.22756596706	0.000169036648569	0.00584505861897	yes	down	17.76	15.45	15.11	4.66	1.5	1.16	16.1066666667	2.44
TRINITY_DN5972_c0_g1	uncharacterized protein LOC116943463 [Petromyzon marinus]	9.900	3.30749685299	0.000169636307303	0.0058610173015	yes	up	15.03	25.9	27.88	14.56	184.81	194.4	22.9366666667	131.256666667
TRINITY_DN21424_c0_g1	Ganglioside-induced differentiation-associated protein 1 [Collichthys lucidus]	0.112	-3.16243320394	0.000170230811535	0.0058767720682	yes	down	1.36	1.11	0.96	0.14	0.07	0.04	1.14333333333	0.0833333333333
TRINITY_DN10665_c0_g1	PREDICTED: DNA mismatch repair protein Msh2 [Lepisosteus oculatus]	9.837	3.29826499871	0.000171032490776	0.00589723122125	yes	up	1.01	1.36	1.02	0.74	9.03	9.25	1.13	6.34
TRINITY_DN25932_c0_g1	RUN domain-containing protein 3A Rap2-interacting protein [Larimichthys crocea]	0.145	-2.78702842799	0.000171101433802	0.00589723122125	yes	down	3.81	1.82	2.06	0.27	0.1	0.34	2.56333333333	0.236666666667
TRINITY_DN6816_c0_g1		9.783	3.29030450003	0.000171292281954	0.00589901699572	yes	up	10.64	25.15	25.79	16.06	169	165.58	20.5266666667	116.88
TRINITY_DN22694_c0_g1	cation-transporting ATPase 13A2-like isoform X1 [Scleropages formosus]	13.609	3.76645691054	0.000171520378883	0.00590208161819	yes	up	0.09	0.11	0.16	0.28	1.18	1.45	0.12	0.97
TRINITY_DN45430_c0_g1	LOW QUALITY PROTEIN: GON-4-like protein [Erpetoichthys calabaricus]	9.899	3.30725277701	0.000171831529664	0.00590799687244	yes	up	0.22	0.29	0.35	0.24	2.26	2.43	0.286666666667	1.64333333333
TRINITY_DN16214_c0_g1	PREDICTED: signal recognition particle subunit SRP68 isoform X2 [Lepisosteus oculatus]	8.764	3.1315455901	0.000172644952828	0.00593115794219	yes	up	1.24	2	2.15	1.72	11.9	13.89	1.79666666667	9.17
TRINITY_DN78539_c0_g1	plakophilin-4 isoform X3 [Larimichthys crocea]	0.061	-4.02945001642	0.000172927746251	0.00593606668118	yes	down	2.55	1.68	1.5	0.26	0	0	1.91	0.0866666666667
TRINITY_DN26020_c0_g1	lon protease mitochondrial [Labeo rohita]	11.308	3.49932704075	0.000173365921827	0.00594629695335	yes	up	0.35	0.72	0.41	0.32	4.72	4.54	0.493333333333	3.19333333333
TRINITY_DN13761_c0_g2	beta-glucuronidase [Rhincodon typus]	9.172	3.19715982637	0.000174598274498	0.00598372826366	yes	up	0.45	1.05	0.77	0.92	5.3	6.05	0.756666666667	4.09
TRINITY_DN68305_c0_g1	rhombotin-1 [Labeo rohita]	0.123	-3.02294172582	0.000174779237633	0.00598509563705	yes	down	5.23	5.04	3.97	1.04	0.15	0.11	4.74666666667	0.433333333333
TRINITY_DN4821_c0_g1	cytochrome P450 3A30-like [Amphiprion ocellaris]	9.530	3.25250536328	0.000175062022471	0.00598994474953	yes	up	4.34	9.5	9.46	5.97	60.19	63.16	7.76666666667	43.1066666667
TRINITY_DN22419_c0_g1	N-acetylmuramoyl-L-alanine amidase-like [Sander lucioperca]	9.921	3.31051621307	0.000175485765002	0.00599935491993	yes	up	3.65	4.92	5.35	2.66	37.21	39.5	4.64	26.4566666667
TRINITY_DN9166_c0_g1		13.942	3.80135769508	0.000175691558634	0.00599935491993	yes	up	1.62	3.21	2.34	1.02	27.9	27.67	2.39	18.8633333333
TRINITY_DN9212_c1_g3	PREDICTED: adhesion G protein-coupled receptor L1-like isoform X2 [Lates calcarifer]	0.014	-6.10922085278	0.000175761246476	0.00599935491993	yes	down	1.3	0.84	0.83	0	0	0	0.99	0
TRINITY_DN6528_c0_g1	T-cell immunomodulatory protein [Fundulus heteroclitus]	9.820	3.29567971331	0.000175922193372	0.00600002155981	yes	up	0.51	1.06	1.07	0.82	7.07	7.26	0.88	5.05
TRINITY_DN10670_c1_g2	Glutamate receptor 3 [Channa argus]	0.014	-6.15813075358	0.000176266738129	0.00600591978201	yes	down	1.3	0.77	0.45	0	0	0	0.84	0
TRINITY_DN20848_c0_g1	calcium-binding protein 2-like isoform X2 [Seriola dumerili]	0.048	-4.37035161426	0.000176378241925	0.00600591978201	yes	down	2.34	4.7	3.8	0.19	0	0	3.61333333333	0.0633333333333
TRINITY_DN28327_c0_g2	transcriptional repressor scratch 2 [Larimichthys crocea]	0.015	-6.10491894472	0.000177746149379	0.00604764524929	yes	down	0.97	0.65	0.82	0	0	0	0.813333333333	0
TRINITY_DN30433_c0_g6		14.636	3.87140589713	0.000178953214582	0.00608383572779	yes	up	0.1	0.09	0.38	0.29	2.44	2.33	0.19	1.68666666667
TRINITY_DN4890_c0_g3	coiled-coil domain-containing protein 136-like isoform X2 [Epinephelus lanceolatus]	0.058	-4.09792576889	0.000179378838731	0.00609342303418	yes	down	1.96	0.84	0.88	0.16	0	0	1.22666666667	0.0533333333333
TRINITY_DN65357_c0_g1	protocadherin alpha-C2-like [Sander lucioperca]	0.013	-6.21896083057	0.000179803799386	0.00610297248028	yes	down	1.78	0.44	0.66	0	0	0	0.96	0
TRINITY_DN11320_c0_g2	PREDICTED: KH domain-containing, RNA-binding, signal transduction-associated protein 3 [Stegastes partitus]	0.148	-2.75725201072	0.000180538403968	0.00612237768206	yes	down	2.89	1.64	2.2	0.36	0.16	0.15	2.24333333333	0.223333333333
TRINITY_DN18025_c0_g1		9.437	3.23832627543	0.000180664109973	0.00612237768206	yes	up	0.35	1.02	0.64	0.76	5.25	4.8	0.67	3.60333333333
TRINITY_DN1320_c0_g1	formin-binding protein 1-like isoform X1 [Sparus aurata]	0.103	-3.28051237663	0.00018164774668	0.00615079856036	yes	down	4.29	3	3.68	0.46	0.29	0	3.65666666667	0.25
TRINITY_DN18072_c0_g1	cell adhesion molecule 2 isoform X1 [Sparus aurata]	0.101	-3.30644803985	0.000181931964511	0.0061525306634	yes	down	2.03	1.49	1.75	0.23	0	0.14	1.75666666667	0.123333333333
TRINITY_DN79652_c0_g1	Stonustoxin subunit alpha [Larimichthys crocea]	0.046	-4.43909361767	0.000181988921999	0.0061525306634	yes	down	1.9	4.24	4.21	0.35	0	0	3.45	0.116666666667
TRINITY_DN10004_c0_g1	group XV phospholipase A2-like [Monopterus albus]	10.455	3.38612224984	0.000182581430657	0.00616764724516	yes	up	0.37	0.69	1.06	0.7	6	6.23	0.706666666667	4.31
TRINITY_DN11106_c0_g1	hypothetical protein AMELA_G00176820 [Ameiurus melas]	8.709	3.12255061185	0.000182925750423	0.00617436256081	yes	up	0.24	0.84	0.48	0.96	3.27	5.04	0.52	3.09
TRINITY_DN12554_c1_g1	hypothetical protein CCH79_00012017 [Gambusia affinis]	0.015	-6.0921731861	0.000183939819189	0.00620365552349	yes	down	1.08	0.84	0.99	0	0	0	0.97	0
TRINITY_DN10465_c0_g1		10.475	3.38882261451	0.000185183140747	0.00624062771693	yes	up	0.84	2.86	2.11	1.62	16.86	17	1.93666666667	11.8266666667
TRINITY_DN24295_c0_g2	hypothetical protein G5714_001652 [Onychostoma macrolepis]	9.187	3.19966201856	0.000187376719441	0.00630953924796	yes	up	14.54	23.79	23.23	13.94	155.65	157.13	20.52	108.906666667
TRINITY_DN19976_c0_g1	t-SNARE domain-containing protein 1 isoform X1 [Cottoperca gobio]	0.081	-3.63327162524	0.000187578808542	0.0063110363941	yes	down	2.26	2.05	1.86	0.26	0	0.08	2.05666666667	0.113333333333
TRINITY_DN40791_c0_g1	LOW QUALITY PROTEIN: protein jagged-1 [Archocentrus centrarchus]	11.124	3.47564284511	0.000187718674681	0.0063110363941	yes	up	0.11	0.14	0.15	0.21	1.01	1.41	0.133333333333	0.876666666667
TRINITY_DN3196_c4_g1	sodium/calcium exchanger 2 [Larimichthys crocea]	0.067	-3.89018827733	0.000187988863473	0.00631511599321	yes	down	2.38	1.21	1.13	0.24	0.01	0	1.57333333333	0.0833333333333
TRINITY_DN39754_c0_g2		55.205	5.78672848012	0.000188427156106	0.00632483178739	yes	up	0	0	0.09	0.21	1.91	1.07	0.03	1.06333333333
TRINITY_DN1084_c0_g7	Tubulin beta-4B chain Tubulin beta-2 chain Tubulin beta-2C chain [Larimichthys crocea]	0.163	-2.6194202239	0.000188907702831	0.00633594941955	yes	down	88.64	52.72	55.45	17.74	3.53	2.38	65.6033333333	7.88333333333
TRINITY_DN6612_c0_g2		10.707	3.42050843933	0.000189652777181	0.00635591471584	yes	up	0.65	1.2	1.07	0.72	8.19	9.12	0.973333333333	6.01
TRINITY_DN5787_c0_g1	docking protein 6 isoform X1 [Larimichthys crocea]	0.153	-2.70845230638	0.000190297523586	0.00636747663476	yes	down	2.32	1.65	1.43	0.39	0.09	0.1	1.8	0.193333333333
TRINITY_DN34588_c0_g1	PREDICTED: geranylgeranyl transferase type-2 subunit alpha [Latimeria chalumnae]	13.423	3.74659977814	0.000190297925259	0.00636747663476	yes	up	0.31	0.17	0.3	0.21	2.44	3.3	0.26	1.98333333333
TRINITY_DN6814_c0_g1	PREDICTED: V-type proton ATPase 116 kDa subunit a isoform 1 [Latimeria chalumnae]	9.744	3.28455664119	0.000191085324573	0.00638607198506	yes	up	1.47	3.12	2.03	1.48	16.98	18.73	2.20666666667	12.3966666667
TRINITY_DN25684_c0_g2	transmembrane protein 132D-like [Seriola dumerili]	0.068	-3.88817224308	0.000191256056052	0.00638607198506	yes	down	0.42	0.94	0.86	0.1	0.01	0	0.74	0.0366666666667
TRINITY_DN4991_c1_g1	Synaptogyrin-3 [Larimichthys crocea]	0.126	-2.98805523091	0.000191465671576	0.00638607198506	yes	down	9.23	4.24	3.91	1.3	0.16	0.16	5.79333333333	0.54
TRINITY_DN618_c4_g1	beta-arrestin-1 [Sparus aurata]	0.100	-3.32369418295	0.000191537692175	0.00638607198506	yes	down	2.76	2.26	2.01	0.44	0.03	0.06	2.34333333333	0.176666666667
TRINITY_DN11015_c0_g1	inositol monophosphatase 3 [Sparus aurata]	12.031	3.58871631925	0.000191606242033	0.00638607198506	yes	up	0.5	1.02	0.87	0.53	7.02	9	0.796666666667	5.51666666667
TRINITY_DN11650_c1_g1		10.221	3.35345434064	0.000191950351775	0.00639251925047	yes	up	0.17	0.19	0.25	0.16	1.59	1.79	0.203333333333	1.18
TRINITY_DN5057_c0_g1		8.937	3.15982156801	0.000192128010983	0.00639341745098	yes	up	0.68	0.92	0.91	0.59	5.96	6.38	0.836666666667	4.31
TRINITY_DN7978_c0_g1	E3 ubiquitin-protein ligase rnf8 isoform X2 [Pangasianodon hypophthalmus]	11.576	3.53303782969	0.000192384760958	0.00639694407362	yes	up	0.19	0.52	0.38	0.61	2.27	2.7	0.363333333333	1.86
TRINITY_DN2501_c0_g2	LOW QUALITY PROTEIN: zinc finger protein neuro-d4-like [Sparus aurata]	0.020	-5.6540555715	0.00019266688651	0.00639925813146	yes	down	1.76	1.04	1.36	0.05	0	0	1.38666666667	0.0166666666667
TRINITY_DN51207_c0_g1	SLAIN motif-containing protein 1 isoform X1 [Seriola lalandi dorsalis]	0.057	-4.1296894345	0.000192756007637	0.00639925813146	yes	down	1.45	1.12	0.91	0.14	0	0	1.16	0.0466666666667
TRINITY_DN5551_c0_g1	PHD finger protein 24 isoform X1 [Larimichthys crocea]	0.220	-2.18536027736	0.000193267249513	0.00641121412222	yes	down	12.35	11.44	11	3.32	1.16	0.91	11.5966666667	1.79666666667
TRINITY_DN13519_c0_g1		9.112	3.18771722733	0.000194441479948	0.00644512743064	yes	up	0.86	1.66	1.4	1.35	9.23	9.16	1.30666666667	6.58
TRINITY_DN7325_c0_g2	proteinase-activated receptor 1 [Larimichthys crocea]	0.186	-2.42608922425	0.000194818231283	0.00645257448626	yes	down	12.5	8.89	8.41	2.92	0.5	0.8	9.93333333333	1.40666666667
TRINITY_DN2233_c0_g1	PREDICTED: neuroglobin-like [Poecilia reticulata]	10.307	3.36549831512	0.000195056532517	0.00645542789519	yes	up	27.41	39.71	40.22	16.87	305.02	311.87	35.78	211.253333333
TRINITY_DN19681_c1_g1		21.559	4.43023734207	0.0001960920367	0.00648463985433	yes	up	0.05	0.18	0.08	0.2	2.02	1.55	0.103333333333	1.25666666667
TRINITY_DN78248_c0_g1	carboxypeptidase A1-like [Xiphophorus couchianus]	9.870	3.30298693688	0.000198024758026	0.00654345360867	yes	up	11.62	18.52	19.22	9.29	138.02	133.32	16.4533333333	93.5433333333
TRINITY_DN24914_c0_g4	cannabinoid receptor type 1B-like [Sander lucioperca]	0.045	-4.48953702643	0.000198825011947	0.00656478412988	yes	down	1.48	1.07	1.25	0.03	0.08	0	1.26666666667	0.0366666666667
TRINITY_DN49523_c0_g1	beta-galactosidase-1-like protein 2 isoform X3 [Petromyzon marinus]	9.764	3.28748166257	0.000199838710932	0.00659312350498	yes	up	7.48	12.89	12.73	6.47	85.79	94.28	11.0333333333	62.18
TRINITY_DN11924_c0_g1	unconventional myosin-Ic isoform X1 [Petromyzon marinus]	10.469	3.38802382662	0.000200368159305	0.00660545474979	yes	up	2.27	3	3.87	1.5	25.19	28.44	3.04666666667	18.3766666667
TRINITY_DN26718_c0_g1	galactosylgalactosylxylosylprotein 3-beta-glucuronosyltransferase 2-like [Parambassis ranga]	0.244	-2.03469316126	0.000200666592782	0.00660872655569	yes	down	2.59	2.67	2.92	0.55	0.41	0.35	2.72666666667	0.436666666667
TRINITY_DN13354_c1_g5		7.799	2.96331973332	0.000200897304123	0.00660872655569	yes	up	0.43	0.2	0.17	0.87	1.25	1.62	0.266666666667	1.24666666667
TRINITY_DN1954_c1_g1	LOW QUALITY PROTEIN: shootin-1-like [Larimichthys crocea]	0.119	-3.07309939663	0.00020093469541	0.00660872655569	yes	down	1.91	1.32	1.07	0.28	0.05	0.03	1.43333333333	0.12
TRINITY_DN571_c0_g3	C-terminal-binding protein 1 isoform X2 [Scleropages formosus]	9.813	3.29463444364	0.000202550922085	0.0066567238747	yes	up	2.23	3.35	3.54	1.82	24.64	25.11	3.04	17.19
TRINITY_DN2974_c0_g1	myeloid differentiation primary response protein MyD88 [Scleropages formosus]	9.015	3.17238096754	0.000203023700962	0.00666709720154	yes	up	0.72	1.34	0.98	1.11	7.33	7.45	1.01333333333	5.29666666667
TRINITY_DN74996_c0_g1	voltage-dependent calcium channel gamma-1 subunit-like [Sparus aurata]	0.015	-6.08640790839	0.000203408966821	0.00667008340933	yes	down	1.39	0.84	0.71	0	0	0	0.98	0
TRINITY_DN21361_c0_g1	RecName: Full=Elongator complex protein 2;	12.938	3.69356748019	0.000203429054673	0.00667008340933	yes	up	0.12	0.15	0.31	0.19	2.11	2.06	0.193333333333	1.45333333333
TRINITY_DN13476_c0_g2	sodium/hydrogen exchanger 3 [Amblyraja radiata]	8.945	3.1611279134	0.000204371703654	0.00669145531523	yes	up	0.27	0.24	0.34	0.28	2.11	2.05	0.283333333333	1.48
TRINITY_DN18544_c0_g2		0.101	-3.30263136507	0.000204516146025	0.00669145531523	yes	down	2.31	1.61	1.75	0.3	0.07	0.03	1.89	0.133333333333
TRINITY_DN7894_c2_g1	PREDICTED: transmembrane protein 198-B-like [Stegastes partitus]	0.063	-3.97982585367	0.000204554010178	0.00669145531523	yes	down	1.26	1.22	1.31	0.19	0	0	1.26333333333	0.0633333333333
TRINITY_DN47055_c0_g1		22.217	4.47360046999	0.000205419347637	0.00671458557898	yes	up	0.2	0	0	0.6	0.91	1.12	0.0666666666667	0.876666666667
TRINITY_DN33782_c0_g1		0.015	-6.07928445879	0.000205756730539	0.00672043615343	yes	down	0.73	1	0.61	0	0	0	0.78	0
TRINITY_DN14127_c1_g2	homeobox protein OTX1 isoform X2 [Mastacembelus armatus]	0.014	-6.13540605884	0.000206223735456	0.00672965258337	yes	down	0.52	0.85	1.23	0	0	0	0.866666666667	0
TRINITY_DN785_c4_g1	hypothetical protein F2P81_017443 [Scophthalmus maximus]	0.019	-5.74202938513	0.000206428608326	0.00672965258337	yes	down	0.94	2.74	2.35	0.07	0	0	2.01	0.0233333333333
TRINITY_DN9699_c0_g4	interleukin-1 receptor accessory protein-like 1-A isoform X1 [Notolabrus celidotus]	0.027	-5.20660493301	0.000206514746478	0.00672965258337	yes	down	0.8	0.62	0.82	0.04	0	0	0.746666666667	0.0133333333333
TRINITY_DN7554_c0_g1	protocadherin-10-like isoform X2 [Parambassis ranga]	0.127	-2.9742965256	0.00020703051039	0.00673746992568	yes	down	2.49	1.52	1.41	0.37	0.02	0.1	1.80666666667	0.163333333333
TRINITY_DN26409_c0_g1	Golgi reassembly-stacking protein 2 [Electrophorus electricus]	12.848	3.68346581832	0.000207072234918	0.00673746992568	yes	up	0.18	0.38	0.3	0.22	2.52	3.64	0.286666666667	2.12666666667
TRINITY_DN13276_c0_g2	follistatin-related protein 5 isoform X2 [Larimichthys crocea]	0.090	-3.46819906297	0.000208065269712	0.00676459253897	yes	down	14.49	7.53	5.79	5.52	0.13	2.17	9.27	2.60666666667
TRINITY_DN39066_c0_g1	UNC93-like protein MFSD11 [Maylandia zebra]	9.829	3.29703420302	0.000208390839952	0.0067699897071	yes	up	1.14	2.18	2.46	1.26	16.1	15.65	1.92666666667	11.0033333333
TRINITY_DN7659_c0_g1	PREDICTED: integral membrane protein 2A [Pygocentrus nattereri]	9.047	3.17750447365	0.000209094676567	0.00678252889077	yes	up	3.89	6.23	5.29	3.68	39.01	37.54	5.13666666667	26.7433333333
TRINITY_DN1624_c1_g2		6.043	2.59530938693	0.000209096535051	0.00678252889077	yes	up	1	3.13	2.9	10.52	7.33	10.58	2.34333333333	9.47666666667
TRINITY_DN78543_c0_g1	hypothetical protein E3U43_001448 [Larimichthys crocea]	0.158	-2.66175277715	0.000209458813666	0.00678908979849	yes	down	9.43	11.37	13.51	1.33	1.68	0.55	11.4366666667	1.18666666667
TRINITY_DN2571_c0_g1		10.264	3.35948222461	0.000210375295129	0.00681359009292	yes	up	4.73	6.62	7.71	3.1	53.56	55.92	6.35333333333	37.5266666667
TRINITY_DN3127_c0_g1	CD9 antigen [Bagarius yarrelli]	9.698	3.27774540138	0.000211004635498	0.00682876024022	yes	up	1.3	2.77	2.78	1.52	19.2	17.93	2.28333333333	12.8833333333
TRINITY_DN1803_c0_g2	acidic mammalian chitinase-like [Scleropages formosus]	9.738	3.28362932728	0.000211296754415	0.00683300205513	yes	up	3.81	7.51	5.37	3.3	45.47	45.07	5.56333333333	31.28
TRINITY_DN361_c0_g2	Class E basic helix-loop-helix protein 22 [Takifugu flavidus]	0.064	-3.96967820775	0.00021211822456	0.00685279170094	yes	down	2.96	3.03	2.83	0.44	0	0	2.94	0.146666666667
TRINITY_DN12057_c4_g1	regulator of G-protein signaling 7-binding protein B-like isoform X2 [Larimichthys crocea]	0.218	-2.19835042917	0.000212231740714	0.00685279170094	yes	down	3.37	3.22	2.76	0.68	0.39	0.29	3.11666666667	0.453333333333
TRINITY_DN24046_c0_g1	hypothetical protein OJAV_G00065080 [Oryzias javanicus]	0.183	-2.44911884688	0.000212767305643	0.00686486026146	yes	down	3.42	3.15	2.94	0.86	0.17	0.2	3.17	0.41
TRINITY_DN21683_c0_g1	PREDICTED: phosphatidylinositol-glycan biosynthesis class W protein [Paralichthys olivaceus]	12.918	3.6913231444	0.000212978451772	0.00686645117917	yes	up	0.12	0.15	0.17	0.4	1.7	1.23	0.146666666667	1.11
TRINITY_DN6252_c0_g1	NPC intracellular cholesterol transporter 1 precursor [Danio rerio]	9.921	3.31041770558	0.000213375403622	0.00687402553142	yes	up	0.89	1.59	1.61	0.81	10.92	11.69	1.36333333333	7.80666666667
TRINITY_DN65536_c0_g1		13.522	3.75725984536	0.000213630387246	0.00687701826257	yes	up	0.21	0.49	0.76	0.24	5.45	5.85	0.486666666667	3.84666666667
TRINITY_DN44200_c0_g1		37.484	5.22820055884	0.000214725170332	0.00690365524181	yes	up	0.04	0	0.07	0.13	0.98	1.58	0.0366666666667	0.896666666667
TRINITY_DN9984_c0_g1	calcium-activated chloride channel regulator 1-like [Amblyraja radiata]	9.983	3.31952602564	0.000214783278005	0.00690365524181	yes	up	2.54	3.2	4.36	2.04	29.22	29.63	3.36666666667	20.2966666667
TRINITY_DN16841_c0_g2		10.278	3.36144371433	0.000215517296482	0.00692200443236	yes	up	25.51	44.72	42.42	18.04	322.27	326.01	37.55	222.106666667
TRINITY_DN6097_c0_g1	carboxypeptidase A1 [Boleophthalmus pectinirostris]	9.462	3.24219138731	0.000216109897638	0.0069332830026	yes	up	21.62	40.75	39.17	20.47	265.34	268.95	33.8466666667	184.92
TRINITY_DN60672_c0_g2		0.037	-4.73756235679	0.000216195281711	0.0069332830026	yes	down	1.13	0.6	0.9	0.07	0	0	0.876666666667	0.0233333333333
TRINITY_DN978_c0_g1	ubiquitin domain-containing protein 1-like isoform X2 [Salarias fasciatus]	0.099	-3.34242404799	0.000216837952776	0.00694864098216	yes	down	4.75	5.43	4.93	0.87	0.24	0	5.03666666667	0.37
TRINITY_DN3473_c0_g1	PREDICTED: protein phosphatase 1E [Latimeria chalumnae]	9.849	3.29998370427	0.00021702290588	0.00694931913259	yes	up	1.13	2.22	1.65	0.95	12.48	12.9	1.66666666667	8.77666666667
TRINITY_DN16033_c0_g1	voltage-dependent L-type calcium channel subunit beta-4-like isoform X2 [Epinephelus lanceolatus]	0.092	-3.43746308127	0.000218123439993	0.00697858922443	yes	down	1.92	0.92	0.81	0.11	0	0.11	1.21666666667	0.0733333333333
TRINITY_DN12554_c1_g6	PREDICTED: PR domain zinc finger protein 16-like isoform X6 [Salmo salar]	17.016	4.08885061788	0.000218265954106	0.00697858922443	yes	up	0.22	0.09	0.19	0.61	1.69	2.81	0.166666666667	1.70333333333
TRINITY_DN1682_c0_g4	PREDICTED: glutamate receptor 2-like isoform X1 [Lates calcarifer]	0.056	-4.14947939358	0.000218802202256	0.00699046674497	yes	down	2.05	1.37	1.39	0.22	0	0	1.60333333333	0.0733333333333
TRINITY_DN1724_c0_g1	plastin-3-like [Salarias fasciatus]	8.978	3.16635755698	0.000219017593396	0.00699208310958	yes	up	0.97	1.42	1.79	1.03	18.9	10.14	1.39333333333	10.0233333333
TRINITY_DN2188_c0_g1	copper-transporting ATPase 1-like [Chanos chanos]	12.545	3.64902809656	0.000220739904575	0.00704176892578	yes	up	0.08	0.26	0.21	0.24	1.93	1.83	0.183333333333	1.33333333333
TRINITY_DN3168_c0_g2	PREDICTED: calcium-activated potassium channel subunit alpha-1 isoform X25 [Lates calcarifer]	0.224	-2.15644915166	0.000221093555952	0.0070458105919	yes	down	2.89	2.23	2.01	0.64	0.25	0.22	2.37666666667	0.37
TRINITY_DN763_c0_g1		9.065	3.18037601545	0.000221198729811	0.0070458105919	yes	up	6.08	15.4	12.16	8.85	84.62	85.03	11.2133333333	59.5
TRINITY_DN23434_c0_g1	ranBP2-like and GRIP domain-containing protein 3 isoform X2 [Etheostoma spectabile]	9.605	3.26379312002	0.000221914264446	0.00706329963383	yes	up	0.3	0.37	0.43	0.24	2.88	2.94	0.366666666667	2.02
TRINITY_DN36348_c0_g1	peptidyl-prolyl cis-trans isomerase-like 4 [Oryzias melastigma]	8.606	3.10535285395	0.000222291853005	0.00707001404744	yes	up	0.81	1.04	1.23	0.9	6.62	7.84	1.02666666667	5.12
TRINITY_DN38158_c0_g1		11.984	3.58297948232	0.000223727730006	0.00711035215634	yes	up	0.09	0.2	0.14	0.21	1.26	1.51	0.143333333333	0.993333333333
TRINITY_DN3399_c0_g1		9.423	3.23619770827	0.000224090238768	0.00711654240302	yes	up	4.39	7.75	7.47	3.95	50.23	52.63	6.53666666667	35.6033333333
TRINITY_DN6940_c0_g1	protein unc-13 homolog A-like isoform X1 [Amphiprion ocellaris]	0.091	-3.45784151652	0.00022461921351	0.00712800597667	yes	down	1.38	0.88	1.29	0.17	0.08	0	1.18333333333	0.0833333333333
TRINITY_DN13249_c0_g1	neurexophilin-2 [Seriola dumerili]	0.038	-4.71919318716	0.000224934283149	0.00713266948089	yes	down	1.06	0.83	1.24	0.08	0	0	1.04333333333	0.0266666666667
TRINITY_DN14546_c0_g2	serine/threonine-protein phosphatase 2A 55 kDa regulatory subunit B delta isoform [Erpetoichthys calabaricus]	9.848	3.29984086568	0.000225322912063	0.00713965684318	yes	up	0.26	0.3	0.16	0.27	2.16	1.63	0.24	1.35333333333
TRINITY_DN8910_c0_g1	protein RFT1 homolog isoform X1 [Erpetoichthys calabaricus]	8.951	3.16202308501	0.000226100768004	0.00715895774992	yes	up	0.93	2.39	2.33	1.77	14.15	13.81	1.88333333333	9.91
TRINITY_DN29448_c0_g1		9.960	3.31607515642	0.000226876346676	0.00717480255604	yes	up	1.74	3.53	3.2	1.93	23.49	23.31	2.82333333333	16.2433333333
TRINITY_DN4443_c0_g1	Aminopeptidase Ey [Collichthys lucidus]	8.906	3.15478873424	0.000226939403936	0.00717480255604	yes	up	5.35	7.7	7.73	4.4	49.23	54.44	6.92666666667	36.0233333333
TRINITY_DN7258_c0_g1	PREDICTED: AT-rich interactive domain-containing protein 1A isoform X7 [Latimeria chalumnae]	8.471	3.08245829281	0.000228857275517	0.00723004950533	yes	up	0.37	0.42	0.35	0.32	2.55	2.71	0.38	1.86
TRINITY_DN9660_c0_g1	sodium/bile acid cotransporter-like [Gouania willdenowi]	9.739	3.28370398102	0.000229131242634	0.00723331872209	yes	up	1.04	2.26	2.17	1.33	13.73	15.87	1.82333333333	10.31
TRINITY_DN19959_c0_g1	PREDICTED: calcium/calmodulin-dependent 3',5'-cyclic nucleotide phosphodiesterase 1A-like isoform X2 [Lates calcarifer]	0.038	-4.7071709909	0.000229937043211	0.00725335975417	yes	down	1.59	0.32	0.67	0.07	0	0	0.86	0.0233333333333
TRINITY_DN14249_c0_g1		0.045	-4.47149174464	0.000231355838778	0.00728984572917	yes	down	0.91	1	1.19	0.03	0	0.06	1.03333333333	0.03
TRINITY_DN24907_c0_g3		0.032	-4.9846837183	0.000231568488057	0.00728984572917	yes	down	1.05	0.88	0.83	0.03	0.03	0	0.92	0.02
TRINITY_DN10439_c0_g1	UDP-glucuronosyltransferase-like isoform X3 [Carassius auratus]	10.568	3.40159424794	0.000231653522682	0.00728984572917	yes	up	0.91	2.17	2.02	1.06	15.57	14.7	1.7	10.4433333333
TRINITY_DN14204_c0_g1	neurabin-1-like [Fundulus heteroclitus]	54.608	5.77104948465	0.00023178094392	0.00728984572917	yes	up	0	0	0.07	0.12	1.24	4.52	0.0233333333333	1.96
TRINITY_DN10960_c0_g1	serine incorporator 1-like isoform X1 [Petromyzon marinus]	10.061	3.33066858605	0.00023242750332	0.00730476600804	yes	up	0.94	2.04	1.61	0.91	12.95	12.8	1.53	8.88666666667
TRINITY_DN28341_c0_g1	Leucine-rich repeat-containing protein 75A [Collichthys lucidus]	0.087	-3.51628714431	0.000233037066932	0.00731850235071	yes	down	0.94	0.57	0.96	0.06	0.04	0.04	0.823333333333	0.0466666666667
TRINITY_DN16656_c0_g1	unnamed protein product [Oncorhynchus mykiss]	65.371	6.03056789023	0.000233303911803	0.00731969168242	yes	up	0	0.07	0	2.14	0.45	0.38	0.0233333333333	0.99
TRINITY_DN19995_c0_g1		10.219	3.35322703749	0.000233419978465	0.00731969168242	yes	up	0.14	0.36	0.42	0.33	2.62	2.58	0.306666666667	1.84333333333
TRINITY_DN9505_c0_g1	O-phosphoseryl-tRNA(Sec) selenium transferase [Labrus bergylta]	10.669	3.41539315943	0.000234562875796	0.00735009874025	yes	up	0.47	0.73	0.51	0.44	4.95	5.05	0.57	3.48
TRINITY_DN17504_c0_g2		0.059	-4.08096750609	0.000235224167486	0.00736538079566	yes	down	0.89	1.29	1.01	0.06	0.03	0.03	1.06333333333	0.04
TRINITY_DN10271_c0_g2	aquaporin-4 [Clupea harengus]	8.771	3.13273020926	0.000235764563526	0.00737273980674	yes	up	0.96	2.29	1.65	1.42	12.03	11.54	1.63333333333	8.33
TRINITY_DN11755_c0_g1	PREDICTED: fibrillin-2 [Pygocentrus nattereri]	9.020	3.17313188543	0.000235806729465	0.00737273980674	yes	up	0.52	0.77	0.82	0.45	5.07	5.49	0.703333333333	3.67
TRINITY_DN33686_c1_g3	metabotropic glutamate receptor 8-like isoform X2 [Sphaeramia orbicularis]	0.041	-4.59492925177	0.000236269776261	0.00738177766362	yes	down	1.19	0.45	1.13	0.05	0.03	0	0.923333333333	0.0266666666667
TRINITY_DN26874_c0_g1	dickkopf-related protein 3a [Epinephelus lanceolatus]	0.176	-2.50698410111	0.000236499096756	0.00738231230896	yes	down	1.96	1.24	1.4	0.19	0.15	0.18	1.53333333333	0.173333333333
TRINITY_DN20380_c0_g1	PREDICTED: coatomer subunit alpha [Nothobranchius furzeri]	9.831	3.29733101891	0.000236634881215	0.00738231230896	yes	up	1	1.43	1.27	0.65	9.72	10.47	1.23333333333	6.94666666667
TRINITY_DN1263_c0_g2	PREDICTED: mucin-2-like [Callorhinchus milii]	10.560	3.40047323268	0.000237253545065	0.00739617443792	yes	up	4.25	8.46	6.98	3.01	58.21	58.06	6.56333333333	39.76
TRINITY_DN269_c0_g1	2-oxoglutarate dehydrogenase, mitochondrial isoform X1 [Chanos chanos]	9.438	3.23849709476	0.000237463341198	0.00739727947161	yes	up	1.87	2.71	2.96	1.46	20.29	19.16	2.51333333333	13.6366666667
TRINITY_DN9552_c1_g2	ATP-citrate synthase [Xiphophorus hellerii]	9.069	3.18093635601	0.000237868430817	0.00740446205627	yes	up	0.85	1.2	1.29	0.74	8.22	8.52	1.11333333333	5.82666666667
TRINITY_DN43663_c0_g1	PREDICTED: protein regulator of cytokinesis 1 isoform X3 [Latimeria chalumnae]	10.886	3.44437356487	0.000238352901558	0.00741118513885	yes	up	0.35	0.27	0.16	0.17	2.17	2.46	0.26	1.6
TRINITY_DN8425_c0_g8		0.015	-6.09733866599	0.000238544686769	0.00741118513885	yes	down	0.89	2.15	1.06	0	0	0	1.36666666667	0
TRINITY_DN48435_c1_g1		40.173	5.32814182055	0.000238608440173	0.00741118513885	yes	up	0.11	0.14	0	1.07	2.86	1.78	0.0833333333333	1.90333333333
TRINITY_DN19710_c0_g1	Homeobox protein engrailed-2a [Collichthys lucidus]	0.015	-6.06403658782	0.000239582155978	0.0074359851601	yes	down	1.18	0.53	0.6	0	0	0	0.77	0
TRINITY_DN17247_c0_g1		10.976	3.45629047461	0.000240275685148	0.007452059042	yes	up	0.66	0.52	0.87	0.5	6.57	5.51	0.683333333333	4.19333333333
TRINITY_DN65857_c0_g1	PREDICTED: chymotrypsin-like elastase family member 2A [Hippocampus comes]	9.170	3.19685836639	0.000241046732844	0.00746807919285	yes	up	7.63	12.84	14.92	7.91	92.48	87.75	11.7966666667	62.7133333333
TRINITY_DN11607_c0_g1	bifunctional glutamate/proline--tRNA ligase isoform X2 [Esox lucius]	8.670	3.11600196295	0.000241156970112	0.00746807919285	yes	up	1.68	3.04	5.72	2.09	20	24.93	3.48	15.6733333333
TRINITY_DN8761_c0_g1	PREDICTED: endothelin-converting enzyme 1 isoform X2 [Latimeria chalumnae]	9.088	3.18398471806	0.00024132027372	0.00746807919285	yes	up	6.4	9.95	10.28	5.46	66.35	67.9	8.87666666667	46.57
TRINITY_DN6844_c0_g1	PREDICTED: testican-1-like [Lates calcarifer]	0.214	-2.22189332898	0.000241890505922	0.00747413352561	yes	down	8.35	5.97	7.29	1.9	0.83	0.48	7.20333333333	1.07
TRINITY_DN28228_c0_g2	serine/threonine-protein kinase mTOR isoform X1 [Oryzias melastigma]	12.382	3.63019269477	0.000242016528985	0.00747413352561	yes	up	0.09	0.14	0.26	0.1	1.82	1.58	0.163333333333	1.16666666667
TRINITY_DN10529_c0_g1	PREDICTED: protocadherin alpha-C2-like [Stegastes partitus]	0.151	-2.73029516756	0.000242132338282	0.00747413352561	yes	down	9.72	7.46	7.17	2.21	0.3	0.26	8.11666666667	0.923333333333
TRINITY_DN947_c0_g1	macrophage mannose receptor 1-like [Clupea harengus]	8.951	3.16208631692	0.000242220552411	0.00747413352561	yes	up	1.5	2.89	2.13	1.58	16.13	16	2.17333333333	11.2366666667
TRINITY_DN15615_c0_g1	homeobox protein Meis2 isoform X4 [Clupea harengus]	11.778	3.55800575076	0.000242593394762	0.00748019807629	yes	up	0.18	0.29	0.33	0.19	2.43	2.82	0.266666666667	1.81333333333
TRINITY_DN10019_c0_g1	growth arrest and DNA damage-inducible protein GADD45 gamma-like [Hippoglossus hippoglossus]	0.103	-3.27744108566	0.000243128945252	0.00749126716713	yes	down	2.52	3.18	3.38	0.19	0.21	0.22	3.02666666667	0.206666666667
TRINITY_DN8230_c1_g1		112.158	6.80938353062	0.000243402658161	0.0074924573167	yes	up	0	0	0	0.08	1.76	0.95	0	0.93
TRINITY_DN15672_c0_g2	myelin-oligodendrocyte glycoprotein-like isoform X2 [Epinephelus lanceolatus]	0.176	-2.50360530956	0.000243577670476	0.0074924573167	yes	down	3.39	3.01	3.97	1.01	0.32	0.17	3.45666666667	0.5
TRINITY_DN9363_c0_g1	ATP-binding cassette sub-family A member 5-like isoform X3 [Acipenser ruthenus]	8.654	3.11333024659	0.00024369734838	0.0074924573167	yes	up	0.36	0.63	0.53	0.42	3.39	3.82	0.506666666667	2.54333333333
TRINITY_DN17657_c0_g1	protein phosphatase 1 regulatory subunit 1A [Larimichthys crocea]	0.202	-2.30588868623	0.000244558356442	0.00750594756093	yes	down	2.96	1.93	1.67	0.47	0.19	0.23	2.18666666667	0.296666666667
TRINITY_DN2800_c0_g1	PREDICTED: ATP-binding cassette sub-family G member 5 isoform X1 [Lepisosteus oculatus]	10.323	3.36777937965	0.000244725425487	0.00750594756093	yes	up	0.31	1.26	1.16	0.65	6.85	7.32	0.91	4.94
TRINITY_DN16398_c0_g1	gamma-glutamyltranspeptidase 1-like [Oncorhynchus mykiss]	9.391	3.23130669979	0.000244728647226	0.00750594756093	yes	up	1.42	2.62	2.42	1.44	15.87	17.79	2.15333333333	11.7
TRINITY_DN49080_c0_g1		0.028	-5.16390969659	0.000244843768839	0.00750594756093	yes	down	1.71	1.39	1.04	0.08	0	0	1.38	0.0266666666667
TRINITY_DN22217_c0_g1		104.081	6.70155956361	0.000245432209233	0.00751855434897	yes	up	0	0	0.03	0	0.87	1.26	0.01	0.71
TRINITY_DN2398_c0_g2	PREDICTED: extracellular sulfatase Sulf-1 isoform X2 [Callorhinchus milii]	9.931	3.31197560732	0.000245720321773	0.00752194935943	yes	up	0.41	0.51	0.61	0.33	3.93	4.53	0.51	2.93
TRINITY_DN18603_c0_g2	PREDICTED: vitelline membrane outer layer protein 1-like [Pundamilia nyererei]	9.210	3.20327537452	0.000247043502462	0.00755627968931	yes	up	11.35	27.8	25.84	15.6	163.16	169.46	21.6633333333	116.073333333
TRINITY_DN9424_c0_g1	coatomer subunit gamma-2 [Monopterus albus]	9.182	3.19886471729	0.000247197987385	0.00755627968931	yes	up	0.64	1.18	1.08	0.73	7.32	7.43	0.966666666667	5.16
TRINITY_DN35915_c0_g2	LOW QUALITY PROTEIN: protein fem-1 homolog A-like [Monopterus albus]	8.888	3.15179610918	0.000248049062244	0.00757683629439	yes	up	0.31	0.25	0.35	0.39	2.12	2.19	0.303333333333	1.56666666667
TRINITY_DN6541_c0_g2	protein transport protein Sec16A isoform X3 [Amblyraja radiata]	8.852	3.14605514248	0.000249989895071	0.00763062681156	yes	up	0.37	0.32	0.29	0.24	2.18	2.52	0.326666666667	1.64666666667
TRINITY_DN13620_c0_g2	neurogenic differentiation factor 6-B [Oreochromis niloticus]	0.032	-4.96510787033	0.00025176742448	0.00767935894021	yes	down	0.93	0.93	0.89	0.03	0.03	0	0.916666666667	0.02
TRINITY_DN7040_c0_g1		0.226	-2.14742316215	0.000251991178776	0.00768066216459	yes	down	3.47	3.67	2.85	0.83	0.38	0.32	3.33	0.51
TRINITY_DN7495_c0_g1	uncharacterized protein LOC113155049 [Anabas testudineus]	6.854	2.77685630652	0.000253169764108	0.00771104576567	yes	up	4.03	23.15	20.2	46.25	75.34	82.15	15.7933333333	67.9133333333
TRINITY_DN29285_c0_g2	conserved oligomeric Golgi complex subunit 3 isoform X1 [Paramormyrops kingsleyae]	9.890	3.30603588956	0.00025340503911	0.00771267503542	yes	up	0.31	0.33	0.35	0.28	2.39	2.96	0.33	1.87666666667
TRINITY_DN71681_c0_g1	phospholipase B-like 1 [Epinephelus lanceolatus]	0.031	-5.01418948599	0.00025424514616	0.00773269753497	yes	down	0.54	0.99	0.86	0.02	0	0.03	0.796666666667	0.0166666666667
TRINITY_DN79630_c0_g1		0.063	-3.99381320171	0.00025463764072	0.00773908726395	yes	down	7.15	11.09	7.93	1.31	0	0	8.72333333333	0.436666666667
TRINITY_DN12082_c0_g1	ATP-binding cassette sub-family A member 3 [Denticeps clupeoides]	9.017	3.17258571828	0.000255410985571	0.0077570345711	yes	up	0.72	0.91	0.85	0.51	6.03	6.27	0.826666666667	4.27
TRINITY_DN4916_c0_g1	cytochrome P450 4V2 isoform X1 [Petromyzon marinus]	10.153	3.34376344394	0.0002557460115	0.00776165363085	yes	up	3.35	6.21	6.08	2.59	44.87	44.13	5.21333333333	30.53
TRINITY_DN31038_c0_g2		15.019	3.90875815137	0.000256209014666	0.00776515572678	yes	up	0.15	0.09	0.2	0.2	1.53	2.18	0.146666666667	1.30333333333
TRINITY_DN69000_c0_g1	hypothetical protein PFLUV_G00147160 [Perca fluviatilis]	0.230	-2.1183095795	0.000256227444553	0.00776515572678	yes	down	17.57	23.98	17.3	3.6	2.32	2.92	19.6166666667	2.94666666667
TRINITY_DN26722_c0_g1	PREDICTED: transcription elongation regulator 1-like protein [Lates calcarifer]	0.015	-6.05539461832	0.000258427842272	0.00782625017267	yes	down	1.79	0.71	0.45	0	0	0	0.983333333333	0
TRINITY_DN58486_c0_g1	kinesin-like protein KIF26B isoform X4 [Anarrhichthys ocellatus]	0.060	-4.05415743651	0.00025993689432	0.00786633562926	yes	down	0.51	0.84	0.62	0.06	0	0.02	0.656666666667	0.0266666666667
TRINITY_DN20957_c0_g2	uncharacterized protein LOC117725487 [Cyclopterus lumpus]	0.015	-6.05627101557	0.000260627766373	0.00787409204204	yes	down	1.23	0.82	0.44	0	0	0	0.83	0
TRINITY_DN5296_c2_g1		0.086	-3.54063148715	0.00026081179794	0.00787409204204	yes	down	1.08	1.49	1.44	0.15	0	0.08	1.33666666667	0.0766666666667
TRINITY_DN5098_c1_g2	clavesin-1 [Larimichthys crocea]	0.181	-2.46361391371	0.000261095322291	0.00787409204204	yes	down	1.54	1.45	1.36	0.17	0.19	0.15	1.45	0.17
TRINITY_DN22948_c0_g2	PREDICTED: uncharacterized protein LOC106920588 [Poecilia mexicana]	9.096	3.18521598889	0.000261098826533	0.00787409204204	yes	up	0.28	0.3	0.31	0.22	2.06	2.36	0.296666666667	1.54666666667
TRINITY_DN14400_c0_g1	PREDICTED: peroxidasin homolog [Cyprinus carpio]	11.473	3.52018679674	0.000261261087782	0.00787409204204	yes	up	1.08	2.4	2.18	0.71	18.39	18.28	1.88666666667	12.46
TRINITY_DN55696_c0_g1	PREDICTED: E3 SUMO-protein ligase PIAS1-like isoform X1 [Austrofundulus limnaeus]	11.237	3.49021561232	0.000261306721863	0.00787409204204	yes	up	0.13	0.26	0.33	0.3	2.37	2.32	0.24	1.66333333333
TRINITY_DN2968_c0_g1	maltase-glucoamylase, intestinal [Kryptolebias marmoratus]	8.876	3.14984425379	0.000261850711891	0.00788488431803	yes	up	0.69	0.92	0.76	0.51	4.9	6.67	0.79	4.02666666667
TRINITY_DN8095_c0_g1	sterile alpha motif domain-containing protein 7 isoform X1 [Gadus morhua]	19.643	4.29591913137	0.000262262555135	0.007891684886	yes	up	0	0.11	0.1	0.21	1.17	1.07	0.07	0.816666666667
TRINITY_DN8859_c2_g1	claudin-4-like [Anarrhichthys ocellatus]	0.150	-2.73511500063	0.000263267281917	0.00791630349905	yes	down	4.25	5.16	4.57	0.77	0.2	0.45	4.66	0.473333333333
TRINITY_DN65900_c0_g1	protein ILRUN isoform X2 [Petromyzon marinus]	20.484	4.3563929007	0.000265035801193	0.00796383779958	yes	up	0.19	0.12	0.33	0.3	3.16	4.26	0.213333333333	2.57333333333
TRINITY_DN78525_c0_g1		12.642	3.66014499386	0.000265425918992	0.00796991570488	yes	up	1.23	1.78	3.98	1.17	22.97	27.48	2.33	17.2066666667
TRINITY_DN988_c0_g1		7.034	2.81440751742	0.00026579189403	0.00797526059399	yes	up	13.98	22.99	22.63	24.34	110.22	102.42	19.8666666667	78.9933333333
TRINITY_DN16277_c0_g1	PREDICTED: collagen alpha-5(IV) chain [Stegastes partitus]	8.907	3.15485936703	0.000266004979104	0.00797601360665	yes	up	2.16	2.6	2.12	1.27	16.33	17.33	2.29333333333	11.6433333333
TRINITY_DN11931_c0_g1	Abcc4 [Danio rerio]	8.452	3.07929073153	0.000266280501733	0.00797855081176	yes	up	0.28	0.57	0.26	0.4	2.56	2.47	0.37	1.81
TRINITY_DN14779_c0_g3	delphilin-like isoform X3 [Sparus aurata]	0.081	-3.63443555123	0.00026646569483	0.00797855081176	yes	down	0.99	0.73	0.92	0.15	0.01	0	0.88	0.0533333333333
TRINITY_DN1263_c0_g3	PREDICTED: mucin-2-like [Callorhinchus milii]	9.864	3.30223635044	0.00026675681512	0.00798163480388	yes	up	14	22.99	24.67	9.93	169.44	171.1	20.5533333333	116.823333333
TRINITY_DN15097_c0_g1	integrator complex subunit 7 [Tachysurus fulvidraco]	9.819	3.29558111409	0.000267102284718	0.0079863394898	yes	up	0.18	0.26	0.13	0.22	1.44	1.54	0.19	1.06666666667
TRINITY_DN4084_c0_g1	prosaposin isoform X1 [Erpetoichthys calabaricus]	9.933	3.31216593383	0.000267291453441	0.00798636745536	yes	up	3.31	5.98	4.84	2.22	38.41	39.93	4.71	26.8533333333
TRINITY_DN4235_c0_g1	hypothetical protein EXN66_Car021648 [Channa argus]	0.173	-2.53046398724	0.000268023625355	0.00800260828753	yes	down	7.23	5.32	4.85	1.5	0.43	0.22	5.8	0.716666666667
TRINITY_DN5856_c0_g1	bifunctional 3'-phosphoadenosine 5'-phosphosulfate synthase 2-like isoform X1 [Chanos chanos]	9.648	3.27021459076	0.000268215609412	0.00800270877366	yes	up	3.63	4.32	5.74	2.31	37.75	35.99	4.56333333333	25.35
TRINITY_DN25077_c1_g1	BTB/POZ domain-containing protein KCTD3 [Monopterus albus]	10.188	3.34883899972	0.000268836519594	0.00801559792925	yes	up	0.44	0.62	0.67	0.38	4.84	4.96	0.576666666667	3.39333333333
TRINITY_DN30632_c0_g2	lipase maturation factor 2 [Petromyzon marinus]	8.809	3.13892842992	0.000269829648373	0.00803955921431	yes	up	0.62	1.55	0.9	0.95	6.9	7.83	1.02333333333	5.22666666667
TRINITY_DN23912_c0_g2		39.264	5.29512585508	0.000270235626433	0.00804600502337	yes	up	0	0.1	0.07	0.64	1.59	1.55	0.0566666666667	1.26
TRINITY_DN26186_c1_g1	ephrin type-A receptor 6 isoform X2 [Larimichthys crocea]	0.021	-5.56107019424	0.00027151992896	0.00807857471664	yes	down	1.11	0.79	0.63	0	0	0.03	0.843333333333	0.01
TRINITY_DN46625_c0_g1	metabotropic glutamate receptor 7-like isoform X2 [Epinephelus lanceolatus]	0.165	-2.59574999736	0.000272542405973	0.00810331408593	yes	down	2.21	1.32	1.77	0.41	0.12	0.09	1.76666666667	0.206666666667
TRINITY_DN33933_c0_g3		0.020	-5.63659596311	0.000272937805605	0.0081093874063	yes	down	1.17	0.5	1.38	0	0	0.04	1.01666666667	0.0133333333333
TRINITY_DN197_c0_g1	chymotrypsin-like elastase family member 2A [Labeo rohita]	9.652	3.2708333656	0.000273206527378	0.0081116910732	yes	up	24.27	40.78	44.29	18.7	295.45	294.24	36.4466666667	202.796666667
TRINITY_DN19817_c0_g2	synapsin-2-like [Petromyzon marinus]	108.567	6.76243971486	0.000273501445611	0.00811476876531	yes	up	0	0	0	0.08	1.57	1.02	0	0.89
TRINITY_DN24360_c0_g1		12.080	3.59451431337	0.000273832855707	0.00811892411036	yes	up	1.39	1.99	2.31	1.69	15.09	22.56	1.89666666667	13.1133333333
TRINITY_DN21141_c0_g1		9.873	3.3034427753	0.000274436962292	0.00812176097143	yes	up	0.14	0.21	0.36	0.21	2.05	1.91	0.236666666667	1.39
TRINITY_DN13363_c0_g1		10.065	3.33131937759	0.000274563746421	0.00812176097143	yes	up	0.36	0.61	0.94	0.43	5.27	5.61	0.636666666667	3.77
TRINITY_DN15313_c0_g1	hypothetical protein FQN60_004961 [Etheostoma spectabile]	0.132	-2.9179123578	0.000274972529693	0.00812176097143	yes	down	9.7	9.86	7.86	2.23	0.14	0.38	9.14	0.916666666667
TRINITY_DN3399_c0_g2		9.534	3.25301424443	0.000275006529334	0.00812176097143	yes	up	0.62	1.18	0.74	0.51	6.37	6.98	0.846666666667	4.62
TRINITY_DN14769_c0_g1	ATP-binding cassette sub-family G member 1 [Epinephelus lanceolatus]	0.132	-2.91846527282	0.000275232862418	0.00812176097143	yes	down	2.45	1.43	1.58	0.36	0.07	0.07	1.82	0.166666666667
TRINITY_DN13938_c0_g1	rho GTPase-activating protein 7 isoform X1 [Amblyraja radiata]	8.698	3.12076525958	0.000275607187474	0.00812176097143	yes	up	0.15	0.43	0.31	0.34	2.2	2.01	0.296666666667	1.51666666667
TRINITY_DN32527_c0_g1	PREDICTED: integrin alpha-8 isoform X2 [Pygocentrus nattereri]	8.660	3.11440003038	0.000275615787583	0.00812176097143	yes	up	0.29	0.6	0.58	0.44	3.83	3.22	0.49	2.49666666667
TRINITY_DN2816_c0_g2	beta-galactosidase-like, partial [Potamotrygon motoro]	9.870	3.30309962966	0.000275642081231	0.00812176097143	yes	up	0.66	1	0.94	0.52	7.51	6.73	0.866666666667	4.92
TRINITY_DN46834_c0_g2		63.012	5.97754610393	0.000275651357567	0.00812176097143	yes	up	0	0	0.06	0.68	1.19	1.91	0.02	1.26
TRINITY_DN3266_c0_g4	lysosomal acid glucosylceramidase isoform X2 [Petromyzon marinus]	12.844	3.68300713884	0.0002775410712	0.00817176444751	yes	up	0.31	0.1	0.21	0.33	1.5	2.75	0.206666666667	1.52666666667
TRINITY_DN8016_c0_g1	fatty acyl-CoA reductase 1-like isoform X1 [Betta splendens]	9.881	3.30460992568	0.000277978918241	0.0081789802657	yes	up	3.38	7.4	6.93	3.19	49.92	48.12	5.90333333333	33.7433333333
TRINITY_DN43027_c0_g2	Epsin-3 EPS-15-interacting protein 3 [Larimichthys crocea]	0.063	-3.99188001409	0.000278717276531	0.00819502190481	yes	down	0.94	1.25	0.83	0.02	0.1	0	1.00666666667	0.04
TRINITY_DN49642_c0_g1		0.015	-6.02806559603	0.00027894940768	0.00819616722234	yes	down	0.96	0.62	0.38	0	0	0	0.653333333333	0
TRINITY_DN20337_c0_g1	hypothetical protein PFLUV_G00100820 [Perca fluviatilis]	0.015	-6.0567725756	0.000279279809982	0.00820019638609	yes	down	1.16	2.88	1.92	0	0	0	1.98666666667	0
TRINITY_DN26132_c0_g1		0.028	-5.15883179411	0.000280095622184	0.00821846269574	yes	down	1.07	1.74	1.5	0.08	0	0	1.43666666667	0.0266666666667
TRINITY_DN3104_c0_g4	centrosomal protein of 170 kDa protein B-like isoform X2 [Amphiprion ocellaris]	0.058	-4.10038190435	0.000281017377573	0.00823981015596	yes	down	1.08	0.38	0.49	0.02	0.02	0.04	0.65	0.0266666666667
TRINITY_DN2208_c0_g1	dolichyl-diphosphooligosaccharide--protein glycosyltransferase subunit 2 [Erpetoichthys calabaricus]	9.737	3.28349648318	0.000281515516971	0.00824871571412	yes	up	1.69	3.56	4.2	1.93	25.97	25.76	3.15	17.8866666667
TRINITY_DN10840_c0_g1	frizzled-3 isoform X1 [Larimichthys crocea]	0.209	-2.25883683176	0.000282169952482	0.00826218546852	yes	down	2.31	2.1	2.43	0.56	0.2	0.22	2.28	0.326666666667
TRINITY_DN4674_c0_g2	PREDICTED: nuclear inhibitor of protein phosphatase 1 isoform X1 [Lates calcarifer]	22.800	4.51093831758	0.00028310446622	0.00828383192606	yes	up	0.15	0	0	0.22	0.57	0.96	0.05	0.583333333333
TRINITY_DN2773_c0_g1		9.436	3.23815752045	0.000284263717097	0.00831201997863	yes	up	0.27	0.83	0.77	0.29	4.87	5.17	0.623333333333	3.44333333333
TRINITY_DN28735_c0_g1		9.484	3.24554170674	0.000284916485229	0.00832536958354	yes	up	16.39	31.06	27.73	13.14	199.1	198.5	25.06	136.913333333
TRINITY_DN32312_c0_g1	Tripartite motif-containing protein 2 [Acipenser ruthenus]	8.174	3.03097776736	0.000285945323283	0.00834861715658	yes	up	0.47	0.56	0.7	0.6	3.94	3.73	0.576666666667	2.75666666667
TRINITY_DN3833_c1_g1	PREDICTED: sarcosine dehydrogenase, mitochondrial [Ictalurus punctatus]	0.164	-2.60797875146	0.000286105622364	0.00834861715658	yes	down	1.79	1.56	1.65	0.28	0.18	0.09	1.66666666667	0.183333333333
TRINITY_DN32105_c0_g3	serine threonine- kinase 10-like protein [Labeo rohita]	12.963	3.69637535483	0.000286623334476	0.00835797583173	yes	up	0.15	0.3	0.09	0.13	2.11	1.65	0.18	1.29666666667
TRINITY_DN14057_c0_g1	LOW QUALITY PROTEIN: probable cation-transporting ATPase 13A2 [Rhincodon typus]	9.792	3.2915465533	0.00028884604298	0.00841232349484	yes	up	0.43	0.57	0.71	0.33	4.51	4.86	0.57	3.23333333333
TRINITY_DN6115_c0_g1		26.160	4.70929004042	0.00028900637541	0.00841232349484	yes	up	0	0.41	0.15	0.14	4.12	3.96	0.186666666667	2.74
TRINITY_DN17540_c1_g2	protein kinase C and casein kinase substrate in neurons protein 1-like [Scleropages formosus]	7.685	2.94207402775	0.00028915800116	0.00841232349484	yes	up	0.41	0.57	0.61	0.56	3.23	3.4	0.53	2.39666666667
TRINITY_DN5389_c0_g2	copine-8-like isoform X1 [Sander lucioperca]	0.080	-3.63797159087	0.00028928019183	0.00841232349484	yes	down	1.69	1.08	1.03	0.22	0.01	0	1.26666666667	0.0766666666667
TRINITY_DN65286_c0_g1	solute carrier family 35 member G2 [Larimichthys crocea]	0.146	-2.77244139452	0.000289932396531	0.00842551487673	yes	down	3.91	2.83	3.88	0.49	0.3	0.24	3.54	0.343333333333
TRINITY_DN10103_c0_g1	PREDICTED: gamma-aminobutyric acid receptor subunit delta [Stegastes partitus]	0.230	-2.11860646479	0.000290179030685	0.00842691027646	yes	down	4.74	3.61	3.75	0.79	0.48	0.55	4.03333333333	0.606666666667
TRINITY_DN13233_c0_g4		0.103	-3.28337547804	0.000291310817901	0.00844595126058	yes	down	1.09	1.83	1.32	0.14	0.12	0.03	1.41333333333	0.0966666666667
TRINITY_DN32863_c0_g1	chromodomain-helicase-DNA-binding protein 5 isoform X4 [Pangasianodon hypophthalmus]	8.319	3.05632719977	0.000291531004319	0.00844595126058	yes	up	0.63	0.68	0.72	0.47	4.59	4.63	0.676666666667	3.23
TRINITY_DN5007_c0_g1	PREDICTED: UDP-glucuronosyltransferase-like isoform X6 [Cyprinus carpio]	8.815	3.13993179807	0.0002916215283	0.00844595126058	yes	up	0.81	2.08	2.02	1.54	12.97	10.94	1.63666666667	8.48333333333
TRINITY_DN13447_c0_g1	histone acetyltransferase KAT6B isoform X2 [Astatotilapia calliptera]	8.813	3.13964874812	0.000291630965324	0.00844595126058	yes	up	0.54	0.46	0.71	0.38	4.42	3.9	0.57	2.9
TRINITY_DN6361_c0_g1	conserved oligomeric Golgi complex subunit 5 [Cynoglossus semilaevis]	9.023	3.1736238699	0.000291980013593	0.0084502919623	yes	up	0.56	0.87	1.12	0.75	5.15	7.55	0.85	4.48333333333
TRINITY_DN49464_c0_g1	protein NDNF-like [Seriola lalandi dorsalis]	0.102	-3.2977159667	0.000294059734382	0.00850468057965	yes	down	1.59	0.86	1.1	0.13	0.06	0.06	1.18333333333	0.0833333333333
TRINITY_DN13419_c0_g1	early growth response protein 1-B [Larimichthys crocea]	0.028	-5.15204852074	0.000295152227834	0.00851977738782	yes	down	1.08	0.52	0.59	0.04	0	0	0.73	0.0133333333333
TRINITY_DN12198_c0_g1	piRNA biogenesis protein EXD1 [Mastacembelus armatus]	8.500	3.08749829976	0.000295188795238	0.00851977738782	yes	up	0.33	0.44	0.45	0.36	2.65	3.02	0.406666666667	2.01
TRINITY_DN23100_c1_g4	potassium voltage-gated channel subfamily H member 7-like isoform X1 [Labrus bergylta]	0.015	-6.02798404167	0.000295239775639	0.00851977738782	yes	down	1.16	0.44	0.62	0	0	0	0.74	0
TRINITY_DN36385_c0_g2		0.016	-5.97792424527	0.000295384947145	0.00851977738782	yes	down	0.96	1.07	0.98	0	0	0	1.00333333333	0
TRINITY_DN7823_c0_g1	membrane-bound O-acyltransferase domain-containing protein 2-like [Seriola lalandi dorsalis]	9.496	3.24736971617	0.000295736743487	0.00852412945153	yes	up	1.07	1.34	1.56	0.78	10.55	10.37	1.32333333333	7.23333333333
TRINITY_DN39405_c0_g2	hypothetical protein EXN66_Car007019 [Channa argus]	0.107	-3.22708455775	0.000298806105744	0.00860282447938	yes	down	0.83	1.69	0.92	0.09	0.08	0.07	1.14666666667	0.08
TRINITY_DN12554_c1_g2	PREDICTED: POU domain, class 3, transcription factor 2-like [Lates calcarifer]	0.022	-5.53208759925	0.000298872520095	0.00860282447938	yes	down	0.96	1.15	1.15	0	0	0.04	1.08666666667	0.0133333333333
TRINITY_DN4906_c0_g1		10.925	3.44953360076	0.000299176602193	0.00860573890023	yes	up	0.17	1	0.72	0.64	5.33	5.21	0.63	3.72666666667
TRINITY_DN1247_c0_g1	LOW QUALITY PROTEIN: macrophage mannose receptor 1 [Anabas testudineus]	8.962	3.16377590398	0.000300122856794	0.00862710878595	yes	up	2.66	3.21	4.15	2.11	25.28	24.11	3.34	17.1666666667
TRINITY_DN41339_c0_g1	protein piccolo isoform X1 [Sander lucioperca]	0.082	-3.60815720071	0.000301527400829	0.00866161446334	yes	down	2.97	2.05	2.5	0.33	0.09	0	2.50666666667	0.14
TRINITY_DN11860_c0_g1	3'(2'),5'-bisphosphate nucleotidase 1 isoform X2 [Sphaeramia orbicularis]	9.231	3.20650023464	0.00030286354917	0.00869411005695	yes	up	0.89	2.62	3.11	2.31	16.6	17.22	2.20666666667	12.0433333333
TRINITY_DN10050_c0_g1	PREDICTED: sodium/nucleoside cotransporter 1-like [Callorhinchus milii]	8.842	3.1442931995	0.00030316350449	0.00869678665688	yes	up	0.56	1.05	1.09	0.78	6.34	6.82	0.9	4.64666666667
TRINITY_DN9759_c0_g1	carboxypeptidase B-like [Scleropages formosus]	9.397	3.23216548858	0.00030336674489	0.00869678665688	yes	up	8.28	15.63	15.04	6.97	104.77	99.58	12.9833333333	70.44
TRINITY_DN745_c0_g1	catalase [Erpetoichthys calabaricus]	9.136	3.19155936992	0.000303799584713	0.00870331450386	yes	up	6.15	9.48	8.51	4.21	59.77	62.57	8.04666666667	42.1833333333
TRINITY_DN71417_c0_g1	V-type proton ATPase subunit B, brain isoform [Chanos chanos]	10.024	3.3253530709	0.000304773647593	0.00871515119305	yes	up	1.83	4.08	4.08	1.76	26.42	29.82	3.33	19.3333333333
TRINITY_DN2407_c0_g1	zinc finger protein 385C isoform X3 [Epinephelus lanceolatus]	0.164	-2.60912838616	0.000304887566721	0.00871515119305	yes	down	2.27	1.38	1.8	0.45	0.12	0.08	1.81666666667	0.216666666667
TRINITY_DN12922_c0_g1		9.814	3.29485478689	0.000304952687573	0.00871515119305	yes	up	0.26	0.29	0.25	0.33	2.39	1.86	0.266666666667	1.52666666667
TRINITY_DN10095_c0_g1		10.170	3.34627616048	0.000305169330986	0.00871515119305	yes	up	0.16	0.28	0.17	0.4	1.77	1.45	0.203333333333	1.20666666667
TRINITY_DN38613_c0_g1		9.448	3.2399811742	0.0003054165202	0.00871515119305	yes	up	5.34	14.42	12.98	7.36	82.82	89.36	10.9133333333	59.8466666667
TRINITY_DN39035_c0_g1	PREDICTED: leucine-rich repeat LGI family member 3 [Stegastes partitus]	0.204	-2.29380646448	0.000305445220705	0.00871515119305	yes	down	2.72	2.27	2.32	0.47	0.2	0.32	2.43666666667	0.33
TRINITY_DN20165_c0_g1	E3 ubiquitin-protein ligase UBR5 isoform X14 [Notolabrus celidotus]	8.663	3.11485443887	0.000306178779077	0.00873021050986	yes	up	0.26	0.4	0.28	0.22	2.29	2.15	0.313333333333	1.55333333333
TRINITY_DN24630_c0_g2	calcium-binding protein 5-like [Etheostoma spectabile]	0.063	-3.98600584595	0.000307079928347	0.00875002498314	yes	down	3.49	3.57	3.86	0.52	0	0	3.64	0.173333333333
TRINITY_DN27770_c0_g2	transcription elongation factor SPT6 [Amblyraja radiata]	10.700	3.41951703535	0.000307326469118	0.0087508660051	yes	up	0.3	0.21	0.34	0.2	2.3	2.68	0.283333333333	1.72666666667
TRINITY_DN17598_c0_g1	PREDICTED: cathepsin D [Latimeria chalumnae]	9.125	3.1899010908	0.000307521948091	0.0087508660051	yes	up	3.69	5.45	4.83	2.58	34.77	35.73	4.65666666667	24.36
TRINITY_DN18804_c0_g1	phosphatidylinositol 4,5-bisphosphate 3-kinase catalytic subunit alpha isoform [Carassius auratus]	9.430	3.23728086493	0.000307901724338	0.00875199678479	yes	up	0.26	0.5	0.31	0.27	2.78	2.72	0.356666666667	1.92333333333
TRINITY_DN37995_c0_g4		0.130	-2.94732362732	0.000307974243417	0.00875199678479	yes	down	1.23	1.53	1.44	0.3	0.06	0.03	1.4	0.13
TRINITY_DN5884_c0_g3	protein NDRG1-like [Epinephelus lanceolatus]	0.058	-4.1057357885	0.000308383133273	0.00875775072189	yes	down	7.72	10.28	9.8	1.32	0.02	0	9.26666666667	0.446666666667
TRINITY_DN40819_c0_g1	DENN domain-containing protein 5B-like [Sparus aurata]	0.163	-2.62036293953	0.000308707254487	0.00876109123304	yes	down	3.12	2.93	2.99	0.83	0.12	0.15	3.01333333333	0.366666666667
TRINITY_DN47599_c1_g1	hypothetical protein PFLUV_G00046840 [Perca fluviatilis]	0.047	-4.39903962455	0.000309191200403	0.00876896006062	yes	down	0.89	0.49	0.52	0.06	0	0	0.633333333333	0.02
TRINITY_DN15461_c0_g1	PREDICTED: hydroxymethylglutaryl-CoA synthase, cytoplasmic-like isoform X1 [Nothobranchius furzeri]	8.359	3.06335917337	0.000309940917053	0.0087843508542	yes	up	1.66	4.36	2.96	2.67	21.13	19.91	2.99333333333	14.57
TRINITY_DN3261_c0_g1	protein-cysteine N-palmitoyltransferase HHAT isoform X3 [Oryzias melastigma]	7.695	2.94386485894	0.000310197793691	0.00878576234361	yes	up	0.39	0.6	0.88	0.48	3.59	3.2	0.623333333333	2.42333333333
TRINITY_DN18813_c0_g3	pancreas transcription factor 1 subunit alpha [Larimichthys crocea]	0.016	-5.98621438362	0.000310731956275	0.00879502030742	yes	down	1.27	0.95	1.55	0	0	0	1.25666666667	0
TRINITY_DN21422_c1_g1		0.188	-2.41071342493	0.000311870911725	0.00882137269512	yes	down	2.32	1.63	1.67	0.37	0.14	0.19	1.87333333333	0.233333333333
TRINITY_DN2963_c0_g1	heat shock 70 kDa protein 4-like [Myripristis murdjan]	9.481	3.24501100741	0.00031208943372	0.00882167254755	yes	up	0.68	2.76	0.94	0.7	8.25	13.05	1.46	7.33333333333
TRINITY_DN14564_c0_g1	DNA damage-binding protein 1 [Oryzias latipes]	9.317	3.21981226638	0.000313491406398	0.00885540172481	yes	up	0.4	0.57	0.69	0.36	4.54	4.04	0.553333333333	2.98
TRINITY_DN14278_c1_g1		0.070	-3.82828075519	0.000314442507101	0.0088763584107	yes	down	2.47	2.48	4.35	0.17	0.09	0.18	3.1	0.146666666667
TRINITY_DN28394_c0_g1		8.359	3.06336824893	0.000315779051299	0.00890816063065	yes	up	0.34	0.49	0.36	0.41	2.91	2.46	0.396666666667	1.92666666667
TRINITY_DN15548_c0_g1	sorting nexin-4-like isoform X1 [Epinephelus lanceolatus]	0.149	-2.74736977056	0.000316093787699	0.00891111443487	yes	down	2.93	2.53	2.44	0.67	0.11	0.08	2.63333333333	0.286666666667
TRINITY_DN13354_c1_g4	glyceraldehyde 3-phosphate dehydrogenase isoform 1 [Oplegnathus fasciatus]	5.099	2.35010655431	0.000316594666003	0.00891324998921	yes	up	669.03	839.79	898.92	1193.12	3099.97	3070	802.58	2454.36333333
TRINITY_DN1508_c0_g1	hypothetical protein G5714_022793 [Onychostoma macrolepis]	8.755	3.13006305734	0.00031699447327	0.00891324998921	yes	up	20.67	30.04	27.39	14.05	184.82	193.85	26.0333333333	130.906666667
TRINITY_DN5736_c0_g1	complement C1q-like protein 2 [Erpetoichthys calabaricus]	11.304	3.49873927241	0.000317128341052	0.00891324998921	yes	up	0.95	1.63	2.27	0.91	18.11	18.07	1.61666666667	12.3633333333
TRINITY_DN585_c0_g1	synaptotagmin-11-like isoform X2 [Larimichthys crocea]	0.104	-3.27201000745	0.000317502817454	0.00891324998921	yes	down	11.71	3.84	5.36	1.36	0.06	0.36	6.97	0.593333333333
TRINITY_DN47508_c0_g1	zinc finger MYND domain-containing protein 19 [Scleropages formosus]	52.293	5.70853313299	0.00031763853276	0.00891324998921	yes	up	0	0.12	0	0.1	0.96	2.04	0.04	1.03333333333
TRINITY_DN49994_c0_g1	PREDICTED: cadherin-18 [Lates calcarifer]	0.076	-3.71106626156	0.000317662160308	0.00891324998921	yes	down	0.94	0.91	0.83	0.13	0.02	0	0.893333333333	0.05
TRINITY_DN20267_c0_g1		10.406	3.3793774905	0.000317920511963	0.00891324998921	yes	up	0.2	0.18	0.13	0.17	1.35	1.54	0.17	1.02
TRINITY_DN7728_c0_g1	fasciculation and elongation protein zeta-2-like isoform X2 [Sparus aurata]	0.155	-2.68564202592	0.00031808548507	0.00891324998921	yes	down	2.59	2.22	1.97	0.51	0.11	0.13	2.26	0.25
TRINITY_DN43003_c0_g1	GTP-binding protein [Collichthys lucidus]	0.145	-2.78588044678	0.000318368637993	0.00891324998921	yes	down	3.51	2.97	2.65	0.51	0.3	0.08	3.04333333333	0.296666666667
TRINITY_DN1746_c0_g2	Protein FAM49A [Larimichthys crocea]	0.181	-2.463198544	0.000318421302349	0.00891324998921	yes	down	17.76	10.37	11.42	4.19	0.84	0.5	13.1833333333	1.84333333333
TRINITY_DN75734_c0_g1	von Willebrand factor C domain-containing protein 2-like [Seriola dumerili]	0.021	-5.58588678984	0.000318480413492	0.00891324998921	yes	down	0.69	1.21	1.6	0.04	0	0	1.16666666667	0.0133333333333
TRINITY_DN3166_c0_g1	dehydrogenase/reductase SDR family member 12 isoform X1 [Paramormyrops kingsleyae]	7.702	2.94529497577	0.000318824872173	0.00891700835634	yes	up	3.37	5.54	5.34	4.2	24.88	30.51	4.75	19.8633333333
TRINITY_DN23086_c0_g4	arf-GAP with coiled-coil, ANK repeat and PH domain-containing protein 3 isoform X1 [Erpetoichthys calabaricus]	82.455	6.36553242403	0.000319638425473	0.00893387293543	yes	up	0	0	0	0.46	0.58	0.78	0	0.606666666667
TRINITY_DN4620_c1_g2	testican-2 [Cottoperca gobio]	0.253	-1.98324692932	0.000320650355594	0.00895150466514	yes	down	8.34	6.73	5.84	1.13	1.29	0.91	6.97	1.11
TRINITY_DN47683_c0_g1	PREDICTED: HEAT repeat-containing protein 1 isoform X2 [Callorhinchus milii]	9.762	3.28723379066	0.000320691220209	0.00895150466514	yes	up	0.23	0.31	0.2	0.19	2.16	1.79	0.246666666667	1.38
TRINITY_DN12275_c0_g1	sodium/nucleoside cotransporter 1-like isoform X1 [Paramormyrops kingsleyae]	11.695	3.54786193163	0.000321061002383	0.00895593439126	yes	up	0.16	0.14	0.5	0.31	3.01	2.26	0.266666666667	1.86
TRINITY_DN12833_c0_g1	solute carrier family 15 member 1-like [Oryzias melastigma]	9.026	3.17411984242	0.000322266920555	0.00898366682346	yes	up	5.42	8.19	6.52	3.42	50.72	49.93	6.71	34.69
TRINITY_DN2508_c0_g1	unnamed protein product, partial [Tetraodon nigroviridis]	0.081	-3.62418618101	0.000322674604638	0.00898568570027	yes	down	3.09	4.52	2.81	0.6	0.05	0	3.47333333333	0.216666666667
TRINITY_DN28234_c0_g4		15.860	3.98727743205	0.000322762916169	0.00898568570027	yes	up	0.09	0.17	0.06	0.07	1.65	1.08	0.106666666667	0.933333333333
TRINITY_DN11914_c1_g1	PREDICTED: barH-like 1 homeobox protein [Lates calcarifer]	0.016	-5.97910673095	0.0003232601879	0.00899362836213	yes	down	0.92	0.79	0.43	0	0	0	0.713333333333	0
TRINITY_DN12135_c0_g1	G1/S-specific cyclin-D2-like isoform X1 [Oncorhynchus tshawytscha]	10.135	3.34125058122	0.000324065640155	0.00901012908288	yes	up	0.1	0.27	0.31	0.23	1.91	1.95	0.226666666667	1.36333333333
TRINITY_DN20188_c0_g1	regulator of G-protein signaling 9-binding protein B [Larimichthys crocea]	0.055	-4.17653900147	0.000324733427797	0.00902278315295	yes	down	0.63	1.33	0.8	0.11	0	0	0.92	0.0366666666667
TRINITY_DN33214_c0_g1		10.228	3.35451271246	0.00032622264712	0.00905822936651	yes	up	0.23	0.25	0.3	0.18	2.03	2.36	0.26	1.52333333333
TRINITY_DN23136_c0_g3	PREDICTED: protein LEG1 homolog [Lates calcarifer]	5.018	2.32707901462	0.000326687634457	0.00906520794946	yes	up	12.01	39.9	39.22	104.01	96.39	98.68	30.3766666667	99.6933333333
TRINITY_DN78356_c0_g1	ataxin-2-like isoform X7 [Labeo rohita]	9.333	3.22239850502	0.000327160962673	0.0090724087087	yes	up	0.38	0.49	0.61	0.34	4.45	3.21	0.493333333333	2.66666666667
TRINITY_DN52251_c1_g1	ABC transporter G family member 14 [Acipenser ruthenus]	13.209	3.7234192231	0.000327901359969	0.00908459936099	yes	up	0.1	0.15	0.12	0.07	1.26	1.54	0.123333333333	0.956666666667
TRINITY_DN7822_c0_g1	doublecortin domain-containing protein 2-like [Anarrhichthys ocellatus]	0.146	-2.78055383398	0.000328056617684	0.00908459936099	yes	down	4.41	1.34	1.11	0.33	0.12	0.19	2.28666666667	0.213333333333
TRINITY_DN11120_c0_g2	calmodulin-regulated spectrin-associated protein 2a isoform X3 [Esox lucius]	7.540	2.91451502733	0.000328242924965	0.00908459936099	yes	up	0.22	0.46	0.25	0.36	1.73	1.99	0.31	1.36
TRINITY_DN53588_c0_g1	Leucine-rich repeat and immunoglobulin-like domain-containing nogo receptor-interacting protein 1 [Larimichthys crocea]	0.027	-5.20145711575	0.000328465158553	0.00908482382469	yes	down	1.07	0.84	0.3	0.04	0	0	0.736666666667	0.0133333333333
TRINITY_DN4754_c0_g1	leukotriene A-4 hydrolase [Chanos chanos]	8.435	3.0763168797	0.000329864530342	0.00911296013811	yes	up	1.81	2.76	3.34	1.88	17.53	19.36	2.63666666667	12.9233333333
TRINITY_DN21519_c0_g1	fatty acid hydroxylase domain-containing protein 2-like [Clupea harengus]	10.132	3.34081683016	0.000329912010279	0.00911296013811	yes	up	1.19	1.82	2.75	1.12	16.63	16.18	1.92	11.31
TRINITY_DN1016_c0_g3	protein kinase C beta type isoform X1 [Oreochromis niloticus]	0.244	-2.03212015192	0.000330361543128	0.00911371652381	yes	down	21.82	16.43	15.39	5.44	1.91	1.57	17.88	2.97333333333
TRINITY_DN17354_c0_g3	hypothetical protein F7725_021608 [Dissostichus mawsoni]	0.103	-3.27256465625	0.000330369001924	0.00911371652381	yes	down	1.24	1.45	2.92	0.3	0.03	0.09	1.87	0.14
TRINITY_DN2333_c0_g1	Threonine--tRNA ligase, cytoplasmic [Bagarius yarrelli]	9.211	3.2033468103	0.000331025501341	0.00912589341838	yes	up	1.58	2.31	2.28	1.08	15.9	15.71	2.05666666667	10.8966666667
TRINITY_DN13273_c0_g1		9.744	3.28456475831	0.000331260962723	0.00912645462755	yes	up	1.49	2.61	2.66	1.8	18.79	17.42	2.25333333333	12.67
TRINITY_DN4540_c0_g1	PREDICTED: sushi domain-containing protein 2-like isoform X1 [Poecilia formosa]	8.433	3.07608668984	0.000332264460823	0.00914816128734	yes	up	6.73	10.41	9.07	6.02	68.7	68.13	8.73666666667	47.6166666667
TRINITY_DN2263_c0_g2	uromodulin-like 1 [Seriola dumerili]	0.139	-2.84576050252	0.000333511231037	0.00917232256148	yes	down	2.32	0.91	0.73	0.22	0.11	0.04	1.32	0.123333333333
TRINITY_DN20751_c0_g1	myogenesis-regulating glycosidase-like [Petromyzon marinus]	9.275	3.21342179494	0.00033366001115	0.00917232256148	yes	up	1.24	3.44	3.06	1.72	20.02	20.09	2.58	13.9433333333
TRINITY_DN12_c0_g1	transcription activator BRG1-like isoform X1 [Mastacembelus armatus]	0.230	-2.11821068056	0.000333790563659	0.00917232256148	yes	down	5.2	3.75	3.41	1.12	0.49	0.33	4.12	0.646666666667
TRINITY_DN6811_c0_g2	eosinophil peroxidase-like [Betta splendens]	11.047	3.46562987023	0.000334096359009	0.00917478337867	yes	up	0.31	0.33	0.3	0.13	2.89	2.86	0.313333333333	1.96
TRINITY_DN26442_c0_g1	nuclear pore complex protein Nup155 [Carassius auratus]	8.671	3.11620320523	0.000334555463023	0.00917527124721	yes	up	0.37	1.21	0.99	0.39	6.28	5.34	0.856666666667	4.00333333333
TRINITY_DN8830_c0_g2	dual specificity tyrosine-phosphorylation-regulated kinase 2 isoform X2 [Paramormyrops kingsleyae]	8.558	3.09725051437	0.000334745809535	0.00917527124721	yes	up	0.25	0.45	0.52	0.4	2.9	2.81	0.406666666667	2.03666666667
TRINITY_DN8448_c0_g2	LOW QUALITY PROTEIN: synaptotagmin-3 [Etheostoma spectabile]	0.036	-4.80611961431	0.000334762889853	0.00917527124721	yes	down	3.89	1.12	1.09	0.15	0	0	2.03333333333	0.05
TRINITY_DN10944_c0_g2		9.091	3.18436631483	0.000335216469002	0.00917723748758	yes	up	2.13	2.2	2.22	1.06	14.6	16.48	2.18333333333	10.7133333333
TRINITY_DN16626_c0_g2	BTB/POZ domain-containing protein 3 [Danio rerio]	13.277	3.73081304181	0.000335267231681	0.00917723748758	yes	up	0.07	0.54	0.12	0.38	2.63	2.53	0.243333333333	1.84666666667
TRINITY_DN3667_c0_g1	von Willebrand factor A domain-containing protein 5A-like isoform X1 [Cyclopterus lumpus]	9.084	3.18333320063	0.000336374664592	0.00920161461594	yes	up	1.45	2.96	2.8	1.42	17.44	19.04	2.40333333333	12.6333333333
TRINITY_DN12697_c1_g1	leucine-rich repeat and fibronectin type-III domain-containing protein 4-like [Seriola dumerili]	0.115	-3.1161383403	0.000338176305816	0.00923697074693	yes	down	1.27	1.08	1.18	0.26	0.02	0.02	1.17666666667	0.1
TRINITY_DN20708_c0_g2	hypothetical protein PFLUV_G00119840 [Perca fluviatilis]	0.074	-3.75857171814	0.000338195440576	0.00923697074693	yes	down	1.44	0.8	0.65	0.13	0.02	0	0.963333333333	0.05
TRINITY_DN2700_c1_g1	cysteine and glycine-rich protein 1-like [Archocentrus centrarchus]	8.092	3.01654870611	0.00033839363126	0.00923697074693	yes	up	1.12	2.52	2.02	1.09	9.97	12.76	1.88666666667	7.94
TRINITY_DN8862_c0_g1	unnamed protein product, partial [Tetraodon nigroviridis]	10.072	3.33231163234	0.000338537982263	0.00923697074693	yes	up	0.31	0.57	0.5	0.24	4.1	3.64	0.46	2.66
TRINITY_DN9668_c0_g1	neutral and basic amino acid transport protein rBAT [Scleropages formosus]	8.769	3.13234317355	0.000338851867724	0.00923959321581	yes	up	1.46	1.85	2.08	1.11	13.92	12.22	1.79666666667	9.08333333333
TRINITY_DN12006_c0_g1	collagen alpha-1(XV) chain-like isoform X2 [Scleropages formosus]	9.498	3.24767281793	0.000339445990326	0.00924984873318	yes	up	0.28	0.81	0.62	0.42	4.96	4.88	0.57	3.42
TRINITY_DN18379_c0_g1	PREDICTED: transcription factor Sox-11-like [Stegastes partitus]	0.193	-2.37621585779	0.000340829375462	0.00928158455848	yes	down	4.14	3.78	3.27	0.86	0.44	0.19	3.73	0.496666666667
TRINITY_DN24817_c0_g1	UPF0577 protein [Larimichthys crocea]	0.239	-2.0668147257	0.000341230295893	0.00928654201035	yes	down	5.04	3.75	3.27	1.02	0.41	0.5	4.02	0.643333333333
TRINITY_DN13211_c0_g1	PREDICTED: phosphatase and actin regulator 2 [Callorhinchus milii]	9.594	3.26211023421	0.000342866510516	0.00932385874957	yes	up	0.1	0.18	0.17	0.16	1.02	1.33	0.15	0.836666666667
TRINITY_DN12941_c0_g1	transcriptional repressor NF-X1 [Astatotilapia calliptera]	9.442	3.23906111258	0.000343040999059	0.00932385874957	yes	up	0.18	0.36	0.26	0.21	1.99	2.14	0.266666666667	1.44666666667
TRINITY_DN7185_c0_g1	PREDICTED: putative transcription factor Ovo-like 1 [Latimeria chalumnae]	9.585	3.26085153144	0.000343868912299	0.00933929316866	yes	up	0.84	1.46	1.02	0.52	9.07	8.65	1.10666666667	6.08
TRINITY_DN30606_c0_g1	PREDICTED: clusterin-like protein 1 isoform X1 [Lates calcarifer]	0.084	-3.57392042666	0.00034429628679	0.00933929316866	yes	down	2.9	2.73	2.68	0.48	0	0.04	2.77	0.173333333333
TRINITY_DN12349_c0_g1	synaptic vesicle membrane protein VAT-1 homolog-like [Sander lucioperca]	0.086	-3.53910691895	0.000344412872516	0.00933929316866	yes	down	1.75	1.13	1.23	0.19	0	0.06	1.37	0.0833333333333
TRINITY_DN5018_c1_g1		11.314	3.50009983338	0.000344706833778	0.00933929316866	yes	up	12.98	20.01	28.84	5.5	181.29	187.18	20.61	124.656666667
TRINITY_DN9305_c0_g2	epsin-1-like [Perca flavescens]	0.198	-2.33668433389	0.00034470946314	0.00933929316866	yes	down	3.35	3.4	3.32	0.79	0.2	0.38	3.35666666667	0.456666666667
TRINITY_DN21999_c0_g1	immunoglobulin superfamily member 21 isoform X1 [Larimichthys crocea]	0.145	-2.78348620684	0.000344990351238	0.00934093849541	yes	down	2.46	2.15	2.27	0.55	0.09	0.09	2.29333333333	0.243333333333
TRINITY_DN4785_c0_g1	importin subunit alpha-7 isoform X1 [Parambassis ranga]	7.589	2.92387634963	0.000345600090222	0.00935147999232	yes	up	2.02	4.09	3.13	2.75	18.91	19.21	3.08	13.6233333333
TRINITY_DN20063_c0_g2		29.316	4.87361419015	0.000346109589316	0.00935898638871	yes	up	0.23	0.14	0	0.71	2.2	3.03	0.123333333333	1.98
TRINITY_DN11718_c0_g1	PREDICTED: serine/threonine-protein phosphatase 6 regulatory subunit 2 isoform X3 [Latimeria chalumnae]	10.030	3.32618917129	0.000346474034366	0.00935898638871	yes	up	0.32	0.43	0.52	0.27	3.41	3.69	0.423333333333	2.45666666667
TRINITY_DN9821_c0_g1	ADP-ribosylation factor-like protein 13A [Sparus aurata]	0.154	-2.70115127855	0.000346539257487	0.00935898638871	yes	down	2.28	4.36	5.11	0.62	0.48	0.14	3.91666666667	0.413333333333
TRINITY_DN39950_c0_g1	probable phospholipid-transporting ATPase VA [Seriola lalandi dorsalis]	9.131	3.19085020408	0.000346994140569	0.00935970601103	yes	up	0.33	0.33	0.28	0.2	2.52	2.21	0.313333333333	1.64333333333
TRINITY_DN10217_c0_g1	LOW QUALITY PROTEIN: inter-alpha-trypsin inhibitor heavy chain H6-like [Cottoperca gobio]	0.244	-2.03441913145	0.000347007107461	0.00935970601103	yes	down	25.53	16.88	16.24	6.03	1.82	2.09	19.55	3.31333333333
TRINITY_DN4743_c0_g1	propionyl-CoA carboxylase alpha chain, mitochondrial [Astyanax mexicanus]	9.245	3.20873688578	0.000348406340029	0.00939147661674	yes	up	0.99	1.73	1.8	0.86	11.29	11.99	1.50666666667	8.04666666667
TRINITY_DN12769_c0_g1	PREDICTED: apolipophorins [Callorhinchus milii]	8.734	3.12669446109	0.000348743907704	0.00939460731179	yes	up	1.71	2.58	2.57	1.23	16.98	16.38	2.28666666667	11.53
TRINITY_DN2916_c0_g1	PREDICTED: heme-binding protein 2-like [Pygocentrus nattereri]	8.402	3.07074785574	0.000349536485181	0.00940669434174	yes	up	30.15	105.37	90.66	70.32	503.96	540.17	75.3933333333	371.483333333
TRINITY_DN5155_c0_g1	epidermal retinol dehydrogenase 2-like [Electrophorus electricus]	8.055	3.00994171892	0.000349636018123	0.00940669434174	yes	up	0.95	1.93	1.74	1.19	10.58	9.92	1.54	7.23
TRINITY_DN227_c0_g5	hypothetical protein F7725_017990 [Dissostichus mawsoni]	0.245	-2.03013130915	0.000350409068149	0.00942151834185	yes	down	414.68	281.06	305.98	106.51	31.68	34.09	333.906666667	57.4266666667
TRINITY_DN33549_c0_g4		0.022	-5.48539176623	0.000350646563305	0.00942193311456	yes	down	2.17	1.51	1.61	0.07	0	0	1.76333333333	0.0233333333333
TRINITY_DN10095_c0_g2		9.665	3.27275175631	0.000351124516363	0.00942492636462	yes	up	0.58	1.45	1.12	0.62	8.57	8.41	1.05	5.86666666667
TRINITY_DN40798_c0_g1	PREDICTED: sterile alpha motif domain-containing protein 7 [Lates calcarifer]	0.067	-3.90447366549	0.000351202238674	0.00942492636462	yes	down	1.62	1.94	1.35	0.25	0	0	1.63666666667	0.0833333333333
TRINITY_DN14206_c0_g1	calmodulin-regulated spectrin-associated protein 1-B isoform X3 [Larimichthys crocea]	0.210	-2.2544953336	0.000352371844015	0.0094503366611	yes	down	1.76	1.17	1.22	0.33	0.1	0.16	1.38333333333	0.196666666667
TRINITY_DN21247_c0_g2	leucine-rich glioma-inactivated protein 1 isoform X1 [Larimichthys crocea]	0.196	-2.35443828866	0.000353450641518	0.00947328099703	yes	down	2.68	2.2	2.03	0.49	0.31	0.12	2.30333333333	0.306666666667
TRINITY_DN20434_c0_g1	electron transfer flavoprotein subunit alpha, mitochondrial [Labrus bergylta]	9.111	3.18763428989	0.000354701444786	0.00950080359809	yes	up	4.41	10.15	11.71	5.74	66.54	67.33	8.75666666667	46.5366666667
TRINITY_DN68506_c0_g1		8.683	3.11819324453	0.000355345522162	0.00951205035602	yes	up	13.75	23.96	24.51	12.06	149.12	151.18	20.74	104.12
TRINITY_DN19744_c0_g1		8.413	3.07270519974	0.000356031689357	0.0095244089004	yes	up	45.25	117.77	109.22	74.59	621.01	629.83	90.7466666667	441.81
TRINITY_DN6559_c0_g1		13.920	3.79908123905	0.000356757619242	0.00953517053557	yes	up	0.08	0.2	0.34	0.24	1.9	2.95	0.206666666667	1.69666666667
TRINITY_DN860_c0_g1	sodium-independent sulfate anion transporter [Hippoglossus hippoglossus]	9.349	3.22477129966	0.000357153775558	0.00953517053557	yes	up	2.3	4.65	4.07	1.86	30.32	27.33	3.67333333333	19.8366666667
TRINITY_DN8428_c0_g1	ceramide transfer protein isoform X6 [Amblyraja radiata]	8.712	3.1229419521	0.000357241062909	0.00953517053557	yes	up	0.29	0.77	0.54	0.67	4.09	3.44	0.533333333333	2.73333333333
TRINITY_DN1315_c0_g1		0.016	-5.92939518036	0.000357332920514	0.00953517053557	yes	down	2.48	1.96	2.04	0	0	0	2.16	0
TRINITY_DN33700_c0_g1	poly [ADP-ribose] polymerase 1 [Archocentrus centrarchus]	8.824	3.14139108778	0.000358625828037	0.00956365595974	yes	up	0.54	0.89	0.62	0.46	5.08	4.83	0.683333333333	3.45666666667
TRINITY_DN10003_c0_g2		9.591	3.26175517003	0.00035948456401	0.00958053459912	yes	up	0.23	0.19	0.26	0.18	1.83	1.94	0.226666666667	1.31666666667
TRINITY_DN23062_c0_g2	protocadherin-9 isoform X1 [Amphiprion ocellaris]	0.085	-3.56198567198	0.000361084278693	0.00961507736478	yes	down	0.9	0.79	0.76	0.15	0	0.01	0.816666666667	0.0533333333333
TRINITY_DN10915_c0_g6	dual specificity mitogen-activated protein kinase kinase 1, partial [Rhincodon typus]	8.565	3.09853688622	0.000361233933239	0.00961507736478	yes	up	0.46	0.52	0.51	0.65	3.12	3.65	0.496666666667	2.47333333333
TRINITY_DN17401_c0_g2	serine/threonine-protein kinase VRK1 [Boleophthalmus pectinirostris]	8.463	3.08122623459	0.000361949261438	0.00962338192625	yes	up	0.59	1.07	0.97	0.77	5.66	6.52	0.876666666667	4.31666666667
TRINITY_DN50356_c1_g2	neurofibromin isoform X3 [Denticeps clupeoides]	16.939	4.0822439777	0.000361999565247	0.00962338192625	yes	up	0.03	0.07	0.08	0.22	0.86	0.77	0.06	0.616666666667
TRINITY_DN5426_c0_g1		8.240	3.04270038867	0.000363235423199	0.00965018943988	yes	up	8.02	15.95	19.76	11.56	99.62	99.68	14.5766666667	70.2866666667
TRINITY_DN32222_c0_g1	PREDICTED: probable ATP-dependent RNA helicase DHX35 [Lepisosteus oculatus]	7.904	2.98262610463	0.000364612485325	0.00968071247018	yes	up	0.59	0.64	0.98	0.77	4.12	5.36	0.736666666667	3.41666666667
TRINITY_DN37048_c0_g2	eukaryotic initiation factor 4A-II [Denticeps clupeoides]	9.465	3.24252905236	0.000365938942443	0.00970985456533	yes	up	0.19	0.3	0.33	0.44	2.26	2.33	0.273333333333	1.67666666667
TRINITY_DN15988_c0_g3	C-Jun-amino-terminal kinase-interacting protein 1 [Collichthys lucidus]	0.059	-4.07261794779	0.000366476488446	0.00971804028236	yes	down	1.56	1.78	1.43	0.21	0	0	1.59	0.07
TRINITY_DN12458_c0_g1	PREDICTED: pre-mRNA-processing-splicing factor 8 [Pygocentrus nattereri]	8.886	3.15155306576	0.000367113003743	0.00972883855267	yes	up	0.4	0.52	0.58	0.28	3.36	4.02	0.5	2.55333333333
TRINITY_DN24624_c0_g2	PREDICTED: integrator complex subunit 2 isoform X1 [Callorhinchus milii]	11.495	3.52299437757	0.00036752924694	0.00973378956878	yes	up	0.04	0.22	0.2	0.26	1.56	1.37	0.153333333333	1.06333333333
TRINITY_DN16206_c0_g1	midnolin isoform X2 [Amblyraja radiata]	8.614	3.10660740221	0.000368701456841	0.00975874323821	yes	up	0.91	2.23	1.97	1.38	11.53	12.8	1.70333333333	8.57
TRINITY_DN27322_c0_g1	leucine-rich repeat neuronal protein 1-like [Seriola lalandi dorsalis]	0.016	-5.92749301365	0.000371864544283	0.00982705126874	yes	down	0.8	0.74	0.49	0	0	0	0.676666666667	0
TRINITY_DN7681_c0_g1	ras GTPase-activating protein-binding protein 1-like isoform X2 [Salarias fasciatus]	8.482	3.08435363769	0.000372120947392	0.00982705126874	yes	up	1.13	1.47	1.34	0.76	9.61	8.81	1.31333333333	6.39333333333
TRINITY_DN43101_c0_g1	gamma-secretase subunit APH-1A [Sparus aurata]	12.037	3.58938357126	0.000372133809104	0.00982705126874	yes	up	0.04	0.26	0.13	0.14	1.36	1.45	0.143333333333	0.983333333333
TRINITY_DN5174_c0_g2	zinc finger BED domain-containing protein 5-like [Erpetoichthys calabaricus]	8.344	3.0606551448	0.00037220871568	0.00982705126874	yes	up	0.62	1.24	1.12	0.9	6.47	7.08	0.993333333333	4.81666666667
TRINITY_DN38422_c0_g1	uncharacterized protein LOC116061653 [Sander lucioperca]	0.022	-5.52763206989	0.000373157090607	0.00984208073066	yes	down	0.73	1.12	1.54	0.04	0	0	1.13	0.0133333333333
TRINITY_DN2297_c0_g1	brain protein I3-like isoform X1 [Petromyzon marinus]	8.019	3.0034381696	0.000373241913256	0.00984208073066	yes	up	11.86	16.55	20.54	12.56	110.56	103.6	16.3166666667	75.5733333333
TRINITY_DN8149_c0_g1	PREDICTED: E3 ubiquitin-protein ligase MARCH6 [Pygocentrus nattereri]	9.465	3.24254424522	0.000374017682257	0.00985095285159	yes	up	0.92	1.92	1.02	0.68	10.2	10	1.28666666667	6.96
TRINITY_DN20718_c0_g3		10.431	3.38286415191	0.000374179800116	0.00985095285159	yes	up	0.19	0.24	0.21	0.59	1.48	1.87	0.213333333333	1.31333333333
TRINITY_DN9149_c1_g1	WD repeat-containing protein 47 Neuronal enriched MAP-interacting protein [Larimichthys crocea]	0.103	-3.27783941088	0.000374274912717	0.00985095285159	yes	down	1.32	0.86	0.68	0.16	0.05	0	0.953333333333	0.07
TRINITY_DN4023_c0_g3	EVI5-like protein [Epinephelus lanceolatus]	0.209	-2.25540690988	0.00037548401111	0.00987664948753	yes	down	2.24	2.01	1.83	0.54	0.24	0.11	2.02666666667	0.296666666667
TRINITY_DN9614_c0_g1		9.496	3.24729287571	0.000376128179816	0.00988278269908	yes	up	7.45	14.13	12.71	5.19	87.66	94.39	11.43	62.4133333333
TRINITY_DN16078_c0_g1	Bone morphogenetic protein 3, partial [Acipenser ruthenus]	9.593	3.26204457031	0.000376243722301	0.00988278269908	yes	up	0.24	0.38	0.36	0.27	2.34	2.79	0.326666666667	1.8
TRINITY_DN25367_c0_g1	PREDICTED: platelet-activating factor acetylhydrolase isoform X1 [Lepisosteus oculatus]	7.906	2.98293165217	0.000376415971569	0.00988278269908	yes	up	3.34	5.41	4.85	3.24	29.97	28.96	4.53333333333	20.7233333333
TRINITY_DN14667_c0_g1	retinal homeobox protein Rx1-like [Anarrhichthys ocellatus]	0.030	-5.04648726623	0.000377136617809	0.00989557972814	yes	down	0.8	0.78	0.69	0.05	0	0	0.756666666667	0.0166666666667
TRINITY_DN30012_c0_g6	ubiquitin carboxyl-terminal hydrolase 25 isoform X2 [Esox lucius]	52.018	5.70094296778	0.000378407134542	0.00992144455872	yes	up	0	0	0.05	0.06	0.82	0.94	0.0166666666667	0.606666666667
TRINITY_DN51620_c0_g2		0.017	-5.9158820003	0.000378590052337	0.00992144455872	yes	down	0.62	0.61	0.63	0	0	0	0.62	0
TRINITY_DN43024_c0_g1	hypothetical protein AMELA_G00231370 [Ameiurus melas]	7.208	2.84962102173	0.000379350930823	0.00993524771169	yes	up	0.57	0.81	0.57	0.81	3.64	3.77	0.65	2.74
TRINITY_DN48736_c0_g1	exosome complex exonuclease RRP44 [Mastacembelus armatus]	8.172	3.0307161844	0.000380059051102	0.00994765294272	yes	up	0.45	0.74	0.84	0.6	4.53	4.56	0.676666666667	3.23
TRINITY_DN10052_c1_g6	Down syndrome cell adhesion molecule-like protein 1 homolog isoform X1 [Acanthochromis polyacanthus]	0.068	-3.87212377593	0.000380462847264	0.00995208241907	yes	down	1.04	0.58	0.61	0.12	0	0	0.743333333333	0.04
TRINITY_DN1578_c0_g1	PREDICTED: outer dense fiber protein 3-like [Latimeria chalumnae]	7.641	2.93378173926	0.00038283773406	0.0100080341224	yes	up	1.89	4.5	4.16	3.3	22.49	21.44	3.51666666667	15.7433333333
TRINITY_DN10228_c0_g1	protein phosphatase 1 regulatory subunit 12A-like isoform X4 [Amblyraja radiata]	8.771	3.13267402922	0.000383427560572	0.0100172811207	yes	up	0.3	0.66	0.5	0.33	3.68	3.35	0.486666666667	2.45333333333
TRINITY_DN57517_c0_g1	PREDICTED: synembryn-A isoform X2 [Lates calcarifer]	0.070	-3.84318867288	0.000383829002315	0.0100191660166	yes	down	1.38	1.44	1.22	0.22	0	0	1.34666666667	0.0733333333333
TRINITY_DN14725_c1_g2	sterol 26-hydroxylase, mitochondrial-like [Takifugu rubripes]	7.753	2.95466227856	0.0003841483251	0.0100191660166	yes	up	0.72	1.19	1.15	0.85	6.28	6.71	1.02	4.61333333333
TRINITY_DN34683_c0_g1	mitochondrial basic amino acids transporter [Danio rerio]	8.821	3.14093484775	0.000384231551214	0.0100191660166	yes	up	0.47	1.06	1.14	0.71	7.07	5.99	0.89	4.59
TRINITY_DN52913_c0_g2	1-phosphatidylinositol 3-phosphate 5-kinase isoform X3 [Erpetoichthys calabaricus]	11.829	3.56420451438	0.000384444288561	0.0100191660166	yes	up	0.09	0.19	0.12	0.12	1.26	1.31	0.133333333333	0.896666666667
TRINITY_DN29257_c0_g2	endonuclease/exonuclease/phosphatase family domain-containing protein 1 [Larimichthys crocea]	9.817	3.29530562107	0.000385160359727	0.0100316658947	yes	up	0.36	0.09	0.2	0.25	1.82	1.58	0.216666666667	1.21666666667
TRINITY_DN4204_c0_g1	putative ribosome-binding factor A, mitochondrial [Clupea harengus]	10.114	3.33827655839	0.000385429422755	0.0100325150605	yes	up	0.52	1.04	0.79	0.67	6.81	6.65	0.783333333333	4.71
TRINITY_DN212_c0_g2	PREDICTED: noelin isoform X2 [Stegastes partitus]	0.136	-2.87678426874	0.000385758404115	0.0100349218699	yes	down	5.03	3.83	3.69	0.72	0.16	0.32	4.18333333333	0.4
TRINITY_DN35713_c0_g2	endoplasmic reticulum resident protein 44 [Anabas testudineus]	8.407	3.07150785721	0.000386410753302	0.0100393202723	yes	up	0.26	0.62	0.74	0.62	3.77	3.63	0.54	2.67333333333
TRINITY_DN18255_c0_g1	sodium/potassium-transporting ATPase subunit alpha-3 [Erpetoichthys calabaricus]	10.890	3.44492205578	0.000386615514111	0.0100393202723	yes	up	0.15	0.41	0.39	0.19	2.95	2.88	0.316666666667	2.00666666667
TRINITY_DN15738_c0_g1		0.151	-2.72626361815	0.000386737364819	0.0100393202723	yes	down	2.03	2.13	2.92	0.2	0.11	0.37	2.36	0.226666666667
TRINITY_DN61256_c0_g1	cytochrome c oxidase subunit II [Platax orbicularis]	0.018	-5.7615001326	0.000386873966373	0.0100393202723	yes	down	10.78	30.7	70.13	1.43	0	0	37.2033333333	0.476666666667
TRINITY_DN18461_c0_g1	PREDICTED: cGMP-dependent protein kinase 1 isoform X3 [Callorhinchus milii]	10.904	3.44672181259	0.000387279221683	0.0100436936538	yes	up	0.15	0.06	0.23	0.25	1.46	1.17	0.146666666667	0.96
TRINITY_DN2581_c0_g1	cyclin-dependent kinase 2 [Gadus morhua]	9.377	3.22913784322	0.000387960740372	0.0100495882912	yes	up	1.17	1.24	0.52	0.88	7.39	7.46	0.976666666667	5.24333333333
TRINITY_DN11973_c0_g1	microtubule-associated serine/threonine-protein kinase 1-like isoform X4 [Sparus aurata]	0.130	-2.94432121273	0.000387980239959	0.0100495882912	yes	down	1.05	0.79	0.7	0.06	0.1	0.05	0.846666666667	0.07
TRINITY_DN72414_c0_g1	caprin-2 isoform X2 [Amblyraja radiata]	9.079	3.18250809029	0.000389099498275	0.0100724304532	yes	up	0.65	0.63	1.14	1.06	6.25	5.7	0.806666666667	4.33666666667
TRINITY_DN787_c0_g2	PREDICTED: sodium- and chloride-dependent GABA transporter ine-like isoform X1 [Latimeria chalumnae]	11.174	3.48204003357	0.000390289972921	0.0100921866445	yes	up	0.1	0.04	0.16	0.17	0.95	0.91	0.1	0.676666666667
TRINITY_DN1551_c0_g1	eukaryotic elongation factor 2 kinase isoform X7 [Scleropages formosus]	7.903	2.98246979298	0.000390338415282	0.0100921866445	yes	up	1.02	1.47	1.55	4.15	17.63	9.95	1.34666666667	10.5766666667
TRINITY_DN40171_c0_g4		0.021	-5.58758171648	0.000390744178748	0.0100936549438	yes	down	0.56	1.92	1.55	0.05	0	0	1.34333333333	0.0166666666667
TRINITY_DN25881_c0_g2	F-box/LRR-repeat protein 5 isoform X2 [Anarrhichthys ocellatus]	14.973	3.90432457127	0.000390871006711	0.0100936549438	yes	up	0.21	0.09	0.06	0.18	1.61	1.22	0.12	1.00333333333
TRINITY_DN36362_c0_g3		11.299	3.49818012225	0.000392505104872	0.0101296877065	yes	up	0.23	0.11	0.18	0.24	1.97	1.12	0.173333333333	1.11
TRINITY_DN9709_c0_g2		65.132	6.02530121722	0.000393348682208	0.0101452874703	yes	up	0	0	0.07	0.24	1.13	1.79	0.0233333333333	1.05333333333
TRINITY_DN75533_c0_g1	hypothetical protein PFLUV_G00085150 [Perca fluviatilis]	0.088	-3.51403416322	0.000393785647429	0.0101503872716	yes	down	12.15	4.99	4.86	1.15	0	0.22	7.33333333333	0.456666666667
TRINITY_DN13896_c0_g3	PREDICTED: beta-hexosaminidase subunit beta isoform X2 [Cyprinodon variegatus]	8.467	3.08193553949	0.000394065901277	0.0101514438733	yes	up	1.53	2.48	3.15	1.61	17.3	16.41	2.38666666667	11.7733333333
TRINITY_DN15933_c0_g1	PREDICTED: poly(ADP-ribose) glycohydrolase-like [Poecilia reticulata]	8.234	3.04154182915	0.000394458140226	0.0101553822655	yes	up	0.26	0.3	0.22	0.26	1.48	1.95	0.26	1.23
TRINITY_DN16903_c0_g1	39S ribosomal protein L2, mitochondrial-like protein [Callorhinchus milii]	9.166	3.1962410946	0.000395825939685	0.0101814848965	yes	up	1.41	1.68	2.52	1.26	14.15	14.4	1.87	9.93666666667
TRINITY_DN13919_c0_g1	PREDICTED: epidermal growth factor receptor kinase substrate 8 isoform X1 [Latimeria chalumnae]	8.857	3.1468753328	0.000396212585273	0.0101814848965	yes	up	0.79	1.21	1.47	0.65	8.38	8.77	1.15666666667	5.93333333333
TRINITY_DN10399_c0_g1	segment polarity protein dishevelled homolog DVL-3 isoform X3 [Petromyzon marinus]	8.325	3.05752867545	0.000396416724887	0.0101814848965	yes	up	0.36	0.62	0.53	0.5	3.61	3.23	0.503333333333	2.44666666667
TRINITY_DN3130_c0_g2		13.381	3.74209466488	0.000396431909329	0.0101814848965	yes	up	0.02	0.15	0.2	0.19	1.69	1.08	0.123333333333	0.986666666667
TRINITY_DN7985_c0_g1		8.411	3.07219596677	0.000397025291704	0.0101905560051	yes	up	0.4	0.78	0.95	0.54	4.7	5.25	0.71	3.49666666667
TRINITY_DN36452_c0_g3		30.720	4.94111838852	0.000397268132939	0.0101906241501	yes	up	0.12	0	0.21	0.63	1.79	3.9	0.11	2.10666666667
TRINITY_DN13285_c0_g1	GDNF family receptor alpha-4a [Epinephelus lanceolatus]	0.059	-4.09012825038	0.000398388475474	0.0102131880589	yes	down	1.79	1.74	0.93	0.19	0	0	1.48666666667	0.0633333333333
TRINITY_DN71591_c0_g1	PREDICTED: uncharacterized protein KIAA2013 homolog isoform X2 [Austrofundulus limnaeus]	8.904	3.15446633066	0.000398960800474	0.0102216840836	yes	up	0.45	1.23	1.27	0.87	6.33	8.21	0.983333333333	5.13666666667
TRINITY_DN24988_c1_g3	acetylcholinesterase collagenic tail peptide [Larimichthys crocea]	0.135	-2.88777764661	0.000399279967308	0.0102236876602	yes	down	1.55	1.14	1.18	0.12	0.11	0.11	1.29	0.113333333333
TRINITY_DN31215_c0_g1		24.423	4.61015263561	0.000400029643956	0.0102367055089	yes	up	0.11	0.13	0	0.28	1.78	1.14	0.08	1.06666666667
TRINITY_DN36417_c0_g1	cystathionine beta-synthase-like isoform X1 [Salmo trutta]	8.314	3.05549226183	0.000400651721187	0.0102464443801	yes	up	3.12	4.54	6.7	2.67	28.46	30.99	4.78666666667	20.7066666667
TRINITY_DN17258_c0_g1		0.180	-2.47432350934	0.000403120949991	0.0103033829315	yes	down	198.31	62.51	43	21.43	9.35	5.7	101.273333333	12.16
TRINITY_DN4004_c0_g4	vesicular glutamate transporter 1-like [Epinephelus lanceolatus]	0.084	-3.58072410172	0.000403882666709	0.0103166368351	yes	down	1.7	1.54	1.63	0.3	0.02	0	1.62333333333	0.106666666667
TRINITY_DN19449_c0_g1	methylenetetrahydrofolate reductase [Chanos chanos]	8.849	3.14555771732	0.000404252606799	0.0103198734063	yes	up	0.37	1.2	0.5	0.65	5.26	4.67	0.69	3.52666666667
TRINITY_DN4318_c0_g1	paxillin-like isoform X3 [Epinephelus lanceolatus]	8.190	3.03386668077	0.00040584050439	0.0103447798243	yes	up	2.46	2.76	3.66	1.98	19.66	20.5	2.96	14.0466666667
TRINITY_DN7226_c0_g5		26.067	4.70414225308	0.000405843880647	0.0103447798243	yes	up	0.39	0.16	0.11	0.14	4.14	5.21	0.22	3.16333333333
TRINITY_DN4977_c0_g7	PREDICTED: sodium channel protein type 4 subunit alpha A-like [Notothenia coriiceps]	0.124	-3.00710627418	0.000405959706032	0.0103447798243	yes	down	1.03	1.35	0.97	0.13	0.1	0.05	1.11666666667	0.0933333333333
TRINITY_DN33774_c0_g2		0.023	-5.46430490342	0.000406335294833	0.0103481355877	yes	down	0.56	0.86	0.72	0.03	0	0	0.713333333333	0.01
TRINITY_DN5549_c0_g1	brain-specific angiogenesis inhibitor 1-associated protein 2-like [Larimichthys crocea]	0.180	-2.47666900683	0.000408968471625	0.0104088214967	yes	down	2.13	2.07	1.64	0.53	0.11	0.11	1.94666666667	0.25
TRINITY_DN8142_c0_g1		10.013	3.3237708601	0.000409280367719	0.0104088214967	yes	up	1.29	2.14	2.58	1.65	19.79	13.5	2.00333333333	11.6466666667
TRINITY_DN1237_c0_g1	advillin-like [Boleophthalmus pectinirostris]	8.520	3.09081574278	0.00040945420661	0.0104088214967	yes	up	7.27	12.29	12.48	5.89	76.73	75.48	10.68	52.7
TRINITY_DN35940_c0_g1	leucine-rich repeat, immunoglobulin-like domain and transmembrane domain-containing protein 2 [Seriola dumerili]	0.081	-3.62391556582	0.000411967963694	0.0104664531518	yes	down	0.71	0.73	0.75	0.11	0	0.02	0.73	0.0433333333333
TRINITY_DN11230_c0_g2	acidic mammalian chitinase-like [Amblyraja radiata]	9.308	3.21848192331	0.000412221014736	0.0104666147296	yes	up	4.34	2.15	6.96	0.6	10.26	9.39	4.48333333333	6.75
TRINITY_DN17178_c0_g1		8.700	3.12096033224	0.00041407748816	0.0104900922681	yes	up	0.45	0.88	0.93	0.49	5.75	5.21	0.753333333333	3.81666666667
TRINITY_DN3649_c0_g1	sodium-independent sulfate anion transporter [Esox lucius]	7.441	2.89554937077	0.000414081106508	0.0104900922681	yes	up	2.03	3.17	3.55	2.47	16.89	18.64	2.91666666667	12.6666666667
TRINITY_DN66591_c0_g1	PREDICTED: aconitate hydratase, mitochondrial-like [Salmo salar]	8.403	3.07098648654	0.000414121860665	0.0104900922681	yes	up	2.98	7.04	6.4	3.66	37.42	39.31	5.47333333333	26.7966666667
TRINITY_DN71601_c0_g1	growth hormone-inducible transmembrane protein [Amblyraja radiata]	8.688	3.11904000562	0.000414134641017	0.0104900922681	yes	up	3.33	6.24	6.34	3.15	37.93	38.91	5.30333333333	26.6633333333
TRINITY_DN40909_c0_g1	uncharacterized protein LOC117254656 isoform X1 [Epinephelus lanceolatus]	0.118	-3.08639677022	0.000415413833347	0.010513774075	yes	down	1.32	1.13	1.44	0.22	0.03	0.07	1.29666666667	0.106666666667
TRINITY_DN17040_c0_g1	microtubule-associated protein 1S-like [Sparus aurata]	0.227	-2.14144354657	0.00041580538357	0.010513774075	yes	down	2.43	1.47	1.87	0.52	0.17	0.21	1.92333333333	0.3
TRINITY_DN16982_c0_g1	PREDICTED: uridine diphosphate glucose pyrophosphatase [Austrofundulus limnaeus]	12.217	3.61086803058	0.000415812974873	0.010513774075	yes	up	0.05	0.32	0.32	0.69	2.96	1.45	0.23	1.7
TRINITY_DN1473_c1_g2	NLR family CARD domain-containing protein 3 CARD15-like protein Caterpiller protein 16.2 [Channa argus]	0.017	-5.85587023614	0.000416310157715	0.0105200758616	yes	down	0.14	1.3	2.2	0.04	0	0	1.21333333333	0.0133333333333
TRINITY_DN19994_c0_g1		8.252	3.04471223812	0.000417173950497	0.0105356287927	yes	up	1.66	3.83	4.55	2.69	22.83	23.17	3.34666666667	16.23
TRINITY_DN12689_c0_g1	iroquois-class homeodomain protein irx-4-A-like isoform X2 [Petromyzon marinus]	7.740	2.95240745495	0.000417578801297	0.0105395796439	yes	up	1.23	1.79	1.7	1.24	10.3	9.66	1.57333333333	7.06666666667
TRINITY_DN26373_c0_g2		10.599	3.40585355569	0.00041797283719	0.0105432529942	yes	up	32.22	34.4	47.53	17.39	349.54	309.25	38.05	225.393333333
TRINITY_DN18527_c0_g1	PREDICTED: integrin beta-1-like isoform X2 [Pundamilia nyererei]	8.629	3.10912731843	0.000419515107728	0.0105687612858	yes	up	1.67	2.25	1.78	1	13.13	13.98	1.9	9.37
TRINITY_DN6262_c0_g1	PREDICTED: adhesion G protein-coupled receptor E2-like isoform X2 [Pygocentrus nattereri]	9.567	3.25808365542	0.000419622516929	0.0105687612858	yes	up	0.63	1.16	1.19	0.62	9.08	13.36	0.993333333333	7.68666666667
TRINITY_DN3103_c0_g1	PREDICTED: protein 4.1-like [Cyprinus carpio]	8.619	3.10747740854	0.000419731374717	0.0105687612858	yes	up	0.25	0.64	0.72	0.47	3.42	4.32	0.536666666667	2.73666666667
TRINITY_DN4737_c0_g1	PREDICTED: MAP6 domain-containing protein 1 [Lates calcarifer]	0.060	-4.05226505954	0.000420439561761	0.0105786052354	yes	down	2.46	2.2	2.79	0.33	0	0	2.48333333333	0.11
TRINITY_DN66427_c0_g1	neurexophilin-4 [Perca flavescens]	0.098	-3.35703320036	0.000420732530873	0.0105786052354	yes	down	1.88	1.48	1.23	0.18	0.08	0.04	1.53	0.1
TRINITY_DN13866_c0_g1	hypothetical protein EYF80_002911 [Liparis tanakae]	0.161	-2.63429217196	0.00042087031294	0.0105786052354	yes	down	0.98	1.5	1.07	0.12	0.22	0.27	1.18333333333	0.203333333333
TRINITY_DN30035_c0_g1	protein zyg-11 homolog B [Mastacembelus armatus]	8.866	3.14820635324	0.000421635984349	0.0105915758105	yes	up	0.18	0.24	0.2	0.16	1.48	1.55	0.206666666667	1.06333333333
TRINITY_DN11246_c0_g2	ribosome biogenesis protein BMS1 homolog isoform X2 [Cynoglossus semilaevis]	7.079	2.82363607786	0.000423182987913	0.0106241466338	yes	up	0.43	0.58	0.84	0.69	3.17	3.85	0.616666666667	2.57
TRINITY_DN10814_c0_g1	hypothetical protein PHYPO_G00085180 [Pangasianodon hypophthalmus]	8.433	3.07610828831	0.000423872933703	0.0106322286308	yes	up	0.26	0.41	0.22	0.22	1.99	2.09	0.296666666667	1.43333333333
TRINITY_DN4530_c0_g2	IQ motif and SEC7 domain-containing protein 2 [Collichthys lucidus]	0.200	-2.32400068264	0.000424006100766	0.0106322286308	yes	down	4.83	2.56	2.56	0.9	0.35	0.23	3.31666666667	0.493333333333
TRINITY_DN9783_c0_g2	PREDICTED: mitochondrial pyruvate carrier 1 [Austrofundulus limnaeus]	63.330	5.98481158852	0.000425674675627	0.010665826353	yes	up	0.17	0	0	0.53	4.45	2.96	0.0566666666667	2.64666666667
TRINITY_DN15810_c0_g1	Leucine-rich repeat and immunoglobulin-like domain-containing nogo receptor-interacting protein 2 [Collichthys lucidus]	0.113	-3.1502963271	0.000425848728246	0.010665826353	yes	down	1.77	1.67	1.18	0.26	0	0.11	1.54	0.123333333333
TRINITY_DN36473_c0_g1	proton-associated sugar transporter A isoform X1 [Sparus aurata]	0.086	-3.54621173274	0.000427347968786	0.0106970617225	yes	down	1.65	1.11	1.05	0.23	0.02	0	1.27	0.0833333333333
TRINITY_DN21592_c0_g2		9.622	3.26633031172	0.000428353600319	0.0107047418275	yes	up	0.33	0.37	0.44	0.34	2.99	3.39	0.38	2.24
TRINITY_DN14083_c0_g1	cytoplasmic FMR1-interacting protein 2 isoform X1 [Scleropages formosus]	11.496	3.52310825784	0.000428420586351	0.0107047418275	yes	up	0.03	0.18	0.12	0.15	1.07	1	0.11	0.74
TRINITY_DN5803_c0_g1		7.784	2.96042829532	0.000428446283817	0.0107047418275	yes	up	3.84	6.74	6.79	4.19	35.76	38.61	5.79	26.1866666667
TRINITY_DN9948_c0_g1	xenotropic and polytropic retrovirus receptor 1a [Acipenser ruthenus]	8.406	3.07138636474	0.000428889464992	0.0107047418275	yes	up	0.47	0.94	0.46	0.56	3.74	4.74	0.623333333333	3.01333333333
TRINITY_DN2491_c0_g1	phospholipid phosphatase-related protein type 5-like isoform X6 [Sparus aurata]	0.227	-2.13702923195	0.000428916307788	0.0107047418275	yes	down	2.92	2.25	1.73	0.59	0.18	0.23	2.3	0.333333333333
TRINITY_DN5054_c0_g1		8.053	3.00945438592	0.000429515389903	0.0107126988607	yes	up	1.72	2.55	3.11	1.6	15.19	17.51	2.46	11.4333333333
TRINITY_DN12519_c0_g1	polyserase-2 [Esox lucius]	13.058	3.70685042014	0.000429860491574	0.0107126988607	yes	up	0.28	0.26	0.68	0.37	4.13	4.91	0.406666666667	3.13666666667
TRINITY_DN28196_c0_g1	PREDICTED: interferon-induced very large GTPase 1-like, partial [Stegastes partitus]	8.091	3.01636307481	0.000429992602991	0.0107126988607	yes	up	0.19	0.27	0.29	0.25	3.49	1.5	0.25	1.74666666667
TRINITY_DN74954_c0_g1	SWI/SNF-related matrix-associated actin-dependent regulator of chromatin subfamily D member 1-like isoform X2 [Petromyzon marinus]	9.091	3.18441257694	0.000431440244833	0.0107424569881	yes	up	1.19	1.86	1.44	0.81	11.45	11.05	1.49666666667	7.77
TRINITY_DN4591_c0_g1	NHS-like protein 1 isoform X3 [Epinephelus lanceolatus]	0.167	-2.57832858706	0.000431781934823	0.0107446591969	yes	down	1.39	1.07	1.08	0.27	0.05	0.09	1.18	0.136666666667
TRINITY_DN4458_c0_g1	cation-independent mannose-6-phosphate receptor [Chanos chanos]	9.805	3.293503048	0.000432313739405	0.0107515869493	yes	up	0.22	0.65	0.87	0.43	4.55	5.08	0.58	3.35333333333
TRINITY_DN10697_c0_g1	ceramide kinase-like protein, partial [Seriola dumerili]	0.076	-3.71372357178	0.000432756683483	0.0107562979302	yes	down	0.97	1	0.97	0.13	0.03	0	0.98	0.0533333333333
TRINITY_DN16303_c0_g1	PREDICTED: acetyl-coenzyme A synthetase 2-like, mitochondrial [Pygocentrus nattereri]	7.537	2.91391924163	0.000433786535382	0.010770541093	yes	up	0.67	1.14	1.64	1.19	7.15	7.05	1.15	5.13
TRINITY_DN11318_c0_g1	PREDICTED: fatty-acid amide hydrolase 2 isoform X1 [Callorhinchus milii]	10.840	3.43834846172	0.000433837435843	0.010770541093	yes	up	0.37	0.82	0.58	0.26	5.95	4.75	0.59	3.65333333333
TRINITY_DN13386_c0_g1	lipopolysaccharide-responsive and beige-like anchor protein isoform X2 [Anabas testudineus]	9.163	3.19583914396	0.000434106105179	0.0107709086728	yes	up	0.18	0.19	0.39	0.17	1.74	2.17	0.253333333333	1.36
TRINITY_DN14763_c0_g2	glycogen [starch] synthase, liver isoform X1 [Chanos chanos]	8.556	3.09697197304	0.000434366339291	0.0107710666531	yes	up	0.5	0.97	0.73	0.5	5.06	5.31	0.733333333333	3.62333333333
TRINITY_DN34473_c0_g1	RNA-binding protein 5-like isoform X1 [Erpetoichthys calabaricus]	8.478	3.08373766481	0.000434708656075	0.0107732586799	yes	up	0.26	0.53	0.45	0.44	3.08	2.68	0.413333333333	2.06666666667
TRINITY_DN10911_c0_g2		0.109	-3.19803795202	0.00043509994832	0.0107766611835	yes	down	1.45	1.55	1.78	0.27	0.07	0.03	1.59333333333	0.123333333333
TRINITY_DN6756_c0_g1		7.921	2.98573816906	0.000435814384392	0.0107858026684	yes	up	0.88	1.45	1.34	0.79	9.54	7.25	1.22333333333	5.86
TRINITY_DN16636_c0_g3	ubiquitin carboxyl-terminal hydrolase 10 [Chanos chanos]	15.667	3.9696475253	0.000435977457722	0.0107858026684	yes	up	0.16	0	0.24	0.32	1.39	2.01	0.133333333333	1.24
TRINITY_DN10821_c0_g2	inner centromere protein A-like isoform X2 [Carassius auratus]	9.706	3.27891423975	0.000436647136643	0.0107960750079	yes	up	0.33	0.2	0.29	0.14	2.09	2.32	0.273333333333	1.51666666667
TRINITY_DN3425_c0_g1		0.235	-2.08766949889	0.00043768933776	0.0108155406071	yes	down	2.61	2.53	2.25	0.37	0.28	0.45	2.46333333333	0.366666666667
TRINITY_DN8462_c0_g1	monoacylglycerol lipase ABHD12 isoform X1 [Denticeps clupeoides]	10.099	3.33616527429	0.000438097457337	0.0108169522913	yes	up	0.66	0.59	0.82	0.44	4.71	6.81	0.69	3.98666666667
TRINITY_DN21403_c0_g1	Hemicentin-1 [Larimichthys crocea]	0.137	-2.86447310853	0.000438256363458	0.0108169522913	yes	down	5.79	3.72	3.66	1.01	0.15	0.14	4.39	0.433333333333
TRINITY_DN15369_c0_g2	E3 ubiquitin-protein ligase NEDD4 isoform X2 [Monopterus albus]	8.060	3.01081727496	0.0004391353947	0.0108323468176	yes	up	0.42	0.69	0.77	0.53	4.17	4.15	0.626666666667	2.95
TRINITY_DN27841_c0_g1	tubulin polymerization-promoting protein family member 3-like [Sander lucioperca]	0.115	-3.12508360115	0.000439520439257	0.0108355451463	yes	down	4.9	2.96	3.13	0.57	0.31	0	3.66333333333	0.293333333333
TRINITY_DN6802_c1_g1	hypothetical protein D4764_15G0009190 [Takifugu flavidus]	0.034	-4.89317461827	0.000439934628408	0.0108379302823	yes	down	6	2.71	2.26	0.11	0.12	0	3.65666666667	0.0766666666667
TRINITY_DN28333_c0_g1		8.280	3.04969748475	0.000440382109181	0.0108379302823	yes	up	1.14	1.74	2.11	1.18	11.44	11.41	1.66333333333	8.01
TRINITY_DN5152_c0_g1	epsin-2 isoform X1 [Myripristis murdjan]	8.838	3.14375168038	0.00044038351576	0.0108379302823	yes	up	1.02	2.16	2.09	1.09	13.55	12.43	1.75666666667	9.02333333333
TRINITY_DN9770_c0_g1	solute carrier family 22 member 5-like isoform X1 [Seriola dumerili]	0.038	-4.7234484115	0.000440823757327	0.0108424755802	yes	down	2.31	0.87	0.53	0.09	0	0	1.23666666667	0.03
TRINITY_DN19096_c1_g1	microtubule-associated tumor suppressor candidate 2 isoform X2 [Larimichthys crocea]	0.099	-3.33918134607	0.00044266639472	0.0108793338409	yes	down	1.62	0.98	1.18	0.24	0	0.04	1.26	0.0933333333333
TRINITY_DN69060_c0_g1	histone-binding protein RBBP4 isoform X2 [Takifugu rubripes]	7.395	2.88646019444	0.000442835145263	0.0108793338409	yes	up	3.66	5.92	5.5	3.97	30.66	30.08	5.02666666667	21.57
TRINITY_DN36049_c0_g1	hypothetical protein AMELA_G00072530 [Ameiurus melas]	8.646	3.1120974187	0.000443509328576	0.0108895913153	yes	up	0.34	1.09	0.72	0.74	4.99	5.15	0.716666666667	3.62666666667
TRINITY_DN1819_c1_g2	inactive dipeptidyl peptidase 10-like isoform X1 [Sparus aurata]	0.060	-4.06729469265	0.000444165137356	0.0108993860311	yes	down	3.27	1.16	1.63	0.54	0	0	2.02	0.18
TRINITY_DN10986_c0_g1	Electron transfer flavoprotein-ubiquinone oxidoreductase, mitochondrial [Triplophysa tibetana]	8.946	3.16125765082	0.000445038251113	0.0109144987967	yes	up	1.1	1.59	1.89	0.84	11.79	11.05	1.52666666667	7.89333333333
TRINITY_DN40611_c0_g2		0.072	-3.79854125698	0.000445643399398	0.0109151596507	yes	down	0.68	0.45	0.5	0.07	0	0.01	0.543333333333	0.0266666666667
TRINITY_DN11012_c0_g1	probable flavin-containing monoamine oxidase A isoform X2 [Danio rerio]	7.448	2.89689458486	0.000445739826607	0.0109151596507	yes	up	1.15	2.13	1.65	1.51	10.11	9.71	1.64333333333	7.11
TRINITY_DN13642_c0_g1	dihydropyrimidine dehydrogenase [NADP(+)] [Epinephelus lanceolatus]	8.438	3.07689160419	0.000446231837638	0.0109151596507	yes	up	1	2.21	1.84	1.05	11.91	11.83	1.68333333333	8.26333333333
TRINITY_DN25538_c0_g1	cyanophycinase-like [Petromyzon marinus]	8.883	3.15107719676	0.000446303928559	0.0109151596507	yes	up	2.46	6.5	4.32	2.65	33.56	31.95	4.42666666667	22.72
TRINITY_DN14101_c0_g1	Complement C1q-like protein 4 C1q and tumor necrosis factor-related protein 11 [Larimichthys crocea]	0.017	-5.91524843701	0.000446351513008	0.0109151596507	yes	down	0.84	0.6	0.32	0	0	0	0.586666666667	0
TRINITY_DN53382_c0_g1		10.998	3.45922681059	0.000449018690872	0.0109739175863	yes	up	0.14	0.21	0.23	0.17	2.27	1.29	0.193333333333	1.24333333333
TRINITY_DN11855_c0_g1		9.567	3.2580882563	0.000449349280718	0.0109739175863	yes	up	1.02	0.88	1.94	0.78	9.95	10.61	1.28	7.11333333333
TRINITY_DN47599_c1_g2		0.017	-5.92081161644	0.000449530233927	0.0109739175863	yes	down	0.92	1.26	0.48	0	0	0	0.886666666667	0
TRINITY_DN5645_c0_g1	PREDICTED: phosphorylase b kinase gamma catalytic chain, liver/testis isoform [Pygocentrus nattereri]	8.105	3.01881191364	0.000449891335886	0.0109764172507	yes	up	0.22	0.92	0.35	0.53	2.43	2.53	0.496666666667	1.83
TRINITY_DN22928_c0_g2	pleckstrin homology domain-containing family H member 1 [Myripristis murdjan]	10.266	3.35980567324	0.000450347040736	0.0109812208301	yes	up	0.09	0.21	0.15	0.09	1.22	1.38	0.15	0.896666666667
TRINITY_DN4389_c0_g1	cadherin-23 [Acanthochromis polyacanthus]	8.405	3.07131911896	0.000453660403142	0.0110556597269	yes	up	2.21	4.55	2.98	1.85	24.84	24.53	3.24666666667	17.0733333333
TRINITY_DN28850_c0_g1	PREDICTED: epimerase family protein SDR39U1 [Latimeria chalumnae]	6.816	2.76898844761	0.000455290859149	0.011078209067	yes	up	2.24	2.16	2.46	2.46	12.36	12.36	2.28666666667	9.06
TRINITY_DN6933_c0_g1	hypothetical protein EPR50_G00186930 [Perca flavescens]	0.184	-2.44350517375	0.000455453990991	0.011078209067	yes	down	0.83	1.48	0.97	0.11	0.13	0.14	1.09333333333	0.126666666667
TRINITY_DN43596_c0_g1	PREDICTED: 1-acylglycerol-3-phosphate O-acyltransferase ABHD5 isoform X2 [Lepisosteus oculatus]	14.064	3.81394821273	0.000455684845841	0.011078209067	yes	up	0.28	0.09	0.03	0.29	1.48	1.41	0.133333333333	1.06
TRINITY_DN3213_c0_g1	copper/zinc superoxide dismutase [Carassius auratus]	9.629	3.26733018985	0.000455704091615	0.011078209067	yes	up	2.58	5.93	6.24	2.51	40.15	39.59	4.91666666667	27.4166666667
TRINITY_DN3883_c0_g1		8.385	3.06786131197	0.000455891228222	0.011078209067	yes	up	1.17	1.04	0.72	1.21	6.66	6.14	0.976666666667	4.67
TRINITY_DN35950_c0_g1	transcription cofactor HES-6-like [Notolabrus celidotus]	0.165	-2.6015007913	0.000456693390744	0.0110870470759	yes	down	2.89	3.58	2.82	0.64	0.11	0.31	3.09666666667	0.353333333333
TRINITY_DN3331_c0_g1	PREDICTED: collagen alpha-3(IX) chain-like isoform X1 [Lepisosteus oculatus]	9.243	3.20835137859	0.000456777559365	0.0110870470759	yes	up	2.87	4.02	4.57	1.54	28.88	30.5	3.82	20.3066666667
TRINITY_DN8135_c0_g1		8.513	3.08969310444	0.000460412260151	0.0111657551272	yes	up	16.15	32.16	29.93	14.22	180.66	190.21	26.08	128.363333333
TRINITY_DN40827_c1_g2	serine/threonine-protein kinase ULK2-like isoform X2 [Oncorhynchus nerka]	18.747	4.22860163048	0.00046077550827	0.0111657551272	yes	up	0.06	0.17	0	0.08	0.92	1.32	0.0766666666667	0.773333333333
TRINITY_DN14643_c0_g1	PREDICTED: structural maintenance of chromosomes protein 1A [Latimeria chalumnae]	8.173	3.03089663685	0.000460973645615	0.0111657551272	yes	up	0.41	0.64	0.69	0.41	3.98	3.84	0.58	2.74333333333
TRINITY_DN69362_c0_g1		8.943	3.1606891795	0.000461072946707	0.0111657551272	yes	up	4.49	9.06	8.97	3.91	55.3	57.24	7.50666666667	38.8166666667
TRINITY_DN6677_c0_g1	neurofascin isoform X5 [Cottoperca gobio]	0.220	-2.18387164191	0.000461556180619	0.0111710813641	yes	down	3.18	4.08	1.59	0.64	0.18	0.22	2.95	0.346666666667
TRINITY_DN10474_c0_g1	ER degradation-enhancing alpha-mannosidase-like protein 3 isoform X2 [Amblyraja radiata]	8.169	3.03019821832	0.000462310948144	0.0111828861805	yes	up	0.57	0.87	0.72	0.5	4.36	5.29	0.72	3.38333333333
TRINITY_DN44182_c0_g1	PREDICTED: tudor and KH domain-containing protein [Latimeria chalumnae]	10.835	3.43760599854	0.000462571067379	0.0111828861805	yes	up	0.23	0.23	0.45	0.38	2.98	2.44	0.303333333333	1.93333333333
TRINITY_DN23262_c1_g6		0.042	-4.56708611845	0.000463095071094	0.0111891786312	yes	down	1.21	0.62	0.82	0.08	0	0	0.883333333333	0.0266666666667
TRINITY_DN8846_c0_g1	PREDICTED: succinate-semialdehyde dehydrogenase, mitochondrial [Callorhinchus milii]	7.546	2.91576376001	0.000463611991841	0.0111952928798	yes	up	0.95	1.72	1.31	1.04	8.26	8.08	1.32666666667	5.79333333333
TRINITY_DN29115_c0_g1	transcription factor HES-4 isoform X1 [Boleophthalmus pectinirostris]	7.690	2.94292518889	0.000464396254778	0.011207852274	yes	up	1.16	1.38	1.16	1.2	7.99	7.19	1.23333333333	5.46
TRINITY_DN75602_c0_g1	leukocyte elastase inhibitor-like [Archocentrus centrarchus]	8.287	3.05089804163	0.00046481395302	0.0112115556559	yes	up	6.95	14.51	12.8	6.98	79.82	77.6	11.42	54.8
TRINITY_DN33970_c0_g3	homeobox protein SIX6 [Larimichthys crocea]	0.106	-3.24094429038	0.000465769393186	0.0112282180762	yes	down	1.99	2.8	1.24	0.3	0	0.14	2.01	0.146666666667
TRINITY_DN11377_c0_g1	PREDICTED: serpin I2 [Latimeria chalumnae]	8.120	3.02149381926	0.000466347769057	0.011235776914	yes	up	1.76	3.91	4.01	2.35	21.32	22.14	3.22666666667	15.27
TRINITY_DN55438_c0_g1	solute carrier family 34 member 2b [Epinephelus lanceolatus]	9.708	3.2791820257	0.000467676045609	0.0112613843718	yes	up	1.32	2.73	3.01	1.04	19.93	18.74	2.35333333333	13.2366666667
TRINITY_DN40647_c0_g1	PREDICTED: protein virilizer homolog isoform X5 [Latimeria chalumnae]	8.404	3.0710194615	0.000468732974426	0.0112804325802	yes	up	0.2	0.39	0.38	0.26	2.49	1.99	0.323333333333	1.58
TRINITY_DN65312_c0_g1	ATP-dependent RNA helicase DHX8 [Amblyraja radiata]	10.731	3.42374265419	0.00046989140498	0.0112928071122	yes	up	0.22	0.4	0.21	0.12	2.72	2.22	0.276666666667	1.68666666667
TRINITY_DN49301_c0_g1		13.275	3.73064462479	0.000470034522208	0.0112928071122	yes	up	0.06	0.25	0.23	0.15	1.91	2.06	0.18	1.37333333333
TRINITY_DN1213_c0_g3	hypothetical protein FQN60_008102 [Etheostoma spectabile]	0.127	-2.97177459182	0.000470480263607	0.0112928071122	yes	down	1.31	1.43	1.21	0.28	0.07	0.02	1.31666666667	0.123333333333
TRINITY_DN68261_c0_g1	hypothetical protein F2P81_003424 [Scophthalmus maximus]	0.072	-3.7954217664	0.000470567583852	0.0112928071122	yes	down	9.25	9.1	7.9	1.48	0	0	8.75	0.493333333333
TRINITY_DN9486_c0_g1	ubiquitin-associated protein 2 isoform X7 [Amblyraja radiata]	7.836	2.97019406766	0.000470577990344	0.0112928071122	yes	up	1.8	3.6	3.11	1.95	18.66	18.13	2.83666666667	12.9133333333
TRINITY_DN46582_c0_g1	PR domain zinc finger protein 13 [Epinephelus lanceolatus]	0.054	-4.21697274079	0.000471347773943	0.0113048860107	yes	down	0.45	1.01	0.8	0.09	0	0	0.753333333333	0.03
TRINITY_DN29154_c0_g1	dnaJ homolog subfamily A member 2-like [Takifugu rubripes]	8.483	3.08455202469	0.00047248724628	0.0113213280943	yes	up	0.72	1.2	1.39	0.72	8.37	7.28	1.10333333333	5.45666666667
TRINITY_DN19434_c0_g1	dystroglycan [Oryzias melastigma]	26.751	4.74149795314	0.000472566985363	0.0113213280943	yes	up	0	0.11	0.15	0.65	1.52	2.18	0.0866666666667	1.45
TRINITY_DN11125_c0_g1		7.575	2.92117208311	0.000473131567414	0.0113284571909	yes	up	2.19	5.14	4.14	3.07	22.85	24.82	3.82333333333	16.9133333333
TRINITY_DN15927_c0_g1	negative elongation factor C/D [Fundulus heteroclitus]	10.492	3.39119455918	0.000473441948738	0.0113294952065	yes	up	1.93	0.79	0.4	0.34	9.86	6.88	1.04	5.69333333333
TRINITY_DN5429_c0_g1	amyloid-like protein 1 isoform X1 [Cottoperca gobio]	0.228	-2.13484951182	0.000474489341421	0.0113481588375	yes	down	18.72	11.93	12.15	4.55	1.19	1.17	14.2666666667	2.30333333333
TRINITY_DN37754_c0_g1		9.771	3.28856171376	0.000474834616752	0.0113500186589	yes	up	0.66	2.46	1.11	0.99	11.4	11.36	1.41	7.91666666667
TRINITY_DN16724_c0_g5	Histone-lysine N-methyltransferase KMT5B [Channa argus]	11.013	3.46118771736	0.000475547549405	0.0113606595868	yes	up	0.19	0.17	0.19	0.17	1.74	1.55	0.183333333333	1.15333333333
TRINITY_DN9019_c0_g2	receptor expression-enhancing protein 2 [Sparus aurata]	0.183	-2.44951505124	0.000477345545771	0.0113971957321	yes	down	5.34	4.43	2.6	1.12	0.26	0.23	4.12333333333	0.536666666667
TRINITY_DN29228_c0_g1		16.466	4.04142168539	0.000478063992552	0.0113973133378	yes	up	0.03	0.07	0.17	0.11	1.47	1.06	0.09	0.88
TRINITY_DN38192_c0_g1	Protein FAM43B [Collichthys lucidus]	0.070	-3.84303659252	0.00047814270746	0.0113973133378	yes	down	2.11	1.72	1.23	0.26	0	0	1.68666666667	0.0866666666667
TRINITY_DN14754_c0_g1	pleiotropic regulator 1 [Tachysurus fulvidraco]	7.895	2.98098673616	0.00047815635291	0.0113973133378	yes	up	1.78	2.59	2.45	1.62	12.93	16.49	2.27333333333	10.3466666667
TRINITY_DN5382_c0_g1	uncharacterized protein LOC111562468 [Amphiprion ocellaris]	9.136	3.19152534853	0.000479942614043	0.0114334672816	yes	up	1.28	1.63	1.43	0.56	10.94	11.11	1.44666666667	7.53666666667
TRINITY_DN24767_c0_g1	PREDICTED: vomeronasal type-2 receptor 1-like [Stegastes partitus]	0.017	-5.87725128268	0.000480863102281	0.0114438404889	yes	down	1.61	0.82	0.94	0	0	0	1.12333333333	0
TRINITY_DN59086_c0_g1		26.117	4.70693711466	0.000480917497683	0.0114438404889	yes	up	0.06	0.07	0.05	0.3	1.52	0.9	0.06	0.906666666667
TRINITY_DN29531_c0_g1	PREDICTED: spectrin beta chain, non-erythrocytic 5 isoform X2 [Lepisosteus oculatus]	7.280	2.86384295183	0.000481278292618	0.0114460063897	yes	up	0.46	0.8	0.59	0.47	3.61	3.75	0.616666666667	2.61
TRINITY_DN21255_c0_g2		0.056	-4.16063015609	0.000482038951113	0.0114541378628	yes	down	0.93	0.94	1.87	0.11	0.04	0	1.24666666667	0.05
TRINITY_DN4376_c0_g2	DBH-like monooxygenase protein 1 isoform X2 [Tachysurus fulvidraco]	8.238	3.04234157671	0.000482160135358	0.0114541378628	yes	up	8.16	18.56	18.6	9.58	101.17	106.77	15.1066666667	72.5066666667
TRINITY_DN13829_c0_g1		9.087	3.18374137525	0.000483899130885	0.0114890164103	yes	up	0.53	1.36	1.78	0.71	6.91	6.32	1.22333333333	4.64666666667
TRINITY_DN15487_c0_g1		9.317	3.21993220858	0.000484966033771	0.0115019019585	yes	up	0.56	1.61	1.76	0.78	10.4	10.29	1.31	7.15666666667
TRINITY_DN30569_c0_g1	PREDICTED: solute carrier family 13 member 5-like [Poecilia reticulata]	9.244	3.20848711515	0.000485022150182	0.0115019019585	yes	up	0.3	0.38	0.32	0.31	2.58	2.42	0.333333333333	1.77
TRINITY_DN57143_c0_g1	actin, cytoplasmic type 5 isoform X1 [Rhincodon typus]	8.497	3.08700115684	0.000485255126466	0.0115019019585	yes	up	78.87	146.96	146.58	64.09	880.01	884.22	124.136666667	609.44
TRINITY_DN37563_c0_g1	platelet-derived growth factor receptor alpha [Erpetoichthys calabaricus]	8.909	3.15525834614	0.000486179383111	0.0115143828781	yes	up	0.2	0.74	0.49	0.45	3.31	3.7	0.476666666667	2.48666666667
TRINITY_DN7001_c0_g1	PREDICTED: neuroligin-4, X-linked-like [Sinocyclocheilus rhinocerous]	8.334	3.05901757431	0.000486510971371	0.0115143828781	yes	up	0.69	1.26	1.33	0.71	7.57	7.6	1.09333333333	5.29333333333
TRINITY_DN57400_c0_g1	serine/threonine-protein kinase PAK 6 [Sparus aurata]	0.084	-3.57651396071	0.000486595844737	0.0115143828781	yes	down	2.17	1.31	1.05	0.25	0.03	0	1.51	0.0933333333333
TRINITY_DN8567_c1_g3	PREDICTED: rho GTPase-activating protein 18 [Cyprinodon variegatus]	9.350	3.22489730262	0.000487332705606	0.0115194241161	yes	up	0.17	0.78	0.68	0.48	3.97	2.29	0.543333333333	2.24666666667
TRINITY_DN44951_c0_g1	G-protein coupled receptor 151 [Epinephelus lanceolatus]	0.035	-4.84784439913	0.000487395983496	0.0115194241161	yes	down	0.91	1.45	1.24	0	0.08	0	1.2	0.0266666666667
TRINITY_DN11711_c0_g1	solute carrier organic anion transporter family member 5A1 [Thalassophryne amazonica]	9.171	3.19714804653	0.000487857275285	0.0115194241161	yes	up	0.77	2.15	1.82	0.93	11.92	12.42	1.58	8.42333333333
TRINITY_DN53557_c0_g1	zinc finger C2HC domain-containing protein 1C-like [Petromyzon marinus]	9.506	3.24885800457	0.000487894907529	0.0115194241161	yes	up	0.44	0.52	0.57	0.29	3.43	4.58	0.51	2.76666666667
TRINITY_DN21881_c0_g1		7.841	2.9710868146	0.000488536168371	0.011524797797	yes	up	0.52	0.45	0.5	0.67	2.93	3.14	0.49	2.24666666667
TRINITY_DN49316_c0_g1	PREDICTED: sonic hedgehog protein [Stegastes partitus]	12.270	3.61707986831	0.000488665768758	0.011524797797	yes	up	0.16	0.3	0.18	0.21	2.32	1.95	0.213333333333	1.49333333333
TRINITY_DN26009_c0_g1	centriolar coiled-coil protein of 110 kDa isoform X1 [Sparus aurata]	0.170	-2.55613187631	0.000489364800439	0.011534872085	yes	down	1.51	1.45	1.32	0.29	0.04	0.16	1.42666666667	0.163333333333
TRINITY_DN20995_c0_g1	vitellogenin [Acanthogobius flavimanus]	8.195	3.03465653585	0.000490820073027	0.0115627507265	yes	up	18.72	30.08	29.26	13.55	177.03	178.64	26.02	123.073333333
TRINITY_DN19583_c0_g1	transmembrane emp24 domain-containing protein 5 [Fundulus heteroclitus]	7.354	2.87857768236	0.000492334839048	0.0115915424667	yes	up	0.9	1.44	1.45	1.4	7.68	7.27	1.26333333333	5.45
TRINITY_DN27611_c0_g1		27.600	4.78661790629	0.000492588645882	0.0115915424667	yes	up	5.67	0	3.9	6.1	68.94	73.15	3.19	49.3966666667
TRINITY_DN22676_c0_g3	PREDICTED: LOW QUALITY PROTEIN: otogelin-like protein [Lates calcarifer]	0.030	-5.07090749973	0.000493834165485	0.0116038827083	yes	down	1.13	0.45	0.41	0.04	0	0	0.663333333333	0.0133333333333
TRINITY_DN3259_c0_g1	tubulin polyglutamylase TTLL4 [Anabas testudineus]	8.443	3.07781805996	0.000494133980825	0.0116038827083	yes	up	0.49	1.07	0.83	0.58	6.12	5.08	0.796666666667	3.92666666667
TRINITY_DN14712_c0_g1	NADPH--cytochrome P450 reductase-like [Chanos chanos]	8.626	3.10867088976	0.000494159707885	0.0116038827083	yes	up	0.73	1.72	1.61	0.82	9.63	11.03	1.35333333333	7.16
TRINITY_DN27371_c0_g2	PREDICTED: Kv channel-interacting protein 2 isoform X1 [Nothobranchius furzeri]	0.233	-2.10425543719	0.00049420703436	0.0116038827083	yes	down	2.76	2.65	3	0.49	0.35	0.44	2.80333333333	0.426666666667
TRINITY_DN11510_c0_g1	inosine-5'-monophosphate dehydrogenase 1b [Petromyzon marinus]	8.708	3.12239346571	0.000495585147215	0.0116298045498	yes	up	0.84	1	0.89	0.48	6.56	6.51	0.91	4.51666666667
TRINITY_DN100_c0_g2	PREDICTED: myosin-7-like [Callorhinchus milii]	8.656	3.11361981715	0.000496108994763	0.0116356619291	yes	up	10.92	19.84	21.48	8.45	124.88	128.6	17.4133333333	87.31
TRINITY_DN4338_c0_g2	large neutral amino acids transporter small subunit 1 [Cottoperca gobio]	7.648	2.93499233465	0.000496934339796	0.0116423401899	yes	up	1.25	1.63	1.94	1.56	9.45	10.58	1.60666666667	7.19666666667
TRINITY_DN9781_c0_g1	DNA replication licensing factor MCM7 [Erpetoichthys calabaricus]	8.080	3.0143270136	0.00049725284176	0.0116423401899	yes	up	0.9	1.4	1.09	0.75	7.01	7.99	1.13	5.25
TRINITY_DN31642_c0_g1	ubiquitin-conjugating enzyme E2 D2-like [Labrus bergylta]	11.913	3.57449217405	0.000497265553997	0.0116423401899	yes	up	0.09	0.43	0.14	0.26	1.82	2.45	0.22	1.51
TRINITY_DN10052_c0_g2	PREDICTED: Down syndrome cell adhesion molecule homolog isoform X1 [Lates calcarifer]	0.064	-3.97490231061	0.000497491344498	0.0116423401899	yes	down	1.51	0.58	0.5	0.12	0	0	0.863333333333	0.04
TRINITY_DN12658_c0_g2		15.387	3.94360016057	0.000497811192958	0.0116434031394	yes	up	0.1	2.24	0.46	0.07	2.29	5.11	0.933333333333	2.49
TRINITY_DN8374_c0_g1	PREDICTED: transcription factor SOX-4-like [Sinocyclocheilus rhinocerous]	8.905	3.1545932715	0.000498122306598	0.0116442607297	yes	up	0.59	0.61	0.37	0.49	3.02	3.16	0.523333333333	2.22333333333
TRINITY_DN17670_c0_g1	PREDICTED: homeobox protein unc-4 homolog [Lates calcarifer]	0.126	-2.98854034963	0.00050020699637	0.0116865542081	yes	down	1.64	1.39	1.05	0.19	0.06	0.09	1.36	0.113333333333
TRINITY_DN44814_c0_g2		0.121	-3.04163715418	0.00050118767638	0.0117030218676	yes	down	1.04	1.43	1.23	0.12	0.12	0.04	1.23333333333	0.0933333333333
TRINITY_DN38977_c0_g1	WW domain-binding protein 11 [Amblyraja radiata]	8.736	3.12698485654	0.000501943058766	0.0117142134749	yes	up	0.84	0.84	1.28	0.63	6.74	7.57	0.986666666667	4.98
TRINITY_DN21041_c0_g1	sodium- and chloride-dependent GABA transporter 1-like [Scleropages formosus]	8.905	3.15455063124	0.000502246740355	0.0117148568993	yes	up	0.39	0.72	0.69	0.36	4.08	4.85	0.6	3.09666666667
TRINITY_DN16222_c0_g1	hypothetical protein FQN60_017291 [Etheostoma spectabile]	0.017	-5.88509589809	0.000502816464042	0.0117163362887	yes	down	3.94	1.57	2.4	0	0	0	2.63666666667	0
TRINITY_DN42133_c0_g2	PREDICTED: copine-7-like [Paralichthys olivaceus]	0.097	-3.365686697	0.000502862458324	0.0117163362887	yes	down	0.88	0.76	1.02	0.17	0	0.03	0.886666666667	0.0666666666667
TRINITY_DN5864_c0_g1	leucine-rich repeat neuronal protein 1-like [Amphiprion ocellaris]	8.617	3.10717586039	0.000503283057583	0.0117197000917	yes	up	2.22	2.69	2.92	1.27	17.86	19.52	2.61	12.8833333333
TRINITY_DN4124_c0_g1	glypican-6-like isoform X2 [Acipenser ruthenus]	8.050	3.00895914075	0.000505087034518	0.0117552565554	yes	up	0.77	1.32	1.71	0.88	8.89	8.08	1.26666666667	5.95
TRINITY_DN3955_c0_g1	intermediate filament protein ON3-like isoform X1 [Sparus aurata]	0.062	-4.01557569812	0.000506083147144	0.0117719823284	yes	down	3.27	0.87	0.84	0.23	0	0	1.66	0.0766666666667
TRINITY_DN14580_c0_g1		7.516	2.91003281429	0.000507270443836	0.0117931344609	yes	up	0.43	0.6	0.65	0.68	3.06	3.39	0.56	2.37666666667
TRINITY_DN4160_c0_g2	PREDICTED: urokinase plasminogen activator surface receptor-like isoform X1 [Lates calcarifer]	0.074	-3.75854879211	0.000508106841246	0.0118061101097	yes	down	1.77	4.2	3.5	0.27	0.18	0	3.15666666667	0.15
TRINITY_DN49561_c0_g1	SH3 and cysteine-rich domain-containing protein 2 isoform X2 [Larimichthys crocea]	0.098	-3.35302388805	0.000509880128107	0.0118408287221	yes	down	1.18	1.35	0.99	0.22	0	0.03	1.17333333333	0.0833333333333
TRINITY_DN2700_c0_g1	PREDICTED: xaa-Pro dipeptidase isoform X1 [Lepisosteus oculatus]	8.096	3.01720060811	0.000512210051527	0.0118884289202	yes	up	1.78	3.35	3.02	1.57	18.56	19.45	2.71666666667	13.1933333333
TRINITY_DN44488_c0_g1	calcium-activated chloride channel regulator 1-like [Amblyraja radiata]	9.394	3.23172904298	0.000512780552336	0.0118951630806	yes	up	0.11	0.4	0.29	0.23	2.01	2.1	0.266666666667	1.44666666667
TRINITY_DN55595_c0_g1	LOW QUALITY PROTEIN: zinc finger matrin-type protein 4-like [Amphiprion ocellaris]	0.137	-2.86814251629	0.000513399255532	0.0119030074392	yes	down	0.97	1.54	0.93	0.22	0.07	0.04	1.14666666667	0.11
TRINITY_DN14636_c0_g2		14.953	3.90235336696	0.000514698368746	0.0119261723763	yes	up	0.5	0.37	0.26	0.31	6.14	3	0.376666666667	3.15
TRINITY_DN12418_c2_g1	bone morphogenetic protein receptor type-2-like, partial [Acanthochromis polyacanthus]	7.771	2.95817529682	0.000514960587193	0.0119261723763	yes	up	0.2	0.13	0.24	0.94	1.05	0.83	0.19	0.94
TRINITY_DN53312_c0_g1	hypothetical protein EPR50_G00027610 [Perca flavescens]	0.131	-2.92784424383	0.000515495490369	0.0119320472806	yes	down	5.76	6.01	5.82	1.52	0.13	0.13	5.86333333333	0.593333333333
TRINITY_DN4213_c0_g1		0.043	-4.53319293809	0.000516666789223	0.0119526382405	yes	down	1.6	2	1.16	0.14	0	0	1.58666666667	0.0466666666667
TRINITY_DN17360_c0_g1	PREDICTED: afadin isoform X9 [Latimeria chalumnae]	8.100	3.01786006059	0.000517459969709	0.0119644640844	yes	up	0.41	0.67	0.65	0.36	3.67	4.09	0.576666666667	2.70666666667
TRINITY_DN5509_c1_g1	sodium channel protein type 8 subunit alpha-like isoform X1 [Echeneis naucrates]	0.117	-3.09487131718	0.000518784804255	0.0119876234007	yes	down	1.86	1.6	1.8	0.4	0.05	0.01	1.75333333333	0.153333333333
TRINITY_DN15660_c0_g1	pancreatic triacylglycerol lipase-like [Electrophorus electricus]	8.069	3.01243792159	0.000519026684903	0.0119876234007	yes	up	20.25	36.98	35.55	17.32	211.83	204.13	30.9266666667	144.426666667
TRINITY_DN25303_c0_g1	LOW QUALITY PROTEIN: KAT8 regulatory NSL complex subunit 3-like, partial [Amblyraja radiata]	12.965	3.69659644846	0.000520956483006	0.0120151122875	yes	up	0.08	0.2	0.24	0.11	1.91	1.92	0.173333333333	1.31333333333
TRINITY_DN3893_c0_g1		7.177	2.8434422304	0.000520959835319	0.0120151122875	yes	up	2.33	2.83	2.34	1.86	14.34	14.2	2.5	10.1333333333
TRINITY_DN58614_c0_g2	PREDICTED: parafibromin isoform X2 [Lepisosteus oculatus]	8.457	3.08015466112	0.000521066432755	0.0120151122875	yes	up	0.89	1.34	1.15	0.68	7.73	8.01	1.12666666667	5.47333333333
TRINITY_DN6989_c0_g1		0.208	-2.26250450917	0.000521692774463	0.0120230206599	yes	down	85.15	21.01	23.41	18.21	2.38	1.98	43.19	7.52333333333
TRINITY_DN11172_c0_g1	elongator complex protein 3 [Sphaeramia orbicularis]	7.459	2.89902068652	0.000522854422736	0.01203630588	yes	up	1.63	1.52	1.1	1.11	7.33	9.54	1.41666666667	5.99333333333
TRINITY_DN3922_c0_g1	PREDICTED: pre-B-cell leukemia transcription factor 3 isoform X4 [Ictalurus punctatus]	8.433	3.07601335854	0.000523098104445	0.01203630588	yes	up	1.44	2.82	3.18	1.52	17.23	17.75	2.48	12.1666666667
TRINITY_DN25659_c0_g2	gem-associated protein 5 isoform X2 [Echeneis naucrates]	10.585	3.40393035872	0.000523120298922	0.01203630588	yes	up	0.16	0.2	0.19	0.11	1.54	1.75	0.183333333333	1.13333333333
TRINITY_DN79195_c0_g1	tyrosine-protein kinase RYK-like isoform X1 [Scleropages formosus]	8.620	3.10776352488	0.000524168393384	0.0120538843331	yes	up	0.26	0.54	0.38	0.42	2.76	2.73	0.393333333333	1.97
TRINITY_DN14621_c0_g1	PREDICTED: protein RIC-3-like [Lates calcarifer]	0.166	-2.58811047749	0.000524939538646	0.0120650784104	yes	down	1.83	1.42	1.53	0.26	0.16	0.1	1.59333333333	0.173333333333
TRINITY_DN27865_c0_g1	peroxisomal carnitine O-octanoyltransferase [Acipenser ruthenus]	7.333	2.87446063156	0.000525300247918	0.0120668321162	yes	up	1.14	1.57	2.68	1.73	10.05	11.57	1.79666666667	7.78333333333
TRINITY_DN33726_c0_g7	tyrosine-protein phosphatase non-receptor type 23 [Oncorhynchus tshawytscha]	8.696	3.12028257735	0.000525943951461	0.0120739230705	yes	up	0.33	0.37	0.36	0.19	2.28	2.81	0.353333333333	1.76
TRINITY_DN18753_c0_g1	lysosomal thioesterase PPT2-A-like [Salmo trutta]	13.032	3.70403030067	0.000526178084224	0.0120739230705	yes	up	0.12	0.17	0.07	0.05	1.2	1.36	0.12	0.87
TRINITY_DN16956_c0_g1	putative aminopeptidase W07G4.4 isoform X1 [Tachysurus fulvidraco]	7.706	2.9460500177	0.000527170982913	0.0120901678179	yes	up	6.58	12.03	13.3	7.16	70.46	65.68	10.6366666667	47.7666666667
TRINITY_DN12302_c0_g1	casein kinase I-like isoform X1 [Epinephelus lanceolatus]	7.917	2.98487417493	0.000528071156623	0.0121042696019	yes	up	0.57	1.1	1.05	0.75	5.8	5.98	0.906666666667	4.17666666667
TRINITY_DN3815_c0_g2	ATP-dependent RNA helicase SUPV3L1, mitochondrial [Thalassophryne amazonica]	10.132	3.34084175934	0.000529013569713	0.0121193238314	yes	up	0.31	0.64	0.66	0.25	4.41	4.78	0.536666666667	3.14666666667
TRINITY_DN5116_c0_g1	paraplegin isoform X1 [Electrophorus electricus]	8.352	3.06206088038	0.000530672304349	0.0121493135981	yes	up	1.44	3.04	2.36	1.33	14.66	17.02	2.28	11.0033333333
TRINITY_DN13476_c0_g1		9.783	3.29034990127	0.000530914497484	0.0121493135981	yes	up	0.32	0.39	0.34	0.29	2.43	3.16	0.35	1.96
TRINITY_DN22182_c0_g1	far upstream element-binding protein 1-like isoform X6 [Petromyzon marinus]	8.306	3.05422828646	0.000531625863826	0.0121493135981	yes	up	1.97	3.95	3.03	1.58	20.68	20.62	2.98333333333	14.2933333333
TRINITY_DN14351_c0_g1	histone deacetylase complex subunit SAP130-like [Carassius auratus]	9.323	3.22082270555	0.00053183454652	0.0121493135981	yes	up	0.25	0.32	0.39	0.24	2.51	2.43	0.32	1.72666666667
TRINITY_DN29257_c0_g3	BMP/retinoic acid-inducible neural-specific protein 3 [Larimichthys crocea]	0.091	-3.45982608205	0.000531851925446	0.0121493135981	yes	down	0.89	1.1	0.74	0.13	0	0.04	0.91	0.0566666666667
TRINITY_DN5372_c0_g1	hypothetical protein DNTS_034916 [Danionella translucida]	8.094	3.01678497718	0.000532040743503	0.0121493135981	yes	up	1.39	3.03	2.75	1.55	15.34	16.87	2.39	11.2533333333
TRINITY_DN14585_c0_g1	PREDICTED: triokinase/FMN cyclase isoform X2 [Ictalurus punctatus]	9.582	3.26028223763	0.000532768747248	0.0121593934418	yes	up	0.25	0.78	0.99	0.54	5.02	5.83	0.673333333333	3.79666666667
TRINITY_DN9630_c0_g2	PREDICTED: rho guanine nucleotide exchange factor 11 isoform X2 [Latimeria chalumnae]	7.789	2.9614058295	0.000533544791221	0.0121661458275	yes	up	0.78	1.7	1.53	0.91	8.17	9.05	1.33666666667	6.04333333333
TRINITY_DN10556_c0_g1	prickle-like protein 2 isoform X2 [Fundulus heteroclitus]	8.350	3.06171392332	0.000533638101845	0.0121661458275	yes	up	0.47	0.97	0.43	0.49	3.88	4.59	0.623333333333	2.98666666667
TRINITY_DN212_c1_g1	homeobox protein HMX3 [Larimichthys crocea]	0.068	-3.86883245751	0.000534038800841	0.0121687423427	yes	down	2.77	1.01	1.88	0.15	0	0.11	1.88666666667	0.0866666666667
TRINITY_DN48096_c0_g1		0.017	-5.84494941109	0.000534450379047	0.0121715838337	yes	down	0.83	0.73	1.06	0	0	0	0.873333333333	0
TRINITY_DN10190_c0_g1	peroxisome biogenesis factor 13 [Amblyraja radiata]	7.323	2.87237736999	0.000535789048246	0.0121955245381	yes	up	0.23	0.46	0.38	0.34	3.75	2	0.356666666667	2.03
TRINITY_DN25943_c0_g1	PREDICTED: vang-like protein 1 isoform X2 [Notothenia coriiceps]	11.452	3.51750084182	0.000536450426825	0.0121991327374	yes	up	0.04	0.11	0.19	0.17	1.12	1.07	0.113333333333	0.786666666667
TRINITY_DN15675_c0_g1	high choriolytic enzyme 1-like isoform X5 [Denticeps clupeoides]	7.682	2.94140574214	0.000536888188311	0.0121991327374	yes	up	3.75	6.87	5.24	3.53	32.85	33.89	5.28666666667	23.4233333333
TRINITY_DN9598_c0_g1	potassium voltage-gated channel subfamily S member 2 [Sparus aurata]	0.114	-3.13267642881	0.000537110801139	0.0121991327374	yes	down	1.97	1.21	1.33	0.28	0.06	0.03	1.50333333333	0.123333333333
TRINITY_DN26034_c0_g5	PREDICTED: selenocysteine lyase [Austrofundulus limnaeus]	10.049	3.32902378238	0.000537271680744	0.0121991327374	yes	up	0.21	0.18	0.38	0.33	2.14	2.09	0.256666666667	1.52
TRINITY_DN12572_c0_g1	PREDICTED: mutS protein homolog 5 isoform X1 [Nothobranchius furzeri]	9.500	3.24797332707	0.000537385195772	0.0121991327374	yes	up	0.3	0.27	0.28	0.18	2.65	1.76	0.283333333333	1.53
TRINITY_DN17440_c0_g3		10.112	3.33804207744	0.00053984340173	0.0122475174869	yes	up	0.11	0.27	0.24	0.17	1.54	1.96	0.206666666667	1.22333333333
TRINITY_DN1964_c0_g1	calcium-activated chloride channel regulator 1-like [Petromyzon marinus]	8.251	3.04458565646	0.00054022097349	0.0122475174869	yes	up	5.18	8.41	7.53	3.43	47.68	49.2	7.04	33.4366666667
TRINITY_DN7029_c1_g1		0.041	-4.60467739317	0.000540509197042	0.0122475174869	yes	down	0.58	1.39	0.64	0.07	0	0	0.87	0.0233333333333
TRINITY_DN6933_c1_g4	uncharacterized protein LOC116952466 [Petromyzon marinus]	8.375	3.06607904965	0.000540671260794	0.0122475174869	yes	up	9.27	22.76	19.21	9.74	119.07	120.04	17.08	82.95
TRINITY_DN5360_c1_g2		7.721	2.94887334692	0.000541031431421	0.012249136378	yes	up	4.33	7.29	5.4	3.23	30.79	31.21	5.67333333333	21.7433333333
TRINITY_DN9847_c0_g1	pogo transposable element derived with ZNF domain b [Danio rerio]	8.888	3.1518999965	0.000541864309755	0.0122493283189	yes	up	0.47	1.08	0.74	0.41	5.67	5.61	0.763333333333	3.89666666667
TRINITY_DN37378_c0_g1	piggyBac transposable element-derived protein 4-like [Archocentrus centrarchus]	12.025	3.58801904053	0.00054206891542	0.0122493283189	yes	up	0.23	0.36	0.88	0.21	5.66	4.52	0.49	3.46333333333
TRINITY_DN21558_c0_g3	protein crumbs homolog 1 isoform X2 [Sparus aurata]	0.107	-3.2181563488	0.000542200261309	0.0122493283189	yes	down	1.37	1.49	0.97	0.08	0.13	0.13	1.27666666667	0.113333333333
TRINITY_DN9445_c1_g1		0.084	-3.56835131581	0.00054242530776	0.0122493283189	yes	down	0.89	1.54	1.37	0.12	0.1	0	1.26666666667	0.0733333333333
TRINITY_DN36916_c0_g1	beta-mannosidase isoform X1 [Sparus aurata]	10.461	3.38692428221	0.000542704883265	0.0122493283189	yes	up	0.33	0.33	0.49	0.14	3.02	3.76	0.383333333333	2.30666666667
TRINITY_DN13979_c0_g1	rRNA-processing protein UTP23-like [Acipenser ruthenus]	8.239	3.04240853919	0.000542772160826	0.0122493283189	yes	up	0.65	1.17	0.67	1.12	5.82	5.11	0.83	4.01666666667
TRINITY_DN49233_c0_g2	protein FAM19A2-like [Monopterus albus]	0.125	-3.0002653156	0.000543423181389	0.0122575006592	yes	down	1.78	2.27	1.74	0.2	0.18	0.09	1.93	0.156666666667
TRINITY_DN17588_c0_g1	phenylalanine--tRNA ligase beta subunit [Myripristis murdjan]	9.015	3.17225043373	0.000544057851496	0.0122652957084	yes	up	1.1	2.27	1.28	0.77	11.42	11.78	1.55	7.99
TRINITY_DN43043_c0_g3	uncharacterized protein LOC115024356 [Cottoperca gobio]	0.017	-5.85206311015	0.000544702213728	0.0122733008625	yes	down	1.46	0.96	1.74	0	0	0	1.38666666667	0
TRINITY_DN13370_c0_g1	heat shock cognate 70 kDa protein-like [Astyanax mexicanus]	8.297	3.05266385374	0.000545126840626	0.0122763490414	yes	up	5.85	11.83	10.25	4.92	62.57	66.47	9.31	44.6533333333
TRINITY_DN15799_c0_g1	PREDICTED: centromere protein I, partial [Lepisosteus oculatus]	10.345	3.37088568071	0.000545590867033	0.0122802807992	yes	up	0.35	0.12	0.11	0.33	1.49	1.64	0.193333333333	1.15333333333
TRINITY_DN33524_c0_g2	ribonucleoprotein PTB-binding 1 [Boleophthalmus pectinirostris]	14.219	3.82977347288	0.000547702576414	0.012321275139	yes	up	0.05	0.09	0.13	0.1	1.31	0.86	0.09	0.756666666667
TRINITY_DN202_c0_g1	ATP-dependent translocase ABCB1-like [Chanos chanos]	9.031	3.1748768177	0.000548086203146	0.0123233711855	yes	up	0.29	0.66	0.65	0.31	3.9	4.3	0.533333333333	2.83666666667
TRINITY_DN372_c1_g1	PREDICTED: glycoprotein-N-acetylgalactosamine 3-beta-galactosyltransferase 1 [Callorhinchus milii]	12.439	3.63674174607	0.000548449172554	0.0123250007909	yes	up	0.06	0.45	0.12	0.18	2.5	1.78	0.21	1.48666666667
TRINITY_DN15201_c0_g1	PREDICTED: C-Jun-amino-terminal kinase-interacting protein 4 isoform X4 [Latimeria chalumnae]	7.974	2.99539256987	0.000550466846937	0.0123637942731	yes	up	0.26	0.49	0.48	0.34	2.56	2.85	0.41	1.91666666667
TRINITY_DN7049_c0_g2	PREDICTED: cell cycle control protein 50A-like [Ictalurus punctatus]	7.396	2.88681171266	0.000551279229887	0.0123754895056	yes	up	0.69	1.39	0.96	0.87	6.1	6.11	1.01333333333	4.36
TRINITY_DN9816_c0_g3	protein eyes shut homolog [Oncorhynchus kisutch]	8.066	3.01179912458	0.000552860692554	0.0124044280612	yes	up	0.4	0.47	0.55	0.25	3.03	3.31	0.473333333333	2.19666666667
TRINITY_DN21339_c0_g1	PREDICTED: prolyl endopeptidase isoform X1 [Ictalurus punctatus]	8.424	3.07446651379	0.000554732545551	0.0124368790782	yes	up	0.71	0.81	1.29	0.51	6.4	5.77	0.936666666667	4.22666666667
TRINITY_DN16068_c0_g1	PREDICTED: zinc finger protein 800 isoform X2 [Lepisosteus oculatus]	9.317	3.21987838497	0.000554893280262	0.0124368790782	yes	up	0.18	0.21	0.4	0.21	2.11	1.97	0.263333333333	1.43
TRINITY_DN8727_c0_g1		0.094	-3.40399151893	0.00055584360878	0.0124499509637	yes	down	1.84	3.04	1.91	0.38	0.09	0	2.26333333333	0.156666666667
TRINITY_DN7820_c1_g1		11.048	3.46572408409	0.000556063379754	0.0124499509637	yes	up	1.9	5.17	5.62	1.79	37.62	41.43	4.23	26.9466666667
TRINITY_DN8804_c0_g1	putative serine protease K12H4.7 isoform X1 [Erpetoichthys calabaricus]	8.097	3.01741853232	0.000557190984385	0.0124686176611	yes	up	1.29	1.61	1.45	0.89	9.23	10.06	1.45	6.72666666667
TRINITY_DN25402_c0_g1	DNA-directed RNA polymerase II subunit RPB2 [Gouania willdenowi]	7.909	2.98346872509	0.000557702037091	0.0124734749761	yes	up	1.71	2.78	1.81	1.18	13.37	14	2.1	9.51666666667
TRINITY_DN23454_c0_g2	RecName: Full=Tyrosine-protein kinase Fyn;	8.522	3.09114822401	0.000558016725938	0.0124739376439	yes	up	0.25	0.47	0.36	0.26	2.3	2.69	0.36	1.75
TRINITY_DN4013_c0_g1	glutamine--tRNA ligase [Oryzias latipes]	8.434	3.07622805633	0.000558911970117	0.0124871846378	yes	up	1.53	1.78	2.27	0.92	13.1	13.08	1.86	9.03333333333
TRINITY_DN1240_c1_g2		9.341	3.22357601589	0.000559197954458	0.0124871846378	yes	up	0.38	0.63	0.81	0.3	4.94	4.63	0.606666666667	3.29
TRINITY_DN11499_c0_g1		8.561	3.09774808647	0.000560732994457	0.012514876112	yes	up	0.33	0.83	0.37	0.49	3.62	3.44	0.51	2.51666666667
TRINITY_DN1240_c1_g1	PREDICTED: nucleolar and coiled-body phosphoprotein 1-like [Poecilia reticulata]	7.647	2.93489994015	0.000561041677341	0.0125151820643	yes	up	4.86	7.49	8.68	4.32	45.27	44.37	7.01	31.32
TRINITY_DN10678_c0_g1	PREDICTED: NADH-ubiquinone oxidoreductase 75 kDa subunit, mitochondrial [Lepisosteus oculatus]	8.294	3.05212988731	0.000561675649934	0.0125227401342	yes	up	3.43	5.51	5.8	2.47	33.49	34.66	4.91333333333	23.54
TRINITY_DN17256_c0_g1		9.201	3.20180843616	0.0005624882925	0.0125316262145	yes	up	1.53	4.12	7.54	6.44	34.42	32.13	4.39666666667	24.33
TRINITY_DN23060_c0_g1	PREDICTED: very long-chain specific acyl-CoA dehydrogenase, mitochondrial isoform X2 [Cyprinodon variegatus]	9.006	3.1708764948	0.000562664936801	0.0125316262145	yes	up	6.69	12.48	11.62	4.07	76.46	79.13	10.2633333333	53.22
TRINITY_DN9088_c0_g3		40.577	5.34260697273	0.000563235096593	0.0125377432729	yes	up	0.11	0	0.1	0.36	2.34	2.54	0.07	1.74666666667
TRINITY_DN8639_c0_g1	kanadaptin [Erpetoichthys calabaricus]	7.113	2.83049126767	0.00056440119989	0.0125384966169	yes	up	0.54	0.74	1.2	0.93	4.4	5.49	0.826666666667	3.60666666667
TRINITY_DN40428_c0_g1	PREDICTED: transcription initiation factor TFIID subunit 1 isoform X2 [Lepisosteus oculatus]	8.733	3.12645509513	0.000564517838884	0.0125384966169	yes	up	0.13	0.36	0.2	0.18	1.62	1.66	0.23	1.15333333333
TRINITY_DN5363_c0_g1	PREDICTED: DNA damage-binding protein 2 [Salmo salar]	9.393	3.23162510885	0.000564762948293	0.0125384966169	yes	up	0.43	1.17	1.05	0.62	6.8	7.08	0.883333333333	4.83333333333
TRINITY_DN18973_c0_g1	uncharacterized protein LOC116939212 [Petromyzon marinus]	7.951	2.99116714743	0.00056477312381	0.0125384966169	yes	up	2.24	2.84	3.79	1.83	19.3	19.73	2.95666666667	13.62
TRINITY_DN17610_c0_g1	peptidoglycan-recognition protein SC2-like [Petromyzon marinus]	8.343	3.06063236871	0.000564820752187	0.0125384966169	yes	up	85.21	191.5	168.92	80.51	1014.36	1046.78	148.543333333	713.883333333
TRINITY_DN8986_c1_g1	hypothetical protein PFLUV_G00112090 [Perca fluviatilis]	8.998	3.16957336259	0.000565042083803	0.0125384966169	yes	up	0.43	0.22	0.54	0.25	3.01	2.97	0.396666666667	2.07666666667
TRINITY_DN14141_c0_g1	UDP-glucose:glycoprotein glucosyltransferase 1 isoform X2 [Amblyraja radiata]	8.765	3.13177417996	0.000566036050921	0.0125539872287	yes	up	0.14	0.11	0.16	0.15	0.93	1.04	0.136666666667	0.706666666667
TRINITY_DN12929_c0_g1	transcription factor Sox-2 [Larimichthys crocea]	0.213	-2.22802688704	0.000567285088678	0.0125689936534	yes	down	6.58	4.09	3.82	1.32	0.36	0.45	4.83	0.71
TRINITY_DN23070_c0_g1		7.003	2.80800410141	0.000567305148633	0.0125689936534	yes	up	0.62	0.89	0.55	0.69	3.88	3.76	0.686666666667	2.77666666667
TRINITY_DN7339_c0_g1	PREDICTED: hematopoietic prostaglandin D synthase isoform X1 [Callorhinchus milii]	8.358	3.06315796986	0.000567746372925	0.0125722041286	yes	up	16.19	43.48	38.17	19.93	221.33	232.65	32.6133333333	157.97
TRINITY_DN18832_c0_g3		9.019	3.17298646192	0.000568222609723	0.0125761861687	yes	up	0.15	0.54	0.35	0.31	2.89	2.29	0.346666666667	1.83
TRINITY_DN29047_c0_g1	GPI transamidase component PIG-S [Callorhinchus milii]	8.540	3.09423098727	0.000568839347942	0.0125832720826	yes	up	0.18	0.85	0.51	0.82	3.33	3.73	0.513333333333	2.62666666667
TRINITY_DN2231_c0_g1	cathepsin B [Thalassophryne amazonica]	8.119	3.0213195252	0.000569323320579	0.01258741524	yes	up	8.22	13.62	11.67	5.66	76.2	74.66	11.17	52.1733333333
TRINITY_DN14798_c0_g1		8.147	3.02628447317	0.000569997636444	0.0125957602703	yes	up	0.41	1.05	0.85	0.64	5.28	5.04	0.77	3.65333333333
TRINITY_DN50385_c0_g2	PREDICTED: SLAIN motif-containing protein 1-like isoform X2 [Lates calcarifer]	0.176	-2.50556808614	0.000570391301136	0.0125978980347	yes	down	1.96	1.23	1.45	0.33	0.12	0.1	1.54666666667	0.183333333333
TRINITY_DN19181_c0_g1	formin-binding protein 4-like isoform X1 [Amblyraja radiata]	9.583	3.26043537563	0.000571530511802	0.0126129544428	yes	up	0.18	0.39	0.18	0.19	1.79	2.09	0.25	1.35666666667
TRINITY_DN540_c0_g2	pseudouridylate synthase 7 homolog isoform X1 [Rhincodon typus]	8.116	3.02077268152	0.00057179800118	0.0126129544428	yes	up	0.7	1.16	1.05	0.61	6.23	6.8	0.97	4.54666666667
TRINITY_DN11901_c0_g1		8.693	3.11991914839	0.000571964842745	0.0126129544428	yes	up	0.49	0.7	0.59	0.35	4.15	4.4	0.593333333333	2.96666666667
TRINITY_DN75135_c0_g1	GS homeobox 2 [Larimichthys crocea]	0.017	-5.89231869675	0.000573027101363	0.0126298149905	yes	down	0.5	0.88	1.36	0	0	0	0.913333333333	0
TRINITY_DN11047_c0_g1	Ataxin-1-like [Acipenser ruthenus]	9.021	3.17323188801	0.000573937604589	0.0126433149987	yes	up	0.24	0.59	0.47	0.4	2.88	3.55	0.433333333333	2.27666666667
TRINITY_DN31579_c0_g1	Nuclear receptor coactivator 5 [Dicentrarchus labrax]	9.741	3.28411124535	0.000574778000515	0.012655257398	yes	up	0.38	1.19	0.76	0.45	5.29	7.38	0.776666666667	4.37333333333
TRINITY_DN15320_c0_g3		14.394	3.84737214961	0.000575383097151	0.0126556939363	yes	up	0.06	0.16	0.19	0.1	1.87	1.54	0.136666666667	1.17
TRINITY_DN33632_c0_g1		12.819	3.6801567063	0.000575941065571	0.0126556939363	yes	up	0.07	1.04	0.2	0.39	4.53	4.73	0.436666666667	3.21666666667
TRINITY_DN10427_c0_g1	PREDICTED: protein transport protein Sec31A isoform X3 [Callorhinchus milii]	8.220	3.03916543766	0.000576167380248	0.0126556939363	yes	up	0.6	1.14	0.7	0.48	4.8	6.18	0.813333333333	3.82
TRINITY_DN9121_c0_g1	mucin-5AC-like [Epinephelus lanceolatus]	0.213	-2.22973574365	0.000576222510521	0.0126556939363	yes	down	3.96	3.01	3.33	0.47	0.67	0.25	3.43333333333	0.463333333333
TRINITY_DN18461_c0_g3	probable ATP-dependent RNA helicase DDX46 [Danio rerio]	12.167	3.60488944268	0.0005763855952	0.0126556939363	yes	up	0.35	0.22	0.7	0.11	3.9	4.88	0.423333333333	2.96333333333
TRINITY_DN7574_c0_g1	PREDICTED: SUMO-activating enzyme subunit 2 [Callorhinchus milii]	7.906	2.98295640034	0.000576755718799	0.0126556939363	yes	up	1.28	2.94	2.4	1.55	13.58	15.27	2.20666666667	10.1333333333
TRINITY_DN45696_c0_g2		65.857	6.04126309863	0.00057688583183	0.0126556939363	yes	up	0	0	0.04	0.1	0.46	1.51	0.0133333333333	0.69
TRINITY_DN19440_c0_g3	SWI/SNF related, matrix associated, actin dependent regulator of chromatin, subfamily a, member 4a isoform X2 [Periophthalmus magnuspinnatus]	8.185	3.0330188737	0.000577308395635	0.0126584189199	yes	up	0.27	0.15	0.25	0.18	1.48	1.5	0.223333333333	1.05333333333
TRINITY_DN15523_c0_g1	hypothetical protein PFLUV_G00107130 [Perca fluviatilis]	0.165	-2.60301051517	0.00057819895903	0.012661256945	yes	down	2.88	1.78	1.64	0.29	0.08	0.3	2.1	0.223333333333
TRINITY_DN18032_c0_g1	chloride intracellular channel protein 5-like isoform X2 [Petromyzon marinus]	7.780	2.95973912505	0.000578668392841	0.012661256945	yes	up	0.87	1.29	0.96	0.59	6.17	6.57	1.04	4.44333333333
TRINITY_DN30190_c0_g1	LOW QUALITY PROTEIN: PDZ domain-containing protein 4-like [Epinephelus lanceolatus]	0.078	-3.6783046036	0.000578674191459	0.012661256945	yes	down	0.59	0.55	0.55	0.05	0.02	0.02	0.563333333333	0.03
TRINITY_DN11686_c0_g1		8.563	3.09813294025	0.000579467504088	0.012661256945	yes	up	49.33	103.85	110.66	43.84	631.55	632.63	87.9466666667	436.006666667
TRINITY_DN8867_c0_g1		8.860	3.14723058794	0.000579597805051	0.012661256945	yes	up	8.39	19.29	18.6	7.28	119.6	110.48	15.4266666667	79.12
TRINITY_DN22802_c0_g1	periostin isoform X2 [Gadus morhua]	9.630	3.26747796187	0.000579849951872	0.012661256945	yes	up	0.23	0.19	0.17	0.11	1.76	1.29	0.196666666667	1.05333333333
TRINITY_DN50539_c0_g3	glutamate receptor ionotropic, NMDA 2B-like isoform X1 [Acanthochromis polyacanthus]	0.017	-5.90174340176	0.000580056359882	0.012661256945	yes	down	1.13	0.35	0.36	0	0	0	0.613333333333	0
TRINITY_DN5432_c0_g1	hypothetical protein DNTS_016398 [Danionella translucida]	8.086	3.01537059168	0.00058009069931	0.012661256945	yes	up	1.34	1.45	1.78	0.95	10.65	9.6	1.52333333333	7.06666666667
TRINITY_DN11772_c0_g2		8.922	3.15733693196	0.000580123585866	0.012661256945	yes	up	0.2	0.4	0.45	0.29	2.37	2.82	0.35	1.82666666667
TRINITY_DN15955_c2_g3	rho GTPase-activating protein 12-like isoform X1 [Fundulus heteroclitus]	9.318	3.22009353589	0.000580910713161	0.0126719176031	yes	up	0.1	0.18	0.4	0.32	1.64	1.9	0.226666666667	1.28666666667
TRINITY_DN9298_c0_g1	TBC1 domain family member 19 [Sparus aurata]	0.203	-2.29984531541	0.000582962003814	0.0127101294439	yes	down	2.18	3.68	4.04	0.78	0.33	0.29	3.3	0.466666666667
TRINITY_DN8708_c0_g1	ATP-dependent zinc metalloprotease YME1L1-like isoform X2 [Tachysurus fulvidraco]	8.494	3.08649373772	0.000583368458974	0.0127124586427	yes	up	1.09	2.13	2.16	0.63	9.06	10.07	1.79333333333	6.58666666667
TRINITY_DN25893_c0_g2	PREDICTED: uncharacterized protein C2orf42 homolog isoform X1 [Sinocyclocheilus anshuiensis]	12.835	3.68196184876	0.000583757414675	0.0127144043069	yes	up	0.18	0.45	0.13	0.15	2.35	2.9	0.253333333333	1.8
TRINITY_DN11334_c0_g2	E3 ubiquitin-protein ligase HECTD1 isoform X6 [Amblyraja radiata]	8.338	3.05977879536	0.000584929797358	0.0127152994314	yes	up	0.33	0.46	0.49	0.23	3.07	2.83	0.426666666667	2.04333333333
TRINITY_DN34259_c0_g1	pancreatic alpha-amylase-like [Carassius auratus]	7.915	2.98462656129	0.000585432165381	0.0127152994314	yes	up	6.34	11.18	10.75	5.19	60.68	63.53	9.42333333333	43.1333333333
TRINITY_DN35003_c0_g1	PREDICTED: alpha-aminoadipic semialdehyde synthase, mitochondrial isoform X2 [Latimeria chalumnae]	8.971	3.16529568002	0.000585480729851	0.0127152994314	yes	up	0.52	1.52	1.43	0.68	9.29	8.24	1.15666666667	6.07
TRINITY_DN6761_c0_g1	acidic phospholipase A2 E-like isoform X2 [Petromyzon marinus]	7.821	2.96743508264	0.000585535449721	0.0127152994314	yes	up	0.62	1.17	0.94	0.6	6.12	5.63	0.91	4.11666666667
TRINITY_DN54742_c0_g1	xaa-Pro aminopeptidase 1 isoform X1 [Tachysurus fulvidraco]	8.668	3.11567264252	0.000585602170319	0.0127152994314	yes	up	0.32	0.76	0.54	0.44	3.33	4.32	0.54	2.69666666667
TRINITY_DN1513_c0_g1	meprin A subunit beta [Clupea harengus]	8.391	3.06885099876	0.000585697732067	0.0127152994314	yes	up	47.2	80.14	82.3	33.76	495.69	484.74	69.88	338.063333333
TRINITY_DN30396_c0_g2	PREDICTED: clustered mitochondria protein homolog isoform X1 [Latimeria chalumnae]	8.504	3.08813296502	0.000585896351192	0.0127152994314	yes	up	0.17	0.33	0.21	0.19	1.7	1.6	0.236666666667	1.16333333333
TRINITY_DN8624_c0_g1	LOW QUALITY PROTEIN: nuclear cap-binding protein subunit 1-like [Denticeps clupeoides]	8.282	3.0500130054	0.000586639462177	0.0127214422991	yes	up	0.71	0.97	0.92	0.51	6.54	5.37	0.866666666667	4.14
TRINITY_DN18221_c0_g1	early growth response protein 2b-like [Epinephelus lanceolatus]	0.032	-4.95289063576	0.000586901598898	0.0127214422991	yes	down	0.63	0.53	0.75	0.04	0	0	0.636666666667	0.0133333333333
TRINITY_DN14344_c0_g1	PREDICTED: BCL2/adenovirus E1B 19 kDa protein-interacting protein 2 isoform X1 [Austrofundulus limnaeus]	11.989	3.58360760555	0.000587078910664	0.0127214422991	yes	up	0.13	0.3	0.26	0.11	2.22	2.45	0.23	1.59333333333
TRINITY_DN8371_c0_g1	phospholipid phosphatase-related protein type 3 [Sparus aurata]	0.079	-3.66177917738	0.000587422829169	0.0127223970373	yes	down	1.69	0.78	0.77	0.15	0	0.02	1.08	0.0566666666667
TRINITY_DN18074_c0_g1	PREDICTED: neutral alpha-glucosidase AB isoform X1 [Hippocampus comes]	8.983	3.16723694754	0.000588768423477	0.012745034016	yes	up	2.04	3.77	3.24	1.23	22.33	23.17	3.01666666667	15.5766666667
TRINITY_DN11708_c0_g1	PREDICTED: exportin-7 isoform X2 [Latimeria chalumnae]	8.942	3.16059073162	0.00058954448419	0.0127546583799	yes	up	0.34	0.31	0.23	0.18	2.36	1.92	0.293333333333	1.48666666667
TRINITY_DN6415_c0_g1	PREDICTED: dnaJ homolog subfamily A member 3, mitochondrial [Latimeria chalumnae]	9.648	3.27029560568	0.00058982607677	0.0127546583799	yes	up	0.26	0.6	1	0.53	5.49	4.61	0.62	3.54333333333
TRINITY_DN31967_c0_g1	PREDICTED: 7SK snRNA methylphosphate capping enzyme [Latimeria chalumnae]	9.724	3.28149143959	0.000590114886388	0.0127546583799	yes	up	0.23	0.33	0.1	0.3	1.83	1.56	0.22	1.23
TRINITY_DN20742_c0_g1		18.252	4.19002214074	0.000590616179789	0.0127586804112	yes	up	0.12	0.22	0.05	0.18	1.9	1.86	0.13	1.31333333333
TRINITY_DN21800_c0_g1	citron Rho-interacting kinase isoform X2 [Petromyzon marinus]	9.323	3.22087099705	0.000590902399546	0.0127586804112	yes	up	0.14	0.34	0.26	0.13	1.91	1.98	0.246666666667	1.34
TRINITY_DN400_c0_g1	collagen, type II, alpha 1a isoform X2 [Gymnodraco acuticeps]	8.770	3.13259465246	0.000591795761004	0.0127714702685	yes	up	2.77	5.34	5.68	2	34	34.08	4.59666666667	23.36
TRINITY_DN11433_c0_g1	integrator complex subunit 4 isoform X2 [Epinephelus lanceolatus]	5.319	2.4112748418	0.000592352445742	0.0127769850371	yes	up	5.58	4.51	3.41	4.86	17.78	17.84	4.5	13.4933333333
TRINITY_DN2664_c0_g6	palmitoyltransferase ZDHHC22 [Sander lucioperca]	0.069	-3.86389577967	0.000595281068864	0.0128336306859	yes	down	1.22	0.92	0.96	0.07	0.04	0.04	1.03333333333	0.05
TRINITY_DN6941_c0_g1	5'-nucleotidase [Chanos chanos]	8.766	3.13192137482	0.00059560334955	0.0128340573462	yes	up	1.12	2.29	2.55	1.06	14.19	15.09	1.98666666667	10.1133333333
TRINITY_DN876_c0_g1	PREDICTED: carboxypeptidase B [Cyprinodon variegatus]	8.252	3.04482969494	0.00059647683964	0.0128463550011	yes	up	29.17	53.29	51.8	21.85	306.82	310.59	44.7533333333	213.086666667
TRINITY_DN23818_c0_g1	excitatory amino acid transporter 1-like [Amblyraja radiata]	8.442	3.07762686358	0.000597672638683	0.0128608272564	yes	up	0.8	1.81	1.76	0.89	12.54	13.57	1.45666666667	9
TRINITY_DN2861_c0_g1	PREDICTED: serine-threonine kinase receptor-associated protein-like [Sinocyclocheilus anshuiensis]	7.944	2.98987775987	0.000597755052077	0.0128608272564	yes	up	0.88	1.74	2.23	1.27	9.53	11.67	1.61666666667	7.49
TRINITY_DN21606_c1_g1	neurexin-3a isoform X16 [Carassius auratus]	8.106	3.01892325655	0.000598600663634	0.0128724931357	yes	up	0.2	0.49	0.33	0.36	2.23	2.22	0.34	1.60333333333
TRINITY_DN22690_c0_g3		9.004	3.17051932618	0.000601258816609	0.0129231048992	yes	up	0.21	0.55	0.46	0.29	2.62	3.49	0.406666666667	2.13333333333
TRINITY_DN14750_c0_g2		0.023	-5.42789941726	0.000602039450174	0.0129289600178	yes	down	1.19	0.97	2.39	0.06	0	0	1.51666666667	0.02
TRINITY_DN25514_c1_g1		0.068	-3.87132397631	0.000602150507004	0.0129289600178	yes	down	1.19	1.79	1.43	0.16	0	1.41	1.47	0.523333333333
TRINITY_DN6603_c0_g1	sphingomyelin phosphodiesterase [Rhincodon typus]	8.381	3.06715394098	0.000602445412352	0.0129289600178	yes	up	2.07	4.08	3.09	1.48	21.15	21.94	3.08	14.8566666667
TRINITY_DN6734_c0_g1	hypothetical protein DNTS_029768 [Danionella translucida]	8.799	3.1373188405	0.000603490076102	0.012942837878	yes	up	4.46	9.85	9.42	3.63	56.99	60.17	7.91	40.2633333333
TRINITY_DN602_c0_g1	uncharacterized protein LOC116939239 isoform X3 [Petromyzon marinus]	7.959	2.99257292485	0.000603703040368	0.012942837878	yes	up	3.43	9.88	8.54	4.27	53.25	50.74	7.28333333333	36.0866666667
TRINITY_DN22779_c0_g1	ubiquitin carboxyl-terminal hydrolase 7 isoform X2 [Erpetoichthys calabaricus]	8.653	3.11321486428	0.000604007235751	0.012942837878	yes	up	0.86	1.51	1.75	0.6	9.99	9.94	1.37333333333	6.84333333333
TRINITY_DN7790_c0_g1	myogenesis-regulating glycosidase-like [Petromyzon marinus]	7.796	2.96276593235	0.000604529644195	0.012947493056	yes	up	2.19	3.29	3.56	1.79	20.42	18.61	3.01333333333	13.6066666667
TRINITY_DN47050_c0_g1	putative regulator of G-protein signaling 7-binding protein [Scophthalmus maximus]	0.216	-2.21326854763	0.00060561246323	0.0129641400555	yes	down	2.74	2.44	2.24	0.34	0.3	0.37	2.47333333333	0.336666666667
TRINITY_DN13911_c0_g2		37.720	5.23724066072	0.00060617993745	0.0129690152037	yes	up	0	0.19	0.13	0.63	2.05	4.19	0.106666666667	2.29
TRINITY_DN52059_c0_g1		7.456	2.89849046503	0.000606576916355	0.0129690152037	yes	up	10.12	20.03	20.02	11.09	101.88	104.94	16.7233333333	72.6366666667
TRINITY_DN3048_c0_g2	PREDICTED: NEDD4-like E3 ubiquitin-protein ligase WWP2 [Callorhinchus milii]	7.557	2.9178160608	0.000606806702086	0.0129690152037	yes	up	0.69	1.27	1.51	0.91	7.24	7.24	1.15666666667	5.13
TRINITY_DN26348_c1_g2		7.768	2.95748094684	0.000607199042033	0.0129690152037	yes	up	0.33	0.16	0.63	0.81	2.42	2.11	0.373333333333	1.78
TRINITY_DN22914_c0_g1	heparan sulfate glucosamine 3-O-sulfotransferase 3B1-like [Mastacembelus armatus]	0.105	-3.25684716843	0.000607435720932	0.0129690152037	yes	down	2.18	2.01	2.15	0.43	0.07	0	2.11333333333	0.166666666667
TRINITY_DN30437_c0_g1	Golgi-specific brefeldin A-resistance guanine nucleotide exchange factor 1 isoform X2 [Echeneis naucrates]	8.453	3.07939586631	0.000607852813785	0.0129690152037	yes	up	0.28	0.35	0.3	0.19	1.99	2.3	0.31	1.49333333333
TRINITY_DN25582_c0_g2		90.738	6.50364014515	0.000608238460824	0.0129690152037	yes	up	0	0	0	0.08	1.18	0.9	0	0.72
TRINITY_DN60506_c0_g1	Protein unc-119 -like protein B [Collichthys lucidus]	0.175	-2.51230696468	0.000608285572155	0.0129690152037	yes	down	2.55	1.85	1.85	0.19	0.22	0.27	2.08333333333	0.226666666667
TRINITY_DN27576_c0_g1		8.334	3.0589478757	0.000611587757494	0.0130288621496	yes	up	0.27	0.46	0.47	0.22	2.73	2.85	0.4	1.93333333333
TRINITY_DN8936_c0_g1	hexokinase-1 isoform X1 [Esox lucius]	8.340	3.05999962383	0.000611706736164	0.0130288621496	yes	up	0.52	1.08	1.15	0.56	6.91	5.9	0.916666666667	4.45666666667
TRINITY_DN16922_c0_g3		0.043	-4.52548086627	0.000612375890838	0.0130365701437	yes	down	0.29	1.01	1.48	0.05	0.03	0	0.926666666667	0.0266666666667
TRINITY_DN8066_c0_g1	capping protein, Arp2/3 and myosin-I linker protein 3-like isoform X3 [Seriola lalandi dorsalis]	0.172	-2.54312933913	0.000613085903732	0.0130451397811	yes	down	1.97	2.2	2.26	0.65	0.16	0.37	2.14333333333	0.393333333333
TRINITY_DN14221_c0_g2	hypothetical protein PHYPO_G00095790 [Pangasianodon hypophthalmus]	9.296	3.21657809518	0.000613508307597	0.0130475841979	yes	up	0.17	0.79	0.33	0.47	3.05	3.43	0.43	2.31666666667
TRINITY_DN5418_c0_g1	SNW domain-containing protein 1-like [Acipenser ruthenus]	7.390	2.88560833909	0.000614304423767	0.0130561853011	yes	up	0.6	1	0.72	0.64	4.57	4.71	0.773333333333	3.30666666667
TRINITY_DN6035_c0_g1	short/branched chain specific acyl-CoA dehydrogenase, mitochondrial [Rhincodon typus]	8.226	3.04019838899	0.000614528190023	0.0130561853011	yes	up	4	9.42	11.69	5.25	55.98	59.73	8.37	40.32
TRINITY_DN13570_c0_g5	PREDICTED: RNA polymerase-associated protein CTR9 homolog [Latimeria chalumnae]	8.820	3.14072327272	0.000615171883034	0.0130573642009	yes	up	0.52	0.7	0.81	0.31	4.95	5.05	0.676666666667	3.43666666667
TRINITY_DN28757_c0_g2	nuclear pore membrane glycoprotein 210 [Erpetoichthys calabaricus]	8.214	3.03808591111	0.000615199185385	0.0130573642009	yes	up	0.11	0.25	0.25	0.22	1.44	1.31	0.203333333333	0.99
[truncated: 4,938 more rows]
