# Supplementary material for: Transcriptomics Reveal the Effects of Breeding Temperature on Growth and Metabolism in the Early Developmental Stage of Platax teira
Source: Biology (Basel). 2023 Aug 23;12(9):1161. doi: 10.3390/biology12091161 (PMC10525949; doi:10.3390/biology12091161)
Supplement: Supplementary file 1 [file biology-12-01161-s001.zip › biology-2437861-supplementary/supplementary data/supplementary data(DEGs, GO and KEGG )/DEG/30°C VS 24°C.csv]

Gene_id	NR description	FC(PT30/PT24)	Log2FC(PT30/PT24)	Pvalue	Padjust	Significant	Regulate	PT_24_1	PT_24_2	PT_24_3	PT_30_1	PT_30_2	PT_30_3	PT24	PT30
TRINITY_DN3471_c0_g1	lactose-binding lectin l-2-like [Larimichthys crocea]	7.921	2.98571850459	6.77818211391E-30	2.40686468683E-25	yes	up	296.12	184.52	182.62	1724.06	1226.8	1279.05	221.086666667	1409.97
TRINITY_DN18658_c0_g2	uncharacterized protein LOC109972796 isoform X2 [Monopterus albus]	7.059	2.81940679842	2.36532462997E-16	4.19951561427E-12	yes	up	22.33	12.86	13.09	141.16	75.75	101.08	16.0933333333	105.996666667
TRINITY_DN23504_c0_g1	PREDICTED: interferon-induced protein 44-like, partial [Poecilia reticulata]	0.001	-10.2755033348	9.77973032668E-16	1.02983233557E-11	yes	down	3.79	10.57	10.17	0	0	0	8.17666666667	0
TRINITY_DN7546_c0_g2	complement C3-like [Labrus bergylta]	9.577	3.25954947212	1.16008035774E-15	1.02983233557E-11	yes	up	2.78	1.79	1.56	10.4	20.44	19.87	2.04333333333	16.9033333333
TRINITY_DN3054_c0_g1	metallothionein, partial [Channa punctata]	4.078	2.02780775541	2.74229426927E-13	1.94752254415E-9	yes	up	950.28	535.19	499.35	2815.99	2171.71	2112.82	661.606666667	2366.84
TRINITY_DN1314_c1_g1	hypothetical protein PFLUV_G00103050 [Perca fluviatilis]	3.733	1.90048687744	9.53081979779E-13	5.64049800333E-9	yes	up	24.06	16.81	16.78	73.01	56.27	57.4	19.2166666667	62.2266666667
TRINITY_DN2057_c0_g2	uncharacterized protein LOC106097127 isoform X2 [Oreochromis niloticus]	0.029	-5.09628514835	1.35859469825E-12	6.89176273429E-9	yes	down	3.21	20.17	16.88	0.54	0.05	0.55	13.42	0.38
TRINITY_DN7546_c0_g1	complement C3-like [Anabas testudineus]	4.860	2.28080788092	2.14898133956E-12	8.94742732857E-9	yes	up	62.94	34	32.93	133.42	203.72	207.85	43.29	181.663333333
TRINITY_DN9249_c0_g3	APOBEC1 complementation factor isoform X1 [Larimichthys crocea]	3.734	1.90091210316	2.26778692605E-12	8.94742732857E-9	yes	up	24.62	14.68	16.38	65.28	58.85	58.5	18.56	60.8766666667
TRINITY_DN3156_c2_g1	PREDICTED: uncharacterized protein LOC109069699 [Cyprinus carpio]	24.316	4.60383479358	2.98855311078E-12	1.06120532411E-8	yes	up	0.45	0.33	0.14	1.02	9.54	8.76	0.306666666667	6.44
TRINITY_DN3434_c0_g1	DNA damage-inducible transcript 4 protein-like [Sparus aurata]	0.153	-2.70621064869	5.00617776368E-12	1.61603969282E-8	yes	down	12.08	17.35	14.78	2.24	1.62	2.33	14.7366666667	2.06333333333
TRINITY_DN14562_c0_g1	papilin-like [Seriola dumerili]	6.052	2.59741055359	6.37443294398E-12	1.8862478284E-8	yes	up	1.69	0.7	1.16	5.72	6.76	6.38	1.18333333333	6.28666666667
TRINITY_DN7184_c0_g1	heme oxygenase-like [Anarrhichthys ocellatus]	3.824	1.93494730817	1.6309675901E-11	4.45492524285E-8	yes	up	35.12	20.65	21.92	78.88	90.69	89.42	25.8966666667	86.33
TRINITY_DN13148_c0_g1	zinc transporter 8-like [Larimichthys crocea]	6.712	2.74666543516	2.21175256974E-11	5.60979442851E-8	yes	up	1.13	0.64	0.5	5.27	4.12	3.86	0.756666666667	4.41666666667
TRINITY_DN9708_c0_g1	PREDICTED: fatty acid-binding protein, intestinal-like [Lates calcarifer]	3.342	1.74081504633	3.19418560407E-11	7.56148910765E-8	yes	up	68.05	55.78	53.36	159.86	182.21	182.15	59.0633333333	174.74
TRINITY_DN18180_c0_g1	aquaporin-3-like [Seriola lalandi dorsalis]	3.904	1.96509857846	4.54910394813E-11	1.00958832559E-7	yes	up	14.73	8.36	8.03	40.37	31.71	34.08	10.3733333333	35.3866666667
TRINITY_DN66292_c0_g1	60S ribosomal protein L29 [Takifugu rubripes]	0.119	-3.06666720637	2.51459521946E-10	5.11102208675E-7	yes	down	47.42	176.89	138.22	17.8	13.15	10.65	120.843333333	13.8666666667
TRINITY_DN5249_c1_g1		0.002	-8.94736162922	2.59084732213E-10	5.11102208675E-7	yes	down	0	81.8	96.36	0	0.18	0.18	59.3866666667	0.12
TRINITY_DN148_c2_g1	hypothetical protein PFLUV_G00092420 [Perca fluviatilis]	7.516	2.90994735064	5.99959982794E-10	1.12126205416E-6	yes	up	21.08	6.57	5.64	42.41	82.75	79.73	11.0966666667	68.2966666667
TRINITY_DN9332_c0_g1	alpha-N-acetylgalactosaminide alpha-2,6-sialyltransferase 1 [Seriola lalandi dorsalis]	10.083	3.33387673092	6.32273196617E-10	1.12256944693E-6	yes	up	3.23	0.29	1.21	5.14	4.09	3.83	1.57666666667	4.35333333333
TRINITY_DN49731_c0_g1		0.140	-2.84085667929	7.46393399063E-10	1.26208015273E-6	yes	down	13515.76	39534.14	33125.84	8355.17	2705.65	2539.74	28725.2466667	4533.52
TRINITY_DN3468_c0_g1	ribosomal protein L27 [Callorhinchus milii]	0.124	-3.00974525149	8.91380259586E-10	1.43872825626E-6	yes	down	112.24	480.64	399.04	57.38	27.74	35.04	330.64	40.0533333333
TRINITY_DN33843_c0_g1	small ubiquitin-related modifier 1-like [Scleropages formosus]	0.133	-2.90711019431	1.03250153855E-9	1.59374019331E-6	yes	down	74.8	252.55	224.58	33.7	18.53	19.4	183.976666667	23.8766666667
TRINITY_DN78255_c0_g1	cytochrome c oxidase subunit NDUFA4 [Rhincodon typus]	0.126	-2.98314778722	1.07718506969E-9	1.59374019331E-6	yes	down	78.92	310.41	277.3	38.44	23.42	20.29	222.21	27.3833333333
TRINITY_DN732_c0_g1	PREDICTED: 40S ribosomal protein S17 [Cyprinus carpio]	0.136	-2.87773034087	1.27761003317E-9	1.81466618671E-6	yes	down	85.61	314.2	269.47	40.16	27.37	23.15	223.093333333	30.2266666667
TRINITY_DN2908_c0_g3	PREDICTED: nuclear transcriptional regulator 1-like protein [Lepisosteus oculatus]	0.095	-3.40230942628	1.45874887363E-9	1.8786968131E-6	yes	down	27.23	113.88	97.13	13.93	4.16	4.29	79.4133333333	7.46
TRINITY_DN60878_c0_g2		0.108	-3.21386659103	1.46028594666E-9	1.8786968131E-6	yes	down	2273.2	9651.56	7750.38	1545.78	384.54	413.07	6558.38	781.13
TRINITY_DN26621_c1_g1	ATP synthase subunit f, mitochondrial [Takifugu rubripes]	0.126	-2.99289237902	1.52314367552E-9	1.8786968131E-6	yes	down	17	67.54	62.3	7.25	4.52	5.83	48.9466666667	5.86666666667
TRINITY_DN1322_c1_g4		0.124	-3.01504619048	1.53432108986E-9	1.8786968131E-6	yes	down	32.91	145.13	143.61	14.33	10.72	12.97	107.216666667	12.6733333333
TRINITY_DN18042_c0_g1	PREDICTED: translationally-controlled tumor protein [Cyprinodon variegatus]	0.139	-2.84416617631	1.59768521995E-9	1.88550525439E-6	yes	down	66.76	214.11	182.92	33.09	13.63	15.38	154.596666667	20.7
TRINITY_DN13351_c0_g3	elongation factor 1-beta [Esox lucius]	0.148	-2.75971037332	1.64608022998E-9	1.88550525439E-6	yes	down	36.01	111.7	102.62	15.56	10.32	8.65	83.4433333333	11.51
TRINITY_DN531_c1_g1	solute carrier family 52, riboflavin transporter, member 3 [Larimichthys crocea]	3.145	1.65287979695	1.9022009865E-9	2.11078921343E-6	yes	up	6.9	4.98	4.67	16.49	14.08	15.37	5.51666666667	15.3133333333
TRINITY_DN5517_c0_g2		0.113	-3.14937187482	2.0114071996E-9	2.1643350985E-6	yes	down	39.82	160.53	129.58	19.71	7.71	10.27	109.976666667	12.5633333333
TRINITY_DN48555_c0_g1		0.123	-3.02534245974	2.31696164448E-9	2.41979385394E-6	yes	down	3104.87	13153.39	11707.8	2214.87	788.73	836.31	9322.02	1279.97
TRINITY_DN4210_c0_g1		0.106	-3.23960286167	2.60052810131E-9	2.63834720999E-6	yes	down	69.5	314.4	250.83	36.81	19.92	11.17	211.576666667	22.6333333333
TRINITY_DN6253_c0_g1		0.135	-2.89121264815	2.91397357507E-9	2.87423021325E-6	yes	down	52.71	210.61	192.22	25.54	16.05	17.57	151.846666667	19.72
TRINITY_DN2948_c0_g1	uncharacterized protein LOC104936915 [Larimichthys crocea]	6.515	2.70367741342	3.07753994517E-9	2.91811691203E-6	yes	up	11.49	4.37	4.59	69.99	21.81	23.84	6.81666666667	38.5466666667
TRINITY_DN66511_c0_g1	ATP synthase subunit d, mitochondrial [Kryptolebias marmoratus]	0.111	-3.17728921001	3.12282640055E-9	2.91811691203E-6	yes	down	27.09	144.82	113.67	15.6	6.86	8.25	95.1933333333	10.2366666667
TRINITY_DN75410_c0_g1	PREDICTED: thioredoxin [Nothobranchius furzeri]	0.132	-2.91762150536	3.31935767687E-9	3.02223260893E-6	yes	down	28.51	80.15	70.93	11.87	4.8	6.32	59.8633333333	7.66333333333
TRINITY_DN879_c0_g1	PREDICTED: sushi domain-containing protein 2-like [Lates calcarifer]	3.487	1.80193209048	4.35529956473E-9	3.8663083061E-6	yes	up	45.87	38.63	38.53	92.43	144.3	140.96	41.01	125.896666667
TRINITY_DN61867_c0_g1		0.135	-2.89237788221	4.89098555124E-9	4.23595136436E-6	yes	down	12667.34	41995.8	22256.15	7802.78	1945.81	1787.36	25639.7633333	3845.31666667
TRINITY_DN6086_c0_g1		0.137	-2.86378614945	5.35294026231E-9	4.47523924209E-6	yes	down	268.48	949.51	925.95	105.96	94.92	91.74	714.646666667	97.54
TRINITY_DN40722_c0_g1	PREDICTED: signal recognition particle 19 kDa protein [Callorhinchus milii]	0.120	-3.05653526414	5.41933840462E-9	4.47523924209E-6	yes	down	5.15	13.2	10.9	1.74	0.77	0.83	9.75	1.11333333333
TRINITY_DN8940_c0_g1	UDP-glucuronosyltransferase 1-1-like [Perca flavescens]	4.300	2.10430465984	6.03881196668E-9	4.87345850284E-6	yes	up	25.45	18.61	18.77	42.62	98.33	94.55	20.9433333333	78.5
TRINITY_DN6010_c0_g1		0.153	-2.71005272698	6.83195964821E-9	5.36944798443E-6	yes	down	151.23	474.25	498.31	75.75	40.44	48.48	374.596666667	54.89
TRINITY_DN2439_c0_g2	cytochrome P450 4B1 [Seriola dumerili]	3.063	1.6147521682	7.04887905452E-9	5.36944798443E-6	yes	up	7.2	6.35	5.35	15.51	18.17	17.51	6.3	17.0633333333
TRINITY_DN20533_c0_g1	zinc finger protein 706 [Petromyzon marinus]	0.156	-2.68097778679	7.18415263222E-9	5.36944798443E-6	yes	down	42.27	113.26	99.29	18.45	10.14	9.69	84.94	12.76
TRINITY_DN7969_c0_g4	intestinal fatty acid-binding protein [Trachinotus ovatus]	3.424	1.77579170132	7.72551833212E-9	5.36944798443E-6	yes	up	332.72	157.18	145.96	659	609.7	602.48	211.953333333	623.726666667
TRINITY_DN19818_c0_g1	NADH dehydrogenase [ubiquinone] 1 beta subcomplex subunit 3 [Kryptolebias marmoratus]	0.114	-3.13016812587	7.79145814473E-9	5.36944798443E-6	yes	down	4.86	15.83	16.72	1.77	1.04	1.27	12.47	1.36
TRINITY_DN15839_c0_g1	PREDICTED: 60S ribosomal protein L37a [Latimeria chalumnae]	0.126	-2.98513559439	7.80037567303E-9	5.36944798443E-6	yes	down	97.46	455.5	402.4	57.42	28.65	33.81	318.453333333	39.96
TRINITY_DN15972_c0_g4	60S ribosomal protein L37 [Thalassophryne amazonica]	0.146	-2.77541588464	7.85186596635E-9	5.36944798443E-6	yes	down	143.35	530.87	508.05	79.89	45.14	44.6	394.09	56.5433333333
TRINITY_DN60526_c0_g1	carcinoembryonic antigen-related cell adhesion molecule 2-like isoform X3 [Seriola lalandi dorsalis]	6.482	2.69652246518	7.86311344139E-9	5.36944798443E-6	yes	up	2.58	1.08	1.03	3.51	11.2	10.79	1.56333333333	8.5
TRINITY_DN3913_c0_g1	60S ribosomal protein L36a [Salmo salar]	0.155	-2.68706387407	9.91903235393E-9	6.56768403462E-6	yes	down	156.63	439.71	413.65	85.82	36.52	32.36	336.663333333	51.5666666667
TRINITY_DN3105_c0_g1		0.136	-2.87864897347	9.98774783491E-9	6.56768403462E-6	yes	down	130.14	573.25	511.76	83.5	40.26	40	405.05	54.5866666667
TRINITY_DN6712_c0_g2	cytochrome c oxidase subunit 7C, mitochondrial [Acipenser ruthenus]	0.116	-3.11139193261	1.03535424608E-8	6.59948524649E-6	yes	down	5.99	16.31	11.84	1.95	1.12	0.69	11.38	1.25333333333
TRINITY_DN36371_c0_g1	hypothetical protein OJAV_G00199750 [Oryzias javanicus]	0.139	-2.84979506943	1.04078169986E-8	6.59948524649E-6	yes	down	167.48	770.44	666.07	104.29	55.5	57.82	534.663333333	72.5366666667
TRINITY_DN6169_c0_g1	uncharacterized protein LOC115587642 [Sparus aurata]	0.001	-9.78151529714	1.32264485223E-8	8.13304322028E-6	yes	down	2.14	12.82	12.08	0	0	0	9.01333333333	0
TRINITY_DN16090_c0_g1	40S ribosomal protein S11 [Paramormyrops kingsleyae]	0.147	-2.7625123269	1.3349085938E-8	8.13304322028E-6	yes	down	82.26	265.4	223.2	46.34	18.78	16.81	190.286666667	27.31
TRINITY_DN20662_c0_g1		0.146	-2.77156573094	1.3513462784E-8	8.13304322028E-6	yes	down	61.2	214.85	152.86	33.04	14.39	15.13	142.97	20.8533333333
TRINITY_DN12650_c0_g1		0.122	-3.03030434346	1.39937904601E-8	8.28175842412E-6	yes	down	64.83	211.97	171.7	34.62	8.05	12.8	149.5	18.49
TRINITY_DN7552_c0_g1	PREDICTED: insulin-like growth factor-binding protein 1 [Lates calcarifer]	0.305	-1.71461354383	1.42738806689E-8	8.30903653559E-6	yes	down	15.95	13.13	13.89	4.72	3.38	3.53	14.3233333333	3.87666666667
TRINITY_DN24442_c0_g1	deleted in malignant brain tumors 1 protein-like [Seriola dumerili]	7.849	2.97247508002	1.45495980599E-8	8.33293028239E-6	yes	up	12.98	3.19	1.8	35.09	47.6	41.4	5.99	41.3633333333
TRINITY_DN25919_c0_g1	THO complex subunit 7 homolog [Denticeps clupeoides]	0.107	-3.21803395554	1.51210928885E-8	8.52277599014E-6	yes	down	7.49	20.31	18.11	2.84	0.8	1.13	15.3033333333	1.59
TRINITY_DN9174_c0_g1	PREDICTED: 40S ribosomal protein S24 [Cyprinus carpio]	0.150	-2.73227942684	1.54549923173E-8	8.57486440927E-6	yes	down	111.69	389.89	314.24	65.31	29.83	24.71	271.94	39.95
TRINITY_DN13867_c0_g5	PREDICTED: LOW QUALITY PROTEIN: 25-hydroxyvitamin D-1 alpha hydroxylase, mitochondrial-like [Lates calcarifer]	8.057	3.01027686903	1.59706654475E-8	8.72465168268E-6	yes	up	1.45	1.65	1.68	2.21	13.88	13.24	1.59333333333	9.77666666667
TRINITY_DN4995_c0_g1	hypothetical protein cypCar_00036203 [Cyprinus carpio]	0.164	-2.61082818759	1.70863129695E-8	9.13264094859E-6	yes	down	196.57	615.97	534.92	112.67	55.62	45.82	449.153333333	71.37
TRINITY_DN2914_c0_g1	NHP2-like protein 1 isoform X1 [Tachysurus fulvidraco]	0.136	-2.87627928829	1.75989308702E-8	9.13264094859E-6	yes	down	34.35	140.15	110.1	22	7.6	9.32	94.8666666667	12.9733333333
TRINITY_DN4781_c0_g1	BTB/POZ domain-containing protein 6-B-like [Xiphophorus hellerii]	0.132	-2.92486134187	1.7711618372E-8	9.13264094859E-6	yes	down	25.28	73.58	63.1	8.57	3.74	7.61	53.9866666667	6.64
TRINITY_DN27054_c0_g1		0.136	-2.87598459656	1.79552665688E-8	9.13264094859E-6	yes	down	15.75	62.65	56.17	8.11	5.27	4.24	44.8566666667	5.87333333333
TRINITY_DN60878_c0_g1		0.181	-2.46724803265	1.80034601482E-8	9.13264094859E-6	yes	down	10346.7	26571.59	24998.47	6662.68	2730.46	2779.11	20638.92	4057.41666667
TRINITY_DN15746_c0_g2	40S ribosomal protein S15a [Petromyzon marinus]	0.154	-2.69809235215	1.89478596367E-8	9.4763316597E-6	yes	down	25.99	99.41	92.35	14.93	9.28	7.87	72.5833333333	10.6933333333
TRINITY_DN5503_c0_g1	PREDICTED: 60S ribosomal protein L36 [Hippocampus comes]	0.158	-2.66101602581	2.00047884636E-8	9.64091486916E-6	yes	down	136.84	411.71	350.85	78.25	30.12	31.74	299.8	46.7033333333
TRINITY_DN1181_c0_g4	Cytochrome P450 3A40 [Channa argus]	3.564	1.8334232492	2.01529953477E-8	9.64091486916E-6	yes	up	32.45	17.75	17.6	50.43	73.68	78.33	22.6	67.48
TRINITY_DN16998_c1_g1	60S ribosomal protein L32 [Erpetoichthys calabaricus]	0.158	-2.66477683316	2.0183987774E-8	9.64091486916E-6	yes	down	136.1	506.14	467.15	80.72	45.53	43.74	369.796666667	56.6633333333
TRINITY_DN7893_c0_g1		0.136	-2.8814536414	2.03629675628E-8	9.64091486916E-6	yes	down	8.09	21.57	16.63	3.39	1.38	1.23	15.43	2
TRINITY_DN2111_c1_g1	hypothetical protein G5714_012342 [Onychostoma macrolepis]	0.148	-2.75303666526	2.11042427825E-8	9.8604020653E-6	yes	down	126.51	479.25	421.65	57.49	47.59	41.92	342.47	49
TRINITY_DN44045_c0_g1		0.161	-2.63660066567	2.2197985633E-8	1.02078999386E-5	yes	down	10512.96	33830.01	32257.39	7572.03	2889.34	2831.78	25533.4533333	4431.05
TRINITY_DN17495_c0_g1	protein phosphatase 1 regulatory subunit 27-like [Seriola dumerili]	0.191	-2.39067159854	2.2422940528E-8	1.02078999386E-5	yes	down	8.48	14.27	14.72	2.84	2.29	1.52	12.49	2.21666666667
TRINITY_DN958_c0_g2	unnamed protein product [Oncorhynchus mykiss]	0.170	-2.5603774375	2.35316338831E-8	1.04498166458E-5	yes	down	29.14	87.42	78.73	13.53	8.1	9.86	65.0966666667	10.4966666667
TRINITY_DN33739_c0_g1	ectonucleotide pyrophosphatase/phosphodiesterase family member 7-like [Epinephelus lanceolatus]	3.499	1.80714456866	2.35641211212E-8	1.04498166458E-5	yes	up	9.45	5.59	3.95	23.29	17.73	16.68	6.33	19.2333333333
TRINITY_DN18662_c0_g1	PREDICTED: cytochrome c oxidase subunit 6C-1 [Austrofundulus limnaeus]	0.126	-2.98523480557	2.38372003805E-8	1.04498166458E-5	yes	down	61.85	232.88	207.56	36.15	11.4	16.5	167.43	21.35
TRINITY_DN63930_c0_g1		0.067	-3.89319422207	2.56115074567E-8	1.10907197351E-5	yes	down	4.62	10.45	10.4	0.38	0.3	0.89	8.49	0.523333333333
TRINITY_DN75317_c0_g1	cytochrome c oxidase subunit III [Histrio histrio]	0.165	-2.60248337124	2.72964702035E-8	1.14456541661E-5	yes	down	209.87	727.82	655.96	128.27	58.7	64.13	531.216666667	83.7
TRINITY_DN5752_c0_g2	beta,beta-carotene 9',10'-oxygenase-like [Seriola dumerili]	3.797	1.92472714499	2.73086895767E-8	1.14456541661E-5	yes	up	35.93	15.68	14.08	95.58	60.04	59.63	21.8966666667	71.75
TRINITY_DN11683_c0_g1	cytochrome c oxidase subunit 6A, mitochondrial [Tachysurus fulvidraco]	0.142	-2.81196603273	2.73981414324E-8	1.14456541661E-5	yes	down	30.81	115.19	100.85	15.26	10.21	8.58	82.2833333333	11.35
TRINITY_DN20247_c1_g1		0.165	-2.60241399936	2.96325433731E-8	1.2235139333E-5	yes	down	5668.17	19110.27	19733.39	3821.92	1901	1907.16	14837.2766667	2543.36
TRINITY_DN863_c0_g1	interferon-induced protein 44-like [Cyclopterus lumpus]	4.405	2.13902484219	3.03992303542E-8	1.24074283983E-5	yes	up	24.44	6.28	8.39	41.43	51.03	52.51	13.0366666667	48.3233333333
TRINITY_DN5810_c0_g1	60S acidic ribosomal protein P1-like [Acipenser ruthenus]	0.163	-2.62086892807	3.27945746692E-8	1.32329835447E-5	yes	down	100.07	334.61	319.68	61.62	28.61	28.08	251.453333333	39.4366666667
TRINITY_DN12842_c0_g1		0.137	-2.86971841347	3.53772212634E-8	1.41147162904E-5	yes	down	33.71	100.88	88.76	18.13	5.15	6.7	74.45	9.99333333333
TRINITY_DN6999_c0_g1		0.114	-3.12813800696	3.76548454628E-8	1.48565100837E-5	yes	down	13.75	45.02	38.28	6.46	1.8	2.63	32.35	3.63
TRINITY_DN4505_c0_g1	60S ribosomal protein L11 [Gouania willdenowi]	0.159	-2.6518448001	3.86017127564E-8	1.50352940549E-5	yes	down	62.37	238.33	220.37	37.94	19.56	22.49	173.69	26.6633333333
TRINITY_DN2430_c0_g1	PREDICTED: 60S ribosomal protein L35 [Notothenia coriiceps]	0.150	-2.73929603631	3.91932889465E-8	1.50352940549E-5	yes	down	101.64	393.08	354.76	66.98	30.28	27.88	283.16	41.7133333333
TRINITY_DN8568_c0_g1		0.146	-2.77751137183	3.93782519108E-8	1.50352940549E-5	yes	down	46.94	187.59	154.38	22.86	13.89	18.1	129.636666667	18.2833333333
TRINITY_DN11141_c0_g1	PREDICTED: small nuclear ribonucleoprotein G [Latimeria chalumnae]	0.120	-3.06405260344	3.98759404419E-8	1.5063348608E-5	yes	down	26.29	67.68	79.91	7.6	6.14	6.33	57.96	6.69
TRINITY_DN1322_c1_g2		0.133	-2.90856580335	4.03645262246E-8	1.50874101232E-5	yes	down	23.29	122.92	119.49	15.37	9.03	9.98	88.5666666667	11.46
TRINITY_DN16421_c0_g1	PREDICTED: 39S ribosomal protein L50, mitochondrial [Latimeria chalumnae]	0.098	-3.3571756978	4.15169025246E-8	1.5356496789E-5	yes	down	5.46	19.67	18.09	2.24	1.12	0.72	14.4066666667	1.36
TRINITY_DN15184_c0_g1		0.139	-2.8503133766	4.29270327884E-8	1.55868254263E-5	yes	down	11.86	41.06	40.11	6.66	3.19	2.61	31.01	4.15333333333
TRINITY_DN68391_c0_g1		0.153	-2.70605197967	4.30539868384E-8	1.55868254263E-5	yes	down	34.49	153.61	131.79	22.04	11.59	13.41	106.63	15.68
TRINITY_DN13777_c0_g2		0.198	-2.33551177787	4.36704189899E-8	1.55868254263E-5	yes	down	87.49	218.62	198.91	44.22	25.34	26.18	168.34	31.9133333333
TRINITY_DN7134_c0_g1	hypothetical protein G5714_005610 [Onychostoma macrolepis]	0.136	-2.8805488884	4.38954220797E-8	1.55868254263E-5	yes	down	20.55	73.83	79.57	9.56	6.22	7.05	57.9833333333	7.61
TRINITY_DN26379_c0_g1	fatty acid-binding protein, heart [Scleropages formosus]	0.128	-2.96186131789	4.53329483208E-8	1.59107777239E-5	yes	down	136.25	405.35	360.98	79.7	17.46	18.31	300.86	38.49
TRINITY_DN6187_c0_g1	hypothetical protein PHYPO_G00119530 [Pangasianodon hypophthalmus]	0.164	-2.61133717756	4.57038871226E-8	1.59107777239E-5	yes	down	103.86	373.93	294.26	50.44	33.88	38.35	257.35	40.89
TRINITY_DN10761_c0_g1		0.115	-3.11419301695	4.74447024478E-8	1.63564460118E-5	yes	down	12.57	38.53	37.77	5.69	2.63	1.75	29.6233333333	3.35666666667
TRINITY_DN8518_c0_g1	60S ribosomal protein L31 [Petromyzon marinus]	0.166	-2.58990549427	5.36580291303E-8	1.83206053499E-5	yes	down	81.81	268.57	249.1	49.94	22.35	24.55	199.826666667	32.28
TRINITY_DN24818_c0_g1	Calmodulin [Oncorhynchus mykiss]	0.161	-2.63625529577	5.54396556959E-8	1.87486355629E-5	yes	down	37.44	98.1	88.46	20.47	7.16	7.2	74.6666666667	11.61
TRINITY_DN1747_c0_g1		0.085	-3.56011645688	5.61956445182E-8	1.8778640075E-5	yes	down	6.3	23.89	22.98	1.44	1.1	1.7	17.7233333333	1.41333333333
TRINITY_DN13721_c0_g2	Interleukin-1 beta [Dicentrarchus labrax]	0.096	-3.38672393817	5.65980448305E-8	1.8778640075E-5	yes	down	5.13	2.37	2.31	0.44	0.2	0.2	3.27	0.28
TRINITY_DN6022_c0_g1	hypothetical protein AMELA_G00272240 [Ameiurus melas]	0.148	-2.75463260559	5.71149040552E-8	1.8778640075E-5	yes	down	70.14	343.41	309.06	48.89	28.86	25.97	240.87	34.5733333333
TRINITY_DN2072_c0_g1	peroxisomal membrane protein PEX14-like isoform X1 [Acipenser ruthenus]	0.133	-2.91382481352	5.78497027127E-8	1.88457348039E-5	yes	down	8.7	28.27	26.69	3.57	1.38	2.67	21.22	2.54
TRINITY_DN4365_c0_g1	NADH dehydrogenase [ubiquinone] 1 beta subcomplex subunit 7 [Gouania willdenowi]	0.120	-3.0572726931	6.49092701444E-8	2.09533024869E-5	yes	down	13.34	52.44	39.07	4.3	3.26	4.37	34.95	3.97666666667
TRINITY_DN12350_c0_g1	PREDICTED: proteasome activator complex subunit 3 isoform X2 [Lepisosteus oculatus]	0.137	-2.86751062145	6.57428626524E-8	2.10312009903E-5	yes	down	11.31	31.27	32.73	4.48	1.93	3.68	25.1033333333	3.36333333333
TRINITY_DN8448_c0_g1	beta,beta-carotene 15,15'-dioxygenase-like [Echeneis naucrates]	2.728	1.44781783923	6.68755789836E-8	2.12025440547E-5	yes	up	31.31	23.05	21.13	53.14	62.37	60	25.1633333333	58.5033333333
TRINITY_DN9845_c0_g2	60S ribosomal protein L12 [Petromyzon marinus]	0.170	-2.55534882569	6.79133369132E-8	2.13044473347E-5	yes	down	54.59	177.67	159.96	33.64	15.41	15.2	130.74	21.4166666667
TRINITY_DN63877_c0_g1		0.123	-3.02055910293	6.83969415123E-8	2.13044473347E-5	yes	down	5.13	22.62	17.39	2.85	0.82	1.69	15.0466666667	1.78666666667
TRINITY_DN12059_c0_g1	translation machinery-associated protein 7-like [Hippoglossus hippoglossus]	0.152	-2.71589134413	6.92863853016E-8	2.13633649737E-5	yes	down	59.49	219.81	180.39	31.21	19.06	18.52	153.23	22.93
TRINITY_DN2415_c0_g1	sialidase-3-like [Sparus aurata]	3.985	1.99450046634	7.0214301067E-8	2.13633649737E-5	yes	up	16.59	9.72	9.12	21.36	41.31	43.26	11.81	35.31
TRINITY_DN13862_c0_g2		0.180	-2.47177231784	7.04773269458E-8	2.13633649737E-5	yes	down	40.39	100.76	98.93	18.63	9.76	12.75	80.0266666667	13.7133333333
TRINITY_DN37567_c0_g3	holotricin-3-like [Sander lucioperca]	3.990	1.99648116719	7.12830827508E-8	2.13633649737E-5	yes	up	91.97	40.95	38.64	125.28	226.64	226.56	57.1866666667	192.826666667
TRINITY_DN31134_c0_g1		0.137	-2.87163059444	7.15942558751E-8	2.13633649737E-5	yes	down	156.78	540.38	481.38	103.22	25.87	28.63	392.846666667	52.5733333333
TRINITY_DN5119_c0_g1	40S ribosomal protein S18 [Betta splendens]	0.165	-2.6023748617	7.48923804417E-8	2.2004214684E-5	yes	down	48.81	161.89	157.1	30.37	15	13.3	122.6	19.5566666667
TRINITY_DN10090_c0_g1	60S ribosomal protein L27a-like [Scleropages formosus]	0.176	-2.50619299078	7.49812716991E-8	2.2004214684E-5	yes	down	108.05	321.57	295.2	65.1	25.85	32.8	241.606666667	41.25
TRINITY_DN1173_c0_g1	cytosolic purine 5'-nucleotidase-like [Seriola lalandi dorsalis]	0.273	-1.8755963163	7.80912758752E-8	2.27290419266E-5	yes	down	45.54	60.91	56.94	9.09	14.82	14.67	54.4633333333	12.86
TRINITY_DN10424_c0_g1	cytochrome c oxidase subunit 6B1-like [Electrophorus electricus]	0.150	-2.73469562625	7.9598217623E-8	2.2949456694E-5	yes	down	41.71	148.72	106.88	22.92	8.2	12.46	99.1033333333	14.5266666667
TRINITY_DN10363_c0_g1	NADH dehydrogenase subunit 2 [Plesiops nakaharae]	0.179	-2.4841630799	8.01411650584E-8	2.2949456694E-5	yes	down	48.4	128.18	103.41	27.38	10.34	10.55	93.33	16.09
TRINITY_DN18289_c0_g1	PREDICTED: S-phase kinase-associated protein 1 [Callorhinchus milii]	0.139	-2.85013720441	8.27060118184E-8	2.34944621893E-5	yes	down	13.49	44.21	38.73	7.67	2.65	2.67	32.1433333333	4.33
TRINITY_DN7012_c0_g1	adenylate kinase isoenzyme 6 [Scleropages formosus]	0.124	-3.00822492375	8.38544923807E-8	2.36316600789E-5	yes	down	12.38	44.6	33.9	5.15	1.54	4.14	30.2933333333	3.61
TRINITY_DN5617_c0_g1	60S ribosomal protein L23 [Gouania willdenowi]	0.160	-2.64406046322	8.6112386293E-8	2.40768875975E-5	yes	down	88.33	278.21	264.14	56.97	20.73	21.61	210.226666667	33.1033333333
TRINITY_DN17175_c0_g1	mitochondrial import receptor subunit TOM7 homolog [Petromyzon marinus]	0.114	-3.13098727401	8.97081913832E-8	2.48863138112E-5	yes	down	41.84	178.47	145.06	21.32	6.75	13.98	121.79	14.0166666667
TRINITY_DN14063_c0_g1	cysteine dioxygenase type 1 [Labrus bergylta]	0.158	-2.66517773255	9.38528284522E-8	2.51679154197E-5	yes	down	7.88	22.97	21.11	2.56	2.47	2.64	17.32	2.55666666667
TRINITY_DN7212_c0_g1	PREDICTED: cytochrome b-c1 complex subunit 6, mitochondrial [Austrofundulus limnaeus]	0.154	-2.69755621986	9.41045544515E-8	2.51679154197E-5	yes	down	64.23	187.33	184.86	35.47	14.18	16.05	145.473333333	21.9
TRINITY_DN16454_c0_g1		0.153	-2.71124014822	9.4871577288E-8	2.51679154197E-5	yes	down	7.23	23.54	22.01	2.93	2.34	2.36	17.5933333333	2.54333333333
TRINITY_DN26402_c0_g1	unnamed protein product, partial [Tetraodon nigroviridis]	0.141	-2.83132249418	9.57972098364E-8	2.51679154197E-5	yes	down	12.47	42.46	40.48	6.49	3.82	2.66	31.8033333333	4.32333333333
TRINITY_DN25344_c0_g1	destrin-like [Perca flavescens]	0.159	-2.6533342762	9.58355924827E-8	2.51679154197E-5	yes	down	21.51	71.54	56.25	13.21	4.97	4.65	49.7666666667	7.61
TRINITY_DN7291_c0_g1	prefoldin subunit 3 [Callorhinchus milii]	0.128	-2.96671100601	9.60095105285E-8	2.51679154197E-5	yes	down	4.42	16.61	13.3	2.13	0.86	1.22	11.4433333333	1.40333333333
TRINITY_DN9974_c0_g1		0.165	-2.59852960252	9.62747587178E-8	2.51679154197E-5	yes	down	43.69	142.13	142.55	23.98	11.57	16.81	109.456666667	17.4533333333
TRINITY_DN31718_c0_g2		0.100	-3.31574988033	9.66763992424E-8	2.51679154197E-5	yes	down	2.13	10.84	9.42	0.74	0.8	0.83	7.46333333333	0.79
TRINITY_DN2996_c0_g1	vitamin K-dependent protein S isoform X1 [Amphiprion ocellaris]	2.703	1.43468490855	9.71022673827E-8	2.51679154197E-5	yes	up	13.84	10.85	11.7	30.14	28.93	28.7	12.13	29.2566666667
TRINITY_DN13929_c0_g2		0.111	-3.16493925792	9.89626002778E-8	2.5464224444E-5	yes	down	5.14	12.91	12.8	1.94	0.69	0.7	10.2833333333	1.11
TRINITY_DN6423_c0_g1	PREDICTED: ATP synthase subunit epsilon, mitochondrial [Pygocentrus nattereri]	0.121	-3.04973706051	1.00587010646E-7	2.56960011585E-5	yes	down	56.42	321.86	221.5	34.23	14.62	23.76	199.926666667	24.2033333333
TRINITY_DN10039_c0_g2	hypothetical protein CCH79_00006001, partial [Gambusia affinis]	0.155	-2.68926224588	1.04252036874E-7	2.62576620946E-5	yes	down	6.21	18.79	18.62	3.42	1.36	1.69	14.54	2.15666666667
TRINITY_DN11757_c0_g1	cytochrome c oxidase subunit 5B, mitochondrial [Erpetoichthys calabaricus]	0.148	-2.75382128311	1.05306944655E-7	2.62576620946E-5	yes	down	46.8	205.34	156.56	31.72	15.66	11.96	136.233333333	19.78
TRINITY_DN796_c0_g1	uncharacterized protein LOC110953313 [Acanthochromis polyacanthus]	0.119	-3.07626055137	1.05372169922E-7	2.62576620946E-5	yes	down	4.88	22.23	15.99	2.11	1.82	0.95	14.3666666667	1.62666666667
TRINITY_DN13257_c0_g1	60S ribosomal protein L9 [Periophthalmus magnuspinnatus]	0.165	-2.5980744227	1.05743492622E-7	2.62576620946E-5	yes	down	65.89	209.76	192.79	42.54	16.37	16.23	156.146666667	25.0466666667
TRINITY_DN41390_c0_g3		0.098	-3.34708466956	1.09025530502E-7	2.65697281566E-5	yes	down	0.64	1.7	1.54	0.19	0.05	0.13	1.29333333333	0.123333333333
TRINITY_DN10236_c0_g1	PREDICTED: coiled-coil domain-containing protein 86-like [Cyprinodon variegatus]	0.150	-2.73936622033	1.09077511326E-7	2.65697281566E-5	yes	down	2.2	5.71	5.72	0.87	0.41	0.65	4.54333333333	0.643333333333
TRINITY_DN14713_c1_g2		0.153	-2.71006449227	1.092449889E-7	2.65697281566E-5	yes	down	4.97	13.26	13.22	2.66	0.94	1.01	10.4833333333	1.53666666667
TRINITY_DN1316_c0_g1	proteasome subunit alpha type-6a [Anabas testudineus]	0.145	-2.79055738505	1.10220269086E-7	2.66245682652E-5	yes	down	59.67	191.09	196.64	36.59	7.03	14.27	149.133333333	19.2966666667
TRINITY_DN35405_c0_g1	carboxypeptidase O isoform X2 [Anarrhichthys ocellatus]	3.523	1.81667131728	1.14667512438E-7	2.75116803998E-5	yes	up	56.77	21.89	21.58	99.6	102.87	97.5	33.4133333333	99.99
TRINITY_DN21652_c0_g1	NADH dehydrogenase [ubiquinone] 1 alpha subcomplex subunit 12 [Scleropages formosus]	0.134	-2.90459784062	1.18086707076E-7	2.81418851111E-5	yes	down	7.09	26.44	26.31	2.62	2.79	2.17	19.9466666667	2.52666666667
TRINITY_DN25355_c0_g1		0.144	-2.79335137487	1.24936452996E-7	2.95619004512E-5	yes	down	16.09	70.42	57.8	9.44	5.15	5.52	48.1033333333	6.70333333333
TRINITY_DN80166_c0_g1	PREDICTED: nuclear transport factor 2 isoform X3 [Latimeria chalumnae]	0.140	-2.83749367686	1.26121941246E-7	2.95619004512E-5	yes	down	17.68	73.78	63.27	10.18	4.36	6.46	51.5766666667	7
TRINITY_DN17881_c0_g1	maltase-glucoamylase, intestinal-like [Seriola dumerili]	3.364	1.7502397036	1.26542816429E-7	2.95619004512E-5	yes	up	21.28	8.9	8.65	43.37	34.11	34.55	12.9433333333	37.3433333333
TRINITY_DN2662_c0_g2	actin, non-muscle 6.2-like [Amblyraja radiata]	0.168	-2.57546258626	1.27729656668E-7	2.96441331937E-5	yes	down	40.86	116.04	90.53	22.08	8.26	8.64	82.4766666667	12.9933333333
TRINITY_DN1940_c0_g1		0.094	-3.41562273372	1.29067712337E-7	2.97601649181E-5	yes	down	3.41	11.73	10.37	1.37	0.61	0.34	8.50333333333	0.773333333333
TRINITY_DN71913_c0_g1	PREDICTED: L-selectin [Latimeria chalumnae]	0.185	-2.43623931795	1.3133772498E-7	3.00882017827E-5	yes	down	95.42	338.77	303.33	60.37	33.32	36.8	245.84	43.4966666667
TRINITY_DN8293_c0_g1		0.109	-3.20130222807	1.33315441037E-7	3.03454999729E-5	yes	down	4.68	14.61	13.6	1.38	0.73	1.28	10.9633333333	1.13
TRINITY_DN7244_c0_g1	stress-associated endoplasmic reticulum protein 2 [Petromyzon marinus]	0.146	-2.77343652922	1.40562725915E-7	3.17913492644E-5	yes	down	29.02	78.52	73.55	13.69	7.25	5.19	60.3633333333	8.71
TRINITY_DN29996_c0_g1	PREDICTED: NAD kinase 2, mitochondrial isoform X2 [Stegastes partitus]	0.133	-2.90679371087	1.42198407447E-7	3.19577420889E-5	yes	down	3.14	10.89	8.65	1.58	0.37	0.95	7.56	0.966666666667
TRINITY_DN13510_c1_g3	meprin A subunit alpha-like [Sparus aurata]	3.766	1.91288047722	1.44113152517E-7	3.20907172358E-5	yes	up	79.07	26.21	28.26	134.83	145.2	144.08	44.5133333333	141.37
TRINITY_DN14930_c0_g1	myosin light polypeptide 6 isoform X1 [Thalassophryne amazonica]	0.154	-2.70184111073	1.44597559991E-7	3.20907172358E-5	yes	down	125.34	522.01	490.92	96.66	35.99	38.49	379.423333333	57.0466666667
TRINITY_DN6307_c0_g1	60S ribosomal protein L28 [Electrophorus electricus]	0.183	-2.44774034762	1.45520520717E-7	3.20949575784E-5	yes	down	54.06	156.13	148.26	32.99	14.79	15.59	119.483333333	21.1233333333
TRINITY_DN2095_c0_g2		0.114	-3.12759180494	1.48474889666E-7	3.25444126985E-5	yes	down	6.73	38.3	23.85	3.9	1.86	1.84	22.96	2.53333333333
TRINITY_DN3380_c0_g1	PREDICTED: four and a half LIM domains protein 1 isoform X2 [Pygocentrus nattereri]	0.158	-2.66358705053	1.53529215164E-7	3.34458214801E-5	yes	down	45.1	131.52	124.81	28.44	7.99	9.74	100.476666667	15.39
TRINITY_DN6070_c0_g2		0.176	-2.5073036103	1.55535706237E-7	3.36763255657E-5	yes	down	227.54	917.88	783.79	148.2	94.98	90.46	643.07	111.213333333
TRINITY_DN22230_c0_g1	dynein light chain roadblock-type 2 [Rhincodon typus]	0.094	-3.40471059943	1.59280516891E-7	3.39945345316E-5	yes	down	7.76	48.62	41.79	4.32	1.93	2.86	32.7233333333	3.03666666667
TRINITY_DN15501_c0_g1	PREDICTED: elongation factor 1-delta-like isoform X4 [Ictalurus punctatus]	0.163	-2.62099508408	1.59864612417E-7	3.39945345316E-5	yes	down	14.94	49.74	40.77	8.18	3.05	5.17	35.15	5.46666666667
TRINITY_DN5642_c1_g2		0.129	-2.95816736495	1.59877418873E-7	3.39945345316E-5	yes	down	61.04	338.66	308.45	54.62	17.95	18.5	236.05	30.3566666667
TRINITY_DN15410_c0_g1		0.083	-3.59877567212	1.6419186199E-7	3.47041001631E-5	yes	down	1.81	7.61	6.02	0.71	0.33	0.19	5.14666666667	0.41
TRINITY_DN1854_c0_g1	hypothetical protein G5714_001209 [Onychostoma macrolepis]	0.143	-2.80279042862	1.70536569787E-7	3.58318524058E-5	yes	down	23.64	83.27	81.27	13.92	5.37	7.22	62.7266666667	8.83666666667
TRINITY_DN17632_c0_g1	PREDICTED: cytochrome P450 2B5-like isoform X1 [Lates calcarifer]	4.103	2.03669761217	1.72736903433E-7	3.60806747294E-5	yes	up	28.83	13.25	8.44	53.11	41.57	39.14	16.84	44.6066666667
TRINITY_DN7666_c0_g2	60S ribosomal L24 [Labeo rohita]	0.165	-2.60293405252	1.75404880973E-7	3.64236954296E-5	yes	down	95.4	371.23	328.85	68.7	27.11	32.19	265.16	42.6666666667
TRINITY_DN7206_c0_g2		0.173	-2.53441584163	1.76628698255E-7	3.64645839904E-5	yes	down	7.84	22.69	20.34	3.34	1.96	2.98	16.9566666667	2.76
TRINITY_DN3953_c0_g1	prostaglandin E synthase 3 [Oryzias latipes]	0.168	-2.5712490185	1.82084204197E-7	3.73735722939E-5	yes	down	23.88	86.16	84.22	14.88	7.42	9.16	64.7533333333	10.4866666667
TRINITY_DN12230_c0_g1	40S ribosomal protein S19 isoform X1 [Clupea harengus]	0.167	-2.58212924266	1.89917650698E-7	3.87573899922E-5	yes	down	57.62	224.95	178.39	38.84	15.42	20.42	153.653333333	24.8933333333
TRINITY_DN74897_c0_g1	60S ribosomal protein L5 [Rhincodon typus]	0.184	-2.43846186582	1.92515853145E-7	3.90631167389E-5	yes	down	73.65	211.55	208.04	47.71	18.34	21.31	164.413333333	29.12
TRINITY_DN22229_c0_g3	peptidyl-prolyl cis-trans isomerase FKBP1A-like [Salarias fasciatus]	0.162	-2.62456531498	2.11859022174E-7	4.27437614681E-5	yes	down	28.2	92.37	82	16.27	6.33	9.29	67.5233333333	10.63
TRINITY_DN14259_c0_g1	Catechol O-methyltransferase domain-containing protein 1 [Acipenser ruthenus]	0.116	-3.10500799459	2.15305836135E-7	4.31937566967E-5	yes	down	3.91	14.9	12.98	2.23	0.8	0.57	10.5966666667	1.2
TRINITY_DN2466_c0_g1	transmembrane protein 45A [Amblyraja radiata]	0.148	-2.75932718876	2.20494070285E-7	4.37846596116E-5	yes	down	3.91	10.97	7.77	1.75	0.47	0.93	7.55	1.05
TRINITY_DN72493_c0_g1	PREDICTED: 60S ribosomal protein L7-like [Sinocyclocheilus anshuiensis]	0.172	-2.54275383482	2.20717397574E-7	4.37846596116E-5	yes	down	74.14	255.27	220.75	51.57	20.84	18.9	183.386666667	30.4366666667
TRINITY_DN5308_c0_g1	hypothetical protein G5714_005993 [Onychostoma macrolepis]	0.150	-2.73494407159	2.2685871568E-7	4.45188020014E-5	yes	down	39.29	139.33	126.82	27.69	9.49	7.62	101.813333333	14.9333333333
TRINITY_DN57096_c0_g2	U6 snRNA-associated Sm-like protein LSm5 [Petromyzon marinus]	0.123	-3.02210706489	2.26925657221E-7	4.45188020014E-5	yes	down	23.36	98.68	71.65	11.43	7.39	4.92	64.5633333333	7.91333333333
TRINITY_DN17086_c0_g1	mitochondrial import receptor subunit TOM70-like [Scleropages formosus]	0.173	-2.52870956966	2.40775385213E-7	4.69763360084E-5	yes	down	9.36	29.86	28.28	5.84	2.38	2.45	22.5	3.55666666667
TRINITY_DN31827_c0_g1	gamma-aminobutyric acid receptor-associated protein [Petromyzon marinus]	0.149	-2.7458080786	2.4352917303E-7	4.70965729281E-5	yes	down	18.12	67.55	59.04	11.39	3.88	5.72	48.2366666667	6.99666666667
TRINITY_DN54789_c0_g4	mitochondrial uncoupling protein 2 [Larimichthys crocea]	0.203	-2.29989594315	2.44044310422E-7	4.70965729281E-5	yes	down	8.5	5.55	6.64	0.58	1.19	1.88	6.89666666667	1.21666666667
TRINITY_DN66118_c0_g1	hypothetical protein CCH79_00017199 [Gambusia affinis]	0.169	-2.56195530956	2.4786434183E-7	4.75752157516E-5	yes	down	65.44	230.38	201.62	45.82	18.28	18.24	165.813333333	27.4466666667
TRINITY_DN6321_c0_g1	ATP synthase subunit delta, mitochondrial [Acipenser ruthenus]	0.154	-2.69975687449	2.51080701442E-7	4.79334657394E-5	yes	down	20.39	65.16	47.53	10.34	2.85	6.5	44.36	6.56333333333
TRINITY_DN30674_c0_g2		0.119	-3.07381536507	2.57182014987E-7	4.88357014447E-5	yes	down	10.21	35.92	26.12	3.34	2.14	2.69	24.0833333333	2.72333333333
TRINITY_DN1446_c0_g1	PREDICTED: lactoylglutathione lyase isoform X3 [Lepisosteus oculatus]	0.178	-2.48756464144	2.60658324721E-7	4.92325343219E-5	yes	down	13.14	35.6	33.84	7.29	3.25	3.67	27.5266666667	4.73666666667
TRINITY_DN8926_c0_g1		0.127	-2.98085533621	2.67913109267E-7	5.00830905973E-5	yes	down	4.89	13	9.61	1.63	1.39	1.14	9.16666666667	1.38666666667
TRINITY_DN2096_c0_g2		0.130	-2.93981028325	2.67982404841E-7	5.00830905973E-5	yes	down	4.23	20.11	18.03	2.88	1.25	1.22	14.1233333333	1.78333333333
TRINITY_DN10075_c0_g1		0.157	-2.67433368344	2.80406364856E-7	5.19001425371E-5	yes	down	20.22	56.6	53.79	9.09	5.49	5.2	43.5366666667	6.59333333333
TRINITY_DN11794_c0_g1	PREDICTED: 40S ribosomal protein S7 [Lepisosteus oculatus]	0.177	-2.4993320615	2.80628217273E-7	5.19001425371E-5	yes	down	59.72	201.65	164.8	40.57	15.99	16.46	142.056666667	24.34
TRINITY_DN2794_c0_g1	PREDICTED: 60S ribosomal protein L26 [Austrofundulus limnaeus]	0.193	-2.37251249041	2.94858316762E-7	5.42493469944E-5	yes	down	55.54	170.29	154.23	35.14	16.87	18.64	126.686666667	23.55
TRINITY_DN15246_c0_g1	hypothetical protein EXN66_Car017601 [Channa argus]	0.306	-1.70967633381	2.97649723234E-7	5.44806392902E-5	yes	down	34.45	30.6	24.25	10.18	7.42	6.84	29.7666666667	8.14666666667
TRINITY_DN25716_c0_g1	NADH dehydrogenase [ubiquinone] flavoprotein 2, mitochondrial [Echeneis naucrates]	0.137	-2.86512385273	3.00776757725E-7	5.47706763592E-5	yes	down	6.44	19.92	17.13	3.21	1.23	1.32	14.4966666667	1.92
TRINITY_DN4674_c0_g2	PREDICTED: nuclear inhibitor of protein phosphatase 1 isoform X1 [Lates calcarifer]	21.117	4.40036289641	3.03891309563E-7	5.50554924044E-5	yes	up	0.15	0	0	0.71	0.71	1.03	0.05	0.816666666667
TRINITY_DN78500_c0_g1	aminoacyl tRNA synthase complex-interacting multifunctional protein 1-like [Carassius auratus]	0.153	-2.70879587581	3.10053245885E-7	5.58867041023E-5	yes	down	6.71	15.01	18.39	3.2	1.63	1.06	13.37	1.96333333333
TRINITY_DN270_c0_g2	LOW QUALITY PROTEIN: meprin A subunit beta-like [Astyanax mexicanus]	0.172	-2.53620125408	3.13750443469E-7	5.62674974604E-5	yes	down	122.51	322.34	313.53	79.57	23.73	23.53	252.793333333	42.2766666667
TRINITY_DN2676_c0_g1	small nuclear ribonucleoprotein E [Petromyzon marinus]	0.155	-2.68938930983	3.1755310219E-7	5.62760650607E-5	yes	down	33.73	89.23	83.58	18.16	4.62	8.72	68.8466666667	10.5
TRINITY_DN17597_c0_g1	PREDICTED: 40S ribosomal protein S3 [Nothobranchius furzeri]	0.172	-2.54357682331	3.18051539978E-7	5.62760650607E-5	yes	down	38.35	131.78	114.77	26.99	9.52	10.63	94.9666666667	15.7133333333
TRINITY_DN17147_c0_g1	hypothetical protein F7725_000090 [Dissostichus mawsoni]	0.174	-2.52519866576	3.18552735284E-7	5.62760650607E-5	yes	down	89.08	296.03	280.03	64.16	23.37	25.04	221.713333333	37.5233333333
TRINITY_DN203_c2_g4		0.235	-2.08888690356	3.2998666295E-7	5.80074079935E-5	yes	down	13.14	24.22	24.26	6.24	9.12	5.07	20.54	6.81
TRINITY_DN10642_c0_g1		0.183	-2.45175140441	3.32407035384E-7	5.81450316228E-5	yes	down	46.12	143.17	138.03	28.47	12.61	16.89	109.106666667	19.3233333333
TRINITY_DN10340_c0_g4	solute carrier family 22 member 4-like [Sparus aurata]	3.764	1.91234900585	3.44729633138E-7	5.95867222883E-5	yes	up	7.53	2.52	2.79	14.49	13.55	13.06	4.28	13.7
TRINITY_DN76404_c0_g1	PREDICTED: elongation of very long chain fatty acids protein 4-like [Hippocampus comes]	0.138	-2.85693623283	3.454728842E-7	5.95867222883E-5	yes	down	4.81	25.32	19.07	3.2	1.73	1.6	16.4	2.17666666667
TRINITY_DN34062_c0_g1	60S ribosomal protein L39 [Astyanax mexicanus]	0.144	-2.79431202946	3.45683201199E-7	5.95867222883E-5	yes	down	64.26	211.84	197.83	41.67	14.23	15.34	157.976666667	23.7466666667
TRINITY_DN719_c0_g1	Monocarboxylate transporter 9 [Larimichthys crocea]	2.588	1.37205815492	3.55047836098E-7	6.09052831498E-5	yes	up	11.71	9.6	7.71	23.91	20.57	20.88	9.67333333333	21.7866666667
TRINITY_DN958_c0_g1	dolichyl-diphosphooligosaccharide--protein glycosyltransferase subunit DAD1 [Petromyzon marinus]	0.121	-3.04367658678	3.67375543853E-7	6.27170105129E-5	yes	down	16.82	84.89	74.55	10.03	10.74	2.82	58.7533333333	7.86333333333
TRINITY_DN6408_c0_g1	cytochrome P450 3A40-like [Epinephelus lanceolatus]	2.669	1.41641694713	3.69604196105E-7	6.27955760741E-5	yes	up	84.06	85.44	80.11	224.91	217.3	217.81	83.2033333333	220.006666667
TRINITY_DN3785_c0_g1	DNA methyltransferase 1-associated protein 1-like isoform X1 [Carassius auratus]	0.126	-2.98536036413	3.80906993988E-7	6.44077449978E-5	yes	down	5.07	22.1	17.78	2.02	1.93	1.3	14.9833333333	1.75
TRINITY_DN5421_c0_g1	peptidyl-prolyl cis-trans isomerase NIMA-interacting 4 [Erpetoichthys calabaricus]	0.141	-2.82934606488	3.84634034004E-7	6.47297152296E-5	yes	down	7.43	22.92	20.37	2.45	2.19	2.09	16.9066666667	2.24333333333
TRINITY_DN1127_c0_g2		0.180	-2.47334354988	3.91835588896E-7	6.53874007982E-5	yes	down	27.06	84.1	77.97	19.22	7.43	8.33	63.0433333333	11.66
TRINITY_DN4172_c0_g1	lysozyme C-like [Archocentrus centrarchus]	0.179	-2.48330873092	3.92257922264E-7	6.53874007982E-5	yes	down	199.89	502.18	471.76	129.74	39.95	36.09	391.276666667	68.5933333333
TRINITY_DN22937_c0_g4	hypothetical protein OJAV_G00131590 [Oryzias javanicus]	0.179	-2.48079517345	3.94066399246E-7	6.53874007982E-5	yes	down	14.32	49.1	44	9.17	4.22	5.04	35.8066666667	6.14333333333
TRINITY_DN2945_c0_g2	PREDICTED: DNA-directed RNA polymerases I, II, and III subunit RPABC3 [Latimeria chalumnae]	0.159	-2.65738748757	3.99494866126E-7	6.57627754205E-5	yes	down	12.07	31.92	27.56	5.72	2.6	2.6	23.85	3.64
TRINITY_DN9063_c0_g1	calcipressin-3 isoform X1 [Erpetoichthys calabaricus]	0.138	-2.85430954404	4.00032653435E-7	6.57627754205E-5	yes	down	2.01	5.96	5.19	0.89	0.43	0.41	4.38666666667	0.576666666667
TRINITY_DN13108_c0_g2	heat shock protein 70a [Siniperca chuatsi]	0.292	-1.77777362447	4.04589510681E-7	6.62053867962E-5	yes	down	9.04	11.84	10.67	2.36	3.3	2.64	10.5166666667	2.76666666667
TRINITY_DN20137_c0_g1		0.118	-3.08737131531	4.1034547415E-7	6.68392543193E-5	yes	down	9.22	23.63	22.14	3.46	0.67	2.14	18.33	2.09
TRINITY_DN2096_c0_g1		0.178	-2.48609062956	4.14330252031E-7	6.71801503167E-5	yes	down	55.78	130.29	129.22	31.74	13.06	11.25	105.096666667	18.6833333333
TRINITY_DN78648_c0_g1	PREDICTED: E3 ubiquitin-protein ligase Mdm2 isoform X1 [Sinocyclocheilus anshuiensis]	0.139	-2.85152468931	4.22242922847E-7	6.81519270336E-5	yes	down	3.7	11.87	10.64	1.75	0.86	0.87	8.73666666667	1.16
TRINITY_DN21260_c0_g1		0.125	-2.99881819383	4.28662361562E-7	6.85612593082E-5	yes	down	2.44	3.27	4.27	0.65	0.12	0.41	3.32666666667	0.393333333333
TRINITY_DN9864_c0_g3		144.160	7.17152476284	4.28861617664E-7	6.85612593082E-5	yes	up	0	0	0	2.3	3	2.56	0	2.62
TRINITY_DN16100_c0_g1		0.134	-2.90106463097	4.33867184766E-7	6.85612593082E-5	yes	down	5.01	19.19	14.44	1.35	1.89	1.57	12.88	1.60333333333
TRINITY_DN71838_c0_g1		0.147	-2.76669410104	4.34054858836E-7	6.85612593082E-5	yes	down	8.59	34.04	24.84	4.36	2.56	2.57	22.49	3.16333333333
TRINITY_DN2117_c0_g1	bestrophin-4 [Etheostoma spectabile]	4.076	2.02711904268	4.34594659868E-7	6.85612593082E-5	yes	up	2.99	1.39	1.17	8.78	5.23	5.63	1.85	6.54666666667
TRINITY_DN57196_c0_g1	probable pancreatic secretory proteinase inhibitor [Notolabrus celidotus]	2.961	1.56608831744	4.36363868418E-7	6.85612593082E-5	yes	up	116.41	52.94	53.31	214.38	181.28	178.63	74.22	191.43
TRINITY_DN2426_c0_g1	Zgc:92237 [Danio rerio]	0.194	-2.36525780649	4.46176948693E-7	6.92877022596E-5	yes	down	39.06	116.36	109.1	26	12.27	10.99	88.1733333333	16.42
TRINITY_DN6539_c0_g1		0.182	-2.46001075141	4.46378296096E-7	6.92877022596E-5	yes	down	25.61	67.69	63.2	14.25	6.57	6.7	52.1666666667	9.17333333333
TRINITY_DN5330_c0_g1	PREDICTED: inhibitor of growth protein 4 isoform X3 [Poecilia mexicana]	0.075	-3.73136121514	4.46841190049E-7	6.92877022596E-5	yes	down	2.59	5.49	6.6	0.64	0.22	0.22	4.89333333333	0.36
TRINITY_DN75319_c0_g1	PREDICTED: 39S ribosomal protein L4, mitochondrial [Callorhinchus milii]	0.117	-3.09701179232	4.54146444955E-7	7.01142874517E-5	yes	down	3.26	10.47	9.15	1.36	0.51	0.71	7.62666666667	0.86
TRINITY_DN11435_c0_g1		0.157	-2.6741151681	4.62816574088E-7	7.0878322471E-5	yes	down	23.56	117.39	99.38	15.67	6.75	12.92	80.11	11.78
TRINITY_DN39926_c0_g1	Peptide Y [Collichthys lucidus]	3.666	1.87413993234	4.630874092E-7	7.0878322471E-5	yes	up	7.88	4.77	4.62	23.08	18.77	14.13	5.75666666667	18.66
TRINITY_DN4548_c0_g1		0.115	-3.11968439321	4.80212187985E-7	7.31839252496E-5	yes	down	10.96	54.12	36.91	7.07	2.79	1.8	33.9966666667	3.88666666667
TRINITY_DN8669_c0_g2	alkaline phosphatase-like [Seriola dumerili]	3.092	1.62839498941	4.89633229603E-7	7.40124889601E-5	yes	up	71.41	31.02	28.63	130.67	109.66	108.25	43.6866666667	116.193333333
TRINITY_DN2233_c1_g1		0.184	-2.43846938155	4.89817649205E-7	7.40124889601E-5	yes	down	56.45	128.03	110.5	32.29	10.46	10.88	98.3266666667	17.8766666667
TRINITY_DN6685_c0_g1	PREDICTED: protein mago nashi homolog [Sinocyclocheilus grahami]	0.121	-3.05201091716	5.0124255972E-7	7.54178900556E-5	yes	down	7.92	47.55	34.38	4.74	2.89	2.88	29.95	3.50333333333
TRINITY_DN67236_c0_g1	PREDICTED: 28S ribosomal protein S36, mitochondrial [Cyprinodon variegatus]	0.108	-3.21059641738	5.03389901859E-7	7.54214009499E-5	yes	down	14.07	34.46	28.15	5.35	1.74	1.22	25.56	2.77
TRINITY_DN5940_c0_g1	myosin light polypeptide 6 isoform X1 [Archocentrus centrarchus]	0.180	-2.47054739628	5.18845678685E-7	7.74104672455E-5	yes	down	15.36	42.84	34.56	8.55	3.79	3.71	30.92	5.35
TRINITY_DN12544_c0_g1	migration and invasion enhancer 1-like [Sphaeramia orbicularis]	0.154	-2.69639620739	5.24935154536E-7	7.79913071231E-5	yes	down	22.13	103.64	83.52	16.64	7.87	7.05	69.7633333333	10.52
TRINITY_DN9906_c0_g1	hypothetical protein G5714_023943 [Onychostoma macrolepis]	0.195	-2.35728948165	5.31987201588E-7	7.87097230883E-5	yes	down	24.67	67.7	59.46	15.67	6.94	5.72	50.61	9.44333333333
TRINITY_DN5855_c0_g1	2-iminobutanoate/2-iminopropanoate deaminase-like isoform X1 [Clupea harengus]	0.127	-2.97291734157	5.39694312579E-7	7.95186943791E-5	yes	down	7.81	36.03	26.45	3.9	2.3	2.43	23.43	2.87666666667
TRINITY_DN24669_c0_g1	sialin [Clupea harengus]	0.140	-2.83741451749	5.4284930285E-7	7.96530408881E-5	yes	down	4.71	12.61	10.94	2.55	0.6	0.67	9.42	1.27333333333
TRINITY_DN16599_c0_g1	39S ribosomal protein L17, mitochondrial [Sphaeramia orbicularis]	0.102	-3.29447063964	5.51936535144E-7	8.06531457877E-5	yes	down	3.85	11.55	12.46	0.79	0.83	1.04	9.28666666667	0.886666666667
TRINITY_DN15138_c0_g1	40S ribosomal protein S27 [Scleropages formosus]	0.186	-2.42779236598	5.58293208447E-7	8.12361092423E-5	yes	down	83.24	252.61	229.19	57.7	21.53	24.27	188.346666667	34.5
TRINITY_DN80825_c0_g1		0.161	-2.63890785191	5.60501471862E-7	8.12361092423E-5	yes	down	21.42	58.55	58.21	12.96	4.81	3.98	46.06	7.25
TRINITY_DN37718_c1_g1	ATP synthase subunit O, mitochondrial [Amblyraja radiata]	0.157	-2.66844641018	5.67162132757E-7	8.18673177726E-5	yes	down	25.01	85.47	70.49	17.28	4.54	5.81	60.3233333333	9.21
TRINITY_DN8264_c0_g1	myotrophin [Rhincodon typus]	0.153	-2.70760722256	5.78802536311E-7	8.32093087526E-5	yes	down	2	5.39	4.41	0.82	0.36	0.52	3.93333333333	0.566666666667
TRINITY_DN21675_c0_g1	nuclear envelope phosphatase-regulatory subunit 1 isoform X2 [Petromyzon marinus]	0.101	-3.30689283248	5.83647831465E-7	8.35675437399E-5	yes	down	6.64	12.52	11.7	1.38	0.24	1.32	10.2866666667	0.98
TRINITY_DN4051_c0_g1	PREDICTED: 60S ribosomal protein L21 [Poecilia reticulata]	0.187	-2.41748374591	5.87183394177E-7	8.37361250756E-5	yes	down	98.06	306.43	288.94	70.92	27.4	27.64	231.143333333	41.9866666667
TRINITY_DN13488_c0_g1	40S ribosomal protein S23 [Cynoglossus semilaevis]	0.190	-2.39814789614	6.00876973457E-7	8.5346161802E-5	yes	down	132.75	399.92	351.27	94.31	37.01	32.29	294.646666667	54.5366666667
TRINITY_DN79964_c0_g1	neuroendocrine protein 7B2 [Erpetoichthys calabaricus]	0.097	-3.36666287035	6.09346326906E-7	8.59612553574E-5	yes	down	3.23	14.73	11.18	1.78	0.25	0.75	9.71333333333	0.926666666667
TRINITY_DN20556_c0_g1		0.108	-3.21268401334	6.12022153393E-7	8.59612553574E-5	yes	down	26.89	61.85	84.08	11.42	4.41	3.71	57.6066666667	6.51333333333
TRINITY_DN558_c0_g1		0.156	-2.67653517783	6.12470010573E-7	8.59612553574E-5	yes	down	22.42	73.4	62.54	17.53	4.89	3.78	52.7866666667	8.73333333333
TRINITY_DN2442_c0_g1	PREDICTED: methylosome subunit pICln [Callorhinchus milii]	0.138	-2.86211039273	6.28405702209E-7	8.77093029266E-5	yes	down	7.03	26.33	24.52	3.44	1.99	2.23	19.2933333333	2.55333333333
TRINITY_DN3365_c0_g1	NADH dehydrogenase [ubiquinone] 1 beta subcomplex subunit 5, mitochondrial isoform X2 [Petromyzon marinus]	0.139	-2.85081300393	6.33237372892E-7	8.77093029266E-5	yes	down	17.72	57.27	48.43	11.21	2.99	2.73	41.14	5.64333333333
TRINITY_DN68489_c0_g1	hypothetical protein PHYPO_G00130930 [Pangasianodon hypophthalmus]	0.179	-2.48060295606	6.33409278166E-7	8.77093029266E-5	yes	down	24.37	81.2	69.9	16.77	6.26	7.33	58.49	10.12
TRINITY_DN22155_c0_g1		0.130	-2.9388376977	6.35394520499E-7	8.77093029266E-5	yes	down	6.31	31.81	28.28	3.63	2.08	2.64	22.1333333333	2.78333333333
TRINITY_DN1810_c0_g2		0.112	-3.1568823222	6.37275061395E-7	8.77093029266E-5	yes	down	4.66	15.23	15.41	2.04	0.93	0.62	11.7666666667	1.19666666667
TRINITY_DN954_c0_g3	Lamin-B2 [Larimichthys crocea]	0.141	-2.8304574637	6.67218844754E-7	9.14759612293E-5	yes	down	6.97	32.83	28.19	3.86	1.37	3.19	22.6633333333	2.80666666667
TRINITY_DN16501_c0_g1	PREDICTED: nucleophosmin [Latimeria chalumnae]	0.175	-2.51215168439	6.80623721799E-7	9.27943813708E-5	yes	down	24.04	67.82	60.07	15.07	6.18	4.57	50.6433333333	8.60666666667
TRINITY_DN79446_c0_g1	type-4 ice-structuring protein LS-12-like [Seriola dumerili]	8.528	3.09223437884	6.8291745404E-7	9.27943813708E-5	yes	up	2.24	0.93	0.75	4.23	12.24	11.45	1.30666666667	9.30666666667
TRINITY_DN213_c0_g1	PREDICTED: ubiquitin-like protein FUBI [Sinocyclocheilus grahami]	0.173	-2.53481883428	6.85299342223E-7	9.27943813708E-5	yes	down	37.38	106.92	104.58	24.66	7.66	9.88	82.96	14.0666666667
TRINITY_DN2880_c0_g1		0.169	-2.56493279023	6.87288357896E-7	9.27943813708E-5	yes	down	11.08	24.87	23.56	5.56	2.2	2.1	19.8366666667	3.28666666667
TRINITY_DN6758_c0_g1		0.203	-2.3022319033	7.01944524778E-7	9.44141974634E-5	yes	down	52.68	160.49	145.46	35.79	14.85	18.62	119.543333333	23.0866666667
TRINITY_DN6161_c0_g3		0.070	-3.843947713	7.06162341076E-7	9.46230889406E-5	yes	down	4.69	11.58	14.25	0.6	1.08	0.31	10.1733333333	0.663333333333
TRINITY_DN49889_c0_g1	PREDICTED: meprin A subunit beta-like [Lates calcarifer]	2.783	1.47687357923	7.16047197843E-7	9.55869170986E-5	yes	up	18.76	13.49	14.59	29.72	43.03	41.87	15.6133333333	38.2066666667
TRINITY_DN4069_c0_g1		0.198	-2.33560363709	7.30935136777E-7	9.72088980218E-5	yes	down	66.57	197.83	187.56	44.45	23.25	19.67	150.653333333	29.1233333333
TRINITY_DN6128_c0_g5	phospholipid hydroperoxide glutathione peroxidase [Oreochromis niloticus]	0.180	-2.47500876139	7.39340530978E-7	9.78742793512E-5	yes	down	19.37	58.52	56.57	13.22	4.88	5.25	44.82	7.78333333333
TRINITY_DN1956_c0_g1	40S ribosomal protein S25 [Cynoglossus semilaevis]	0.188	-2.4097794065	7.41614623848E-7	9.78742793512E-5	yes	down	60.45	232.49	204.55	44.14	26.39	20.08	165.83	30.2033333333
TRINITY_DN21299_c0_g1	isocitrate dehydrogenase [NAD] subunit beta, mitochondrial isoform X1 [Tachysurus fulvidraco]	0.135	-2.88473372854	7.44207255198E-7	9.78742793512E-5	yes	down	2.53	7.99	7.01	1.07	0.64	0.55	5.84333333333	0.753333333333
TRINITY_DN49215_c0_g3	meprin A subunit alpha-like [Seriola dumerili]	3.647	1.8666979297	7.49165097496E-7	9.81627433468E-5	yes	up	72.23	22.97	22.45	127.48	115.56	117.9	39.2166666667	120.313333333
TRINITY_DN14319_c0_g1	heme-binding protein 2 [Pangasianodon hypophthalmus]	0.154	-2.70303497964	7.64077616136E-7	9.97486473213E-5	yes	down	10.79	36.35	34.84	7.15	2.88	2.23	27.3266666667	4.08666666667
TRINITY_DN2399_c1_g2		0.127	-2.97407747969	8.26602534078E-7	0.000107515858544	yes	down	9.52	31.45	30.27	4.2	1.6	3	23.7466666667	2.93333333333
TRINITY_DN5313_c0_g2	PREDICTED: UPF0661 TPR repeat-containing protein C16D10.01c-like [Callorhinchus milii]	0.149	-2.74434690664	8.35787035742E-7	0.000108162524157	yes	down	3.06	7.77	6.8	1.17	0.75	0.57	5.87666666667	0.83
TRINITY_DN12814_c1_g1	meiotic nuclear division protein 1 homolog [Perca flavescens]	0.086	-3.54183819283	8.37666342142E-7	0.000108162524157	yes	down	2.97	5.18	4.85	0.63	0.06	0.38	4.33333333333	0.356666666667
TRINITY_DN15466_c0_g1	uncharacterized protein LOC104937232 isoform X1 [Larimichthys crocea]	3.302	1.72338543442	8.49769518149E-7	0.00010932777471	yes	up	4.98	2.73	3.68	9.7	11.11	12.2	3.79666666667	11.0033333333
TRINITY_DN81123_c0_g1	PREDICTED: NADH dehydrogenase [ubiquinone] 1 beta subcomplex subunit 11, mitochondrial [Pygocentrus nattereri]	0.131	-2.92754968974	8.61875268657E-7	0.000110307424072	yes	down	13.03	44.29	41.46	7.94	3.42	1.5	32.9266666667	4.28666666667
TRINITY_DN4203_c0_g1	elongin-C isoform X1 [Oncorhynchus mykiss]	0.093	-3.42958596003	8.64287474651E-7	0.000110307424072	yes	down	6.41	41.33	28.3	3.22	2.98	0.7	25.3466666667	2.3
TRINITY_DN5231_c0_g1	progranulin-like isoform X2 [Gadus morhua]	0.187	-2.41876344579	8.66703408036E-7	0.000110307424072	yes	down	104.44	269.82	282.92	71.44	24.12	24.88	219.06	40.1466666667
TRINITY_DN16597_c0_g1	ribosome production factor 2 homolog [Astyanax mexicanus]	0.137	-2.86987702706	8.72881740983E-7	0.000110696991931	yes	down	4.47	15.05	15.47	2.94	0.92	0.8	11.6633333333	1.55333333333
TRINITY_DN10028_c0_g1	sulfotransferase 1C4-like [Paramormyrops kingsleyae]	0.177	-2.49838676187	8.76560712793E-7	0.000110767951426	yes	down	7.3	17.32	15.74	3.77	1.87	1.17	13.4533333333	2.27
TRINITY_DN5039_c0_g1		0.159	-2.65548407846	8.83412209009E-7	0.000111125647751	yes	down	26.61	88.06	76.49	18.16	7.47	5.94	63.72	10.5233333333
TRINITY_DN4489_c0_g2		0.122	-3.03472511809	8.86891289744E-7	0.000111125647751	yes	down	1.07	2.03	2.34	0.25	0.21	0.2	1.81333333333	0.22
TRINITY_DN213_c0_g2	PREDICTED: uncharacterized protein LOC109060795 isoform X1 [Cyprinus carpio]	0.170	-2.55355075131	8.88779857536E-7	0.000111125647751	yes	down	36.65	148.98	146.02	29.42	12.87	13.12	110.55	18.47
TRINITY_DN14707_c0_g1	selenoprotein M-like [Labrus bergylta]	0.149	-2.74829882923	9.23888433635E-7	0.000115110015403	yes	down	3.86	14.73	13.34	2.64	0.8	1.15	10.6433333333	1.53
TRINITY_DN11640_c0_g2		0.191	-2.39133003144	9.34856311898E-7	0.000115744564723	yes	down	43.92	105.37	100.98	28.1	9.5	8.21	83.4233333333	15.27
TRINITY_DN6406_c0_g1	proprotein convertase subtilisin/kexin type 6 isoform X1 [Larimichthys crocea]	3.417	1.77255325746	9.35500579447E-7	0.000115744564723	yes	up	1.5	0.89	0.92	4.96	2.56	2.71	1.10333333333	3.41
TRINITY_DN3590_c0_g1	solute carrier family 2, facilitated glucose transporter member 8 isoform X1 [Amblyraja radiata]	0.090	-3.46911864341	9.53030219396E-7	0.000117107749611	yes	down	0.92	3.97	2.96	0.28	0.23	0.16	2.61666666667	0.223333333333
TRINITY_DN6818_c0_g1	CDGSH iron-sulfur domain-containing protein 2 [Petromyzon marinus]	0.129	-2.95139671761	9.53114411491E-7	0.000117107749611	yes	down	11.39	54.16	48.08	8.82	2.61	3.18	37.8766666667	4.87
TRINITY_DN4982_c0_g1	40S ribosomal protein S15 [Petromyzon marinus]	0.185	-2.43072269314	9.60770036841E-7	0.000117641321511	yes	down	66.14	232.66	198.03	50.09	21.51	18.62	165.61	30.0733333333
TRINITY_DN4787_c0_g1	40S ribosomal protein S29 [Larimichthys crocea]	0.162	-2.62395626139	9.66216298773E-7	0.000117652632365	yes	down	135.62	497.37	403.21	102.35	50.58	24.1	345.4	59.01
TRINITY_DN4590_c0_g1		0.165	-2.59562088571	9.67489049275E-7	0.000117652632365	yes	down	17.94	61.5	65.09	11.36	5.58	6.37	48.1766666667	7.77
TRINITY_DN3506_c0_g2		0.332	-1.58977745425	9.81644872856E-7	0.000118966647748	yes	down	10.92	12.91	11.03	4.65	2.94	2.95	11.62	3.51333333333
TRINITY_DN19654_c0_g1		0.209	-2.25749732818	9.85433322683E-7	0.000119019564133	yes	down	17.57	39.87	36.12	10.95	3.9	3.73	31.1866666667	6.19333333333
TRINITY_DN1929_c0_g1		0.172	-2.53721926748	1.01089649888E-6	0.000121559093684	yes	down	81.36	287.87	251.75	64.71	20.06	19.68	206.993333333	34.8166666667
TRINITY_DN8970_c0_g1	PREDICTED: coiled-coil domain-containing protein 124 [Lepisosteus oculatus]	0.109	-3.19635580042	1.01330625279E-6	0.000121559093684	yes	down	4.17	9.84	9.23	1.47	0.54	0.45	7.74666666667	0.82
TRINITY_DN13037_c0_g1	39S ribosomal protein L45, mitochondrial [Cynoglossus semilaevis]	0.092	-3.44674817181	1.02546337489E-6	0.000121751025756	yes	down	1.53	7.47	5.43	0.74	0.3	0.25	4.81	0.43
TRINITY_DN65764_c0_g1	glutathione S-transferase Mu 3 [Oryzias latipes]	0.158	-2.65813560177	1.02662603241E-6	0.000121751025756	yes	down	6.68	32.19	22.05	3.94	2.48	2.79	20.3066666667	3.07
TRINITY_DN5236_c0_g1		0.198	-2.33933071058	1.03026800147E-6	0.000121751025756	yes	down	20.13	48.74	50.35	11.93	5.46	5.27	39.74	7.55333333333
TRINITY_DN2196_c0_g1	RNA-binding protein NOB1 [Amblyraja radiata]	0.126	-2.98794783018	1.03063724528E-6	0.000121751025756	yes	down	2.11	6.72	4.96	0.94	0.3	0.42	4.59666666667	0.553333333333
TRINITY_DN25921_c0_g1	hypothetical protein F2P81_015487 [Scophthalmus maximus]	0.195	-2.35618019443	1.03315384158E-6	0.000121751025756	yes	down	33.48	86.81	76.81	20.73	9.14	7.44	65.7	12.4366666667
TRINITY_DN27743_c0_g1	eukaryotic initiation factor 4A-II [Myripristis murdjan]	0.201	-2.31391771115	1.03726148898E-6	0.000121751025756	yes	down	22.32	66.75	59.16	15.64	6.57	6.29	49.41	9.5
TRINITY_DN6711_c0_g1	transcription factor IIIA [Oryzias latipes]	0.071	-3.81620058899	1.03999271633E-6	0.000121751025756	yes	down	1.49	3.07	3.37	0.38	0.09	0.09	2.64333333333	0.186666666667
TRINITY_DN68997_c0_g1	apolipoprotein D-like [Seriola dumerili]	0.176	-2.50832613076	1.04233607902E-6	0.000121751025756	yes	down	16.17	41.56	40.46	9.86	3.7	3.16	32.73	5.57333333333
TRINITY_DN11300_c0_g1		0.085	-3.54841348277	1.05062309866E-6	0.000122316641345	yes	down	4.14	22.92	21	2.2	0.23	1.61	16.02	1.34666666667
TRINITY_DN6819_c0_g1		0.091	-3.46118866673	1.07370398531E-6	0.000124595277171	yes	down	1.24	2.36	1.86	0.21	0.15	0.15	1.82	0.17
TRINITY_DN1320_c1_g2		0.198	-2.33629745589	1.0780665415E-6	0.000124694022222	yes	down	9.68	16.54	16.74	1.01	3.16	3.51	14.32	2.56
TRINITY_DN15668_c0_g4	protein NipSnap homolog 3A-like isoform X2 [Oncorhynchus nerka]	0.156	-2.6845739721	1.09230623893E-6	0.000125930851422	yes	down	4.46	10.29	12.81	1.96	1.19	0.95	9.18666666667	1.36666666667
TRINITY_DN18707_c0_g1	Epidermal growth factor receptor kinase substrate 8-like protein 1 [Larimichthys crocea]	3.043	1.60565926414	1.10356958434E-6	0.000125968868549	yes	up	1	0.99	1.04	3.14	2.62	2.54	1.01	2.76666666667
TRINITY_DN2399_c1_g1		0.145	-2.78929557765	1.10438501762E-6	0.000125968868549	yes	down	24.83	98	79.78	14.01	10.64	6.18	67.5366666667	10.2766666667
TRINITY_DN692_c0_g1		0.217	-2.20143035387	1.10695616161E-6	0.000125968868549	yes	down	26.36	67.42	56.32	16.35	7.69	7.05	50.0333333333	10.3633333333
TRINITY_DN13070_c0_g1	60S ribosomal protein L17 [Petromyzon marinus]	0.233	-2.10238246311	1.1084414383E-6	0.000125968868549	yes	down	65	137.48	122.73	39.42	17.2	15.45	108.403333333	24.0233333333
TRINITY_DN6622_c0_g1	unnamed protein product, partial [Tetraodon nigroviridis]	3.946	1.98033229132	1.11037359137E-6	0.000125968868549	yes	up	3.61	2.01	2.06	6.51	10.11	10.33	2.56	8.98333333333
TRINITY_DN12911_c0_g1	60S ribosomal protein L30 [Petromyzon marinus]	0.183	-2.44721427972	1.12043167234E-6	0.000126705121825	yes	down	29.96	109.33	105.94	23.15	9.5	10.93	81.7433333333	14.5266666667
TRINITY_DN10929_c0_g3		0.196	-2.350716181	1.12514223238E-6	0.00012683389057	yes	down	80.83	266.03	258.46	50.31	32.29	33.69	201.773333333	38.7633333333
TRINITY_DN78885_c0_g1		0.186	-2.42965297912	1.14046994491E-6	0.000128154896436	yes	down	25.8	67.15	69.95	16.98	4.88	7.37	54.3	9.74333333333
TRINITY_DN2729_c0_g1	carboxylesterase 5A-like [Myripristis murdjan]	2.870	1.52127002169	1.14710411113E-6	0.000128493753571	yes	up	4.38	5.78	6.78	10.21	11.95	13.76	5.64666666667	11.9733333333
TRINITY_DN3700_c0_g1	PREDICTED: guanine nucleotide-binding protein G(I)/G(S)/G(O) subunit gamma-12-like [Cyprinodon variegatus]	0.155	-2.69357510007	1.1825553193E-6	0.000132048291927	yes	down	11.27	19.04	18.38	4.14	1.3	1.69	16.23	2.37666666667
TRINITY_DN21611_c0_g1	V-type proton ATPase subunit G 1-like [Scleropages formosus]	0.179	-2.48234388674	1.18684398733E-6	0.000132111734	yes	down	12.9	38.33	37.7	6.38	4.54	4.27	29.6433333333	5.06333333333
TRINITY_DN13134_c0_g1	RNA-binding protein 8A [Petromyzon marinus]	0.178	-2.4918636102	1.22893929862E-6	0.000136370017359	yes	down	13.02	45.74	30.3	7.01	3.92	4.17	29.6866666667	5.03333333333
TRINITY_DN9856_c0_g1		0.209	-2.25988078396	1.23945358023E-6	0.000136919097666	yes	down	42.57	119.84	106.57	28.57	10.61	14.66	89.66	17.9466666667
TRINITY_DN34879_c0_g1	Plasma membrane proteolipid 3 precursor [Salmo salar]	0.118	-3.08891411957	1.24159929732E-6	0.000136919097666	yes	down	16.31	75.6	44.81	7.53	4.96	3.33	45.5733333333	5.27333333333
TRINITY_DN5325_c0_g1	PREDICTED: acyl carrier protein, mitochondrial-like [Sinocyclocheilus anshuiensis]	0.172	-2.54064433837	1.25066139819E-6	0.00013749144145	yes	down	4.01	15.76	13.34	2.6	1.11	1.72	11.0366666667	1.81
TRINITY_DN5364_c0_g1	PREDICTED: uncharacterized protein C1orf53 homolog isoform X2 [Ictalurus punctatus]	0.103	-3.27984387319	1.28362396563E-6	0.00014067964011	yes	down	3.1	7.07	5.55	1.52	0.4	0.33	5.24	0.75
TRINITY_DN3677_c0_g1	hypothetical protein AMELA_G00143400 [Ameiurus melas]	0.166	-2.59335987933	1.31144704448E-6	0.000143286686469	yes	down	10.69	36.34	28.66	6.08	2.39	3.58	25.23	4.01666666667
TRINITY_DN79911_c0_g1	40S ribosomal protein S10 [Salmo salar]	0.202	-2.30929702455	1.3315988077E-6	0.000144817408309	yes	down	60.02	183.76	179.39	44.81	19.62	18.09	141.056666667	27.5066666667
TRINITY_DN148_c2_g2	complement component c3-2 [Dicentrarchus labrax]	5.420	2.43832860841	1.33361380262E-6	0.000144817408309	yes	up	7.18	4	1.97	13.66	22.67	23.22	4.38333333333	19.85
TRINITY_DN22197_c0_g1	uncharacterized protein LOC641496 [Danio rerio]	0.108	-3.2093416349	1.35811163835E-6	0.000147028006604	yes	down	1.49	3.06	3.14	0.52	0.08	0.2	2.56333333333	0.266666666667
TRINITY_DN4065_c0_g1		0.125	-2.99865432953	1.38241770816E-6	0.000148841467829	yes	down	19.86	55.61	52.67	8.84	3.72	3.61	42.7133333333	5.39
TRINITY_DN9346_c0_g1	alpha-2-macroglobulin-like [Seriola lalandi dorsalis]	5.002	2.32261512323	1.3832460611E-6	0.000148841467829	yes	up	89.61	23.59	45.85	160	239.56	260.79	53.0166666667	220.116666667
TRINITY_DN3491_c1_g1	chromobox protein homolog 1 isoform X1 [Petromyzon marinus]	0.198	-2.33494853983	1.41065233802E-6	0.000151031156039	yes	down	38.31	102.42	89.77	26.2	8.88	8.9	76.8333333333	14.66
TRINITY_DN5194_c0_g3	PREDICTED: eukaryotic translation initiation factor 3 subunit K-like [Neolamprologus brichardi]	0.182	-2.46161468456	1.4146278463E-6	0.000151031156039	yes	down	11.27	39.59	33.66	7.24	3.75	3.77	28.1733333333	4.92
TRINITY_DN27686_c0_g2	PREDICTED: 26S proteasome complex subunit DSS1 [Lates calcarifer]	0.134	-2.89643657361	1.4194398625E-6	0.000151031156039	yes	down	3.39	12.82	12.74	1.7	0.52	1.52	9.65	1.24666666667
TRINITY_DN65550_c0_g1	spermidine synthase [Fundulus heteroclitus]	0.141	-2.82374799068	1.42060903199E-6	0.000151031156039	yes	down	3.14	9.59	10.35	1.62	0.81	0.71	7.69333333333	1.04666666667
TRINITY_DN4434_c0_g1		0.113	-3.15146406054	1.42836123442E-6	0.000151402027083	yes	down	3.72	14	10.2	1.4	0.7	0.9	9.30666666667	1
TRINITY_DN10127_c0_g1	hypothetical protein DNTS_033018 [Danionella translucida]	0.119	-3.07521604285	1.46015742131E-6	0.000154311696051	yes	down	3.32	12.22	9.27	1.3	0.32	1.18	8.27	0.933333333333
TRINITY_DN3187_c0_g1	PREDICTED: cell division control protein 42 homolog isoform X1 [Salmo salar]	0.162	-2.62815847947	1.47482934513E-6	0.000154812394283	yes	down	4.27	13.91	12.18	2.43	1.13	1.14	10.12	1.56666666667
TRINITY_DN11962_c0_g1		0.180	-2.47522420412	1.47611398046E-6	0.000154812394283	yes	down	10.8	26.45	26.05	6.34	2.12	2.5	21.1	3.65333333333
TRINITY_DN2057_c0_g1	uncharacterized protein LOC117487876 isoform X2 [Trematomus bernacchii]	0.128	-2.96192614153	1.47797464479E-6	0.000154812394283	yes	down	3.63	11.56	11.16	0.46	1.23	1.18	8.78333333333	0.956666666667
TRINITY_DN24736_c0_g3		0.138	-2.86153691798	1.49831368754E-6	0.000156481237443	yes	down	7.21	37.44	32.02	4.91	2.55	2.8	25.5566666667	3.42
TRINITY_DN15402_c0_g1	hypothetical protein cypCar_00005633 [Cyprinus carpio]	0.179	-2.48442513112	1.52673158784E-6	0.000158981559978	yes	down	9.02	38.14	29.6	5.64	3.75	3.7	25.5866666667	4.36333333333
TRINITY_DN56532_c0_g1	PREDICTED: WW domain-binding protein 4 isoform X1 [Latimeria chalumnae]	0.134	-2.89738850824	1.54659894074E-6	0.000160579478908	yes	down	2.19	5.54	5.42	0.58	0.42	0.66	4.38333333333	0.553333333333
TRINITY_DN9369_c0_g1	glycine cleavage system H protein, mitochondrial-like [Clupea harengus]	0.151	-2.73186814852	1.60030193866E-6	0.00016567090828	yes	down	11.66	46.58	46.66	7.84	2.76	4.82	34.9666666667	5.14
TRINITY_DN6438_c0_g1	PREDICTED: small nuclear ribonucleoprotein Sm D2 isoform X1 [Paralichthys olivaceus]	0.138	-2.86069315219	1.60667629053E-6	0.000165847291862	yes	down	8.29	27.59	29.6	5.76	1.85	1.98	21.8266666667	3.19666666667
TRINITY_DN3827_c0_g1	myophilin [Ictalurus punctatus]	0.166	-2.59305490843	1.63227320212E-6	0.000167517003434	yes	down	17.01	73.86	59.54	14.29	4.64	5.08	50.1366666667	8.00333333333
TRINITY_DN16983_c0_g3	gastrotropin [Oreochromis niloticus]	2.763	1.4664864902	1.63228711561E-6	0.000167517003434	yes	up	572.14	254.79	274.6	943.24	844.65	834.76	367.176666667	874.216666667
TRINITY_DN6063_c1_g1		0.145	-2.78160547158	1.63873826452E-6	0.000167694400677	yes	down	37.3	124.05	93.38	23.94	9.02	5.17	84.91	12.71
TRINITY_DN2968_c1_g1	mitochondrial-processing peptidase subunit beta [Erpetoichthys calabaricus]	0.204	-2.2921449012	1.66321346547E-6	0.000169709905015	yes	down	9.89	24.96	22.95	6.65	2.18	2.42	19.2666666667	3.75
TRINITY_DN80071_c0_g1	NADH dehydrogenase [ubiquinone] 1 alpha subcomplex subunit 13 [Rhincodon typus]	0.131	-2.92986781596	1.67884656705E-6	0.000170814219912	yes	down	9.48	44.95	37.96	7.19	2.85	1.99	30.7966666667	4.01
TRINITY_DN5379_c0_g1	enoyl-CoA hydratase, mitochondrial [Paramormyrops kingsleyae]	0.171	-2.54371987894	1.70156910072E-6	0.000172631477707	yes	down	9.34	34.31	32.09	7.08	2.51	2.98	25.2466666667	4.19
TRINITY_DN12606_c0_g1	ferric-chelate reductase 1 isoform X2 [Denticeps clupeoides]	0.146	-2.77980301196	1.71509508203E-6	0.00017350800931	yes	down	12.26	37.07	30.26	6.53	1.21	3.52	26.53	3.75333333333
TRINITY_DN53172_c0_g1	cytochrome P450 2F2-like isoform X3 [Sander lucioperca]	5.344	2.41786051553	1.74839308731E-6	0.000176374119708	yes	up	6.78	3.05	8.13	47.16	22.13	19.39	5.98666666667	29.56
TRINITY_DN32231_c0_g1	MN-Hbalpha4 [Dicentrarchus labrax]	0.216	-2.21215286282	1.75516523787E-6	0.000176555700939	yes	down	5546.16	17040.73	17166.57	4397.38	1985.48	1959.71	13251.1533333	2780.85666667
TRINITY_DN13648_c0_g1	Inhibitor of nuclear factor kappa-B kinase subunit alpha [Anabarilius grahami]	0.228	-2.1330687799	1.79945795812E-6	0.0001804998662	yes	down	9.66	17.39	18.26	4.19	2.93	2.55	15.1033333333	3.22333333333
TRINITY_DN75401_c0_g1		0.085	-3.56444836039	1.85040098174E-6	0.000185087009748	yes	down	7.06	22.9	14.47	3.04	0.62	0.12	14.81	1.26
TRINITY_DN32621_c0_g1		7.312	2.87022571061	1.8649852028E-6	0.000186021796534	yes	up	1.24	0.09	0.42	2.9	3.95	3.84	0.583333333333	3.56333333333
TRINITY_DN4605_c0_g1	glutathione S-transferase 1-like [Petromyzon marinus]	0.199	-2.32656372616	1.88264804309E-6	0.000187257561238	yes	down	26.08	79.06	75.57	18.86	6.71	9.1	60.2366666667	11.5566666667
TRINITY_DN21860_c0_g1	microsomal glutathione S-transferase 3-like protein [Callorhinchus milii]	0.159	-2.65460166113	1.89565863307E-6	0.000188024978776	yes	down	14.67	37.75	39.22	9.26	3.52	1.81	30.5466666667	4.86333333333
TRINITY_DN1704_c0_g1	Adenosine receptor A1 [Larimichthys crocea]	2.966	1.56828027253	1.92130309759E-6	0.00018984805791	yes	up	8.05	6.8	5.91	14.28	21.34	18.63	6.92	18.0833333333
TRINITY_DN5471_c0_g1		0.181	-2.46877020413	1.92473178202E-6	0.00018984805791	yes	down	44.64	178.42	164.78	41.01	13.55	15.23	129.28	23.2633333333
TRINITY_DN10119_c0_g1		0.226	-2.14736251197	1.99629320953E-6	0.000196361151183	yes	down	84.78	195.54	198.76	57.24	24.1	23.76	159.693333333	35.0333333333
TRINITY_DN5632_c0_g1	cystatin-B-like [Sphaeramia orbicularis]	0.169	-2.56764556815	2.04545532308E-6	0.000200124146502	yes	down	14.94	58.13	53.23	11.03	4.98	4.7	42.1	6.90333333333
TRINITY_DN65807_c0_g1		0.146	-2.7794572	2.05099448878E-6	0.000200124146502	yes	down	5.97	19.83	18.19	3.73	1.52	0.99	14.6633333333	2.08
TRINITY_DN8251_c0_g1	acylphosphatase-2-like [Acipenser ruthenus]	0.173	-2.53026739555	2.05145707642E-6	0.000200124146502	yes	down	11.22	34.66	27.3	5.44	3.62	3.03	24.3933333333	4.03
TRINITY_DN13951_c0_g1	28S ribosomal protein S14, mitochondrial [Anabarilius grahami]	0.128	-2.96379876216	2.06004486585E-6	0.000200411323675	yes	down	8.34	27.45	22.46	3.19	2.01	1.98	19.4166666667	2.39333333333
TRINITY_DN2346_c0_g1		0.153	-2.70928482692	2.0735267265E-6	0.000201171750086	yes	down	8.43	40.79	30.62	4.86	2.43	3.08	26.6133333333	3.45666666667
TRINITY_DN8146_c0_g1		0.207	-2.27205132954	2.08843754351E-6	0.000202066290824	yes	down	89.31	213.25	197.14	55.57	15.95	48.79	166.566666667	40.1033333333
TRINITY_DN878_c0_g1	sperm surface protein Sp17 [Larimichthys crocea]	0.293	-1.76972161034	2.10520968929E-6	0.000203135572981	yes	down	30.02	25.54	21.18	10.63	4.88	3.46	25.58	6.32333333333
TRINITY_DN76252_c0_g1	peptidyl-prolyl cis-trans isomerase B [Boleophthalmus pectinirostris]	0.192	-2.37987914319	2.16607356834E-6	0.000208442022596	yes	down	25.91	64.8	58.41	17.13	5.44	5.14	49.7066666667	9.23666666667
TRINITY_DN21001_c0_g1	calpain-9 [Thalassophryne amazonica]	0.224	-2.15527575523	2.18751699782E-6	0.000209405379731	yes	down	12.04	29.06	23.77	6.67	3.15	2.92	21.6233333333	4.24666666667
TRINITY_DN892_c0_g1	PREDICTED: 28S ribosomal protein S18c, mitochondrial [Austrofundulus limnaeus]	0.083	-3.58735240319	2.19086493626E-6	0.000209405379731	yes	down	3.71	12.73	12.06	1.67	0.24	0.47	9.5	0.793333333333
TRINITY_DN23920_c0_g1	LIM domain transcription factor LMO4b [Pangasianodon hypophthalmus]	0.135	-2.88790358522	2.19377626123E-6	0.000209405379731	yes	down	3.8	8.76	8.1	0.78	0.62	1.17	6.88666666667	0.856666666667
TRINITY_DN2488_c0_g1	acyl-CoA-binding domain-containing protein 7 isoform X2 [Betta splendens]	0.176	-2.50309647034	2.20177744069E-6	0.00020960567062	yes	down	19.48	55.65	43.14	12.36	2.85	4.99	39.4233333333	6.73333333333
TRINITY_DN27533_c0_g1		0.077	-3.70156019241	2.25603528068E-6	0.000214196675887	yes	down	0.34	3.81	3.61	0.14	0.11	0.39	2.58666666667	0.213333333333
TRINITY_DN28515_c0_g1	protein Mpv17 [Echeneis naucrates]	0.188	-2.41271121218	2.26800297687E-6	0.000214746625266	yes	down	50.66	144.85	130.04	37.54	11.94	9.73	108.516666667	19.7366666667
TRINITY_DN28880_c0_g1	39S ribosomal protein L43, mitochondrial [Acipenser ruthenus]	0.086	-3.54276869991	2.27403429611E-6	0.000214746625266	yes	down	3.58	8.22	6.24	0.42	0.44	0.55	6.01333333333	0.47
TRINITY_DN12494_c0_g1	ATP-binding cassette sub-family G member 2 [Channa argus]	2.817	1.49419335231	2.2799706476E-6	0.000214746625266	yes	up	9.66	5.8	5.61	22.8	14.32	14.73	7.02333333333	17.2833333333
TRINITY_DN4909_c0_g1	ferritin, middle subunit [Chanos chanos]	0.189	-2.40491131864	2.29104040661E-6	0.000214867360125	yes	down	50.83	149.18	148.96	39.71	11.1	13.27	116.323333333	21.36
TRINITY_DN10607_c0_g1	transmembrane protein 208-like [Scleropages formosus]	0.185	-2.4372107784	2.2938253995E-6	0.000214867360125	yes	down	13.17	39.94	37.5	8.85	4.28	6.29	30.2033333333	6.47333333333
TRINITY_DN4680_c0_g1		0.084	-3.5775822239	2.29940569567E-6	0.000214867360125	yes	down	4.28	12.28	12.58	1.72	0.77	0.43	9.71333333333	0.973333333333
TRINITY_DN8414_c0_g1		0.147	-2.76956205381	2.30975120319E-6	0.000215267599669	yes	down	11.94	35.93	31.94	7.41	1.74	2.4	26.6033333333	3.85
TRINITY_DN65803_c0_g1	26S proteasome non-ATPase regulatory subunit 7 [Rhincodon typus]	0.143	-2.80344347076	2.40825830421E-6	0.000223341519599	yes	down	2.56	8.99	9.75	1.4	0.88	0.64	7.1	0.973333333333
TRINITY_DN17157_c0_g1	protein Dr1 [Amblyraja radiata]	0.179	-2.48024644811	2.40896116496E-6	0.000223341519599	yes	down	10.2	34.45	30	6.18	3.34	3.35	24.8833333333	4.29
TRINITY_DN14512_c0_g1	iron-sulfur cluster assembly enzyme ISCU, mitochondrial [Rhincodon typus]	0.166	-2.5925162243	2.43552628912E-6	0.000225216414063	yes	down	13.79	42.44	41.61	10	1.96	3.78	32.6133333333	5.24666666667
TRINITY_DN14528_c0_g2	thioredoxin domain-containing protein 17 [Cynoglossus semilaevis]	0.122	-3.03124284468	2.4502687464E-6	0.000225991150431	yes	down	5.5	20.97	16.08	3.01	1.11	0.99	14.1833333333	1.70333333333
TRINITY_DN2628_c0_g1		0.190	-2.39815736188	2.48448927522E-6	0.000228420622877	yes	down	22.76	41.32	34.79	10.1	4.72	3.25	32.9566666667	6.02333333333
TRINITY_DN16302_c0_g1	proto-oncogene protein c-Fos [Dicentrarchus labrax]	0.357	-1.48459560935	2.48947537394E-6	0.000228420622877	yes	down	26.3	19.29	21.84	9.94	5.74	5.97	22.4766666667	7.21666666667
TRINITY_DN33472_c0_g1	mitochondrial import inner membrane translocase subunit Tim10 isoform X2 [Erpetoichthys calabaricus]	0.132	-2.92516084961	2.51384759406E-6	0.000230062407777	yes	down	7.57	28.85	19.99	4.65	1.45	1.21	18.8033333333	2.43666666667
TRINITY_DN20863_c0_g2	Sodium-dependent phosphate transport protein 2B [Larimichthys crocea]	2.894	1.53303796088	2.52624677466E-6	0.000230602819335	yes	up	46.13	20.34	22.17	95.61	63.85	63.04	29.5466666667	74.1666666667
TRINITY_DN13448_c0_g1	39S ribosomal protein L19, mitochondrial isoform X2 [Rhincodon typus]	0.125	-3.00278479114	2.54593132068E-6	0.000231803782734	yes	down	2.8	10.38	9.81	1.4	0.35	1.01	7.66333333333	0.92
TRINITY_DN8333_c0_g1	hypothetical protein AMELA_G00263010 [Ameiurus melas]	0.180	-2.47152627013	2.56291341329E-6	0.000232416326595	yes	down	2.44	6.79	6.27	1.29	0.77	0.59	5.16666666667	0.883333333333
TRINITY_DN2030_c0_g1		0.168	-2.57624955935	2.565749529E-6	0.000232416326595	yes	down	44.72	144.38	152.62	29.18	16.14	12.87	113.906666667	19.3966666667
TRINITY_DN5633_c0_g1		3.421	1.77425869402	2.58657315214E-6	0.000233522230632	yes	up	16.28	6.73	11.48	41.21	30.77	30.51	11.4966666667	34.1633333333
TRINITY_DN11299_c0_g1	PREDICTED: iron-sulfur cluster assembly 1 homolog, mitochondrial [Sinocyclocheilus anshuiensis]	0.096	-3.3735979066	2.5911109541E-6	0.000233522230632	yes	down	3.82	13.15	14.24	1.42	0.96	0.55	10.4033333333	0.976666666667
TRINITY_DN5198_c0_g1	succinate--hydroxymethylglutarate CoA-transferase isoform X1 [Erpetoichthys calabaricus]	0.118	-3.08188013559	2.60761202495E-6	0.000234414418719	yes	down	2.76	7.23	4.45	0.36	0.87	0.41	4.81333333333	0.546666666667
TRINITY_DN23636_c0_g1		26.993	4.75449195027	2.63943221194E-6	0.000236645390118	yes	up	0.18	0	0	2.94	0.65	0.71	0.06	1.43333333333
TRINITY_DN18869_c0_g1	unnamed protein product [Oncorhynchus mykiss]	0.142	-2.81497736685	2.65295921001E-6	0.000236645390118	yes	down	2.97	6.6	7.51	1.12	0.65	0.54	5.69333333333	0.77
TRINITY_DN68863_c0_g1	PREDICTED: fatty acid-binding protein, heart-like [Nothobranchius furzeri]	0.178	-2.4923283357	2.66227939621E-6	0.000236645390118	yes	down	36.43	125.46	122.99	30.08	9.04	10.87	94.96	16.6633333333
TRINITY_DN31309_c0_g1	EEF1A lysine methyltransferase 1 [Acipenser ruthenus]	0.133	-2.9066440088	2.66321610036E-6	0.000236645390118	yes	down	4.09	11.64	13.28	1.94	0.9	0.91	9.67	1.25
TRINITY_DN13604_c0_g1	ATPase H+ transporting V0 subunit cb [Notolabrus celidotus]	0.189	-2.39991894729	2.67063167021E-6	0.000236645390118	yes	down	9.31	28.47	21.76	6.29	1.72	2.8	19.8466666667	3.60333333333
TRINITY_DN32109_c0_g1		0.077	-3.70208656283	2.67903993854E-6	0.000236645390118	yes	down	0.55	2.68	2.24	0.22	0.05	0.13	1.82333333333	0.133333333333
TRINITY_DN8585_c0_g1	cytochrome b-c1 complex subunit 7 isoform X1 [Erpetoichthys calabaricus]	0.179	-2.48046808629	2.67907986221E-6	0.000236645390118	yes	down	3.45	11.75	9.69	2.37	0.69	1.22	8.29666666667	1.42666666667
TRINITY_DN30607_c0_g1		0.214	-2.22146380702	2.71999303513E-6	0.000239663108398	yes	down	114.57	311.96	267.79	85.08	30.56	30.46	231.44	48.7
TRINITY_DN3114_c0_g1	6-phosphofructo-2-kinase/fructose-2,6-bisphosphatase [Larimichthys crocea]	3.920	1.97076866236	2.79622163983E-6	0.000245769886655	yes	up	3.15	2.57	2.31	4.16	11.71	11.54	2.67666666667	9.13666666667
TRINITY_DN9494_c0_g1	PRELI domain containing protein 3B isoform X2 [Anabas testudineus]	0.175	-2.5167341224	2.81225447102E-6	0.000246568750646	yes	down	5.77	16.12	16.54	3.88	1.56	1.03	12.81	2.15666666667
TRINITY_DN25231_c0_g3	PREDICTED: 60S ribosomal protein L18a [Lepisosteus oculatus]	0.216	-2.21061205835	2.93713554115E-6	0.000256883610667	yes	down	85.95	244.48	206.63	64.15	25.73	22.64	179.02	37.5066666667
TRINITY_DN11217_c0_g1	programmed cell death protein 2 [Carassius auratus]	0.181	-2.46207006094	2.97441583601E-6	0.000259504992435	yes	down	5.06	7.42	6.2	1.86	0.63	0.69	6.22666666667	1.06
TRINITY_DN6774_c0_g1	PREDICTED: exosome complex component RRP41 [Callorhinchus milii]	0.146	-2.77721505596	3.01988082776E-6	0.000262825853708	yes	down	15.58	48.05	36.84	9.15	3.06	2.33	33.49	4.84666666667
TRINITY_DN18778_c0_g1	UPF0553 C9orf64-like protein [Labeo rohita]	0.127	-2.97694398293	3.03085153185E-6	0.000263135714045	yes	down	2.49	5.84	6.89	1.06	0.25	0.56	5.07333333333	0.623333333333
TRINITY_DN39893_c0_g1		0.009	-6.85498314888	3.05263160832E-6	0.000264380233609	yes	down	1.68	2.12	2.19	0	0	0	1.99666666667	0
TRINITY_DN684_c0_g2	PREDICTED: bolA-like protein 1 [Latimeria chalumnae]	0.056	-4.16579013675	3.0652094595E-6	0.000264526961418	yes	down	2.31	9.25	10.02	0.71	0.13	0.27	7.19333333333	0.37
TRINITY_DN2304_c0_g1	peroxiredoxin-6 [Xiphophorus hellerii]	0.142	-2.81576947524	3.06922493182E-6	0.000264526961418	yes	down	5.26	10.96	10.13	2.26	0.78	0.55	8.78333333333	1.19666666667
TRINITY_DN64221_c0_g1	hematopoietic prostaglandin D synthase [Petromyzon marinus]	0.196	-2.34854460036	3.08255624828E-6	0.000265032663003	yes	down	17.07	61.1	45.45	11.95	6.23	5.17	41.2066666667	7.78333333333
TRINITY_DN41441_c0_g2		0.205	-2.28620003457	3.15752163261E-6	0.000270822308339	yes	down	144.7	365.2	358.13	108.26	33.81	31.09	289.343333333	57.72
TRINITY_DN27361_c0_g2	proteasome subunit beta type-3 [Danio rerio]	0.186	-2.4237867421	3.20332668988E-6	0.000274088981762	yes	down	10.59	34.09	26.67	6.84	2.83	3.12	23.7833333333	4.26333333333
TRINITY_DN3799_c0_g2		0.218	-2.19600865508	3.23730428344E-6	0.000276227192671	yes	down	67.17	162.24	157.46	48.2	16	17.02	128.956666667	27.0733333333
TRINITY_DN5644_c0_g2		0.125	-2.99781430125	3.24387449221E-6	0.000276227192671	yes	down	23.56	92.25	83.9	16.07	3.24	6.71	66.57	8.67333333333
TRINITY_DN734_c0_g2		132.774	7.0528266628	3.26761740566E-6	0.000277384785623	yes	up	0	0	0	0.41	2.17	2.52	0	1.7
TRINITY_DN3536_c0_g1	CCR4-NOT transcription complex subunit 7 [Oryzias latipes]	0.106	-3.23735758536	3.28444347145E-6	0.000277384785623	yes	down	2.68	5.62	4.73	0.89	0.11	0.33	4.34333333333	0.443333333333
TRINITY_DN7850_c0_g3	thioredoxin, mitochondrial [Petromyzon marinus]	0.120	-3.05807744105	3.28493277427E-6	0.000277384785623	yes	down	5.53	31.74	23.89	3.44	0.89	2.8	20.3866666667	2.37666666667
TRINITY_DN3524_c0_g1		0.128	-2.96602730702	3.28871538898E-6	0.000277384785623	yes	down	3.46	16.39	13.17	2.85	0.63	0.68	11.0066666667	1.38666666667
TRINITY_DN42038_c0_g2	reactive oxygen species modulator 1 [Rhincodon typus]	0.128	-2.96654145814	3.31909248031E-6	0.000279283542378	yes	down	4.86	25.72	22.35	3.45	1.59	1.59	17.6433333333	2.21
TRINITY_DN21080_c0_g1	cytochrome c oxidase subunit I [Cynoglossus abbreviatus]	0.227	-2.13698226607	3.35811861884E-6	0.000281899371244	yes	down	328.79	853.93	798.15	244.7	90.79	93.43	660.29	142.973333333
TRINITY_DN8901_c0_g1	cytochrome P450 3A40-like [Sander lucioperca]	2.964	1.56770674217	3.39392012252E-6	0.000283735630808	yes	up	63.16	35.92	38.25	87.79	110.47	111.88	45.7766666667	103.38
TRINITY_DN43953_c0_g2	PREDICTED: protein transport protein Sec61 subunit beta [Stegastes partitus]	0.187	-2.41995007447	3.39597406555E-6	0.000283735630808	yes	down	20.16	61.12	50.24	13.12	5.35	5.49	43.84	7.98666666667
TRINITY_DN33735_c1_g1		0.203	-2.3022320461	3.41365243588E-6	0.000284543155741	yes	down	8.91	21.2	19.1	5.78	2.03	1.72	16.4033333333	3.17666666667
TRINITY_DN19075_c0_g1	28S ribosomal protein S35, mitochondrial [Sparus aurata]	0.157	-2.67458275901	3.46488643984E-6	0.000288137359701	yes	down	3.17	11.26	9.59	1.79	1.08	0.73	8.00666666667	1.2
TRINITY_DN42522_c0_g1	cysteine-rich protein 1 [Epinephelus lanceolatus]	0.172	-2.53582196794	3.47946336785E-6	0.000288673515722	yes	down	53.89	217.72	200.23	50.01	15.68	16.72	157.28	27.47
TRINITY_DN18248_c0_g1	11-cis retinol dehydrogenase [Triplophysa tibetana]	0.145	-2.78622937161	3.54526997611E-6	0.000293447532825	yes	down	4.08	15.8	15.18	2.54	0.71	1.83	11.6866666667	1.69333333333
TRINITY_DN4431_c0_g1		0.146	-2.77562479179	3.5647303463E-6	0.000294372115969	yes	down	8.48	24.04	14.59	4.37	0.86	1.44	15.7033333333	2.22333333333
TRINITY_DN19008_c0_g2	PREDICTED: 39S ribosomal protein L30, mitochondrial [Ictalurus punctatus]	0.163	-2.61849837852	3.60906911116E-6	0.000297342076725	yes	down	7.09	20.34	21.53	4.15	1.73	1.84	16.32	2.57333333333
TRINITY_DN35814_c0_g1	PREDICTED: uncharacterized protein C1orf50 homolog [Callorhinchus milii]	0.199	-2.33254122139	3.68093383584E-6	0.000302560832354	yes	down	6.31	15.47	15.55	3.47	1.69	1.89	12.4433333333	2.35
TRINITY_DN4156_c0_g1	LOW QUALITY PROTEIN: alpha-2-macroglobulin-like [Sander lucioperca]	4.341	2.11797911442	3.73871604866E-6	0.000306600619334	yes	up	102.04	76.51	103.68	238.39	449.61	382.46	94.0766666667	356.82
TRINITY_DN9460_c0_g1		0.193	-2.37174103836	3.82938136432E-6	0.000313312218585	yes	down	1.4	4.4	3.81	0.85	0.5	0.41	3.20333333333	0.586666666667
TRINITY_DN22861_c0_g1	PREDICTED: 28S ribosomal protein S16, mitochondrial [Latimeria chalumnae]	0.128	-2.9678604385	3.86069052412E-6	0.00031441452552	yes	down	9.75	24.27	27.25	3.87	1.68	2.13	20.4233333333	2.56
TRINITY_DN5257_c0_g1	40S ribosomal protein S12 isoform X1 [Petromyzon marinus]	0.186	-2.42383596202	3.86280968031E-6	0.00031441452552	yes	down	66.63	228.55	193.26	56.49	16.2	15.85	162.813333333	29.5133333333
TRINITY_DN7168_c0_g1	semaphorin-3C isoform X1 [Amphiprion ocellaris]	2.663	1.41323720453	3.86941754632E-6	0.00031441452552	yes	up	12.88	6.4	5.97	18.97	19.44	19.5	8.41666666667	19.3033333333
TRINITY_DN69015_c0_g1		0.183	-2.44912399351	3.91756885586E-6	0.00031760034818	yes	down	60.88	155.75	133.55	42.52	8.46	12.22	116.726666667	21.0666666667
TRINITY_DN7499_c0_g1	methylmalonyl-CoA epimerase, mitochondrial [Danio rerio]	0.157	-2.66857147354	3.94932875329E-6	0.000319445819363	yes	down	5.97	24.08	16.03	4.33	1.12	1.58	15.36	2.34333333333
TRINITY_DN68543_c0_g1	ribosome biogenesis protein NSA2 homolog [Pseudochaenichthys georgianus]	0.200	-2.32016139122	3.97306215562E-6	0.000320635145645	yes	down	9.37	24.7	25.04	6.09	2.69	2.58	19.7033333333	3.78666666667
TRINITY_DN19943_c0_g1		0.231	-2.1144649248	4.08936707207E-6	0.000329272869302	yes	down	51.54	126.73	126.37	37.46	15.55	14.51	101.546666667	22.5066666667
TRINITY_DN30788_c0_g1	splicing factor U2AF 35 kDa subunit isoform X2 [Oncorhynchus nerka]	0.207	-2.27178513455	4.16724226019E-6	0.000334703117865	yes	down	14.73	35.88	35.11	9.7	3.89	3.47	28.5733333333	5.68666666667
TRINITY_DN5447_c0_g1	DCN1-like protein 4 isoform X3 [Erpetoichthys calabaricus]	0.149	-2.74526913557	4.17565916287E-6	0.000334703117865	yes	down	5.92	20.43	13.62	1.57	0.72	1.93	13.3233333333	1.40666666667
TRINITY_DN76912_c0_g1	39S ribosomal protein L10, mitochondrial [Gadus morhua]	0.145	-2.7871348617	4.25116325198E-6	0.000339987738546	yes	down	4.32	12.15	11.23	2.37	0.8	0.73	9.23333333333	1.3
TRINITY_DN14485_c0_g2		0.159	-2.65090827313	4.27210434711E-6	0.00034089472643	yes	down	7.89	28.06	22.87	5.17	2.19	1.76	19.6066666667	3.04
TRINITY_DN219_c0_g1	LOW QUALITY PROTEIN: cytochrome c oxidase assembly factor 7 [Rhincodon typus]	0.125	-3.00013825937	4.33284703023E-6	0.000344966513893	yes	down	3.09	12.8	9.69	1.8	0.73	0.47	8.52666666667	1
TRINITY_DN5532_c0_g2	PREDICTED: protein FAM162B-like [Austrofundulus limnaeus]	0.171	-2.54939235767	4.35599047573E-6	0.000346033256829	yes	down	17.05	66.43	50.31	13.14	5.5	3.8	44.5966666667	7.48
TRINITY_DN1570_c0_g2	neural proliferation differentiation and control protein 1 [Salarias fasciatus]	0.160	-2.64332514885	4.37082175244E-6	0.000346436405374	yes	down	3.58	7.62	12.22	1.94	0.48	0.7	7.80666666667	1.04
TRINITY_DN20687_c0_g1	pyruvate dehydrogenase (acetyl-transferring) kinase isozyme 2, mitochondrial [Larimichthys crocea]	2.383	1.25286676263	4.41623569417E-6	0.000348637822582	yes	up	17.28	12.45	11.94	27.89	31.38	28.62	13.89	29.2966666667
TRINITY_DN69900_c0_g1	signal peptidase complex subunit 3 [Tachysurus fulvidraco]	0.169	-2.56317781147	4.41823256532E-6	0.000348637822582	yes	down	6.08	18.4	15.71	3.28	1.57	1.67	13.3966666667	2.17333333333
TRINITY_DN4240_c0_g1		0.103	-3.27540126142	4.43397107683E-6	0.000349103944495	yes	down	1.29	3.96	3.04	0.53	0.11	0.18	2.76333333333	0.273333333333
TRINITY_DN78760_c0_g1	PREDICTED: eukaryotic translation initiation factor 3 subunit H [Ictalurus punctatus]	0.199	-2.33154100477	4.45634907456E-6	0.000350089600196	yes	down	8.7	25.31	21.81	6.03	2.39	2.22	18.6066666667	3.54666666667
TRINITY_DN2785_c0_g1	retinol-binding protein 2 [Sphaeramia orbicularis]	2.349	1.23196350408	4.5055771169E-6	0.000353175580229	yes	up	290.83	238.14	225.89	485.25	550.42	533.68	251.62	523.116666667
TRINITY_DN12000_c0_g1	uncharacterized protein LOC117245900 [Epinephelus lanceolatus]	2.746	1.45707471421	4.5405220659E-6	0.000355130832683	yes	up	13.05	8.14	7.21	18.16	26.25	23.11	9.46666666667	22.5066666667
TRINITY_DN27618_c0_g1	SEC14-like protein 2 isoform X1 [Esox lucius]	0.225	-2.14897440648	4.55927546542E-6	0.00035581387363	yes	down	4.72	10.48	10.7	2.61	1.55	1.2	8.63333333333	1.78666666667
TRINITY_DN585_c2_g2	microfibril-associated glycoprotein 4-like isoform X1 [Larimichthys crocea]	0.321	-1.63845257297	4.58679523944E-6	0.000357176561748	yes	down	122.37	158.84	152.41	26.97	48.7	49.5	144.54	41.7233333333
TRINITY_DN2603_c0_g1	vitamin K epoxide reductase complex subunit 1-like protein 1 [Periophthalmus magnuspinnatus]	0.132	-2.92387963805	4.60722984406E-6	0.000357321932298	yes	down	8.37	22.27	16.26	3.19	0.66	0.83	15.6333333333	1.56
TRINITY_DN270_c0_g3	meprin A subunit alpha-like [Clupea harengus]	0.185	-2.43093160676	4.6087877719E-6	0.000357321932298	yes	down	18.74	52.57	58.42	14.48	4.17	4.85	43.2433333333	7.83333333333
TRINITY_DN8260_c0_g1		0.154	-2.70151603355	4.69698111489E-6	0.000362762972046	yes	down	19.72	67.37	58.81	12.6	4.7	5.24	48.6333333333	7.51333333333
TRINITY_DN9151_c0_g1	LOW QUALITY PROTEIN: elongator complex protein 1 [Rhincodon typus]	0.177	-2.49800378632	4.69939922671E-6	0.000362762972046	yes	down	9.23	27.19	22.77	5.75	2.23	1.48	19.73	3.15333333333
TRINITY_DN1842_c0_g7		14.381	3.84612426631	4.72603572508E-6	0.000364027771284	yes	up	0.21	0	0.09	1.94	0.85	1.23	0.1	1.34
TRINITY_DN17298_c0_g1	PREDICTED: coenzyme Q-binding protein COQ10 homolog A, mitochondrial-like isoform X1 [Lepisosteus oculatus]	0.182	-2.45842993582	4.74500256894E-6	0.000364697610867	yes	down	1.92	6.62	5.5	1.39	0.47	0.6	4.68	0.82
TRINITY_DN12168_c0_g1	PREDICTED: 60S ribosomal protein L10a isoform X1 [Latimeria chalumnae]	0.237	-2.07611128072	4.81842686648E-6	0.000369331399362	yes	down	67.03	144.14	126.46	45.11	15.49	16.11	112.543333333	25.57
TRINITY_DN15376_c0_g2		0.107	-3.22259989412	4.82609392842E-6	0.000369331399362	yes	down	0.59	1.21	1.88	0.2	0.09	0.09	1.22666666667	0.126666666667
TRINITY_DN3768_c0_g1	nascent polypeptide-associated complex subunit alpha-like [Myripristis murdjan]	0.221	-2.17691563883	4.88703275839E-6	0.00037286251518	yes	down	22.35	51.16	40.79	13.89	6.06	4.2	38.1	8.05
TRINITY_DN12300_c0_g3	PREDICTED: dynactin subunit 3 [Callorhinchus milii]	0.122	-3.03804015997	4.89571195709E-6	0.00037286251518	yes	down	4.3	12.31	9.79	2.2	0.54	0.42	8.8	1.05333333333
TRINITY_DN23222_c0_g1	hydroxyacyl-coenzyme A dehydrogenase, mitochondrial [Denticeps clupeoides]	0.198	-2.33734096358	4.91263978053E-6	0.00037286251518	yes	down	4.89	15.06	12.73	3.22	1.21	1.73	10.8933333333	2.05333333333
TRINITY_DN38600_c0_g2	PREDICTED: fatty acid hydroxylase domain-containing protein 2 [Lates calcarifer]	2.297	1.19969292862	4.9142374357E-6	0.00037286251518	yes	up	38.77	35.31	33.78	85.99	68.97	67.22	35.9533333333	74.06
TRINITY_DN21998_c0_g1	PREDICTED: probable rRNA-processing protein EBP2 [Lepisosteus oculatus]	0.188	-2.41458177047	4.94757915421E-6	0.000374497692363	yes	down	7.34	15.12	12.98	4.04	1.28	1.04	11.8133333333	2.12
TRINITY_DN65842_c0_g1	PREDICTED: NADH dehydrogenase [ubiquinone] 1 beta subcomplex subunit 2, mitochondrial [Latimeria chalumnae]	0.153	-2.70712321747	4.95688178801E-6	0.000374497692363	yes	down	24.31	72.32	63.45	14.14	2.88	7.49	53.36	8.17
TRINITY_DN8015_c0_g1		0.083	-3.59719481807	4.96755789237E-6	0.000374507459024	yes	down	1.41	7.03	5.26	0.61	0.21	0.28	4.56666666667	0.366666666667
TRINITY_DN8158_c0_g1	MICOS complex subunit MIC10 [Petromyzon marinus]	0.151	-2.72970245176	4.99536171525E-6	0.000375805718532	yes	down	14.22	50.37	46.34	10.36	2.81	3.57	36.9766666667	5.58
TRINITY_DN11080_c0_g1	aromatic-L-amino-acid decarboxylase [Seriola dumerili]	2.602	1.37938446379	5.03775234989E-6	0.000378193547975	yes	up	12.9	7.17	6.15	19.87	19.66	19.5	8.74	19.6766666667
TRINITY_DN2289_c0_g1	cysteine and glycine-rich protein 1a isoform X1 [Cyclopterus lumpus]	0.204	-2.29087858974	5.16799780892E-6	0.000385121531932	yes	down	16.73	49.01	36.16	7.41	3.73	2.47	33.9666666667	4.53666666667
TRINITY_DN1599_c0_g1	PREDICTED: LOW QUALITY PROTEIN: chloride anion exchanger-like [Lates calcarifer]	2.750	1.45946584078	5.17885958787E-6	0.000385121531932	yes	up	18.05	14.67	14.27	57.35	28.93	30.04	15.6633333333	38.7733333333
TRINITY_DN25977_c0_g1	PREDICTED: CD151 antigen-like isoform X2 [Pygocentrus nattereri]	0.137	-2.87174946899	5.18496506583E-6	0.000385121531932	yes	down	2.5	8.2	7.1	1.04	0.76	0.51	5.93333333333	0.77
TRINITY_DN78948_c0_g1		0.181	-2.46703764826	5.1892060523E-6	0.000385121531932	yes	down	110.3	302.8	271.19	88.2	18.65	20.87	228.096666667	42.5733333333
TRINITY_DN9743_c0_g1		0.153	-2.71039237579	5.19080925002E-6	0.000385121531932	yes	down	3.02	9.11	8.25	1.14	0.79	0.9	6.79333333333	0.943333333333
TRINITY_DN5380_c0_g1	PREDICTED: protein FRA10AC1 [Latimeria chalumnae]	0.121	-3.04581942706	5.1951114871E-6	0.000385121531932	yes	down	1.54	3.63	2.82	0.51	0.26	0.15	2.66333333333	0.306666666667
TRINITY_DN76066_c0_g1	cell division control protein 42 homolog [Maylandia zebra]	0.008	-6.97861852939	5.20902486124E-6	0.000385348466245	yes	down	0.72	3.28	3.93	0	0	0	2.64333333333	0
TRINITY_DN1444_c0_g3	hypothetical protein F7725_014383 [Dissostichus mawsoni]	0.195	-2.36064821373	5.23562430523E-6	0.000385615150026	yes	down	10.29	19.36	18.69	5.76	1.44	1.89	16.1133333333	3.03
TRINITY_DN6004_c0_g2		0.264	-1.9187304109	5.24029745539E-6	0.000385615150026	yes	down	3.43	6.33	3.06	0.7	0.31	0.45	4.27333333333	0.486666666667
TRINITY_DN15190_c0_g1	PREDICTED: signal peptidase complex subunit 1 [Latimeria chalumnae]	0.116	-3.11259151138	5.24520874885E-6	0.000385615150026	yes	down	10	42.42	39.15	6.54	0.93	3.21	30.5233333333	3.56
TRINITY_DN17714_c0_g1		0.220	-2.18674074852	5.27879538042E-6	0.000387282531329	yes	down	38.24	91.23	76.21	26.07	8.65	8.9	68.56	14.54
TRINITY_DN861_c0_g1	14-3-3 protein beta/alpha-A-like [Astyanax mexicanus]	0.207	-2.27367585735	5.34469530653E-6	0.000390694023373	yes	down	39.86	123.55	118.07	33.51	10.93	11.72	93.8266666667	18.72
TRINITY_DN22892_c0_g1	WD repeat-containing protein 75 [Channa argus]	0.166	-2.58781374062	5.34730055365E-6	0.000390694023373	yes	down	2.19	5.06	4.6	1.23	0.4	0.26	3.95	0.63
TRINITY_DN3325_c0_g1		0.252	-1.98882369573	5.40983174606E-6	0.000394451161131	yes	down	14.97	32.24	27.64	8.59	3.43	3.58	24.95	5.2
TRINITY_DN12902_c0_g1	heme-binding protein 2-like [Echeneis naucrates]	0.212	-2.23523372953	5.42852520612E-6	0.000395003076935	yes	down	39.4	111.67	107.62	30.96	10.62	11.72	86.23	17.7666666667
TRINITY_DN9964_c0_g1		0.145	-2.78272516146	5.46788704698E-6	0.000397053581087	yes	down	4.4	14.16	12.48	2.73	0.94	0.73	10.3466666667	1.46666666667
TRINITY_DN3470_c0_g1	PREDICTED: eukaryotic translation initiation factor 4E-like isoform X2 [Pygocentrus nattereri]	0.214	-2.22686145104	5.55171931718E-6	0.000402318369864	yes	down	6.92	20.1	15.76	4.83	1.57	1.98	14.26	2.79333333333
TRINITY_DN8945_c0_g1	protein RER1 [Erpetoichthys calabaricus]	0.144	-2.7989952234	5.70850372501E-6	0.000412762882544	yes	down	3.67	16.21	15.44	2.82	1.35	0.78	11.7733333333	1.65
TRINITY_DN9498_c0_g1	very-long-chain 3-oxoacyl-CoA reductase-B isoform X1 [Notolabrus celidotus]	0.172	-2.54361939169	5.71909482699E-6	0.000412762882544	yes	down	5.53	17.78	16.34	4.08	1.39	1.12	13.2166666667	2.19666666667
TRINITY_DN1842_c0_g5	Serine incorporator 5 [Anabarilius grahami]	8.009	3.00158853985	5.74312390588E-6	0.000413656362625	yes	up	0.14	0.94	0.35	5.76	2.31	2.64	0.476666666667	3.57
TRINITY_DN4620_c0_g2	transmembrane and immunoglobulin domain-containing protein 1-like [Mastacembelus armatus]	3.236	1.69418905355	5.78745692725E-6	0.000415859512885	yes	up	33.79	11.66	10.96	63.35	44.31	47.27	18.8033333333	51.6433333333
TRINITY_DN5173_c0_g1		0.180	-2.47278151731	5.79713477929E-6	0.000415859512885	yes	down	26.52	106.64	85.5	22.36	7.99	8.72	72.8866666667	13.0233333333
TRINITY_DN16438_c0_g1	poly(U)-specific endoribonuclease [Salarias fasciatus]	0.165	-2.60202353704	5.84128257177E-6	0.000418181658953	yes	down	16.93	56.65	55	14.43	3.04	3.22	42.86	6.89666666667
TRINITY_DN7480_c0_g1	PREDICTED: tetraspanin-4-like [Cyprinodon variegatus]	0.182	-2.45604936486	5.9959299074E-6	0.000428277795984	yes	down	8.96	26.98	22.02	6.88	2.09	1.4	19.32	3.45666666667
TRINITY_DN7046_c0_g1		0.190	-2.39893244989	6.00643055E-6	0.000428277795984	yes	down	2.18	3.83	3.88	0.63	0.51	0.52	3.29666666667	0.553333333333
TRINITY_DN7054_c0_g2		0.148	-2.75592440633	6.02654918091E-6	0.000428851172074	yes	down	1.85	3.51	5.01	0.82	0.35	0.32	3.45666666667	0.496666666667
TRINITY_DN10130_c0_g1		0.126	-2.98755218159	6.04010708111E-6	0.000428956324686	yes	down	4.23	15.08	13.05	2.96	0.54	0.69	10.7866666667	1.39666666667
TRINITY_DN3819_c0_g1	probable ribosome biogenesis protein RLP24 [Gouania willdenowi]	0.164	-2.60986779869	6.13084368783E-6	0.000434531194633	yes	down	10.16	45.92	34.57	8.08	2.5	3.93	30.2166666667	4.83666666667
TRINITY_DN7075_c0_g3	fibulin-7 [Larimichthys crocea]	9.668	3.27320873819	6.16985033522E-6	0.000436424732178	yes	up	0.59	0.05	0.11	1.78	2.22	2.18	0.25	2.06
TRINITY_DN3029_c0_g1	translocon-associated protein subunit beta [Takifugu rubripes]	0.197	-2.34243594841	6.18731692468E-6	0.00043668262778	yes	down	5.27	17.24	13.18	3.02	2.02	1.63	11.8966666667	2.22333333333
TRINITY_DN9405_c0_g5	PREDICTED: 2-acylglycerol O-acyltransferase 2 [Lates calcarifer]	2.545	1.34761471123	6.19809187533E-6	0.00043668262778	yes	up	5.04	3.85	3.2	11.17	8.31	7.77	4.03	9.08333333333
TRINITY_DN5494_c0_g1	ATP synthase F(0) complex subunit C1, mitochondrial-like isoform X1 [Carassius auratus]	0.217	-2.20558496191	6.29284231564E-6	0.000442480272844	yes	down	77.91	227.5	194.24	62.9	21.25	20.61	166.55	34.92
TRINITY_DN18968_c1_g1		0.118	-3.08014573963	6.31948227706E-6	0.000443475288886	yes	down	7.74	59.05	41.87	3.41	3.83	4.91	36.22	4.05
TRINITY_DN10262_c0_g1	ERBB receptor feedback inhibitor 1 isoform X1 [Seriola lalandi dorsalis]	2.501	1.32251622563	6.39901613814E-6	0.000447894543197	yes	up	10.13	9.38	9.3	17.57	23.67	22.86	9.60333333333	21.3666666667
TRINITY_DN78355_c0_g1	alkaline phosphatase, tissue-nonspecific isozyme [Epinephelus lanceolatus]	3.165	1.66235802412	6.40969180896E-6	0.000447894543197	yes	up	98.53	37.1	35.21	117.95	166.63	170.53	56.9466666667	151.703333333
TRINITY_DN26431_c0_g1	PREDICTED: translocon-associated protein subunit gamma [Hippocampus comes]	0.210	-2.25123230763	6.42029689621E-6	0.000447894543197	yes	down	9.37	23.92	20.08	5.76	2.89	2.05	17.79	3.56666666667
TRINITY_DN76016_c0_g1		0.157	-2.66867189353	6.47813339542E-6	0.000450665562078	yes	down	15.29	70.06	61.68	12.86	6.82	3.29	49.01	7.65666666667
TRINITY_DN5790_c0_g1	cytochrome b-c1 complex subunit 2, mitochondrial-like [Monopterus albus]	0.218	-2.1952017711	6.48540094686E-6	0.000450665562078	yes	down	11.92	31.91	35.67	9.08	3.31	4.25	26.5	5.54666666667
TRINITY_DN76245_c0_g1		0.096	-3.38522208166	6.52652666267E-6	0.000452637568877	yes	down	2.42	10.69	9.8	1	0.67	0.45	7.63666666667	0.706666666667
TRINITY_DN13350_c0_g1	receptor expression-enhancing protein 5-like [Xiphophorus couchianus]	0.180	-2.47414152036	6.59814231666E-6	0.000456712349946	yes	down	4.41	13.76	12.87	3.36	0.93	0.83	10.3466666667	1.70666666667
TRINITY_DN10605_c0_g1	carcinoembryonic antigen-related cell adhesion molecule 5-like [Seriola lalandi dorsalis]	25.354	4.66413648979	6.66226948027E-6	0.000460253943531	yes	up	0.08	0.19	0.13	0.4	4.28	4	0.133333333333	2.89333333333
TRINITY_DN8030_c0_g1	hypoxanthine phosphoribosyltransferase 1, like isoform X2 [Notolabrus celidotus]	0.172	-2.53731700688	6.77335308968E-6	0.000467019407498	yes	down	4.67	10.86	11.74	2.52	1.05	0.93	9.09	1.5
TRINITY_DN22058_c0_g1	28S ribosomal protein S11, mitochondrial [Betta splendens]	0.166	-2.58979043355	6.82390431569E-6	0.000469593058809	yes	down	5.68	20.32	16.56	3.62	1.06	2.13	14.1866666667	2.27
TRINITY_DN75242_c0_g1	PREDICTED: acyl-protein thioesterase 2 isoform X1 [Pygocentrus nattereri]	0.141	-2.83096901404	6.88104910787E-6	0.000472609618513	yes	down	5.76	17.48	16.34	3.87	0.88	0.74	13.1933333333	1.83
TRINITY_DN20156_c0_g1	40S ribosomal protein S13 [Scleropages formosus]	0.208	-2.26559135541	6.9304445826E-6	0.000475083314061	yes	down	44.95	137.54	111.27	35.87	11.8	12.05	97.92	19.9066666667
TRINITY_DN78428_c0_g1	ER membrane protein complex subunit 7 [Boleophthalmus pectinirostris]	0.146	-2.77255000045	6.96927003797E-6	0.000476824296297	yes	down	3.79	13.9	12.47	2.24	0.7	1.33	10.0533333333	1.42333333333
TRINITY_DN4885_c0_g3		0.164	-2.60893794677	7.01322190843E-6	0.000478098664902	yes	down	6.47	24.04	22.65	5	1.3	2.19	17.72	2.83
TRINITY_DN79686_c0_g1	ferritin, heavy subunit-like [Myripristis murdjan]	0.208	-2.26858019497	7.01482453501E-6	0.000478098664902	yes	down	51.92	108.13	95.6	34.28	8.98	7.87	85.2166666667	17.0433333333
TRINITY_DN22444_c0_g1	myosin regulatory light chain 2, ventricular/cardiac muscle isoform isoform X1 [Salvelinus alpinus]	0.215	-2.2147515794	7.2207765084E-6	0.000489889789269	yes	down	119.29	322.34	299.51	95.99	29.31	28.58	247.046666667	51.2933333333
TRINITY_DN14544_c0_g1	PREDICTED: importin-4 [Latimeria chalumnae]	0.232	-2.10580382517	7.22339618605E-6	0.000489889789269	yes	down	3.53	6.61	6.32	2.1	0.78	0.73	5.48666666667	1.20333333333
TRINITY_DN20263_c0_g1	small nuclear ribonucleoprotein Sm D3 [Petromyzon marinus]	0.156	-2.68299561136	7.23456554782E-6	0.000489889789269	yes	down	10.16	28.19	30.49	6.83	2.04	1.76	22.9466666667	3.54333333333
TRINITY_DN1429_c0_g1	PH domain leucine-rich repeat protein phosphatase 1 [Epinephelus lanceolatus]	3.033	1.60066088598	7.24301273948E-6	0.000489889789269	yes	up	17.01	6.75	6.82	23.94	26.04	25.54	10.1933333333	25.1733333333
TRINITY_DN8402_c0_g1	PREDICTED: uncharacterized protein C1orf115 homolog [Lates calcarifer]	2.539	1.34411079932	7.35239606302E-6	0.000496342646011	yes	up	27.68	20.88	17.86	42.37	50.87	52.17	22.14	48.47
TRINITY_DN1381_c0_g1	ATPase inhibitor B, mitochondrial-like [Kryptolebias marmoratus]	0.202	-2.30505455451	7.40598344205E-6	0.000499011510519	yes	down	31.5	94.67	77.03	22.95	10.29	6.91	67.7333333333	13.3833333333
TRINITY_DN307_c0_g2	PREDICTED: glutathione peroxidase 3-like [Sinocyclocheilus rhinocerous]	0.183	-2.44848180811	7.50345947821E-6	0.000504621861007	yes	down	9.27	20.86	21.76	5.92	1.42	1.72	17.2966666667	3.02
TRINITY_DN39569_c0_g1	PREDICTED: HIG1 domain family member 1A, mitochondrial [Callorhinchus milii]	0.134	-2.8995753441	7.51908021277E-6	0.000504683512975	yes	down	5.79	24.48	18.18	3.09	2.4	0.8	16.15	2.09666666667
TRINITY_DN787_c0_g1		0.200	-2.32280317147	7.53297130276E-6	0.000504683512975	yes	down	7.07	12.67	11.91	3.67	1.14	1.23	10.55	2.01333333333
TRINITY_DN16407_c0_g1	serine/threonine-protein kinase SIK1 [Epinephelus lanceolatus]	0.420	-1.25079878156	7.55323318227E-6	0.000504683512975	yes	down	27.4	20.66	18.98	10.6	7.18	7.27	22.3466666667	8.35
TRINITY_DN13539_c0_g1	PREDICTED: galactose-3-O-sulfotransferase 2-like [Cyprinus carpio]	0.170	-2.55771711455	7.5612275452E-6	0.000504683512975	yes	down	2.3	7.08	5.12	1.4	0.57	0.39	4.83333333333	0.786666666667
TRINITY_DN11662_c0_g1	PREDICTED: ovochymase-2-like [Lates calcarifer]	3.203	1.67932856927	7.63798956576E-6	0.000508850603172	yes	up	25.33	8.17	8.4	34.8	39.41	38.58	13.9666666667	37.5966666667
TRINITY_DN10447_c0_g1	hypothetical protein OJAV_G00080260 [Oryzias javanicus]	0.219	-2.18892616859	7.70083271658E-6	0.000512076533583	yes	down	4.47	9.78	8.63	2.5	1.08	1.17	7.62666666667	1.58333333333
TRINITY_DN2344_c2_g3	LOW QUALITY PROTEIN: low-density lipoprotein receptor [Sander lucioperca]	2.485	1.3133096065	7.74639971755E-6	0.000514143752469	yes	up	7.5	6.15	6.67	12.38	16.27	16.15	6.77333333333	14.9333333333
TRINITY_DN41672_c2_g1	DNA-directed RNA polymerase II subunit RPB4 [Labrus bergylta]	0.187	-2.41787901873	7.79992432123E-6	0.000515962697988	yes	down	4.51	16.57	11.83	2.45	1.96	1.42	10.97	1.94333333333
TRINITY_DN23074_c0_g1		0.071	-3.81108328085	7.80286600072E-6	0.000515962697988	yes	down	1.77	4.75	5	0.49	0.23	0.08	3.84	0.266666666667
TRINITY_DN598_c0_g1		0.231	-2.11515414805	7.825584491E-6	0.000516262953993	yes	down	208.09	608.44	548.3	175.22	62.79	69.08	454.943333333	102.363333333
TRINITY_DN10913_c1_g2	PREDICTED: UV excision repair protein RAD23 homolog A-like [Sinocyclocheilus grahami]	0.184	-2.4399976032	7.85072863668E-6	0.000516262953993	yes	down	5.63	25.01	20.01	4.99	2.16	1.85	16.8833333333	3
TRINITY_DN21865_c0_g1	basigin [Erpetoichthys calabaricus]	0.181	-2.46548772717	7.85102354773E-6	0.000516262953993	yes	down	3.71	11.05	8.81	2.74	0.69	0.67	7.85666666667	1.36666666667
TRINITY_DN1966_c2_g2	PREDICTED: transmembrane protein 238-like [Lates calcarifer]	3.091	1.62795203336	7.91478785768E-6	0.000519493903953	yes	up	4.92	1.96	2.76	10.44	7.63	7.93	3.21333333333	8.66666666667
TRINITY_DN13332_c0_g1	hypothetical protein G5714_005194 [Onychostoma macrolepis]	0.118	-3.08592638636	7.96854845779E-6	0.0005219083935	yes	down	2.49	9.58	8.3	1.65	0.36	0.36	6.79	0.79
TRINITY_DN64119_c0_g1		0.239	-2.06654084446	7.98817304229E-6	0.0005219083935	yes	down	35.92	81.37	80.08	25.81	9.61	9.76	65.79	15.06
TRINITY_DN6466_c0_g2	putative ferric-chelate reductase 1 [Larimichthys crocea]	4.987	2.31821178324	7.99566774801E-6	0.0005219083935	yes	up	15.76	2.88	2.16	32.49	26.63	25.13	6.93333333333	28.0833333333
TRINITY_DN9302_c0_g1	28S ribosomal protein S25, mitochondrial [Thalassophryne amazonica]	0.157	-2.67493622478	8.0950252608E-6	0.00052742431557	yes	down	4.66	11.29	13.85	2.64	1.23	0.66	9.93333333333	1.51
TRINITY_DN5238_c0_g1		0.096	-3.37616130382	8.1960474632E-6	0.00053252117977	yes	down	27.07	114.93	76.86	11.06	4.45	6.27	72.9533333333	7.26
TRINITY_DN13667_c0_g1	PREDICTED: zinc transporter ZIP8 [Lates calcarifer]	2.333	1.22248772066	8.20324665111E-6	0.00053252117977	yes	up	19.08	17.13	15.44	32.06	39.23	35.65	17.2166666667	35.6466666667
TRINITY_DN1169_c0_g1	PREDICTED: methionine adenosyltransferase 2 subunit beta [Callorhinchus milii]	0.150	-2.73334986601	8.29574883893E-6	0.000537543331244	yes	down	2.42	5.78	5.7	1.19	0.36	0.46	4.63333333333	0.67
TRINITY_DN2402_c0_g1	26S proteasome regulatory subunit 8 [Petromyzon marinus]	0.187	-2.42076766094	8.31834055261E-6	0.000538025418365	yes	down	3.93	10.05	10.71	2.11	0.63	1.64	8.23	1.46
TRINITY_DN7846_c0_g2	hypothetical protein E3U43_007834 [Larimichthys crocea]	0.039	-4.67327046492	8.34663476854E-6	0.000538873916356	yes	down	1.24	3.91	2.22	0.15	0	0.12	2.45666666667	0.09
TRINITY_DN2198_c0_g1		0.388	-1.366805562	8.37155640149E-6	0.000539501989583	yes	down	35.33	44.34	40.05	16.67	11.78	13.84	39.9066666667	14.0966666667
TRINITY_DN288_c0_g1	LOW QUALITY PROTEIN: lactase-phlorizin hydrolase-like [Sander lucioperca]	2.953	1.56237723883	8.39460885507E-6	0.000540007546802	yes	up	32.45	14.97	13.49	57.05	38.87	39.5	20.3033333333	45.14
TRINITY_DN8616_c1_g1		0.238	-2.07226139778	8.42748979733E-6	0.000541142378325	yes	down	21.22	56.64	52.49	16.09	6.63	6.9	43.45	9.87333333333
TRINITY_DN904_c0_g1	phosphoethanolamine N-methyltransferase 3-like [Chanos chanos]	0.185	-2.43238122455	8.46198941029E-6	0.000542376862761	yes	down	5.33	14.14	12.08	3.68	0.98	0.97	10.5166666667	1.87666666667
TRINITY_DN7035_c0_g1	methionine adenosyltransferase II, alpha b [Anabas testudineus]	0.235	-2.08856993044	8.52848252299E-6	0.000545653848485	yes	down	33.68	71.78	67.97	23.83	7.28	7.7	57.81	12.9366666667
TRINITY_DN18814_c0_g1	D-aspartate oxidase [Anarrhichthys ocellatus]	3.388	1.76045675256	8.5474509433E-6	0.000545883876881	yes	up	8.3	2.24	1.93	15.94	11.39	12.68	4.15666666667	13.3366666667
TRINITY_DN31922_c2_g1	PREDICTED: lathosterol oxidase [Lates calcarifer]	3.124	1.64344725579	8.68459167485E-6	0.000553646617203	yes	up	14.13	12.14	13.02	20.1	44.49	43.57	13.0966666667	36.0533333333
TRINITY_DN24061_c0_g1	rRNA-processing protein FCF1 homolog [Clupea harengus]	0.137	-2.8698846147	8.70198065146E-6	0.000553760987371	yes	down	3.61	10.78	13.39	1.79	1.22	0.66	9.26	1.22333333333
TRINITY_DN29263_c0_g1	hypothetical protein PFLUV_G00213230 [Perca fluviatilis]	3.375	1.75476424739	8.74963733249E-6	0.00055494368607	yes	up	10.94	3.08	3.74	19.9	14.85	15.96	5.92	16.9033333333
TRINITY_DN12450_c0_g1	PREDICTED: zinc transporter ZIP1 [Latimeria chalumnae]	0.171	-2.5456781101	8.75182247316E-6	0.00055494368607	yes	down	5.69	12.65	11.88	3.44	0.65	0.91	10.0733333333	1.66666666667
TRINITY_DN4503_c0_g1	peptidyl-tRNA hydrolase 2, mitochondrial [Clupea harengus]	0.153	-2.70470580605	8.77676285643E-6	0.000555533105649	yes	down	4.53	15.21	13.36	2.74	1.59	0.57	11.0333333333	1.63333333333
TRINITY_DN63934_c0_g1	PREDICTED: ES1 protein homolog, mitochondrial-like [Stegastes partitus]	0.391	-1.35351501449	8.82633567914E-6	0.000557676785819	yes	down	168.67	90.56	79.49	42.45	38.84	33.54	112.906666667	38.2766666667
TRINITY_DN12765_c0_g1	PREDICTED: ATP synthase mitochondrial F1 complex assembly factor 1 [Austrofundulus limnaeus]	0.136	-2.87359495011	8.89480359168E-6	0.000561004583902	yes	down	3.15	5.42	4.71	0.74	0.29	0.77	4.42666666667	0.6
TRINITY_DN1159_c0_g1	uncharacterized protein LOC115815365 [Chanos chanos]	0.161	-2.6307161956	8.9281380024E-6	0.000562108603417	yes	down	9.01	27.35	27.21	6.76	1.49	1.85	21.19	3.36666666667
TRINITY_DN23487_c0_g1	NACHT, LRR and PYD domains-containing protein 3-like [Chanos chanos]	0.209	-2.25530983407	9.0178427448E-6	0.000566751465531	yes	down	1.32	2.66	2.92	0.74	0.35	0.28	2.3	0.456666666667
TRINITY_DN12577_c0_g1		0.177	-2.49441491159	9.05083158092E-6	0.000567819750189	yes	down	18.54	105.53	109.38	15.64	15.1	9.47	77.8166666667	13.4033333333
TRINITY_DN20175_c0_g1		0.130	-2.94144479593	9.1813513475E-6	0.000574992248675	yes	down	2.52	13.41	16.55	1.92	1.1	1.1	10.8266666667	1.37333333333
TRINITY_DN2425_c0_g1		0.097	-3.3723310208	9.2047673166E-6	0.000575443807474	yes	down	6.95	24.21	19.84	2.68	0.84	1.37	17	1.63
TRINITY_DN1634_c0_g1	hydroperoxide isomerase ALOXE3-like [Epinephelus lanceolatus]	3.514	1.81303893844	9.23872159763E-6	0.000576551432707	yes	up	37.69	10.61	8.92	69.07	59.82	62.48	19.0733333333	63.79
TRINITY_DN10936_c0_g1	mitochondrial import inner membrane translocase subunit Tim17-A [Acipenser ruthenus]	0.152	-2.71981300052	9.30869039952E-6	0.000579898749819	yes	down	11.31	45.68	36.95	9.79	1.97	2.42	31.3133333333	4.72666666667
TRINITY_DN7812_c0_g1	PREDICTED: NEDD8-conjugating enzyme Ubc12 [Callorhinchus milii]	0.112	-3.16093397642	9.45538357344E-6	0.000588005631015	yes	down	3.86	11.69	11.47	1.75	0.26	0.61	9.00666666667	0.873333333333
TRINITY_DN4112_c0_g1	peptidyl-prolyl cis-trans isomerase [Gouania willdenowi]	0.228	-2.13134944349	9.60994437407E-6	0.000596572578285	yes	down	11.53	31.67	26.2	8.73	3.13	3.26	23.1333333333	5.04
TRINITY_DN4088_c0_g1		0.061	-4.0435677563	9.7267780419E-6	0.000601738800258	yes	down	0.73	2.83	1.49	0.19	0.04	0.08	1.68333333333	0.103333333333
TRINITY_DN78540_c0_g1	Thiosulfate sulfurtransferase/rhodanese-like domain-containing protein 3 [Liparis tanakae]	0.176	-2.50949858788	9.72705712209E-6	0.000601738800258	yes	down	9.35	41.82	30.06	7.93	3.22	2.74	27.0766666667	4.63
TRINITY_DN6806_c0_g1	transmembrane protein 14C-like isoform X2 [Mastacembelus armatus]	0.157	-2.6744198734	9.79958846617E-6	0.000605171455383	yes	down	13.22	47.23	42.42	9.31	4.77	1.8	34.29	5.29333333333
TRINITY_DN6663_c0_g1		0.214	-2.22163627205	9.81785092627E-6	0.000605246646773	yes	down	32.5	74.06	71.49	23.71	6.37	6.75	59.35	12.2766666667
TRINITY_DN13117_c0_g1	N-lysine methyltransferase KMT5A-A-like [Chanos chanos]	0.156	-2.68483630104	1.0033513672E-5	0.000617469734802	yes	down	2.64	5.18	5.55	1.38	0.37	0.25	4.45666666667	0.666666666667
TRINITY_DN14311_c0_g1	warm temperature acclimation-related 65 kDa protein [Dicentrarchus labrax]	0.085	-3.5497553788	1.01310007214E-5	0.000621318910664	yes	down	0.91	6.84	7.08	1.03	0.14	0.11	4.94333333333	0.426666666667
TRINITY_DN29280_c0_g1	myophilin [Ictalurus punctatus]	0.151	-2.72364166392	1.01310554866E-5	0.000621318910664	yes	down	3.87	13.1	15.62	1.99	1.27	1.47	10.8633333333	1.57666666667
TRINITY_DN4840_c0_g1	dimethylaniline monooxygenase [N-oxide-forming] 5-like [Sparus aurata]	2.288	1.19419670247	1.01848069065E-5	0.000623538462831	yes	up	19.95	10.87	10.34	28.86	25.63	24.69	13.72	26.3933333333
TRINITY_DN2594_c0_g1	ATP-binding cassette sub-family G member 5 [Epinephelus lanceolatus]	2.585	1.37012188306	1.02274161433E-5	0.000625069397301	yes	up	7.4	4.49	4.31	9.46	12.27	13.08	5.4	11.6033333333
TRINITY_DN18227_c0_g1		0.154	-2.70360517047	1.03092842201E-5	0.000627588838484	yes	down	2.47	7.19	6.53	1.11	0.35	0.9	5.39666666667	0.786666666667
TRINITY_DN21157_c0_g1	26S proteasome non-ATPase regulatory subunit 8 [Petromyzon marinus]	0.171	-2.54565119185	1.03173737558E-5	0.000627588838484	yes	down	5.86	11.6	16.88	3.55	1.01	1.16	11.4466666667	1.90666666667
TRINITY_DN5021_c0_g1	PREDICTED: 28S ribosomal protein S23, mitochondrial [Latimeria chalumnae]	0.118	-3.08536114354	1.03216615978E-5	0.000627588838484	yes	down	3.45	16.68	14.38	1.76	1.36	0.82	11.5033333333	1.31333333333
TRINITY_DN16969_c0_g1		0.107	-3.22857657715	1.03786380341E-5	0.000629272850399	yes	down	0.7	2.61	2.19	0.28	0.11	0.17	1.83333333333	0.186666666667
TRINITY_DN1265_c0_g1	opsin 4b-like [Scleropages formosus]	0.223	-2.16554423815	1.03848007641E-5	0.000629272850399	yes	down	79.42	194.38	196.98	63.21	18.91	18.44	156.926666667	33.52
TRINITY_DN18329_c0_g1	ATP synthase subunit mitochondrial-like isoform X1 [Labeo rohita]	0.222	-2.17047807974	1.04222322333E-5	0.000629356467695	yes	down	20.6	56.59	52.87	16.59	5.88	5.28	43.3533333333	9.25
TRINITY_DN4952_c0_g1	U3 small nucleolar RNA-associated protein 6 homolog [Acipenser ruthenus]	0.123	-3.02472716281	1.04315959782E-5	0.000629356467695	yes	down	0.82	3.36	3.26	0.49	0.3	0.09	2.48	0.293333333333
TRINITY_DN14650_c0_g1	C-type natriuretic peptide 1 [Epinephelus lanceolatus]	0.267	-1.90540159974	1.045017988E-5	0.000629356467695	yes	down	11.76	12.12	11.13	4.36	1.41	2.8	11.67	2.85666666667
TRINITY_DN13398_c0_g1	bile salt export pump [Sander lucioperca]	3.628	1.85928472705	1.04570761199E-5	0.000629356467695	yes	up	1.29	0.61	0.41	3.3	2	1.94	0.77	2.41333333333
TRINITY_DN5990_c0_g1	40S ribosomal protein S3a [Betta splendens]	0.215	-2.21991524481	1.05621212898E-5	0.000634602986257	yes	down	38.15	108.32	88.86	30.54	8.57	9.67	78.4433333333	16.26
TRINITY_DN7627_c0_g1	arsenite methyltransferase [Perca flavescens]	2.206	1.14165915318	1.06386943503E-5	0.000638123982575	yes	up	46.18	33.55	29.9	74.74	68.39	69.89	36.5433333333	71.0066666667
TRINITY_DN31125_c0_g1	proteasome subunit alpha type-3 [Petromyzon marinus]	0.194	-2.36340310513	1.07131416884E-5	0.000641505814864	yes	down	7.69	26.68	23.43	6.13	2.38	2.34	19.2666666667	3.61666666667
TRINITY_DN9059_c0_g1		0.200	-2.32194583649	1.07421084115E-5	0.000642157453845	yes	down	5.7	15.93	15.32	4.3	1.48	1.33	12.3166666667	2.37
TRINITY_DN14788_c0_g1	RecName: Full=Hemoglobin subunit alpha-A;	7.236	2.85513092411	1.0781184055E-5	0.000643410192621	yes	up	13.42	0.89	1.48	22.13	33.81	33.84	5.26333333333	29.9266666667
TRINITY_DN6454_c0_g1	ubiquitin-like protein ATG12 [Erpetoichthys calabaricus]	0.112	-3.15887468934	1.08964376183E-5	0.00064919732112	yes	down	3.44	12.98	15.03	0.7	1.09	1.49	10.4833333333	1.09333333333
TRINITY_DN13169_c0_g1	PREDICTED: tax1-binding protein 3 [Paralichthys olivaceus]	0.105	-3.2511584999	1.10251612919E-5	0.000655462501926	yes	down	3.47	10.05	10.47	1.64	0.21	0.64	7.99666666667	0.83
TRINITY_DN68572_c0_g1	PREDICTED: 60S ribosomal export protein NMD3 [Latimeria chalumnae]	0.160	-2.64600484539	1.10385135079E-5	0.000655462501926	yes	down	1.92	6.09	5.63	1.32	0.45	0.34	4.54666666667	0.703333333333
TRINITY_DN31093_c0_g1		0.377	-1.40750807731	1.11390016416E-5	0.000660325224196	yes	down	9.27	8.85	9.12	4.06	2.87	2.47	9.08	3.13333333333
TRINITY_DN10590_c0_g1	PREDICTED: golgin subfamily A member 6-like protein 22 [Haplochromis burtoni]	0.249	-2.00291532449	1.12967301572E-5	0.000668559318588	yes	down	21.59	8.59	8.37	14	12.75	3.16	12.85	9.97
TRINITY_DN37718_c0_g1	PREDICTED: transmembrane protein 258-like [Sinocyclocheilus anshuiensis]	0.158	-2.65906163727	1.13294317718E-5	0.000669379022936	yes	down	11.99	34.54	36.15	3.57	3.24	4.85	27.56	3.88666666667
TRINITY_DN20133_c0_g1	hypothetical protein cypCar_00031345, partial [Cyprinus carpio]	0.057	-4.12208593577	1.13519360778E-5	0.000669594515262	yes	down	5.18	18.57	15.69	0	1.11	0.82	13.1466666667	0.643333333333
TRINITY_DN40455_c0_g1	Motor neuron and pancreas homeobox protein 1 Homeobox protein HB9 [Larimichthys crocea]	4.935	2.3030080143	1.13953588485E-5	0.000671041123303	yes	up	0.63	0.27	0.31	1.85	1.87	1.5	0.403333333333	1.74
TRINITY_DN8932_c0_g1		0.213	-2.23177291788	1.15356203111E-5	0.000676934002595	yes	down	2.47	5.08	4.5	1.06	0.55	0.78	4.01666666667	0.796666666667
TRINITY_DN9736_c0_g1	prefoldin subunit 2 [Scleropages formosus]	0.132	-2.91827405464	1.15358080578E-5	0.000676934002595	yes	down	4.79	15.4	13.92	2.56	1.24	0.62	11.37	1.47333333333
TRINITY_DN1842_c0_g4	ReO_6 [Oryzias latipes]	10.174	3.34676222153	1.15526206193E-5	0.000676934002595	yes	up	0.19	0	0.15	1.5	0.64	0.97	0.113333333333	1.03666666667
TRINITY_DN4461_c0_g1		0.219	-2.1935208488	1.15824609323E-5	0.000677564423798	yes	down	33.94	107.09	104.77	29.37	11.02	11.96	81.9333333333	17.45
TRINITY_DN3676_c0_g1		0.196	-2.35098857349	1.16265733454E-5	0.000679026304149	yes	down	9.54	36.64	39.26	9	3.27	4.02	28.48	5.43
TRINITY_DN1335_c0_g1	PREDICTED: DNA damage-inducible transcript 4 protein [Lates calcarifer]	0.338	-1.56661133391	1.16660347507E-5	0.000679317684749	yes	down	94.2	88.66	86.09	45	19.37	18.52	89.65	27.63
TRINITY_DN3160_c1_g1	hypothetical protein DNTS_010229 [Danionella translucida]	0.200	-2.32322183903	1.1669824205E-5	0.000679317684749	yes	down	4.11	14.74	12.45	2.97	1.75	1.25	10.4333333333	1.99
TRINITY_DN150_c0_g2	heme-binding protein 2-like isoform X2 [Kryptolebias marmoratus]	0.212	-2.23980042642	1.17232070056E-5	0.000681308277513	yes	down	15.39	40.49	34.29	10.95	4.34	3.16	30.0566666667	6.15
TRINITY_DN75869_c0_g1	PREDICTED: cytochrome b-c1 complex subunit 9-like [Sinocyclocheilus grahami]	0.171	-2.54711372248	1.18258191331E-5	0.000685355914911	yes	down	31.55	120.69	118.53	21.84	9.25	15.34	90.2566666667	15.4766666667
TRINITY_DN17718_c0_g1		0.171	-2.55182390737	1.18314561334E-5	0.000685355914911	yes	down	2.21	4.87	4.54	0.86	0.56	0.44	3.87333333333	0.62
TRINITY_DN25527_c0_g1		0.209	-2.2603862436	1.19291675796E-5	0.000689236323083	yes	down	6.48	15.78	15.49	4.42	1.42	1.71	12.5833333333	2.51666666667
TRINITY_DN13131_c0_g1	serine/arginine-rich splicing factor 7-like isoform X2 [Denticeps clupeoides]	0.236	-2.08525784759	1.1937264882E-5	0.000689236323083	yes	down	146.2	429.04	396.92	125.26	46.52	49.21	324.053333333	73.6633333333
TRINITY_DN11675_c0_g1	migration and invasion enhancer 1-like [Epinephelus lanceolatus]	0.172	-2.54194494316	1.1988902962E-5	0.000691094083243	yes	down	10.71	49.67	42.34	9.05	5.22	3.21	34.24	5.82666666667
TRINITY_DN10841_c0_g1	apolipoprotein D-like [Amphiprion ocellaris]	0.119	-3.07045790959	1.2054024553E-5	0.000693186600018	yes	down	2.78	8.78	6.92	1.13	0.63	0.36	6.16	0.706666666667
TRINITY_DN27545_c1_g1	high mobility group protein B2a [Periophthalmus magnuspinnatus]	0.260	-1.94216700993	1.20643314004E-5	0.000693186600018	yes	down	16.07	31.62	29.18	10.33	4.68	3.91	25.6233333333	6.30666666667
TRINITY_DN15860_c0_g1	PREDICTED: selenoprotein K [Latimeria chalumnae]	0.125	-2.9975153511	1.20837676479E-5	0.000693186600018	yes	down	3.78	24.62	14.24	2.28	1.77	1.09	14.2133333333	1.71333333333
TRINITY_DN2444_c0_g1	PREDICTED: wiskott-Aldrich syndrome protein family member 3-like [Lates calcarifer]	0.232	-2.10976303552	1.22393037727E-5	0.000700976512362	yes	down	2.49	2.68	2.36	0.93	0.37	0.31	2.51	0.536666666667
TRINITY_DN2620_c0_g1	PREDICTED: NF-kappa-B-repressing factor [Latimeria chalumnae]	0.203	-2.30282445546	1.22682879665E-5	0.00070150505218	yes	down	4.88	12.42	11.99	2.95	1.34	1.36	9.76333333333	1.88333333333
TRINITY_DN1109_c0_g1		0.226	-2.14360785975	1.24750397869E-5	0.000712180366227	yes	down	258.76	832.07	792.12	247.01	86.65	88.31	627.65	140.656666667
TRINITY_DN76018_c0_g1	NADH dehydrogenase [ubiquinone] iron-sulfur protein 4, mitochondrial [Oncorhynchus kisutch]	0.201	-2.3148717699	1.2611344607E-5	0.000718806156741	yes	down	12.75	36.06	26.14	8.98	2.53	3.03	24.9833333333	4.84666666667
TRINITY_DN75342_c0_g1	hypothetical protein DNTS_004793 [Danionella translucida]	0.102	-3.29308484888	1.26675561746E-5	0.000720852968275	yes	down	7.68	28.94	19.24	3.1	2.31	0.23	18.62	1.88
TRINITY_DN4037_c0_g1	NADH dehydrogenase [ubiquinone] 1 alpha subcomplex subunit 7 [Oreochromis niloticus]	0.154	-2.6997263105	1.28378385699E-5	0.00072933728285	yes	down	9.28	48.3	42.73	6.13	3.66	5.19	33.4366666667	4.99333333333
TRINITY_DN9808_c0_g1	carboxypeptidase D isoform X2 [Danio rerio]	0.197	-2.34303054185	1.28577301266E-5	0.00072933728285	yes	down	5.13	14.62	15.03	3.9	1.05	1.65	11.5933333333	2.2
TRINITY_DN16426_c0_g2	hypothetical protein cypCar_00024888 [Cyprinus carpio]	0.164	-2.60814665216	1.29190151017E-5	0.000731644828144	yes	down	2.09	4.63	4.02	0.77	0.4	0.49	3.58	0.553333333333
TRINITY_DN4734_c0_g1	cytosolic iron-sulfur assembly component 2B [Xiphophorus couchianus]	0.161	-2.63864206841	1.29873226488E-5	0.000734342101807	yes	down	6.03	17.89	17.23	2.77	1.85	1.71	13.7166666667	2.11
TRINITY_DN20257_c0_g2		0.091	-3.4589775717	1.30685876331E-5	0.000737762286586	yes	down	0.55	0.9	0.64	0.04	0.05	0.08	0.696666666667	0.0566666666667
TRINITY_DN18233_c0_g1	Regulator of microtubule dynamics protein 2 [Larimichthys crocea]	2.427	1.27921429874	1.31821286166E-5	0.000742990801663	yes	up	3.78	3.14	3.58	7.42	7.69	7.66	3.5	7.59
TRINITY_DN78493_c0_g1	PREDICTED: 40S ribosomal protein S4, X isoform isoform X2 [Callorhinchus milii]	0.241	-2.0553658273	1.32961646842E-5	0.000748230605026	yes	down	62.63	156.8	129.06	48.23	15.5	16.68	116.163333333	26.8033333333
TRINITY_DN3592_c0_g2	protein cornichon homolog 1 [Pangasianodon hypophthalmus]	0.199	-2.328255832	1.34442244783E-5	0.000755365454115	yes	down	10.9	38.28	33.16	8.64	2.81	4.24	27.4466666667	5.23
TRINITY_DN2413_c0_g1	PREDICTED: oligoribonuclease, mitochondrial [Lepisosteus oculatus]	0.234	-2.09748215739	1.34699092298E-5	0.000755612964996	yes	down	6.48	15.68	13.88	3.61	2.24	2.53	12.0133333333	2.79333333333
TRINITY_DN20951_c0_g1		0.174	-2.52519868654	1.36154730882E-5	0.000762297621713	yes	down	10.33	40.19	31.95	7.3	2.07	4.54	27.49	4.63666666667
TRINITY_DN14939_c0_g1		0.081	-3.63105645947	1.36348255611E-5	0.000762297621713	yes	down	3.27	5.03	4.31	0.73	0.19	0.09	4.20333333333	0.336666666667
TRINITY_DN22399_c0_g1	hypothetical protein G5714_021782 [Onychostoma macrolepis]	0.155	-2.68848460341	1.36534762288E-5	0.000762297621713	yes	down	2.41	8.06	6.72	1.03	1.04	0.44	5.73	0.836666666667
TRINITY_DN2076_c0_g1		0.254	-1.97742400303	1.37849601254E-5	0.000767373788926	yes	down	103.49	343.66	327.47	67.83	52.34	63.39	258.206666667	61.1866666667
TRINITY_DN22648_c0_g1	protein Mpv17 [Scleropages formosus]	0.177	-2.50034073004	1.37876165855E-5	0.000767373788926	yes	down	6.69	13.05	10.92	3.52	1	0.69	10.22	1.73666666667
TRINITY_DN35988_c0_g1	homeobox protein Hox-B9a [Epinephelus lanceolatus]	2.609	1.38342688282	1.38262927246E-5	0.000768322110105	yes	up	1.49	1.56	1.34	3.64	3.26	3.39	1.46333333333	3.43
TRINITY_DN4072_c0_g1		0.115	-3.12255651732	1.38861860307E-5	0.000770444655884	yes	down	0.92	3.82	2.69	0.32	0.3	0.19	2.47666666667	0.27
TRINITY_DN251_c0_g1		0.165	-2.60363251468	1.39251606928E-5	0.000770516713805	yes	down	5.49	21.29	13.9	4.15	1.2	1.13	13.56	2.16
TRINITY_DN23069_c0_g1	uncharacterized protein LOC100037382 [Danio rerio]	0.246	-2.02525062281	1.39308831638E-5	0.000770516713805	yes	down	44.24	98.96	93.6	33.02	9.77	12.69	78.9333333333	18.4933333333
TRINITY_DN65760_c0_g1	dimethyladenosine transferase 1, mitochondrial [Paramormyrops kingsleyae]	0.229	-2.12504592036	1.39752393915E-5	0.000771767924655	yes	down	5.6	13.27	10.94	3.56	1.45	1.47	9.93666666667	2.16
TRINITY_DN3302_c0_g1		0.108	-3.21678697408	1.40004241184E-5	0.000771958167734	yes	down	3	4.57	4.12	0.7	0.42	0.07	3.89666666667	0.396666666667
TRINITY_DN665_c0_g1		0.243	-2.04379037046	1.42772530354E-5	0.000786001516333	yes	down	12.29	29.85	25.31	8.03	2.59	3.5	22.4833333333	4.70666666667
TRINITY_DN16935_c0_g1	transcobalamin-2-like [Monopterus albus]	3.150	1.6553352744	1.43942509587E-5	0.00079121587816	yes	up	50.73	16.97	14.78	73.82	73.06	71.24	27.4933333333	72.7066666667
TRINITY_DN9763_c0_g1	adenosine kinase-like isoform X1 [Takifugu rubripes]	0.189	-2.40335931849	1.44536344647E-5	0.000792490639469	yes	down	5.31	13.9	11.67	3.47	0.69	1.44	10.2933333333	1.86666666667
TRINITY_DN50593_c0_g3	microfibril-associated glycoprotein 4-like [Sparus aurata]	2.679	1.4218629931	1.4483804057E-5	0.000792490639469	yes	up	8.43	4.59	4.92	11.54	14.81	15.32	5.98	13.89
TRINITY_DN3132_c0_g1	bis(5'-nucleosyl)-tetraphosphatase [asymmetrical] [Salarias fasciatus]	0.190	-2.39754682901	1.44843962098E-5	0.000792490639469	yes	down	20.3	66.21	60.1	16.77	6.13	3.85	48.87	8.91666666667
TRINITY_DN78604_c0_g1	inositol monophosphatase 1-like [Petromyzon marinus]	0.158	-2.66396798448	1.45219715753E-5	0.000793324136414	yes	down	3.87	8.39	7.36	1.96	0.54	0.49	6.54	0.996666666667
TRINITY_DN16593_c0_g1	COP9 signalosome complex subunit 7b [Rhincodon typus]	0.070	-3.8279794049	1.4621790927E-5	0.000797550190518	yes	down	1.47	4.52	4.83	0.57	0.19	0	3.60666666667	0.253333333333
TRINITY_DN71940_c0_g1	PREDICTED: adenosylhomocysteinase [Latimeria chalumnae]	0.239	-2.06197651303	1.47015440396E-5	0.000800670440645	yes	down	20.23	44.8	49.06	15.5	5.03	5.61	38.03	8.71333333333
TRINITY_DN71321_c0_g1	Cyclin-dependent kinase inhibitor 1C [Bagarius yarrelli]	0.176	-2.50471882603	1.47397982339E-5	0.000801524495384	yes	down	3.99	12.12	11.5	2.67	0.98	1.05	9.20333333333	1.56666666667
TRINITY_DN4330_c0_g1	PREDICTED: epoxide hydrolase 1-like [Hippocampus comes]	0.150	-2.73988035822	1.47998073812E-5	0.000803557125838	yes	down	2.74	7.52	7.53	1.81	0.49	0.3	5.93	0.866666666667
TRINITY_DN6923_c0_g1	PREDICTED: UDP-glucuronosyltransferase 1-2-like [Lates calcarifer]	2.896	1.53417698431	1.48364719692E-5	0.000803816975422	yes	up	9.94	19.24	15.41	38.74	40.31	41.06	14.8633333333	40.0366666667
TRINITY_DN15301_c0_g1	hypothetical protein fugu_010232 [Takifugu bimaculatus]	0.230	-2.11868573025	1.48851229602E-5	0.000803816975422	yes	down	50.2	139.53	137.35	43.5	15.23	13.73	109.026666667	24.1533333333
TRINITY_DN4278_c0_g1	PREDICTED: LOW QUALITY PROTEIN: solute carrier family 15 member 2-like [Lates calcarifer]	3.798	1.92506348241	1.48869497485E-5	0.000803816975422	yes	up	16.8	3.83	3.62	27.69	23.81	23.36	8.08333333333	24.9533333333
TRINITY_DN1907_c0_g1		0.389	-1.36033853984	1.48951412269E-5	0.000803816975422	yes	down	26.8	24.03	21.9	13.99	15.24	24.13	24.2433333333	17.7866666667
TRINITY_DN23628_c0_g1	PREDICTED: epididymal secretory protein E1 [Pundamilia nyererei]	0.163	-2.61448424053	1.49263155308E-5	0.000804276992691	yes	down	5.19	13.53	15.24	2.76	1.08	1.52	11.32	1.78666666667
TRINITY_DN9533_c0_g1	PREDICTED: CCAAT/enhancer-binding protein alpha [Latimeria chalumnae]	0.233	-2.10325078606	1.50150025369E-5	0.00080782988649	yes	down	12.9	29.16	25.1	9.21	2.55	3.13	22.3866666667	4.96333333333
TRINITY_DN20004_c0_g1	hypothetical protein CCH79_00000379, partial [Gambusia affinis]	0.190	-2.39774512214	1.5047668285E-5	0.00080836256147	yes	down	4.08	10.11	8.7	2.71	0.63	1.18	7.63	1.50666666667
TRINITY_DN6729_c0_g1	histone H3-like centromeric protein CSE4 [Oryzias melastigma]	0.239	-2.06369198995	1.51058644859E-5	0.000810263054427	yes	down	69.12	181.11	182.19	58.19	20.11	21.28	144.14	33.1933333333
TRINITY_DN2621_c0_g1	secretory phospholipase A2 receptor-like [Carassius auratus]	0.228	-2.13479883937	1.5209955902E-5	0.000814615873492	yes	down	32.67	70.44	62.25	22.19	5.83	8.42	55.12	12.1466666667
TRINITY_DN6562_c0_g2	PREDICTED: exportin-2 [Latimeria chalumnae]	0.164	-2.60927574789	1.52460911948E-5	0.000815321464214	yes	down	4.67	12.5	17.92	2.3	1.69	1.06	11.6966666667	1.68333333333
TRINITY_DN6699_c0_g1	ribosome biogenesis regulatory protein homolog [Cynoglossus semilaevis]	0.228	-2.13460198927	1.53619791235E-5	0.000820283483756	yes	down	5.95	13.5	14.51	3.8	1.81	1.74	11.32	2.45
TRINITY_DN2569_c0_g1	protein FAM136A [Labeo rohita]	0.113	-3.14401549348	1.54924680093E-5	0.000826009078894	yes	down	3.51	23.16	21.56	3.57	1.11	0.83	16.0766666667	1.83666666667
TRINITY_DN6998_c0_g1	PREDICTED: NADH dehydrogenase [ubiquinone] 1 beta subcomplex subunit 8, mitochondrial [Lepisosteus oculatus]	0.191	-2.38737912955	1.55629052731E-5	0.000828520544739	yes	down	11.39	39.13	29.69	8.76	3.2	2.97	26.7366666667	4.97666666667
TRINITY_DN43180_c0_g1	copine-2 [Parambassis ranga]	0.236	-2.08311709608	1.56280809565E-5	0.000830744800426	yes	down	2.62	1.76	1.62	0.71	0.25	0.31	2	0.423333333333
TRINITY_DN8611_c0_g1	solute carrier family 13 member 2-like isoform X1 [Seriola lalandi dorsalis]	3.524	1.81702179977	1.57050746353E-5	0.000833589678962	yes	up	4.47	1.63	1.33	10.16	5.87	6.34	2.47666666667	7.45666666667
TRINITY_DN12153_c0_g1	ras-related protein Rab-18 [Sparus aurata]	0.117	-3.09040176797	1.58229572825E-5	0.000838593119619	yes	down	1.21	6.63	3.96	0.88	0.24	0.24	3.93333333333	0.453333333333
TRINITY_DN11572_c0_g1	isopentenyl-diphosphate Delta-isomerase 1 [Chanos chanos]	0.164	-2.60962540628	1.58638222694E-5	0.000839067553589	yes	down	4.74	12.88	10.95	3.23	0.62	0.71	9.52333333333	1.52
TRINITY_DN3425_c0_g1		0.344	-1.53925032591	1.58791685492E-5	0.000839067553589	yes	down	2.61	2.53	2.25	0.96	0.74	0.59	2.46333333333	0.763333333333
TRINITY_DN61510_c0_g1	60S ribosomal protein L8-like [Paramormyrops kingsleyae]	0.248	-2.01173058285	1.6009119435E-5	0.000844677298689	yes	down	48.35	130.71	124.52	39.63	14.41	18.21	101.193333333	24.0833333333
TRINITY_DN2931_c0_g2	somatostatin receptor type 2-like [Sparus aurata]	3.745	1.90498177716	1.60809337936E-5	0.00084720753424	yes	up	0.66	1.26	1.55	3.74	4.12	5.3	1.15666666667	4.38666666667
TRINITY_DN6010_c0_g2		0.040	-4.648133409	1.61158458338E-5	0.000847788992167	yes	down	0.86	3.45	1.83	0.19	0.05	0	2.04666666667	0.08
TRINITY_DN150_c0_g1	hypothetical protein AMELA_G00152110 [Ameiurus melas]	0.249	-2.00737773082	1.61482205133E-5	0.000848235447053	yes	down	51.95	152.75	137.18	43.65	18.26	19.84	113.96	27.25
TRINITY_DN618_c0_g6		0.166	-2.59338347979	1.62163610844E-5	0.000850340749914	yes	down	2.28	2.91	2.56	0.88	0.14	0.2	2.58333333333	0.406666666667
TRINITY_DN65485_c0_g1	isocitrate dehydrogenase [NAD] subunit alpha, mitochondrial isoform X4 [Petromyzon marinus]	0.223	-2.16477756019	1.6236194442E-5	0.000850340749914	yes	down	6.07	11.37	9.08	3.24	1.3	1.04	8.84	1.86
TRINITY_DN15827_c0_g1	COP9 signalosome complex subunit 6 [Erpetoichthys calabaricus]	0.207	-2.27083266356	1.63824611191E-5	0.000856525287212	yes	down	4.55	7.83	7.77	2.16	0.81	0.98	6.71666666667	1.31666666667
TRINITY_DN30587_c0_g1	translocator protein [Ictalurus furcatus]	0.229	-2.12398314646	1.64237235595E-5	0.000856525287212	yes	down	14.48	31.19	32.45	9.76	3.59	3.88	26.04	5.74333333333
TRINITY_DN3244_c0_g1	PREDICTED: cysteine sulfinic acid decarboxylase [Latimeria chalumnae]	0.187	-2.42207610635	1.64266445293E-5	0.000856525287212	yes	down	2.84	7.61	7.31	1.95	0.68	0.56	5.92	1.06333333333
TRINITY_DN4582_c0_g1		0.216	-2.21298329963	1.65069646513E-5	0.000859451331091	yes	down	110.97	385.72	362.69	109.45	34.89	35.62	286.46	59.9866666667
TRINITY_DN5930_c0_g1	Granulins Proepithelin [Channa argus]	0.106	-3.24255661275	1.65823016936E-5	0.00086099890539	yes	down	1.89	7.47	11.23	1.17	0.45	0.59	6.86333333333	0.736666666667
TRINITY_DN68890_c0_g1		0.097	-3.35944097419	1.6585182666E-5	0.00086099890539	yes	down	1.57	8.72	5.43	0.88	0.39	0.23	5.24	0.5
TRINITY_DN2050_c0_g1	ribosome production factor 1 isoform 1 [Danio rerio]	0.219	-2.18927799727	1.67187111255E-5	0.000866663815116	yes	down	3.55	7.2	6.46	1.86	0.75	0.95	5.73666666667	1.18666666667
TRINITY_DN216_c0_g1	peroxisome proliferator-activated receptor gamma isoform X1 [Sparus aurata]	2.528	1.33826058028	1.67570483046E-5	0.000866903850501	yes	up	9.18	5.31	6.66	12.8	16.1	17.87	7.05	15.59
TRINITY_DN4602_c0_g1		0.165	-2.59840727501	1.6772168895E-5	0.000866903850501	yes	down	3.23	12.82	13.65	2.72	1.31	0.61	9.9	1.54666666667
TRINITY_DN5024_c0_g1	PREDICTED: neutral ceramidase [Lates calcarifer]	2.220	1.15061569224	1.6836899992E-5	0.000868984711941	yes	up	33.7	23.5	25.65	52.84	49.01	50.59	27.6166666667	50.8133333333
TRINITY_DN66738_c0_g1	proteasome subunit beta type-1 [Thalassophryne amazonica]	0.181	-2.46930930633	1.68723046446E-5	0.000869548135886	yes	down	4.59	18.5	16.52	3.52	1.4	1.98	13.2033333333	2.3
TRINITY_DN1794_c0_g1	DBH-like monooxygenase protein 2 homolog [Erpetoichthys calabaricus]	0.238	-2.07082623904	1.69168216052E-5	0.000870578867213	yes	down	19.69	44.68	39.32	14.36	4.75	4.48	34.5633333333	7.86333333333
TRINITY_DN25145_c0_g1		0.202	-2.30444416691	1.70535377168E-5	0.000876344530806	yes	down	5.44	15.53	17.38	3.99	1.44	2.05	12.7833333333	2.49333333333
TRINITY_DN7131_c0_g1	PREDICTED: proliferating cell nuclear antigen [Latimeria chalumnae]	0.186	-2.42749121014	1.73615431116E-5	0.000890882997615	yes	down	5.47	21.55	20.54	4.91	1.63	2.04	15.8533333333	2.86
TRINITY_DN11880_c0_g1	60S ribosomal protein L13a [Rhincodon typus]	0.255	-1.97075181923	1.74848637503E-5	0.000895916344749	yes	down	60.61	132.31	125.19	45.51	17.6	14.81	106.036666667	25.9733333333
TRINITY_DN3024_c0_g1	inhibitor of growth protein 2 [Erpetoichthys calabaricus]	0.147	-2.76576866628	1.76838872197E-5	0.00090480857534	yes	down	1.52	3.43	3.03	0.5	0.28	0.32	2.66	0.366666666667
TRINITY_DN14192_c0_g1	PREDICTED: tubulin-specific chaperone C [Latimeria chalumnae]	0.081	-3.62103463163	1.78509090791E-5	0.000912040187757	yes	down	0.91	2.92	3.18	0.36	0.18	0	2.33666666667	0.18
TRINITY_DN1460_c0_g1	PREDICTED: apolipoprotein A-IV-like [Stegastes partitus]	2.340	1.22677257291	1.79872587855E-5	0.000916704982598	yes	up	102.24	55.6	56.41	137.63	148.65	148.58	71.4166666667	144.953333333
TRINITY_DN4593_c0_g1	clathrin light chain B isoform X2 [Pangasianodon hypophthalmus]	0.181	-2.46618908208	1.79938430502E-5	0.000916704982598	yes	down	3.21	7.29	6.29	1.71	0.62	0.57	5.59666666667	0.966666666667
TRINITY_DN22048_c0_g1	hypothetical protein CCH79_00004266, partial [Gambusia affinis]	0.138	-2.85961707313	1.81475552873E-5	0.000923211376356	yes	down	4.38	20.69	21.68	2.45	1.57	2.19	15.5833333333	2.07
TRINITY_DN8348_c0_g1	PREDICTED: histone deacetylase complex subunit SAP30L [Cyprinus carpio]	0.151	-2.72554154794	1.82113704026E-5	0.000923710046865	yes	down	3.12	9.92	8.41	1.83	0.65	0.66	7.15	1.04666666667
TRINITY_DN8129_c0_g1	40S ribosomal protein S16 [Osmerus mordax]	0.246	-2.0259997514	1.82246658831E-5	0.000923710046865	yes	down	87.83	180.45	145.83	62.16	18.84	17.6	138.036666667	32.8666666667
TRINITY_DN6501_c0_g1		0.253	-1.98165194985	1.82541418601E-5	0.000923710046865	yes	down	11.28	25.89	24.05	8.3	3.44	2.98	20.4066666667	4.90666666667
TRINITY_DN304_c0_g2	acyl-coenzyme A thioesterase 4-like [Seriola lalandi dorsalis]	2.217	1.14878850165	1.82614112732E-5	0.000923710046865	yes	up	36.85	28.19	26.74	57.38	63.9	65.35	30.5933333333	62.21
TRINITY_DN23722_c0_g1	programmed cell death protein 6 [Rhincodon typus]	0.175	-2.51429958158	1.82948570126E-5	0.000924085458978	yes	down	8.55	35.26	35.52	8.34	2.67	2.68	26.4433333333	4.56333333333
TRINITY_DN28219_c0_g1	mitochondrial import inner membrane translocase subunit Tim29 [Erpetoichthys calabaricus]	0.037	-4.76582547915	1.83429097431E-5	0.000925196565437	yes	down	0.7	4.99	3.55	0.28	0.07	0	3.08	0.116666666667
TRINITY_DN12916_c0_g1	homeobox protein OTX2 isoform X1 [Labrus bergylta]	0.308	-1.69761526707	1.85632380307E-5	0.000931142027043	yes	down	4.4	4.11	3.3	1.51	0.84	0.92	3.93666666667	1.09
TRINITY_DN52006_c0_g1	PREDICTED: 39S ribosomal protein L47, mitochondrial [Latimeria chalumnae]	0.151	-2.7292369117	1.8563508538E-5	0.000931142027043	yes	down	3.19	10.19	8.57	2.11	0.47	0.65	7.31666666667	1.07666666667
TRINITY_DN4236_c0_g3	ceramide synthase 2-like [Perca flavescens]	2.776	1.47304139229	1.85643251535E-5	0.000931142027043	yes	up	18.31	10.54	7.75	26.4	30.63	30.77	12.2	29.2666666667
TRINITY_DN954_c0_g1	lamin-A-like isoform X1 [Cynoglossus semilaevis]	0.231	-2.11334319002	1.85749073752E-5	0.000931142027043	yes	down	2.91	5.17	5.23	1.54	0.46	0.71	4.43666666667	0.903333333333
TRINITY_DN3304_c0_g1		0.192	-2.38202441206	1.85918977491E-5	0.000931142027043	yes	down	1.78	6.98	2.37	0.62	0.47	0.32	3.71	0.47
TRINITY_DN14818_c0_g3	Folate receptor alpha [Larimichthys crocea]	2.587	1.37127819995	1.93853122151E-5	0.000969511340067	yes	up	62.4	27.22	28.23	96.76	85.64	80.08	39.2833333333	87.4933333333
TRINITY_DN15950_c0_g3	PREDICTED: methionine-R-sulfoxide reductase B1-A-like [Austrofundulus limnaeus]	0.158	-2.6606560524	1.94846712531E-5	0.000972631844492	yes	down	4.49	15.41	16.25	3.31	0.68	1.59	12.05	1.86
TRINITY_DN10301_c0_g2		0.014	-6.19515039274	1.95024887572E-5	0.000972631844492	yes	down	1.55	4.17	4.09	0	0	0.11	3.27	0.0366666666667
TRINITY_DN2133_c0_g1	fatty acid-binding protein, heart [Esox lucius]	0.200	-2.32135742671	1.96333835195E-5	0.000977222079741	yes	down	19.61	58.04	64.56	17.08	4.3	6.3	47.4033333333	9.22666666667
TRINITY_DN23946_c0_g2		93.299	6.54378759825	1.96495695439E-5	0.000977222079741	yes	up	0	0	0	13.85	6.47	14.11	0	11.4766666667
TRINITY_DN12452_c0_g1	40S ribosomal protein S9 [Chanos chanos]	0.247	-2.01607912745	1.97603439533E-5	0.000981356718095	yes	down	50.16	106.27	108.28	38.06	13.15	11.89	88.2366666667	21.0333333333
TRINITY_DN22378_c0_g1	serine protease 33-like [Labrus bergylta]	0.200	-2.31945507025	2.01321051313E-5	0.000997589728192	yes	down	1.36	3.25	2.86	0.86	0.29	0.27	2.49	0.473333333333
TRINITY_DN22860_c0_g1		0.068	-3.87466231408	2.01433956212E-5	0.000997589728192	yes	down	1.26	4.32	3.66	0.25	0.2	0.06	3.08	0.17
TRINITY_DN13927_c0_g1		0.102	-3.29291095696	2.03091896586E-5	0.00100439974316	yes	down	8.84	51.09	33.84	2.68	4.17	2.24	31.2566666667	3.03
TRINITY_DN23537_c0_g1		0.212	-2.24060622564	2.03454108999E-5	0.00100479164902	yes	down	4.81	18.74	15.57	3.08	2.14	1.97	13.04	2.39666666667
TRINITY_DN13856_c1_g1	ATP-binding cassette sub-family G member 8 Sterolin-2 [Larimichthys crocea]	2.880	1.52614836192	2.05265225734E-5	0.00101232818064	yes	up	15.96	5.95	6.29	19.71	25.02	24.12	9.4	22.95
TRINITY_DN1657_c0_g1	sodium/potassium-transporting ATPase subunit beta-1a [Epinephelus lanceolatus]	0.245	-2.03111164724	2.08096476367E-5	0.00102486793055	yes	down	50.65	127.26	123.62	42.18	14.19	13.69	100.51	23.3533333333
TRINITY_DN5272_c0_g1	GTP-binding nuclear protein Ran [Amblyraja radiata]	0.214	-2.2270410369	2.08682779854E-5	0.00102514715616	yes	down	11.93	38.98	32.95	10.34	3.04	3.91	27.9533333333	5.76333333333
TRINITY_DN4127_c0_g1	cytochrome c oxidase subunit 7A2, mitochondrial-like [Archocentrus centrarchus]	0.165	-2.60039057226	2.09081160782E-5	0.00102514715616	yes	down	34.53	150.56	131.11	37.54	8.12	8.94	105.4	18.2
TRINITY_DN78959_c0_g1	40S ribosomal protein S2 [Callorhinchus milii]	0.260	-1.9418506905	2.09107222008E-5	0.00102514715616	yes	down	86.91	228.29	200.63	71.94	29.08	27.51	171.943333333	42.8433333333
TRINITY_DN5216_c0_g1	hypothetical protein AMELA_G00268510 [Ameiurus melas]	0.160	-2.64263632227	2.09307974941E-5	0.00102514715616	yes	down	1.85	4.87	4.15	0.87	0.49	0.29	3.62333333333	0.55
TRINITY_DN42949_c0_g1		0.226	-2.14263729167	2.09837510989E-5	0.00102632509335	yes	down	30.66	87.76	76.8	26.2	7.48	9.04	65.0733333333	14.24
TRINITY_DN8118_c0_g1	RNA-binding protein PNO1 [Denticeps clupeoides]	0.173	-2.52699259612	2.11347393183E-5	0.00103181984362	yes	down	4.04	9.22	8.16	1.93	0.45	1.17	7.14	1.18333333333
TRINITY_DN16047_c0_g1		0.213	-2.2316282697	2.11542100919E-5	0.00103181984362	yes	down	9.91	23.8	23.22	7.06	2.82	1.8	18.9766666667	3.89333333333
TRINITY_DN37116_c0_g1		0.162	-2.62592929604	2.12864729923E-5	0.00103684687172	yes	down	2.5	8.08	7.83	1.56	0.68	0.63	6.13666666667	0.956666666667
TRINITY_DN24005_c0_g1		0.387	-1.36893026802	2.13760387052E-5	0.00103978323066	yes	down	37.24	45.88	35.07	18.25	11.11	12.3	39.3966666667	13.8866666667
TRINITY_DN34561_c0_g1	hematopoietic prostaglandin D synthase [Petromyzon marinus]	0.188	-2.41495759673	2.1433202704E-5	0.00104054419337	yes	down	6.91	22.71	20.43	4.96	2.86	1.25	16.6833333333	3.02333333333
TRINITY_DN7350_c0_g1	small nuclear ribonucleoprotein-associated proteins B and B' [Periophthalmus magnuspinnatus]	0.211	-2.24301310361	2.14502900545E-5	0.00104054419337	yes	down	12.88	42.02	38.48	10.68	3.56	4.89	31.1266666667	6.37666666667
TRINITY_DN15713_c0_g1	PREDICTED: ADP/ATP translocase 1 isoform X1 [Cyprinus carpio]	0.245	-2.02875953609	2.15389159712E-5	0.00104341796347	yes	down	136.46	347.73	322.7	114.62	41.08	34.06	268.963333333	63.2533333333
TRINITY_DN5521_c0_g1	cell growth-regulating nucleolar protein [Rhincodon typus]	0.153	-2.70914839206	2.1662436549E-5	0.00104698809754	yes	down	1.33	4.2	3.37	0.64	0.14	0.14	2.96666666667	0.306666666667
TRINITY_DN63887_c0_g1	BTB/POZ domain-containing protein KCTD4 [Thalassophryne amazonica]	0.227	-2.13632085057	2.16715833082E-5	0.00104698809754	yes	down	6.29	5.32	4.64	2.22	0.69	0.48	5.41666666667	1.13
TRINITY_DN2791_c0_g1		0.216	-2.20838398676	2.17280939562E-5	0.00104829196778	yes	down	3.36	7.35	6.52	1.53	1.19	0.65	5.74333333333	1.12333333333
TRINITY_DN9093_c0_g3		0.207	-2.27543771696	2.18109627412E-5	0.00104976545459	yes	down	1.89	1.43	1.64	0.41	0.27	0.25	1.65333333333	0.31
TRINITY_DN5319_c0_g1	uncharacterized protein LOC111190913 [Astyanax mexicanus]	0.201	-2.31275942888	2.18177618487E-5	0.00104976545459	yes	down	3.63	6.31	6.88	2.87	0.62	0.35	5.60666666667	1.28
TRINITY_DN295_c0_g1	tropomyosin alpha-3 chain isoform X17 [Petromyzon marinus]	0.226	-2.14327288616	2.21757615318E-5	0.00106554684199	yes	down	41.1	100.36	100.64	34.15	8.89	9.9	80.7	17.6466666667
TRINITY_DN25640_c0_g1	3-hydroxyacyl-CoA dehydrogenase type-2 [Rhincodon typus]	0.170	-2.55387289607	2.22589941066E-5	0.00106810084018	yes	down	5.04	26.71	20.68	5.05	2.15	1.52	17.4766666667	2.90666666667
TRINITY_DN2281_c0_g1	PREDICTED: NAD kinase isoform X1 [Lepisosteus oculatus]	0.223	-2.16514414993	2.23588434168E-5	0.00107144422522	yes	down	2.8	3.45	3.08	0.94	0.35	0.59	3.11	0.626666666667
TRINITY_DN2623_c1_g2	solute carrier family 15 member 1 [Epinephelus lanceolatus]	2.563	1.35759925453	2.24815979877E-5	0.00107587474791	yes	up	31.62	30.28	27.51	71.21	48.6	45.4	29.8033333333	55.07
TRINITY_DN3142_c0_g2	PREDICTED: mitochondrial import inner membrane translocase subunit Tim23 [Nothobranchius furzeri]	0.205	-2.28568072275	2.25120341063E-5	0.00107588131774	yes	down	10.15	21.36	26.72	4.76	1.44	2.08	19.41	2.76
TRINITY_DN736_c0_g1		0.178	-2.49379769756	2.25439375058E-5	0.00107595789905	yes	down	9.97	26.52	36.3	8.09	2.73	1.97	24.2633333333	4.26333333333
TRINITY_DN28_c0_g1	PREDICTED: aldose reductase-like [Nothobranchius furzeri]	0.213	-2.2305431167	2.26540810854E-5	0.0010797634433	yes	down	14.57	43.72	40.34	12.8	3.4	4.13	32.8766666667	6.77666666667
TRINITY_DN21046_c0_g1	PREDICTED: zinc finger HIT domain-containing protein 1 [Lepisosteus oculatus]	0.141	-2.82314283433	2.2891282438E-5	0.00108820137685	yes	down	1.8	6.95	4.98	1.38	0.18	0.34	4.57666666667	0.633333333333
TRINITY_DN5185_c0_g1	PREDICTED: cytochrome b5-like [Pygocentrus nattereri]	0.202	-2.3042937421	2.28924055452E-5	0.00108820137685	yes	down	9.13	22.59	19.23	5.65	1.3	2.95	16.9833333333	3.3
TRINITY_DN71872_c0_g1	PREDICTED: H/ACA ribonucleoprotein complex subunit 2 [Latimeria chalumnae]	0.183	-2.4474793813	2.29701710274E-5	0.00109043823932	yes	down	11.47	25.14	28.48	7.01	1.96	2.75	21.6966666667	3.90666666667
TRINITY_DN79432_c0_g1	endothelial differentiation-related factor 1 [Acanthochromis polyacanthus]	0.158	-2.66041401717	2.30848630207E-5	0.00109441976102	yes	down	5.37	13.72	18.1	3.85	1.1	0.85	12.3966666667	1.93333333333
TRINITY_DN19917_c0_g1	oligosaccharyltransferase complex subunit OSTC isoform X1 [Chanos chanos]	0.185	-2.43675230939	2.33156961635E-5	0.00110388940676	yes	down	3.98	14.14	10.22	2.5	1.28	1.22	9.44666666667	1.66666666667
TRINITY_DN4454_c0_g1	PREDICTED: plasmolipin [Lates calcarifer]	2.423	1.27700515382	2.33590300431E-5	0.00110446843915	yes	up	19.39	11.69	9.89	24.71	29.37	31.82	13.6566666667	28.6333333333
TRINITY_DN68299_c0_g1	60S ribosomal protein L4 [Amblyraja radiata]	0.240	-2.05990038059	2.34625767481E-5	0.00110788914594	yes	down	43.26	113.44	106.52	36.93	12.08	11.65	87.74	20.22
TRINITY_DN9839_c0_g1	hypothetical protein F2P81_023503 [Scophthalmus maximus]	0.204	-2.29682802046	2.36081442374E-5	0.00111328232899	yes	down	1.6	5.27	5.17	1.25	0.41	0.68	4.01333333333	0.78
TRINITY_DN15555_c0_g3	PREDICTED: aldose reductase-like [Lates calcarifer]	2.313	1.21001453263	2.38420468842E-5	0.00112282127694	yes	up	25.71	15.75	15.75	35.25	39.89	40.29	19.07	38.4766666667
TRINITY_DN4131_c0_g1	60S ribosomal L13 [Labeo rohita]	0.225	-2.15187207903	2.39100007775E-5	0.00112453008955	yes	down	43.15	131.02	121.67	39.95	12.78	11.85	98.6133333333	21.5266666667
TRINITY_DN68946_c0_g1		0.130	-2.94784263052	2.40445193509E-5	0.00112936089634	yes	down	3.26	6.43	5.11	1.24	0.3	0.31	4.93333333333	0.616666666667
TRINITY_DN6524_c0_g2	hypothetical protein PFLUV_G00132270 [Perca fluviatilis]	2.764	1.46667435005	2.4169889959E-5	0.00113374983164	yes	up	26.36	11.21	9.56	35.27	37.09	39.78	15.71	37.38
TRINITY_DN9074_c0_g1		0.220	-2.18386359603	2.42088194234E-5	0.00113407779539	yes	down	12.43	33.64	32.26	9.09	3.78	3.79	26.11	5.55333333333
TRINITY_DN17034_c0_g1	NADH dehydrogenase [ubiquinone] 1 alpha subcomplex subunit 6 [Trematomus bernacchii]	0.187	-2.41532048246	2.42668937741E-5	0.00113530056788	yes	down	11.06	37.83	29.29	8.51	3.15	2.71	26.06	4.79
TRINITY_DN5251_c0_g1	DNA-directed RNA polymerases I, II, and III subunit RPABC2 [Petromyzon marinus]	0.175	-2.51250828506	2.44620480902E-5	0.0011429248232	yes	down	10.99	21.4	26.87	3.5	2.19	4.1	19.7533333333	3.26333333333
TRINITY_DN8951_c0_g1	ER membrane protein complex subunit 10 isoform X1 [Petromyzon marinus]	0.203	-2.30082677069	2.44988396655E-5	0.00114313968158	yes	down	5.05	11.14	10.49	2.71	0.97	1.47	8.89333333333	1.71666666667
TRINITY_DN15803_c0_g1	High choriolytic enzyme 1 [Larimichthys crocea]	0.145	-2.78181303993	2.45315236388E-5	0.00114316256285	yes	down	2.14	6.39	4.83	1.25	0.42	0.21	4.45333333333	0.626666666667
TRINITY_DN15767_c0_g2	chondroitin proteoglycan 2-like isoform X7 [Petromyzon marinus]	0.122	-3.03397752824	2.45983521885E-5	0.00114477442708	yes	down	6.57	24.21	15.03	3.42	0.86	1.29	15.27	1.85666666667
TRINITY_DN2013_c0_g1	diphosphoinositol polyphosphate phosphohydrolase 2 isoform X2 [Acipenser ruthenus]	0.227	-2.1373847484	2.47352624458E-5	0.00114963931176	yes	down	2.69	6.74	5.21	1.91	0.67	0.61	4.88	1.06333333333
TRINITY_DN75821_c0_g1		0.307	-1.70457197023	2.48441690652E-5	0.00115192294767	yes	down	7.25	7.27	6.69	2.89	1.15	1.88	7.07	1.97333333333
TRINITY_DN988_c0_g1		0.176	-2.50850235268	2.48687603395E-5	0.00115192294767	yes	down	13.98	22.99	22.63	6.38	2.56	1.5	19.8666666667	3.48
TRINITY_DN11070_c0_g1	CCAAT/enhancer-binding protein alpha [Pangasianodon hypophthalmus]	0.213	-2.23114680969	2.48817173354E-5	0.00115192294767	yes	down	5.01	15.07	15.04	3.78	1.49	1.91	11.7066666667	2.39333333333
TRINITY_DN12613_c0_g1	basic leucine zipper and W2 domain-containing protein 2-like [Petromyzon marinus]	0.241	-2.05177454921	2.49495703872E-5	0.00115262277796	yes	down	7.21	16.16	15.37	5.2	1.68	2.01	12.9133333333	2.96333333333
TRINITY_DN9469_c0_g1	TAR DNA-binding protein 43 isoform X1 [Erpetoichthys calabaricus]	0.225	-2.14977639069	2.4961753816E-5	0.00115262277796	yes	down	4.25	9.22	7.8	2.87	0.9	0.77	7.09	1.51333333333
TRINITY_DN11255_c0_g1		0.138	-2.85725605986	2.51051257641E-5	0.00115773754644	yes	down	0.31	0.42	7.79	0.08	1.83	0.06	2.84	0.656666666667
TRINITY_DN5174_c0_g2	zinc finger BED domain-containing protein 5-like [Erpetoichthys calabaricus]	0.062	-4.00530097997	2.5261994667E-5	0.00116256533479	yes	down	0.62	1.24	1.12	0.1	0.08	0	0.993333333333	0.06
TRINITY_DN10793_c1_g1	H/ACA ribonucleoprotein complex subunit 3 [Chanos chanos]	0.126	-2.98358775057	2.52752946706E-5	0.00116256533479	yes	down	17.13	64.89	38.94	9.45	4.28	2.06	40.32	5.26333333333
TRINITY_DN3943_c0_g1		0.218	-2.19569711809	2.54678040414E-5	0.00116990459729	yes	down	5.4	17.82	15.75	4.44	2.21	1.51	12.99	2.72
TRINITY_DN21895_c0_g2	PREDICTED: calmodulin [Hippocampus comes]	0.222	-2.16882095573	2.5831396416E-5	0.00118361915851	yes	down	14.09	39.26	38.5	12.3	3.69	3.71	30.6166666667	6.56666666667
TRINITY_DN30062_c0_g2	nuclear migration protein nudC [Erpetoichthys calabaricus]	0.221	-2.17653800795	2.58330239614E-5	0.00118361915851	yes	down	5.47	10.51	11.72	3.39	1.06	1.4	9.23333333333	1.95
TRINITY_DN25978_c0_g1	DNA repair protein RAD50 [Seriola dumerili]	0.037	-4.76345626615	2.59448916074E-5	0.00118579161019	yes	down	0.27	0.47	0.37	0.03	0.01	0	0.37	0.0133333333333
TRINITY_DN78262_c0_g1		0.261	-1.93943127509	2.59472269317E-5	0.00118579161019	yes	down	9.41	21.3	20.14	7.19	2.73	2.66	16.95	4.19333333333
TRINITY_DN25631_c0_g1	hypothetical protein PFLUV_G00223780 [Perca fluviatilis]	2.671	1.4172669636	2.60510132958E-5	0.00118900441018	yes	up	117.6	47.64	48.07	145.38	168.73	170.17	71.1033333333	161.426666667
TRINITY_DN6476_c0_g2	mpv17-like protein isoform X2 [Astyanax mexicanus]	0.159	-2.65180550724	2.61936431133E-5	0.00119248113805	yes	down	1.86	6.13	5.1	1.2	0.36	0.45	4.36333333333	0.67
TRINITY_DN61117_c0_g1	LMPX of lamprey, partial [Petromyzon marinus]	0.225	-2.15440196954	2.62173630072E-5	0.00119248113805	yes	down	5.63	13.11	13.28	3.62	1.32	1.92	10.6733333333	2.28666666667
TRINITY_DN3025_c0_g1	uncharacterized protein LOC116943463 [Petromyzon marinus]	0.247	-2.0146580056	2.62784381603E-5	0.00119248113805	yes	down	7.96	21.03	21.2	4.51	2.58	3.03	16.73	3.37333333333
TRINITY_DN9010_c0_g1	hypothetical protein G5714_012642 [Onychostoma macrolepis]	0.196	-2.34767036997	2.62900159075E-5	0.00119248113805	yes	down	4.8	19.87	14.14	3.6	1.88	1.88	12.9366666667	2.45333333333
TRINITY_DN6273_c1_g1	protein NipSnap homolog 1 [Anabas testudineus]	2.545	1.34783492836	2.62951007096E-5	0.00119248113805	yes	up	24.54	9.68	11.97	32.01	36.08	34.22	15.3966666667	34.1033333333
TRINITY_DN3688_c0_g3		0.153	-2.70450350706	2.66039286907E-5	0.00120494758148	yes	down	1.69	4.53	3.14	0.26	0.46	0.42	3.12	0.38
TRINITY_DN65757_c0_g1	guanylin-like [Etheostoma spectabile]	2.361	1.23928166407	2.70133609226E-5	0.00122193303567	yes	up	194.19	100.35	92.64	287.1	252.55	251.18	129.06	263.61
TRINITY_DN24615_c0_g1		0.147	-2.76715779708	2.71100969253E-5	0.00122474864087	yes	down	5.05	18.74	17.02	3.48	0.94	1.48	13.6033333333	1.96666666667
TRINITY_DN9639_c0_g1	death-associated protein 1-like [Acipenser ruthenus]	0.157	-2.66783037018	2.72698599308E-5	0.00122904012225	yes	down	5.78	28.38	20.93	5.46	1.61	1.5	18.3633333333	2.85666666667
TRINITY_DN34897_c0_g1	PREDICTED: flexible cuticle protein 12-like [Cyprinus carpio]	0.235	-2.08873516511	2.72743140142E-5	0.00122904012225	yes	down	205.7	553.32	527.59	186.52	57.53	51.08	428.87	98.3766666667
TRINITY_DN75234_c0_g1	methyltransferase-like protein 24 isoform X1 [Oreochromis aureus]	0.144	-2.79454578812	2.745574113E-5	0.00123564754345	yes	down	2.87	11.4	6.64	1.91	0.45	0.58	6.97	0.98
TRINITY_DN1235_c0_g1	uncharacterized protein LOC751723 [Danio rerio]	0.241	-2.05298413672	2.75221175972E-5	0.00123706692881	yes	down	47.92	143.93	126.82	43.51	14.26	16.83	106.223333333	24.8666666667
TRINITY_DN4546_c0_g1	PREDICTED: cystathionine gamma-lyase [Cyprinodon variegatus]	0.201	-2.31372871432	2.75696163397E-5	0.00123763528016	yes	down	5.08	15.57	17.1	4.47	1.57	1.32	12.5833333333	2.45333333333
TRINITY_DN7145_c0_g1	cytotoxic granule-associated RNA binding protein 1, like isoform X4 [Pangasianodon hypophthalmus]	0.206	-2.27629064039	2.76170069127E-5	0.00123819734654	yes	down	3.71	7.82	8.2	2.58	0.68	0.63	6.57666666667	1.29666666667
TRINITY_DN5997_c0_g1	PREDICTED: calcineurin subunit B type 1 isoform X1 [Pygocentrus nattereri]	0.183	-2.4481428995	2.76739877206E-5	0.00123918742745	yes	down	2.3	7.88	6.64	1.54	0.83	0.59	5.60666666667	0.986666666667
TRINITY_DN42678_c0_g2	PREDICTED: LOW QUALITY PROTEIN: zinc finger protein 622-like [Cyprinus carpio]	0.211	-2.24803438104	2.77440873769E-5	0.00123945521021	yes	down	4.33	7.06	6.42	1.82	0.43	1.26	5.93666666667	1.17
TRINITY_DN1820_c3_g1	PREDICTED: actin, alpha skeletal muscle A-like [Hippocampus comes]	0.302	-1.72767797812	2.7772926276E-5	0.00123945521021	yes	down	117.25	302.15	326.91	66.4	77.52	78.6	248.77	74.1733333333
TRINITY_DN704_c0_g1		0.156	-2.6808729702	2.77937689469E-5	0.00123945521021	yes	down	9.55	36.83	35.77	9.78	1.55	3.29	27.3833333333	4.87333333333
TRINITY_DN15935_c0_g4	PREDICTED: potassium channel subfamily K member 4-like isoform X1 [Haplochromis burtoni]	0.115	-3.12007224805	2.78195894714E-5	0.00123945521021	yes	down	1.24	6.16	4.69	0.78	0.42	0.16	4.03	0.453333333333
TRINITY_DN1182_c0_g1	charged multivesicular body protein 4b [Denticeps clupeoides]	0.176	-2.50443808222	2.79232622172E-5	0.00124251518555	yes	down	9.61	29.96	25.68	9.63	2.71	1.57	21.75	4.63666666667
TRINITY_DN600_c0_g1		0.207	-2.27568063744	2.85270432696E-5	0.00126779321584	yes	down	10.18	29.24	28.87	8.02	3.22	2.37	22.7633333333	4.53666666667
TRINITY_DN10576_c0_g1		0.169	-2.56389171819	2.87343950124E-5	0.00127541204062	yes	down	14.04	54.73	46.66	12.58	3.59	3.54	38.4766666667	6.57
TRINITY_DN3131_c0_g1	nucleoredoxin-like protein 2 [Oryzias melastigma]	0.185	-2.43633622889	2.89941350711E-5	0.00128281990823	yes	down	9.56	25.85	21.48	6.5	2.13	1.65	18.9633333333	3.42666666667
TRINITY_DN13578_c0_g1	deoxynucleotidyltransferase terminal-interacting protein 2 [Electrophorus electricus]	0.166	-2.59148582111	2.9006633347E-5	0.00128281990823	yes	down	4.71	19.81	14.72	2.76	0.76	2.7	13.08	2.07333333333
TRINITY_DN19614_c0_g1	cysteine dioxygenase type 1 [Oreochromis aureus]	2.406	1.26670698311	2.9009670402E-5	0.00128281990823	yes	up	72.61	38.8	38.88	91.23	109.44	111.57	50.0966666667	104.08
TRINITY_DN1794_c0_g2	DBH-like monooxygenase protein 2 homolog [Notolabrus celidotus]	0.257	-1.9574807403	2.92033072232E-5	0.00128977641317	yes	down	73.01	183.08	179.58	62.19	24.23	22.39	145.223333333	36.27
TRINITY_DN18688_c0_g1		0.092	-3.43818070412	2.94469960236E-5	0.00129892345565	yes	down	1.52	6.27	4.09	0.54	0.08	0.13	3.96	0.25
TRINITY_DN14005_c2_g4	persulfide dioxygenase ETHE1, mitochondrial, partial [Rhincodon typus]	0.210	-2.25129322538	2.96483871025E-5	0.00130618433948	yes	down	1.68	3.41	4.05	1.16	0.37	0.31	3.04666666667	0.613333333333
TRINITY_DN227_c1_g2	uncharacterized protein LOC641565 [Danio rerio]	0.256	-1.96778900373	2.97585695023E-5	0.00130941393365	yes	down	66.06	166.47	155.7	56.36	19.25	19.33	129.41	31.6466666667
TRINITY_DN1240_c0_g1	uncharacterized protein LOC117536339 [Gymnodraco acuticeps]	0.212	-2.23905390087	2.98357808759E-5	0.00131118656327	yes	down	12.62	48.49	38.31	8.76	4.2	2.46	33.14	5.14
TRINITY_DN11646_c0_g2		0.112	-3.15203451812	2.98825691173E-5	0.00131161946451	yes	down	1.14	4.48	3.86	0.57	0.37	0.09	3.16	0.343333333333
TRINITY_DN2639_c0_g1		0.234	-2.094148317	3.0013473155E-5	0.00131455850515	yes	down	17.2	47.27	38.34	14.35	4.1	4.65	34.27	7.7
TRINITY_DN67005_c0_g1	flap endonuclease 1 isoform X1 [Petromyzon marinus]	0.183	-2.4513700902	3.00235700155E-5	0.00131455850515	yes	down	3.74	6.5	6.07	1.91	0.55	0.39	5.43666666667	0.95
TRINITY_DN8717_c0_g1		0.128	-2.96941444504	3.05061954434E-5	0.00133404494335	yes	down	9.28	22.52	22.91	4.49	1.09	2.58	18.2366666667	2.72
TRINITY_DN5718_c0_g1	V-type proton ATPase subunit F [Acipenser ruthenus]	0.142	-2.81660192616	3.06144632713E-5	0.00133713281218	yes	down	6.31	15.42	14.3	3.46	0.54	1.07	12.01	1.69
TRINITY_DN1886_c1_g1	GRAM domain-containing protein 2B isoform X2 [Sparus aurata]	3.299	1.72220197696	3.07043401763E-5	0.00133941082963	yes	up	5.85	8.77	8.96	16.37	32.94	34.09	7.86	27.8
TRINITY_DN10346_c0_g1	PREDICTED: envoplakin-like [Lates calcarifer]	2.280	1.18912041396	3.08766089622E-5	0.00134364651476	yes	up	7.09	4.35	4.09	12.19	9.59	9.24	5.17666666667	10.34
TRINITY_DN17829_c0_g2		0.271	-1.88174555721	3.08771172392E-5	0.00134364651476	yes	down	43.33	89.41	82.04	32.1	11.25	10.71	71.5933333333	18.02
TRINITY_DN2751_c0_g1		0.209	-2.25776830283	3.10251118196E-5	0.00134843414394	yes	down	5.05	10.98	10.61	3.58	0.7	1.06	8.88	1.78
TRINITY_DN5532_c1_g1	protein FAM162B-like [Labrus bergylta]	0.154	-2.70145338205	3.11962349874E-5	0.00135395546384	yes	down	6.13	18.06	14.49	3.19	1.3	1.3	12.8933333333	1.93
TRINITY_DN7516_c0_g1	LOW QUALITY PROTEIN: translocon-associated protein subunit delta [Erpetoichthys calabaricus]	0.222	-2.17091400983	3.12284075836E-5	0.00135395546384	yes	down	3.37	9.29	7.86	2.67	0.87	0.83	6.84	1.45666666667
TRINITY_DN17931_c0_g1	PREDICTED: serine/threonine-protein phosphatase PP1-beta catalytic subunit-like [Sinocyclocheilus grahami]	0.210	-2.2501974729	3.13238628508E-5	0.00135643786094	yes	down	4.61	16.05	17.39	4.17	1.68	1.87	12.6833333333	2.57333333333
TRINITY_DN7502_c0_g3	cilia- and flagella-associated protein 251-like [Sander lucioperca]	2.703	1.43480620424	3.14463900095E-5	0.00136008509482	yes	up	12.17	18.93	17.59	53.8	34.88	32.93	16.23	40.5366666667
TRINITY_DN10598_c0_g1	transcription elongation factor A protein 1 [Danio rerio]	0.194	-2.36449970579	3.16171839088E-5	0.00136441791192	yes	down	2.96	9.31	9.62	1.77	1.19	1.09	7.29666666667	1.35
TRINITY_DN1127_c0_g1		0.134	-2.89433999723	3.16934953369E-5	0.00136441791192	yes	down	5.51	21.41	21.43	5.03	0.87	0.61	16.1166666667	2.17
TRINITY_DN4937_c0_g1	28S ribosomal protein S34, mitochondrial [Scleropages formosus]	0.186	-2.42989604573	3.16952195892E-5	0.00136441791192	yes	down	6.39	25.22	20.41	5.58	1.7	2.14	17.34	3.14
TRINITY_DN12863_c0_g1	thioredoxin-dependent peroxide reductase, mitochondrial [Acipenser ruthenus]	0.198	-2.33933756026	3.17167230709E-5	0.00136441791192	yes	down	9.34	36.29	30.27	8.84	2.2	3.56	25.3	4.86666666667
TRINITY_DN1883_c0_g1	hypothetical protein PFLUV_G00249000 [Perca fluviatilis]	2.760	1.46470771709	3.17386914655E-5	0.00136441791192	yes	up	13.17	6.33	5.6	22.15	17.94	16.67	8.36666666667	18.92
TRINITY_DN36622_c0_g1		0.162	-2.62835737021	3.17894883643E-5	0.00136494914429	yes	down	41.5	172.3	141.68	43.85	11.78	5.7	118.493333333	20.4433333333
TRINITY_DN3634_c0_g1	39S ribosomal protein L12, mitochondrial [Salarias fasciatus]	0.170	-2.55986009086	3.18809833483E-5	0.00136722444168	yes	down	4.6	12.06	13.37	2.58	1.28	1.07	10.01	1.64333333333
TRINITY_DN4708_c1_g1	PREDICTED: A-kinase anchor protein 7 isoform gamma-like [Callorhinchus milii]	0.097	-3.36535657635	3.19673886365E-5	0.00136918018382	yes	down	1.3	5.1	3.79	0.37	0.29	0.18	3.39666666667	0.28
TRINITY_DN2617_c0_g1	eukaryotic translation initiation factor 5A-1-like [Chanos chanos]	0.231	-2.1136467017	3.20101517328E-5	0.00136918018382	yes	down	31.61	98.36	82.38	29.21	9.34	8.87	70.7833333333	15.8066666667
TRINITY_DN16032_c0_g1	hepatic lectin-like [Sander lucioperca]	43.681	5.44893922891	3.20422634474E-5	0.00136918018382	yes	up	0.66	0.25	0	3.72	14.46	15.45	0.303333333333	11.21
TRINITY_DN15641_c0_g1		0.126	-2.98954437347	3.21799853389E-5	0.00137341237908	yes	down	6.7	11.25	11.08	0.98	0.51	0.76	9.67666666667	0.75
TRINITY_DN4247_c0_g1	serine/arginine-rich splicing factor 2 [Rhincodon typus]	0.235	-2.09039520233	3.23868066026E-5	0.00138057997077	yes	down	16.36	61.98	49.22	14.78	7.41	6.85	42.52	9.68
TRINITY_DN8649_c0_g1	aldose reductase-like [Erpetoichthys calabaricus]	0.148	-2.75473768195	3.25003346978E-5	0.00138375825514	yes	down	1.55	6.22	4.02	0.87	0.42	0.38	3.93	0.556666666667
TRINITY_DN20055_c0_g4	N-acetylated-alpha-linked acidic dipeptidase-like protein [Seriola lalandi dorsalis]	3.136	1.64873042628	3.26716455613E-5	0.00138938618232	yes	up	25.91	9.01	8.85	57.83	29.2	30.56	14.59	39.1966666667
TRINITY_DN24626_c0_g1		0.011	-6.48371366525	3.27307160965E-5	0.00139023325104	yes	down	0.28	0.67	0.58	0	0	0	0.51	0
TRINITY_DN25982_c0_g1	39S ribosomal protein L18, mitochondrial isoform X2 [Rhincodon typus]	0.150	-2.73371106432	3.29665459229E-5	0.00139576332108	yes	down	4.15	8.69	8.15	1.63	0.99	0.4	6.99666666667	1.00666666667
TRINITY_DN9323_c0_g1	26S proteasome regulatory subunit 7 [Anarrhichthys ocellatus]	0.221	-2.17568944894	3.29690300523E-5	0.00139576332108	yes	down	3.82	8.93	8.89	2.64	0.93	1.01	7.21333333333	1.52666666667
TRINITY_DN30600_c0_g1	nucleoporin NDC1 isoform X1 [Electrophorus electricus]	0.132	-2.92421754116	3.29788342783E-5	0.00139576332108	yes	down	1.14	2.01	2.24	0.45	0.11	0.12	1.79666666667	0.226666666667
TRINITY_DN78511_c0_g1	cleavage stimulation factor subunit 2 isoform X4 [Paramormyrops kingsleyae]	0.224	-2.15990038775	3.30452088725E-5	0.00139690752602	yes	down	4.01	5.96	5.56	1.75	1.01	0.49	5.17666666667	1.08333333333
TRINITY_DN8203_c0_g1	cytosolic phospholipase A2 zeta-like isoform X1 [Cyclopterus lumpus]	2.913	1.54268261429	3.31464373943E-5	0.00139952062478	yes	up	6.26	2.56	2.03	11.16	7.5	8.31	3.61666666667	8.99
TRINITY_DN10107_c0_g1		0.156	-2.68396609405	3.32321852467E-5	0.00140147466262	yes	down	1.7	8.39	6.44	1.29	0.54	0.65	5.51	0.826666666667
TRINITY_DN17323_c0_g1	transmembrane protein 236 [Epinephelus lanceolatus]	7.266	2.86112423974	3.33020965438E-5	0.00140275699428	yes	up	1.65	0.14	0.13	4.88	3.48	3	0.64	3.78666666667
TRINITY_DN3691_c0_g1	La-related protein 6 [Acipenser ruthenus]	0.253	-1.98531646222	3.33479355191E-5	0.00140302350989	yes	down	7.73	16.57	16.41	5.75	1.86	2.17	13.57	3.26
TRINITY_DN9950_c0_g1	syndecan-2-like [Salmo trutta]	0.176	-2.51044478145	3.33895383824E-5	0.00140311138275	yes	down	0.37	1.23	1.26	0.3	0.08	0.1	0.953333333333	0.16
TRINITY_DN2936_c0_g1	heterogeneous nuclear ribonucleoprotein L-like isoform X2 [Carassius auratus]	0.217	-2.20513584378	3.36507286661E-5	0.00141241574965	yes	down	3.11	6.45	4.4	1.73	0.59	0.54	4.65333333333	0.953333333333
TRINITY_DN65956_c0_g1	phosphate carrier protein, mitochondrial isoform X3 [Betta splendens]	0.241	-2.05081173124	3.3738990972E-5	0.00141444844206	yes	down	38.89	109.51	94.43	34.64	10.78	10.96	80.9433333333	18.7933333333
TRINITY_DN36988_c0_g1	glycine receptor subunit alpha-2 isoform X1 [Thalassophryne amazonica]	0.233	-2.09857370154	3.40609171173E-5	0.00142626073811	yes	down	2.81	6.3	5.32	1.48	0.72	0.91	4.81	1.03666666667
TRINITY_DN3310_c0_g1	protein NipSnap homolog 1-like [Petromyzon marinus]	0.208	-2.2670098288	3.41297654822E-5	0.00142746035631	yes	down	5.26	17.68	13.85	3.69	1.71	1.23	12.2633333333	2.21
TRINITY_DN16290_c0_g1	fumarate hydratase, mitochondrial [Amphiprion ocellaris]	0.180	-2.47430519794	3.42135289323E-5	0.00142903876727	yes	down	1.38	4.41	3.35	0.8	0.38	0.39	3.04666666667	0.523333333333
TRINITY_DN4237_c0_g1	LRP chaperone MESD [Larimichthys crocea]	0.196	-2.34892767913	3.42479932116E-5	0.00142903876727	yes	down	3.35	8.93	6.67	2.11	0.93	0.51	6.31666666667	1.18333333333
TRINITY_DN9320_c0_g1		0.134	-2.90446724701	3.43489414172E-5	0.00143040909212	yes	down	1.7	3.83	4.83	0.72	0.15	0.46	3.45333333333	0.443333333333
TRINITY_DN1706_c0_g2		0.238	-2.07121670138	3.43614000839E-5	0.00143040909212	yes	down	36.56	108.98	98.9	32.74	12.22	11.87	81.48	18.9433333333
TRINITY_DN8972_c1_g1		3.545	1.82596509025	3.48495623471E-5	0.00144903174401	yes	up	14.53	10.53	12.14	49.81	29.82	38.56	12.4	39.3966666667
TRINITY_DN3362_c0_g1	PREDICTED: quinone oxidoreductase [Callorhinchus milii]	0.189	-2.40185520775	3.50239492695E-5	0.00145336563661	yes	down	4	9.4	8.39	2.3	0.31	1.14	7.26333333333	1.25
TRINITY_DN909_c0_g1	Transmembrane protein 100 [Collichthys lucidus]	0.416	-1.26504811767	3.50356525089E-5	0.00145336563661	yes	down	11.7	11.24	11.32	5.63	3.45	3.81	11.42	4.29666666667
TRINITY_DN2817_c0_g1		0.212	-2.23942957916	3.53161730425E-5	0.00146329286881	yes	down	3.06	9.49	8.53	2.09	1.08	1.09	7.02666666667	1.42
TRINITY_DN74877_c0_g1	spondin-2 [Larimichthys crocea]	2.349	1.23210156012	3.53694591924E-5	0.00146379268818	yes	up	20.06	10.27	10.81	28	27.71	28.08	13.7133333333	27.93
TRINITY_DN2616_c1_g5	PREDICTED: apoptosis-inducing factor 3 isoform X1 [Latimeria chalumnae]	0.175	-2.51326197201	3.54387562964E-5	0.00146455869553	yes	down	1.74	4.34	3.19	1.1	0.22	0.24	3.09	0.52
TRINITY_DN1192_c0_g1	epidermal retinol dehydrogenase 2 isoform X2 [Amphiprion ocellaris]	2.141	1.09853692335	3.5492031013E-5	0.00146455869553	yes	up	40.96	37.78	35.07	66.31	74.41	76.21	37.9366666667	72.31
TRINITY_DN1610_c0_g1		0.172	-2.53696366682	3.55117022966E-5	0.00146455869553	yes	down	2.61	10.67	7.94	2.38	0.76	0.41	7.07333333333	1.18333333333
TRINITY_DN32984_c0_g1	calmodulin-like protein 4 isoform X1 [Scleropages formosus]	0.155	-2.69232473358	3.5751979975E-5	0.00147127541202	yes	down	4.84	19.49	14.07	4.01	0.97	0.89	12.8	1.95666666667
TRINITY_DN4256_c0_g1		0.156	-2.68227975244	3.57574327797E-5	0.00147127541202	yes	down	3.12	10.86	10.08	2.13	0.52	1.98	8.02	1.54333333333
TRINITY_DN4178_c0_g1	PREDICTED: carbonyl reductase [NADPH] 1-like [Lepisosteus oculatus]	0.216	-2.20950614808	3.58599383033E-5	0.00147378535788	yes	down	6.39	16.44	14.75	4.65	1.49	1.68	12.5266666667	2.60666666667
TRINITY_DN8822_c0_g1	hypothetical protein DNTS_012183 [Danionella translucida]	0.157	-2.67097372656	3.59133621878E-5	0.00147427465656	yes	down	13.21	32.51	29.38	7.83	2.16	1.86	25.0333333333	3.95
TRINITY_DN528_c0_g2	elongation of very long chain fatty acids protein 7 [Astyanax mexicanus]	0.243	-2.04357218855	3.61367332038E-5	0.00148173124634	yes	down	5.31	11.1	10.45	3.37	1.7	1.1	8.95333333333	2.05666666667
TRINITY_DN40039_c0_g1	PREDICTED: transmembrane protein 189 [Callorhinchus milii]	0.212	-2.24043922927	3.62914694254E-5	0.00148635961687	yes	down	6.22	18.34	15.39	3.88	1.95	2.24	13.3166666667	2.69
TRINITY_DN22731_c0_g1	E3 ubiquitin-protein ligase NEURL3-like [Cottoperca gobio]	0.303	-1.72338054925	3.64394092508E-5	0.00149069928927	yes	down	11.47	9.11	6.44	1.46	2.85	2.76	9.00666666667	2.35666666667
TRINITY_DN6166_c0_g1		0.201	-2.31328390394	3.64849487785E-5	0.00149084470216	yes	down	16.31	42.98	38.63	13.43	3.09	2.65	32.64	6.39
TRINITY_DN15734_c0_g1		0.208	-2.26687893835	3.66110253498E-5	0.00149427689557	yes	down	16.72	59.14	48.65	14.84	4.15	6.35	41.5033333333	8.44666666667
TRINITY_DN1909_c0_g1	selenoprotein T2-like [Denticeps clupeoides]	0.197	-2.34569857889	3.67538537839E-5	0.00149838414927	yes	down	2.83	8.3	6.17	2.07	0.75	0.4	5.76666666667	1.07333333333
TRINITY_DN1409_c0_g1	PREDICTED: NADH dehydrogenase [ubiquinone] 1 beta subcomplex subunit 10 [Latimeria chalumnae]	0.200	-2.31907182697	3.68990016548E-5	0.00150257643321	yes	down	10.51	34.5	25.12	8.49	2.66	2.49	23.3766666667	4.54666666667
TRINITY_DN1570_c1_g1	RISC-loading complex subunit TARBP2 isoform X1 [Paramormyrops kingsleyae]	0.229	-2.12697542996	3.70256596838E-5	0.00150323047866	yes	down	1.97	4.28	5.16	1.39	0.51	0.59	3.80333333333	0.83
TRINITY_DN7592_c0_g2	Protein DEPP [Liparis tanakae]	0.410	-1.28700710994	3.70579837596E-5	0.00150323047866	yes	down	22.29	24.94	23.63	8.07	9.49	8.55	23.62	8.70333333333
TRINITY_DN14507_c0_g1	prefoldin subunit 1 [Esox lucius]	0.143	-2.80538641678	3.70758099718E-5	0.00150323047866	yes	down	9.02	31.3	19.14	5.19	0.87	2.35	19.82	2.80333333333
TRINITY_DN34458_c0_g1	hypothetical protein EYF80_029334 [Liparis tanakae]	0.270	-1.88773866151	3.7084398302E-5	0.00150323047866	yes	down	105.8	319.08	361.8	70.01	64.77	68	262.226666667	67.5933333333
TRINITY_DN11597_c0_g1	uncharacterized protein LOC109195704 isoform X1 [Oreochromis niloticus]	0.266	-1.90836555568	3.71732108816E-5	0.00150511236624	yes	down	4.27	4.84	4.56	1.94	0.84	0.85	4.55666666667	1.21
TRINITY_DN8724_c0_g1		0.230	-2.12264191319	3.72469509848E-5	0.00150638039011	yes	down	15.61	35.77	36.26	12.12	3.54	3.8	29.2133333333	6.48666666667
TRINITY_DN17846_c0_g1	POU domain, class 3, transcription factor 4 [Larimichthys crocea]	0.362	-1.46482663911	3.75045693349E-5	0.00151507366611	yes	down	5.69	4.76	3.67	1.56	1.4	1.55	4.70666666667	1.50333333333
TRINITY_DN15004_c0_g2	RNA-binding protein Nova-1 isoform X2 [Scleropages formosus]	0.245	-2.02944047608	3.76563327771E-5	0.00151947581884	yes	down	7.35	18.22	18.15	5.6	2.37	2.26	14.5733333333	3.41
TRINITY_DN16042_c0_g1		0.197	-2.34435754796	3.77557702286E-5	0.00152175896146	yes	down	6.35	25.91	21.62	6.34	1.98	2	17.96	3.44
TRINITY_DN75200_c0_g1	nucleolar GTP-binding protein 1 [Petromyzon marinus]	0.234	-2.09658607977	3.81573857791E-5	0.00153620250752	yes	down	7.7	17.23	15.87	5.84	1.54	1.74	13.6	3.04
TRINITY_DN8159_c0_g1	carboxypeptidase A1-like isoform X2 [Electrophorus electricus]	0.221	-2.17462272797	3.85534028816E-5	0.00155038820263	yes	down	3.66	10.84	10.42	2.92	1.14	1.23	8.30666666667	1.76333333333
TRINITY_DN53511_c0_g1	cytochrome c oxidase subunit Va [Callorhinchus milii]	0.210	-2.25229629508	3.87040479381E-5	0.00155270571379	yes	down	23.53	63.85	63.86	20.61	5.22	5.47	50.4133333333	10.4333333333
TRINITY_DN620_c0_g1	carboxypeptidase O-like [Perca flavescens]	3.240	1.69619435267	3.87688832837E-5	0.00155270571379	yes	up	2.44	1.7	0.81	5.68	4.5	3.74	1.65	4.64
TRINITY_DN15926_c0_g1	PREDICTED: LOW QUALITY PROTEIN: lon protease homolog 2, peroxisomal [Lates calcarifer]	2.156	1.10840523972	3.87797140213E-5	0.00155270571379	yes	up	9.93	6.71	6.9	15.92	14.29	14.54	7.84666666667	14.9166666667
TRINITY_DN3505_c0_g1	PREDICTED: membrane-associated progesterone receptor component 1 [Cyprinodon variegatus]	0.175	-2.5125490745	3.87859406948E-5	0.00155270571379	yes	down	5.85	25.64	23.11	5.85	1.69	1.88	18.2	3.14
TRINITY_DN6641_c0_g1	hematopoietic prostaglandin D synthase [Esox lucius]	0.197	-2.34591975743	3.90722022527E-5	0.0015624040876	yes	down	11.41	32.95	31.76	9.75	2.9	2.03	25.3733333333	4.89333333333
TRINITY_DN6223_c0_g1		0.204	-2.29287278783	3.9153032461E-5	0.00156387517397	yes	down	1.11	2.44	3.16	0.22	0.66	0.56	2.23666666667	0.48
TRINITY_DN4430_c0_g1		0.131	-2.93301085805	3.98962034989E-5	0.00159176886522	yes	down	12.05	35.76	20.4	4.48	1.07	3.12	22.7366666667	2.89
TRINITY_DN571_c0_g4		0.220	-2.1826244292	3.998646528E-5	0.0015935795686	yes	down	12.78	33.67	28.44	9.34	3.79	2.74	24.9633333333	5.29
TRINITY_DN34890_c0_g1		0.232	-2.10923132152	4.01718590922E-5	0.00159917325617	yes	down	45.18	111	96.37	37.1	11.13	9.41	84.1833333333	19.2133333333
TRINITY_DN75197_c0_g1	PREDICTED: LOW QUALITY PROTEIN: SCO-spondin [Sinocyclocheilus grahami]	0.183	-2.44860379155	4.02753947757E-5	0.00160149943235	yes	down	1.81	4.86	4.15	1.16	0.38	0.36	3.60666666667	0.633333333333
TRINITY_DN78324_c0_g1	myophilin [Ictalurus punctatus]	0.239	-2.06323654277	4.0322676439E-5	0.00160158603766	yes	down	21.56	46.92	40.28	15.83	4.26	4.96	36.2533333333	8.35
TRINITY_DN9676_c0_g1	collectrin isoform X1 [Parambassis ranga]	2.384	1.25352718779	4.05454113168E-5	0.00160863353123	yes	up	10.83	5.88	5.4	18.3	13.3	14.29	7.37	15.2966666667
TRINITY_DN701_c0_g1	stathmin [Larimichthys crocea]	0.453	-1.1436693268	4.0691162541E-5	0.00161224485945	yes	down	110.77	112.43	105.62	54.76	38.59	41.19	109.606666667	44.8466666667
TRINITY_DN1356_c0_g1	DBH-like monooxygenase protein 2-like [Acipenser ruthenus]	0.235	-2.08716147341	4.07272420774E-5	0.00161224485945	yes	down	32.29	108.81	91.67	31.16	11.41	10.79	77.59	17.7866666667
TRINITY_DN1095_c0_g2	cytochrome P450 2J6 [Larimichthys crocea]	2.100	1.0705420003	4.09915034408E-5	0.00162089899296	yes	up	167.35	148.44	151.14	335.2	275.53	263	155.643333333	291.243333333
TRINITY_DN22450_c0_g5	PREDICTED: natterin-3-like [Lates calcarifer]	2.765	1.46737330027	4.11637889455E-5	0.00162590098072	yes	up	155.66	142.14	151.49	206.58	458.88	433.05	149.763333333	366.17
TRINITY_DN8529_c0_g1	prefoldin subunit 4 [Thalassophryne amazonica]	0.129	-2.95577407598	4.14993339444E-5	0.00163733316559	yes	down	3.55	31.99	27.49	4.07	1.46	2.53	21.01	2.68666666667
TRINITY_DN1299_c0_g4	kelch-like ECH-associated protein 1 [Echeneis naucrates]	3.319	1.7309302292	4.15986018533E-5	0.00163942813897	yes	up	49.37	6.01	6.28	71.17	77.49	77.83	20.5533333333	75.4966666667
TRINITY_DN1444_c0_g2	tyrosyl-DNA phosphodiesterase 2 [Erpetoichthys calabaricus]	0.206	-2.28015254399	4.1888378236E-5	0.00164712462869	yes	down	2.97	7.79	5.46	1.74	0.72	0.96	5.40666666667	1.14
TRINITY_DN13511_c0_g1	nuclear receptor subfamily 5 group A member 2 [Larimichthys crocea]	2.509	1.32737902134	4.19119900792E-5	0.00164712462869	yes	up	4.48	2.57	2.82	8.02	6.92	6.82	3.29	7.25333333333
TRINITY_DN26010_c0_g3		0.159	-2.6556455895	4.19330497715E-5	0.00164712462869	yes	down	2.85	10.75	9.03	1.92	0.37	1.18	7.54333333333	1.15666666667
TRINITY_DN3939_c0_g1	60S ribosomal protein L14 [Betta splendens]	0.251	-1.99563404568	4.24674014136E-5	0.00166627067049	yes	down	67.71	162.96	135.33	55.86	17.67	15.92	122	29.8166666667
TRINITY_DN1648_c0_g1		0.217	-2.20692553007	4.28111162725E-5	0.00167700916587	yes	down	19.6	43.59	64.48	13	4.31	9	42.5566666667	8.77
TRINITY_DN5586_c0_g2	methylglutaconyl-CoA hydratase, mitochondrial [Xiphophorus hellerii]	0.083	-3.58267775191	4.28458905493E-5	0.00167700916587	yes	down	1.06	2.48	2.45	0.35	0.09	0.05	1.99666666667	0.163333333333
TRINITY_DN2310_c0_g1	2,4-dienoyl-CoA reductase, mitochondrial [Tachysurus fulvidraco]	0.190	-2.39964185652	4.29191272921E-5	0.00167700916587	yes	down	6.57	19.64	20.1	5.89	1.29	1.4	15.4366666667	2.86
TRINITY_DN463_c0_g1		0.224	-2.15667226602	4.29299989237E-5	0.00167700916587	yes	down	30.52	63.95	62.55	21.96	6.7	6.36	52.34	11.6733333333
TRINITY_DN1144_c2_g1	ezrin-like [Seriola lalandi dorsalis]	2.306	1.20525347071	4.31723145954E-5	0.0016846216692	yes	up	80.94	39.13	41.98	114.48	105.59	103.32	54.0166666667	107.796666667
TRINITY_DN42949_c0_g2		0.176	-2.50793340546	4.33560607151E-5	0.0016899345334	yes	down	3.33	8.49	4.12	0.88	0.79	0.85	5.31333333333	0.84
TRINITY_DN1626_c0_g2	PREDICTED: dual specificity protein phosphatase 1 [Lates calcarifer]	0.361	-1.47169372621	4.36649999594E-5	0.00169991767135	yes	down	81.55	56.4	57.94	34.65	15.6	13.33	65.2966666667	21.1933333333
TRINITY_DN6220_c0_g1		0.198	-2.33904469661	4.37462232682E-5	0.00169991767135	yes	down	14.17	48.8	42.79	13.75	3.36	3.42	35.2533333333	6.84333333333
TRINITY_DN5961_c0_g1		0.227	-2.140649646	4.37558013917E-5	0.00169991767135	yes	down	3.5	7.04	5.84	1.89	0.81	0.79	5.46	1.16333333333
TRINITY_DN11345_c0_g1	cholesterol 24-hydroxylase [Seriola dumerili]	2.782	1.47611420823	4.4214523605E-5	0.00171586176906	yes	up	25.21	7.58	7.86	44.18	26.77	27.85	13.55	32.9333333333
TRINITY_DN32098_c0_g1	leucine-rich repeat neuronal protein 3 [Larimichthys crocea]	0.354	-1.49714465798	4.4313120963E-5	0.00171689416971	yes	down	3.29	2.81	2.58	1.3	0.71	0.76	2.89333333333	0.923333333333
TRINITY_DN5325_c0_g2	phosphomannomutase 2-like [Salarias fasciatus]	0.153	-2.71020698923	4.433782854E-5	0.00171689416971	yes	down	0.58	2.12	2.07	0.34	0.18	0.18	1.59	0.233333333333
TRINITY_DN9551_c0_g1	Clarin-1 [Anabarilius grahami]	0.122	-3.03740572158	4.46715429794E-5	0.00172793226542	yes	down	4.14	6.46	4.29	1.03	0.68	0	4.96333333333	0.57
TRINITY_DN8786_c0_g1		0.269	-1.89444064692	4.53537508252E-5	0.0017524116845	yes	down	56.9	130.95	125.53	47.42	16.62	17.01	104.46	27.0166666667
TRINITY_DN81078_c0_g1	transcription elongation factor 1 homolog [Cottoperca gobio]	0.181	-2.46335605921	4.55530182228E-5	0.00175819796095	yes	down	18.28	55.45	57.82	13.79	4.73	5.67	43.85	8.06333333333
TRINITY_DN43429_c0_g2		0.094	-3.41505994777	4.5639470865E-5	0.00175868203062	yes	down	0.89	2.52	2.1	0.39	0.12	0	1.83666666667	0.17
TRINITY_DN18882_c0_g1		0.164	-2.60844767307	4.57169464188E-5	0.00175868203062	yes	down	6.71	25.69	24.69	6.02	1.27	2.03	19.03	3.10666666667
TRINITY_DN3207_c0_g1	flavin reductase (NADPH)-like [Notolabrus celidotus]	0.189	-2.40273196766	4.57618216661E-5	0.00175868203062	yes	down	0.69	2.12	2.35	0.73	0.19	0.2	1.72	0.373333333333
TRINITY_DN32101_c0_g1	PREDICTED: small nuclear ribonucleoprotein F [Hippocampus comes]	0.154	-2.70132633786	4.57636710775E-5	0.00175868203062	yes	down	5.06	31.49	23.63	4.6	2.89	1.6	20.06	3.03
TRINITY_DN30427_c0_g1	AP-2 complex subunit sigma [Petromyzon marinus]	0.154	-2.69613411642	4.60434786744E-5	0.00176618077454	yes	down	2.52	9.77	8.59	1.11	0.79	1.15	6.96	1.01666666667
TRINITY_DN10322_c0_g1		0.108	-3.21061652415	4.60582781048E-5	0.00176618077454	yes	down	2.95	6.77	8.82	1.1	0.25	0.61	6.18	0.653333333333
TRINITY_DN8957_c0_g1	protein PET100 homolog, mitochondrial [Rhincodon typus]	0.069	-3.86168799089	4.63274684841E-5	0.00177458692384	yes	down	2.23	9.43	6.29	0.2	0.31	0.61	5.98333333333	0.373333333333
TRINITY_DN5566_c0_g1	probable RNA-binding protein EIF1AD [Oryzias latipes]	0.142	-2.81755993629	4.64498332362E-5	0.00177735681938	yes	down	2.31	9.16	8.72	1.28	0.64	0.83	6.73	0.916666666667
TRINITY_DN69203_c0_g1	histone-lysine N-methyltransferase EHMT1 isoform X4 [Clupea harengus]	0.214	-2.22193806299	4.66010686568E-5	0.00178025195376	yes	down	3.48	7.44	6.52	2.1	0.64	0.82	5.81333333333	1.18666666667
TRINITY_DN16848_c0_g1	PREDICTED: pre-mRNA-splicing factor SPF27 [Cyprinodon variegatus]	0.142	-2.82078024193	4.66257657775E-5	0.00178025195376	yes	down	3.09	8.56	7.15	1.13	0.99	0.4	6.26666666667	0.84
TRINITY_DN1605_c0_g1	DNA replication complex GINS protein PSF1 [Sphaeramia orbicularis]	0.049	-4.34681290487	4.69031605257E-5	0.00178891979281	yes	down	1.69	4.52	4.02	0.14	0.11	0.22	3.41	0.156666666667
TRINITY_DN44653_c0_g2	GPI mannosyltransferase 1 isoform X1 [Amblyraja radiata]	0.126	-2.98523193308	4.70327425163E-5	0.00179193739701	yes	down	0.5	1.66	1.88	0.17	0.16	0.14	1.34666666667	0.156666666667
TRINITY_DN3644_c0_g1	PREDICTED: cytochrome P450 2D15-like [Callorhinchus milii]	0.181	-2.46918214924	4.71749726078E-5	0.00179542990603	yes	down	1.55	3.72	2.84	0.93	0.15	0.32	2.70333333333	0.466666666667
TRINITY_DN4993_c0_g1	electrogenic sodium bicarbonate cotransporter 1 isoform X2 [Sparus aurata]	2.323	1.21597329078	4.7793052627E-5	0.00181314691761	yes	up	13.66	6.79	9.15	19.16	17.61	17.9	9.86666666667	18.2233333333
TRINITY_DN77618_c0_g1	PREDICTED: 60S ribosomal protein L34 [Cyprinodon variegatus]	0.256	-1.96373013919	4.77987497953E-5	0.00181314691761	yes	down	112.46	295.02	235.45	99.87	32.58	30.7	214.31	54.3833333333
TRINITY_DN614_c0_g3	PREDICTED: aminopeptidase Ey-like [Lates calcarifer]	2.737	1.45250546874	4.78063273313E-5	0.00181314691761	yes	up	59.12	25.75	24.38	124.4	65.96	68.51	36.4166666667	86.29
TRINITY_DN622_c0_g2		2.390	1.25673647472	4.78447340617E-5	0.00181314691761	yes	up	8	4.9	4.96	11.28	12.19	13.81	5.95333333333	12.4266666667
TRINITY_DN7149_c0_g1	PREDICTED: heat shock protein beta-1-like [Pygocentrus nattereri]	0.208	-2.26214729422	4.80026232325E-5	0.00181647297473	yes	down	3.18	9.25	8.73	2.56	1.02	0.68	7.05333333333	1.42
TRINITY_DN2271_c0_g1	hypothetical protein CCH79_00010939 [Gambusia affinis]	0.244	-2.0369792912	4.80348115484E-5	0.00181647297473	yes	down	21.08	39.81	45.28	15.88	5.04	3.96	35.39	8.29333333333
TRINITY_DN3615_c0_g1	phenylalanine-4-hydroxylase isoform X1 [Archocentrus centrarchus]	0.229	-2.12573768691	4.83151367348E-5	0.0018251299897	yes	down	4.86	11.1	9.52	3.5	1.01	1.06	8.49333333333	1.85666666667
TRINITY_DN11879_c0_g1		0.274	-1.86767523796	4.86812670341E-5	0.00183700649428	yes	down	9.85	19.63	18.91	7.47	2.64	2.44	16.13	4.18333333333
TRINITY_DN7575_c0_g1	Programmed cell death protein 6 [Anoplopoma fimbria]	0.190	-2.39358870939	4.87502223318E-5	0.00183765567386	yes	down	4.86	19.93	19.82	4.52	2.03	1.72	14.87	2.75666666667
TRINITY_DN23595_c1_g2	xaa-Pro aminopeptidase 2 [Epinephelus lanceolatus]	2.268	1.1816603532	4.90608047891E-5	0.00184740203314	yes	up	36.01	20.68	20.83	64.36	44.03	45.94	25.84	51.4433333333
TRINITY_DN10117_c0_g1	protein lin-7 homolog B [Paramormyrops kingsleyae]	0.166	-2.59342288348	4.9138648532E-5	0.00184837316814	yes	down	0.49	1.72	1.27	0.27	0.14	0.14	1.16	0.183333333333
TRINITY_DN672_c0_g1		0.260	-1.94488609634	4.92331550967E-5	0.00184996836437	yes	down	156.55	285.65	236.83	113.07	26.75	30.96	226.343333333	56.9266666667
TRINITY_DN10699_c0_g1	uncharacterized protein LOC767785 [Danio rerio]	0.272	-1.87773748699	4.92984505295E-5	0.00185046372077	yes	down	48.74	117.49	105.72	41.01	15.56	14.34	90.65	23.6366666667
TRINITY_DN23308_c1_g1		0.222	-2.16937853492	4.94346187291E-5	0.00185361549784	yes	down	11.66	40.1	36.37	10.96	2.96	5.04	29.3766666667	6.32
TRINITY_DN2587_c0_g1	mediator of RNA polymerase II transcription subunit 21 [Erpetoichthys calabaricus]	0.164	-2.61137718293	4.96154041596E-5	0.00185843184209	yes	down	4.62	17.4	15.8	2.86	0.92	2.48	12.6066666667	2.08666666667
TRINITY_DN5083_c0_g1	hypothetical protein Z043_104905, partial [Scleropages formosus]	0.177	-2.49554900116	4.96884123498E-5	0.00185920530467	yes	down	0.7	1.76	1.88	0.43	0.15	0.16	1.44666666667	0.246666666667
TRINITY_DN7850_c0_g1	PREDICTED: transmembrane protein 69-like [Austrofundulus limnaeus]	0.181	-2.46225885571	4.99520288929E-5	0.00186710167785	yes	down	6.09	23.83	17.15	4.72	0.97	1.16	15.69	2.28333333333
TRINITY_DN3592_c0_g1	hypothetical protein G5714_023229 [Onychostoma macrolepis]	0.116	-3.10651897781	5.00371653878E-5	0.00186831725106	yes	down	0.77	1.88	1.35	0.29	0.08	0.08	1.33333333333	0.15
TRINITY_DN3650_c0_g1	uncharacterized protein LOC117487123 isoform X1 [Trematomus bernacchii]	0.149	-2.7503294549	5.02278014078E-5	0.00187305708781	yes	down	3.01	4.37	7.38	0.94	0.66	0.66	4.92	0.753333333333
TRINITY_DN7880_c0_g1		0.082	-3.61625721802	5.02696050207E-5	0.00187305708781	yes	down	1.55	4.06	1.22	0.08	0.03	0.29	2.27666666667	0.133333333333
TRINITY_DN8272_c0_g1	ras-related protein Rap-1A [Chanos chanos]	0.227	-2.14028882456	5.03420198359E-5	0.00187378908003	yes	down	1.19	2.19	2.76	0.73	0.37	0.22	2.04666666667	0.44
TRINITY_DN14753_c0_g1		0.094	-3.4065119132	5.04567363391E-5	0.00187609240907	yes	down	4.6	17.62	14.08	0.63	2.01	0.46	12.1	1.03333333333
TRINITY_DN8706_c0_g1		0.085	-3.55299555896	5.05234930736E-5	0.0018766095351	yes	down	0.27	1.02	0.67	0.04	0.05	0.07	0.653333333333	0.0533333333333
TRINITY_DN5343_c0_g2	Pol polyprotein [Dicentrarchus labrax]	7.443	2.89594662246	5.09059185432E-5	0.00188883830883	yes	up	0.41	0.22	0.12	0.27	2.12	2.54	0.25	1.64333333333
TRINITY_DN14948_c0_g1		0.067	-3.90073480167	5.10318032514E-5	0.00189153267396	yes	down	0.54	1.65	0.97	0.07	0.09	0.03	1.05333333333	0.0633333333333
TRINITY_DN4533_c0_g2		0.182	-2.46105175368	5.13731234438E-5	0.00190099142289	yes	down	1.78	3.8	3.01	1	0.19	0.31	2.86333333333	0.5
TRINITY_DN2867_c0_g1		0.143	-2.8033424571	5.13940625186E-5	0.00190099142289	yes	down	0.46	2.38	1.92	0.44	0.13	0.1	1.58666666667	0.223333333333
TRINITY_DN2262_c0_g1	LOW QUALITY PROTEIN: epidermal retinol dehydrogenase 2 [Parambassis ranga]	0.239	-2.06453193181	5.16080218266E-5	0.00190691909161	yes	down	11.89	23.61	18.59	8.16	2.33	2.16	18.03	4.21666666667
TRINITY_DN2806_c0_g2	adhesion G-protein coupled receptor G4 isoform X2 [Larimichthys crocea]	3.973	1.99032956255	5.1982535969E-5	0.00191876077934	yes	up	2.34	0.58	0.81	6.83	2.92	2.52	1.24333333333	4.09
TRINITY_DN21264_c0_g1	histidine protein methyltransferase 1 homolog isoform X2 [Erpetoichthys calabaricus]	0.146	-2.77522332715	5.22054425719E-5	0.00192498760154	yes	down	0.95	7.65	4.61	1.18	0.6	0.51	4.40333333333	0.763333333333
TRINITY_DN6194_c0_g1	DNA polymerase epsilon subunit 3 [Scleropages formosus]	0.104	-3.27029172464	5.22736668732E-5	0.00192550377282	yes	down	4.11	17.41	12.33	1.17	2.18	0.18	11.2833333333	1.17666666667
TRINITY_DN5821_c0_g1	pantothenate kinase 1-like isoform X2 [Echeneis naucrates]	2.556	1.35373896606	5.2566122375E-5	0.0019342698854	yes	up	3.78	1.86	1.57	6.18	4.77	4.94	2.40333333333	5.29666666667
TRINITY_DN11771_c0_g3	alpha-(1,3)-fucosyltransferase 9 [Larimichthys crocea]	0.292	-1.77794347533	5.26424432643E-5	0.00193507299987	yes	down	1.85	1.65	1.5	0.7	0.26	0.36	1.66666666667	0.44
TRINITY_DN3469_c0_g1	39S ribosomal protein L21, mitochondrial [Petromyzon marinus]	0.194	-2.36666684769	5.28038909091E-5	0.00193900037465	yes	down	4.71	16.96	17.41	3.12	1.67	2.47	13.0266666667	2.42
TRINITY_DN15718_c0_g1		0.126	-2.99334945351	5.33818320222E-5	0.00195819780297	yes	down	1.48	5.36	4.23	0.82	0.3	0.24	3.69	0.453333333333
TRINITY_DN69959_c0_g1		0.137	-2.87178544671	5.35621331335E-5	0.0019627840923	yes	down	9.27	37.83	38.12	6.03	2.32	3.39	28.4066666667	3.91333333333
TRINITY_DN18193_c0_g1	signal recognition particle 14 kDa protein [Trematomus bernacchii]	0.117	-3.09629166363	5.38734060934E-5	0.00197215544017	yes	down	1.51	14.25	10.07	1.6	0.36	1	8.61	0.986666666667
TRINITY_DN8811_c0_g2	amiloride-sensitive amine oxidase [copper-containing] [Larimichthys crocea]	2.816	1.49339966054	5.42295481196E-5	0.00198314832562	yes	up	48.33	15.93	15.98	59.04	65.02	65.35	26.7466666667	63.1366666667
TRINITY_DN3147_c0_g1	Parvalbumin-7 Parvalbumin alpha [Collichthys lucidus]	0.383	-1.3841755045	5.43135004763E-5	0.0019835655736	yes	down	18.5	16.98	19.27	8.83	5.65	4.63	18.25	6.37
TRINITY_DN24007_c0_g1		0.220	-2.18299492409	5.43526796901E-5	0.0019835655736	yes	down	2.49	7.5	6.42	1.96	0.78	0.71	5.47	1.15
TRINITY_DN9824_c0_g1		3.130	1.64605946487	5.45068686977E-5	0.00198715030861	yes	up	15.26	21.52	24.16	76.49	80.14	81.15	20.3133333333	79.26
TRINITY_DN8934_c0_g1	galactokinase [Paramormyrops kingsleyae]	0.148	-2.76024344063	5.46010394237E-5	0.00198854185528	yes	down	0.94	3.04	1.9	0.29	0.1	0.42	1.96	0.27
TRINITY_DN32115_c0_g1	aquaporin-8-like [Seriola lalandi dorsalis]	2.297	1.19972732668	5.51480867461E-5	0.0020064071847	yes	up	11.39	12.13	10.25	21.72	24.77	22.85	11.2566666667	23.1133333333
TRINITY_DN3756_c0_g1	peroxisomal bifunctional enzyme [Seriola lalandi dorsalis]	2.188	1.12980983473	5.54397630573E-5	0.0020149544999	yes	up	9.92	9.95	9.53	18.32	20.27	19.03	9.8	19.2066666667
TRINITY_DN3053_c0_g1	hypothetical protein PFLUV_G00010170 [Perca fluviatilis]	2.622	1.3906201169	5.55036866165E-5	0.00201521514117	yes	up	86.32	36.25	34.44	94.79	127.89	125.22	52.3366666667	115.966666667
TRINITY_DN11088_c0_g1		0.269	-1.89306415445	5.56560839008E-5	0.00201820081169	yes	down	49.49	92.16	94.58	31.65	13.24	18.96	78.7433333333	21.2833333333
TRINITY_DN3020_c0_g1	golgin subfamily A member 7-like isoform X1 [Oncorhynchus tshawytscha]	0.138	-2.85387914673	5.57062067461E-5	0.00201820081169	yes	down	2.32	7.77	6.86	0.71	1.16	0.33	5.65	0.733333333333
TRINITY_DN69331_c0_g1		0.193	-2.37276164015	5.57564278427E-5	0.00201820081169	yes	down	7.89	23.18	24.19	5.82	2.32	2.31	18.42	3.48333333333
TRINITY_DN27038_c0_g1	delta(3,5)-Delta(2,4)-dienoyl-CoA isomerase, mitochondrial isoform X1 [Kryptolebias marmoratus]	0.140	-2.83332924233	5.5854980896E-5	0.00201970928374	yes	down	3.26	17.14	14.08	3.65	0.58	0.59	11.4933333333	1.60666666667
TRINITY_DN8412_c0_g1	PREDICTED: diamine acetyltransferase 1-like [Notothenia coriiceps]	2.528	1.33812408958	5.59231337452E-5	0.00202011653729	yes	up	43.6	18.96	17.17	58.97	58.94	54.3	26.5766666667	57.4033333333
TRINITY_DN5714_c0_g1	vitelline membrane outer layer protein 1 [Oreochromis niloticus]	0.216	-2.21123750652	5.6034796549E-5	0.00202032776279	yes	down	5.78	16.52	13.72	3.66	1.42	2.3	12.0066666667	2.46
TRINITY_DN35444_c0_g1	vacuolar protein sorting-associated protein 28 homolog [Amblyraja radiata]	0.156	-2.67699290068	5.60427735602E-5	0.00202032776279	yes	down	2.51	20.79	14.79	2.55	1.37	1.84	12.6966666667	1.92
TRINITY_DN3189_c0_g1	hypothetical protein EPR50_G00109910 [Perca flavescens]	0.449	-1.15468390766	5.65559140217E-5	0.00203675857099	yes	down	97.85	88.22	87.38	47.68	29.18	33.95	91.15	36.9366666667
TRINITY_DN6312_c0_g1	chloride intracellular channel protein 5-like isoform X1 [Seriola lalandi dorsalis]	2.266	1.17990578085	5.71288360384E-5	0.00205525762193	yes	up	59.15	30.82	29.16	84.72	75.29	73.79	39.71	77.9333333333
TRINITY_DN6167_c0_g1	carbohydrate sulfotransferase 8 [Oryzias melastigma]	0.102	-3.29773864046	5.71853482347E-5	0.00205525762193	yes	down	0.52	3.91	2.81	0.15	0.2	0.32	2.41333333333	0.223333333333
TRINITY_DN5594_c0_g1	low molecular weight phosphotyrosine protein phosphatase isoform X1 [Tachysurus fulvidraco]	0.059	-4.07144634873	5.74973141384E-5	0.00206438031116	yes	down	2.34	3.21	4.65	0.39	0.21	0	3.4	0.2
TRINITY_DN55027_c0_g2	uncharacterized protein LOC115010294 [Cottoperca gobio]	0.096	-3.37877089428	5.7769764306E-5	0.002070846706	yes	down	1.27	5.27	4.47	0.21	0.5	0.34	3.67	0.35
TRINITY_DN16364_c0_g1	Glycine receptor, alpha 3-like [Scleropages formosus]	0.210	-2.24955405559	5.77940546241E-5	0.002070846706	yes	down	2.83	7.75	9.57	2.39	0.92	0.78	6.71666666667	1.36333333333
TRINITY_DN4383_c0_g1	succinate--CoA ligase [ADP/GDP-forming] subunit alpha, mitochondrial isoform X2 [Fundulus heteroclitus]	0.238	-2.07347152926	5.79657050746E-5	0.00207490344909	yes	down	11.84	30.55	29.53	10.21	3.01	3.25	23.9733333333	5.49
TRINITY_DN8137_c0_g1		0.121	-3.05063282631	5.80763376147E-5	0.0020767700628	yes	down	1.05	7.68	6.01	0.89	0.24	0.62	4.91333333333	0.583333333333
TRINITY_DN5146_c0_g1	ribonuclease H2 subunit A [Archocentrus centrarchus]	0.091	-3.46132827799	5.81651373668E-5	0.00207785298064	yes	down	0.94	3.9	2.57	0.26	0.05	0.32	2.47	0.21
TRINITY_DN6951_c0_g1	PCI domain-containing protein 2-like isoform X1 [Acipenser ruthenus]	0.081	-3.62029042164	5.83809804073E-5	0.00208346757114	yes	down	0.96	1.83	1.55	0.16	0.09	0.09	1.44666666667	0.113333333333
TRINITY_DN3075_c0_g1	PREDICTED: heterogeneous nuclear ribonucleoproteins A2/B1 isoform X3 [Callorhinchus milii]	0.264	-1.92089199123	5.85037430897E-5	0.00208382277491	yes	down	22.92	57.16	52.5	19.88	7.18	6.46	44.1933333333	11.1733333333
TRINITY_DN16613_c0_g1		0.347	-1.52729783831	5.85219579255E-5	0.00208382277491	yes	down	5.5	6.46	6.72	2.83	1.61	1.51	6.22666666667	1.98333333333
TRINITY_DN25972_c0_g1		0.196	-2.34844088527	5.85669866615E-5	0.00208382277491	yes	down	7.67	20.04	23.42	5.29	2.4	2.11	17.0433333333	3.26666666667
TRINITY_DN14207_c0_g1	PREDICTED: putative defense protein 3 [Sinocyclocheilus grahami]	0.237	-2.0756690147	5.87266240761E-5	0.00208634791717	yes	down	21.27	53.67	44.43	17.57	4.12	5.69	39.79	9.12666666667
TRINITY_DN4031_c0_g2	uncharacterized protein LOC115579335 [Sparus aurata]	2.468	1.30359886964	5.87554681114E-5	0.00208634791717	yes	up	847.4	369.48	378.13	964.88	1199.02	1186.58	531.67	1116.82666667
TRINITY_DN4336_c0_g1		0.190	-2.39576860725	5.893118847E-5	0.00209049707431	yes	down	10.3	26.34	29.73	8.04	2.45	2.02	22.1233333333	4.17
TRINITY_DN50062_c0_g1	60S ribosomal protein L18 [Astyanax mexicanus]	0.249	-2.00729914415	5.90656285377E-5	0.00209250225502	yes	down	46.01	145.57	135.51	46.15	17.56	15.57	109.03	26.4266666667
TRINITY_DN2185_c0_g1		0.163	-2.61328874984	5.91055721587E-5	0.00209250225502	yes	down	10.37	58.26	50.16	11.41	3.62	4.65	39.5966666667	6.56
TRINITY_DN9091_c0_g1		0.177	-2.49672175586	5.9675670391E-5	0.00210870385307	yes	down	3.55	11.42	9.54	1	1.18	1.36	8.17	1.18
TRINITY_DN2886_c0_g1	probable endochitinase [Anabas testudineus]	0.264	-1.92392617309	5.96819784374E-5	0.00210870385307	yes	down	25.79	52.86	49.32	20.35	6.96	5.52	42.6566666667	10.9433333333
TRINITY_DN31229_c0_g1		0.170	-2.55659233848	5.98647155035E-5	0.0021130578358	yes	down	2.05	9.84	10.62	1.23	1.54	0.87	7.50333333333	1.21333333333
TRINITY_DN5224_c0_g1	prohibitin [Oryzias melastigma]	0.211	-2.24329247182	5.99785117722E-5	0.00211497216933	yes	down	7.2	17.93	19.17	5.8	1.85	1.43	14.7666666667	3.02666666667
TRINITY_DN33870_c0_g1	voltage-dependent anion-selective channel protein 2 [Acanthochromis polyacanthus]	0.236	-2.08055942162	6.02189913795E-5	0.00212134540168	yes	down	41.36	119.75	109.7	40.11	11.38	10.58	90.27	20.69
TRINITY_DN2205_c0_g1		0.359	-1.47633047699	6.04776517873E-5	0.0021280313154	yes	down	11.98	10.18	9.33	5.59	2.57	2.08	10.4966666667	3.41333333333
TRINITY_DN1688_c0_g1	hypothetical protein PFLUV_G00221630 [Perca fluviatilis]	2.131	1.09143156059	6.05879467835E-5	0.0021280313154	yes	up	7.57	6.98	6.85	12.71	13.7	14.2	7.13333333333	13.5366666667
TRINITY_DN3429_c0_g1		0.186	-2.42833308771	6.05885735974E-5	0.0021280313154	yes	down	24.45	61.61	48.63	15.92	3.13	4.6	44.8966666667	7.88333333333
TRINITY_DN7795_c0_g1		0.111	-3.17090639706	6.07320217281E-5	0.00212915841496	yes	down	2.88	19.59	16.91	1.7	1.28	1.26	13.1266666667	1.41333333333
TRINITY_DN9504_c0_g1	NADH dehydrogenase [ubiquinone] 1 beta subcomplex subunit 9 isoform X2 [Cynoglossus semilaevis]	0.191	-2.39169714015	6.07405861713E-5	0.00212915841496	yes	down	10.42	39.98	29.98	9.41	2.72	3.01	26.7933333333	5.04666666667
TRINITY_DN10301_c0_g1		0.163	-2.61912168917	6.09653697676E-5	0.002134930291	yes	down	2	3.73	2.93	0.62	0.45	0.25	2.88666666667	0.44
TRINITY_DN2691_c0_g1	Coiled-coil domain-containing protein 58 [Liparis tanakae]	0.135	-2.88520238383	6.10453271239E-5	0.00213499380048	yes	down	2.93	14.11	11.76	1.91	1.08	0.81	9.6	1.26666666667
TRINITY_DN11665_c0_g3	rho-class glutathione S-transferase [Epinephelus coioides]	3.540	1.82355057005	6.1087434208E-5	0.00213499380048	yes	up	15.07	17.35	23.65	67.01	68.61	50.67	18.69	62.0966666667
TRINITY_DN21050_c0_g3		0.259	-1.94697185589	6.19961413495E-5	0.00216337875988	yes	down	5.11	12.56	11.57	4.18	1.53	1.53	9.74666666667	2.41333333333
TRINITY_DN10968_c0_g1	40S ribosomal protein S14 [Paramormyrops kingsleyae]	0.253	-1.98139540544	6.20214474514E-5	0.00216337875988	yes	down	69.08	195.25	165.53	65.02	21.52	19.66	143.286666667	35.4
TRINITY_DN23374_c0_g1	neuronal tyrosine-phosphorylated phosphoinositide-3-kinase adapter 2 isoform X1 [Epinephelus lanceolatus]	0.248	-2.0135742135	6.22742740999E-5	0.00217006594604	yes	down	2.29	1.91	2.31	0.8	0.26	0.24	2.17	0.433333333333
TRINITY_DN721_c0_g5		0.070	-3.84270956006	6.28685343005E-5	0.00218862625929	yes	down	0.42	1.19	0.95	0	0.04	0.11	0.853333333333	0.05
TRINITY_DN949_c0_g1		0.185	-2.43318617507	6.29763408476E-5	0.00219023201485	yes	down	4.47	17.52	12.24	3.57	1.5	1.09	11.41	2.05333333333
TRINITY_DN16738_c0_g3	proteasome subunit alpha type-7 [Oncorhynchus tshawytscha]	0.229	-2.1256013308	6.3041908101E-5	0.00219036703988	yes	down	5.61	11.45	9.54	3.16	1.5	1.09	8.86666666667	1.91666666667
TRINITY_DN72820_c0_g1		0.014	-6.17538753068	6.32971116996E-5	0.00219702934558	yes	down	0.49	5.62	5.65	0	0.13	0	3.92	0.0433333333333
TRINITY_DN4517_c0_g1		0.293	-1.76955222657	6.33574037532E-5	0.00219702934558	yes	down	10.79	8.03	7.28	4.41	1.15	1.33	8.7	2.29666666667
TRINITY_DN7206_c0_g1	Y-box-binding protein 1-like [Petromyzon marinus]	0.264	-1.91995369496	6.4081481323E-5	0.00221917384345	yes	down	45.81	99.14	103.35	33.55	10.38	12.77	82.7666666667	18.9
TRINITY_DN6331_c0_g1	PREDICTED: transmembrane protein 115 [Callorhinchus milii]	0.127	-2.97259811716	6.41209936462E-5	0.00221917384345	yes	down	0.95	4.65	2.93	0.65	0.2	0.2	2.84333333333	0.35
TRINITY_DN1206_c0_g2	programmed cell death protein 5 [Thalassophryne amazonica]	0.130	-2.94848843375	6.42665050318E-5	0.00222072204411	yes	down	0.6	3.52	1.98	0.39	0.23	0.14	2.03333333333	0.253333333333
TRINITY_DN2796_c0_g1	PREDICTED: calcineurin B homologous protein 1 [Lepisosteus oculatus]	0.212	-2.23915971036	6.4357970931E-5	0.00222072204411	yes	down	3.23	9.73	8.04	2.82	0.9	0.55	7	1.42333333333
TRINITY_DN5351_c0_g1		0.225	-2.15050945272	6.43800396713E-5	0.00222072204411	yes	down	2.43	6.79	6.32	2.06	0.51	0.79	5.18	1.12
TRINITY_DN1737_c0_g1	hypothetical protein PFLUV_G00095960 [Perca fluviatilis]	2.174	1.12014753333	6.44384818325E-5	0.00222072204411	yes	up	149.92	193.95	175.02	281.72	342.74	330.78	172.963333333	318.413333333
TRINITY_DN5827_c0_g1		0.106	-3.24004176524	6.45254197444E-5	0.00222072204411	yes	down	3.22	13.87	9.79	1.24	0.75	0.75	8.96	0.913333333333
TRINITY_DN10376_c0_g1	adenylyl cyclase-associated protein 1-like isoform X1 [Petromyzon marinus]	0.273	-1.87447508467	6.45409656572E-5	0.00222072204411	yes	down	5.21	12.02	10.44	3.77	1.38	1.85	9.22333333333	2.33333333333
TRINITY_DN7022_c0_g1		0.159	-2.65003246883	6.47509663554E-5	0.00222579096255	yes	down	2.72	8.97	5.13	1.63	0.2	0.24	5.60666666667	0.69
TRINITY_DN3969_c1_g1		0.036	-4.77676569638	6.50841184938E-5	0.00223507926847	yes	down	0.56	2.87	1.9	0.07	0	0.11	1.77666666667	0.06
TRINITY_DN26155_c0_g2		0.133	-2.90555951165	6.53266719489E-5	0.00224005498055	yes	down	2	4.37	3.51	0.92	0.05	0.42	3.29333333333	0.463333333333
TRINITY_DN32815_c0_g2	creatine kinase B-type-like [Gouania willdenowi]	0.251	-1.99321003693	6.53822507411E-5	0.00224005498055	yes	down	71.4	165.82	160.33	62.4	17.13	16.35	132.516666667	31.96
TRINITY_DN1575_c0_g1		0.111	-3.16967762818	6.54182605771E-5	0.00224005498055	yes	down	7.11	14.15	11.57	2.69	0.25	1.05	10.9433333333	1.33
TRINITY_DN475_c0_g2	PREDICTED: hematopoietic prostaglandin D synthase [Lepisosteus oculatus]	0.206	-2.27718067645	6.55598490015E-5	0.00224274053776	yes	down	8.91	25.45	21.41	7.35	1.89	1.98	18.59	3.74
TRINITY_DN1892_c0_g1	PREDICTED: apoptosis-inducing factor 1, mitochondrial isoform X3 [Paralichthys olivaceus]	0.259	-1.9486039223	6.5863191829E-5	0.00225094906512	yes	down	14.65	43.41	38.27	13.24	4.7	4.21	32.11	7.38333333333
TRINITY_DN6023_c0_g1	LSM8 homolog, U6 small nuclear RNA associated [Petromyzon marinus]	0.045	-4.46071882862	6.60800281842E-5	0.00225618819307	yes	down	4.36	13.77	16.46	0	1.04	0.34	11.53	0.46
TRINITY_DN5517_c0_g1		0.157	-2.67243858391	6.61550411378E-5	0.00225657959247	yes	down	24.4	69.04	74.11	6.04	3.77	7.36	55.85	5.72333333333
TRINITY_DN69141_c0_g1	PREDICTED: proteasome subunit beta type-4 [Latimeria chalumnae]	0.221	-2.17789928549	6.62920069975E-5	0.00225879814469	yes	down	7.42	20.9	19.11	6.37	2.14	1.63	15.81	3.38
TRINITY_DN9289_c0_g1	eukaryotic translation initiation factor 3 subunit B [Takifugu rubripes]	0.227	-2.13748372314	6.63698763586E-5	0.00225879814469	yes	down	3.08	7.91	7.44	2.37	1.11	0.52	6.14333333333	1.33333333333
TRINITY_DN30986_c0_g1	PREDICTED: fructose-2,6-bisphosphatase TIGAR B isoform X1 [Sinocyclocheilus grahami]	0.207	-2.27247174832	6.64109173184E-5	0.00225879814469	yes	down	3.44	9.44	6.97	2.07	0.89	0.95	6.61666666667	1.30333333333
TRINITY_DN9477_c0_g1	PREDICTED: CDP-diacylglycerol--inositol 3-phosphatidyltransferase [Lepisosteus oculatus]	0.102	-3.29062441426	6.67826668578E-5	0.00226511361837	yes	down	2.03	4.29	5.42	0.6	0.38	0.19	3.91333333333	0.39
TRINITY_DN4302_c0_g1	Beta-1,3-galactosyltransferase 6 [Triplophysa tibetana]	0.140	-2.8354274783	6.67835256868E-5	0.00226511361837	yes	down	1.03	3.48	3.41	0.54	0.15	0.24	2.64	0.31
TRINITY_DN15888_c0_g1	small integral membrane protein 24 [Epinephelus lanceolatus]	2.326	1.21761260958	6.67879680767E-5	0.00226511361837	yes	up	51.46	27.63	24.3	65.13	70.43	71.65	34.4633333333	69.07
TRINITY_DN13131_c0_g2	serine/arginine-rich splicing factor 3 isoform X1 [Tachysurus fulvidraco]	0.240	-2.05878632306	6.6874879252E-5	0.00226589702992	yes	down	77.61	198.28	132.96	64.76	16.76	17.52	136.283333333	33.0133333333
TRINITY_DN15717_c0_g1	eukaryotic translation initiation factor 2A [Paramormyrops kingsleyae]	0.196	-2.35073569471	6.70136211658E-5	0.00226843343563	yes	down	1.75	3.78	3.71	0.99	0.53	0.2	3.08	0.573333333333
TRINITY_DN12848_c0_g1		0.143	-2.8070978558	6.72077619589E-5	0.00227283849467	yes	down	0.95	2.27	1.33	0.32	0.21	0.08	1.51666666667	0.203333333333
TRINITY_DN1929_c1_g1	galactose-3-O-sulfotransferase 2-like [Erpetoichthys calabaricus]	0.085	-3.5523843293	6.73272770135E-5	0.00227312830502	yes	down	0.87	4.25	1.75	0.07	0.35	0.11	2.29	0.176666666667
TRINITY_DN72984_c0_g1	ER membrane protein complex subunit 3-like [Carassius auratus]	0.219	-2.1885385168	6.73443627497E-5	0.00227312830502	yes	down	3.11	7.59	7.91	1.67	1.11	1.07	6.20333333333	1.28333333333
TRINITY_DN15760_c0_g1	PREDICTED: adenylate kinase isoenzyme 1 isoform X1 [Callorhinchus milii]	0.141	-2.82710961271	6.7761986657E-5	0.00228505259659	yes	down	1.64	8.58	7.78	1.86	0.31	0.35	6	0.84
TRINITY_DN26542_c0_g1	ferritin heavy chain A-like [Rhincodon typus]	0.259	-1.9479934573	6.81015607253E-5	0.00229432478159	yes	down	74.31	168.99	157.95	63.89	19.91	16.79	133.75	33.53
TRINITY_DN5136_c0_g1	LOW QUALITY PROTEIN: XK-related protein 6-like [Petromyzon marinus]	0.074	-3.76130896476	6.88738688721E-5	0.00231814427467	yes	down	0.66	1.18	1.01	0.11	0.03	0.06	0.95	0.0666666666667
TRINITY_DN236_c0_g1	glutamine synthetase [Chanos chanos]	0.235	-2.08751768672	6.91622093343E-5	0.00232564478338	yes	down	13.52	36.45	34.28	12.5	3.52	3.08	28.0833333333	6.36666666667
TRINITY_DN81199_c0_g1	39S ribosomal protein L41, mitochondrial [Chanos chanos]	0.115	-3.11508984984	6.93585337346E-5	0.00233003990008	yes	down	2.45	8.91	7.62	0.61	1.08	0.36	6.32666666667	0.683333333333
TRINITY_DN73978_c0_g1	AP-3 complex subunit sigma-1 isoform X1 [Petromyzon marinus]	0.114	-3.13524452231	6.95665210639E-5	0.0023348181441	yes	down	1.58	6.65	4.45	0.63	0.5	0.25	4.22666666667	0.46
TRINITY_DN16009_c0_g1	chondroitin proteoglycan 2-like [Anabas testudineus]	0.243	-2.03953507968	6.96961253972E-5	0.00233695912817	yes	down	13.4	37.89	34.86	11.79	4.29	4.08	28.7166666667	6.72
TRINITY_DN21465_c0_g1	B(0,+)-type amino acid transporter 1 [Larimichthys crocea]	3.670	1.87569048151	6.97668090826E-5	0.00233712228652	yes	up	11.06	2.09	2.48	18.96	14.11	14.42	5.21	15.83
TRINITY_DN12486_c0_g2	PREDICTED: RNA-binding protein Nova-1-like isoform X1 [Lates calcarifer]	0.378	-1.40385086541	6.98868657373E-5	0.00233729380229	yes	down	2.87	2.16	2.05	1.19	0.61	0.6	2.36	0.8
TRINITY_DN68632_c0_g1	T-complex protein 1 subunit delta [Anarrhichthys ocellatus]	0.252	-1.98751443705	6.99035742497E-5	0.00233729380229	yes	down	4.63	11.17	10.04	3.63	1.27	1.31	8.61333333333	2.07
TRINITY_DN3044_c0_g1	hypothetical protein G5714_008979 [Onychostoma macrolepis]	0.186	-2.42289912872	7.00060720877E-5	0.0023385189217	yes	down	1.17	3.4	2.94	0.96	0.2	0.26	2.50333333333	0.473333333333
TRINITY_DN7888_c0_g1	choline-phosphate cytidylyltransferase B-like [Seriola lalandi dorsalis]	2.403	1.26511072315	7.00857712825E-5	0.00233898087638	yes	up	18.06	22.29	20.53	36.06	50.11	45.51	20.2933333333	43.8933333333
TRINITY_DN6866_c0_g1	tyrosyl-DNA phosphodiesterase 2-like [Sparus aurata]	4.027	2.00955051662	7.04645622759E-5	0.00234873493755	yes	up	4.53	0.87	1.12	4.19	10.51	8.34	2.17333333333	7.68
TRINITY_DN4725_c1_g1	NADH dehydrogenase [ubiquinone] iron-sulfur protein 6, mitochondrial [Danio rerio]	0.190	-2.3972827329	7.05103338147E-5	0.00234873493755	yes	down	10.82	39.85	30.63	9.55	2.23	3.49	27.1	5.09
TRINITY_DN2427_c1_g2	sodium- and chloride-dependent GABA transporter 1 [Larimichthys crocea]	0.356	-1.49150009565	7.07225353639E-5	0.00235290081964	yes	down	9.23	9.41	8.76	4.87	2.14	1.9	9.13333333333	2.97
TRINITY_DN12509_c0_g1	PREDICTED: electron transfer flavoprotein subunit beta-like isoform X2 [Sinocyclocheilus rhinocerous]	0.208	-2.26599923859	7.07679201153E-5	0.00235290081964	yes	down	1.42	9.77	5.37	1.44	0.32	0.45	5.52	0.736666666667
TRINITY_DN6346_c0_g1		0.118	-3.08575049583	7.10327880912E-5	0.00235801898519	yes	down	3.68	17.69	21.01	2.46	1.15	1.36	14.1266666667	1.65666666667
TRINITY_DN13887_c0_g4		0.283	-1.8204589134	7.11063260311E-5	0.00235801898519	yes	down	8.31	9.37	9.94	4.44	1.38	1.46	9.20666666667	2.42666666667
TRINITY_DN5613_c0_g1		0.130	-2.93815443283	7.11210772802E-5	0.00235801898519	yes	down	1.24	3.11	2.51	0.42	0.05	0.38	2.28666666667	0.283333333333
TRINITY_DN52334_c0_g1		0.101	-3.31268695603	7.12335252114E-5	0.00235954407344	yes	down	0.26	0.85	0.72	0.14	0.03	0.01	0.61	0.06
TRINITY_DN5469_c0_g1		0.410	-1.28704875107	7.15536563282E-5	0.00236683240758	yes	down	23.68	24.61	21.09	12.14	6.56	7.1	23.1266666667	8.6
TRINITY_DN16570_c0_g1	Sodium- and chloride-dependent GABA transporter ine [Larimichthys crocea]	2.914	1.54316548939	7.15868654634E-5	0.00236683240758	yes	up	22.28	7.64	6.41	35.96	26.99	26.53	12.11	29.8266666667
TRINITY_DN5490_c0_g1	glutaredoxin 3-like [Carassius auratus]	0.194	-2.36526077441	7.16587009736E-5	0.00236700354686	yes	down	2.21	8.41	8.34	1.52	0.87	1.09	6.32	1.16
TRINITY_DN1782_c0_g1		0.155	-2.68668723431	7.25373684925E-5	0.00239380057416	yes	down	0.71	3.04	3.54	0.56	0.17	0.37	2.43	0.366666666667
TRINITY_DN80388_c0_g1		0.067	-3.91005435897	7.27013589437E-5	0.00239698473049	yes	down	0.86	3.61	2.45	0.25	0.07	0.13	2.30666666667	0.15
TRINITY_DN6794_c0_g1	Calmodulin [Oncorhynchus mykiss]	0.081	-3.6228895656	7.28897863912E-5	0.00240096792668	yes	down	3.26	10.89	4.37	0.62	0.16	0.63	6.17333333333	0.47
TRINITY_DN17708_c0_g2		0.167	-2.58140176705	7.3024153235E-5	0.00240316464988	yes	down	0.46	0.8	0.8	0.15	0.11	0.03	0.686666666667	0.0966666666667
TRINITY_DN18900_c0_g1	isovaleryl-CoA dehydrogenase, mitochondrial [Larimichthys crocea]	0.230	-2.12136945202	7.32203003176E-5	0.00240738855924	yes	down	3.8	8.14	6.29	2.4	0.69	0.89	6.07666666667	1.32666666667
TRINITY_DN56801_c0_g1	D-beta-hydroxybutyrate dehydrogenase, mitochondrial [Takifugu flavidus]	0.223	-2.16223676656	7.35264744791E-5	0.00241521885502	yes	down	2.77	7.63	6.5	2.28	0.76	0.59	5.63333333333	1.21
TRINITY_DN10784_c0_g1	programmed cell death protein 6 isoform X2 [Cottoperca gobio]	0.104	-3.25915414113	7.37622588434E-5	0.00242072462964	yes	down	2.44	9.63	4.87	1.29	0.37	0.09	5.64666666667	0.583333333333
TRINITY_DN6678_c0_g1	ras-related protein Rab-1A [Denticeps clupeoides]	0.214	-2.22163667627	7.4121946861E-5	0.00243028274338	yes	down	2.04	7.14	5.76	1.73	0.58	0.76	4.98	1.02333333333
TRINITY_DN5613_c0_g3		0.137	-2.86650016581	7.42067288831E-5	0.00243081802206	yes	down	1.24	3.86	3.19	0.84	0.12	0.16	2.76333333333	0.373333333333
TRINITY_DN35910_c0_g1		0.325	-1.62325944354	7.445133405E-5	0.00243460373928	yes	down	1.74	2.38	2.03	0.71	0.51	0.6	2.05	0.606666666667
TRINITY_DN4371_c0_g1	kelch-like protein 3 [Amblyraja radiata]	0.213	-2.23094288133	7.44594232689E-5	0.00243460373928	yes	down	3.98	7.62	5.84	2.25	0.46	0.93	5.81333333333	1.21333333333
TRINITY_DN721_c2_g1		0.216	-2.20833386063	7.51019075882E-5	0.00245048726347	yes	down	1.14	4.52	3.86	1.06	0.47	0.44	3.17333333333	0.656666666667
TRINITY_DN4802_c0_g1	3-ketoacyl- mitochondrial [Labeo rohita]	0.258	-1.95557645734	7.51374387971E-5	0.00245048726347	yes	down	53.69	146.68	130.28	49.84	14.68	16.09	110.216666667	26.87
TRINITY_DN7487_c0_g1	myelin regulatory factor-like protein [Sparus aurata]	2.761	1.46496512087	7.51610813761E-5	0.00245048726347	yes	up	5.29	2.14	2.01	9.67	6.81	5.94	3.14666666667	7.47333333333
TRINITY_DN76302_c0_g1	corticotropin-releasing factor-binding protein [Etheostoma spectabile]	0.157	-2.67002079159	7.52212429859E-5	0.00245048726347	yes	down	1.73	5.47	5.8	1.15	0.58	0.25	4.33333333333	0.66
TRINITY_DN20981_c0_g1		0.192	-2.38298254462	7.56144239065E-5	0.00245837025406	yes	down	0.48	1.66	1.28	0.39	0.16	0.11	1.14	0.22
TRINITY_DN12686_c0_g2	probable ATP-dependent RNA helicase DDX5 [Paramormyrops kingsleyae]	0.248	-2.00899477799	7.56740967801E-5	0.00245837025406	yes	down	11.55	30.61	26.64	10.36	3.09	2.94	22.9333333333	5.46333333333
TRINITY_DN6357_c0_g1	ubiquitin-conjugating enzyme E2 E1 [Salvelinus alpinus]	0.230	-2.12078067047	7.57320830729E-5	0.00245837025406	yes	down	1.04	2.28	1.88	0.67	0.23	0.23	1.73333333333	0.376666666667
TRINITY_DN26042_c0_g1	inositol oxygenase [Scleropages formosus]	0.167	-2.58516551486	7.58031136958E-5	0.00245837025406	yes	down	0.72	2.57	2.28	0.48	0.3	0.11	1.85666666667	0.296666666667
TRINITY_DN26452_c0_g1	minor histocompatibility antigen H13 isoform X1 [Gadus morhua]	0.234	-2.09441881299	7.58758018172E-5	0.00245837025406	yes	down	9.15	21.55	18.47	6.93	1.34	2.75	16.39	3.67333333333
TRINITY_DN751_c0_g2		3.360	1.74844485623	7.58786166451E-5	0.00245837025406	yes	up	4.77	12.33	7.15	37.65	18.66	19.92	8.08333333333	25.41
TRINITY_DN5473_c0_g1	natterin-3-like [Epinephelus lanceolatus]	2.694	1.42978263226	7.66337176353E-5	0.00247766396561	yes	up	125.47	106.74	108.41	147.33	336.07	322.68	113.54	268.693333333
TRINITY_DN3128_c0_g1	cytochrome b-c1 complex subunit Rieske, mitochondrial-like [Salmo trutta]	0.243	-2.0416183663	7.66344565209E-5	0.00247766396561	yes	down	18.08	40.43	40.76	15.1	3.78	4.4	33.09	7.76
TRINITY_DN26722_c0_g2		0.114	-3.12756193825	7.66834520319E-5	0.00247766396561	yes	down	0.87	0.97	1.08	0.17	0.05	0.11	0.973333333333	0.11
TRINITY_DN8418_c0_g1	PREDICTED: polypeptide N-acetylgalactosaminyltransferase 1 [Latimeria chalumnae]	0.146	-2.77987222087	7.71159151494E-5	0.00248852889718	yes	down	2.07	4.5	2.86	1.1	0.3	0.2	3.14333333333	0.533333333333
TRINITY_DN3687_c0_g1	cysteine-rich protein 1 [Parambassis ranga]	2.050	1.03587076408	7.71598838548E-5	0.00248852889718	yes	up	349.25	247.47	231.2	473.81	505.94	513.25	275.973333333	497.666666667
TRINITY_DN17075_c0_g1	tRNA (guanine-N(7)-)-methyltransferase non-catalytic subunit WDR4 [Astatotilapia calliptera]	0.205	-2.28369766024	7.72472537439E-5	0.00248908596479	yes	down	5.86	15.15	15.09	4.64	0.76	1.77	12.0333333333	2.39
TRINITY_DN22380_c0_g1	PREDICTED: post-GPI attachment to proteins factor 2-like [Latimeria chalumnae]	0.144	-2.79091842021	7.75692788469E-5	0.00249719630333	yes	down	1.46	4.36	3.15	0.71	0.4	0.13	2.99	0.413333333333
TRINITY_DN24794_c0_g1	PREDICTED: fibroblast growth factor-binding protein 3 [Lates calcarifer]	0.289	-1.79038889623	7.816533948E-5	0.0025124230515	yes	down	13.24	12.44	11.73	6.25	1.59	2.12	12.47	3.32
TRINITY_DN2486_c0_g2	ubiquitin carboxyl-terminal hydrolase 2 [Larimichthys crocea]	2.249	1.16908477927	7.8192683203E-5	0.0025124230515	yes	up	13.52	11.6	11.39	31.39	21.36	19.48	12.17	24.0766666667
TRINITY_DN1778_c0_g1		0.221	-2.17768771141	7.82545240631E-5	0.0025124230515	yes	down	18.26	51.28	54.45	15.06	7.21	4.89	41.33	9.05333333333
TRINITY_DN79114_c0_g1	PREDICTED: cytochrome c oxidase subunit 4 isoform 2, mitochondrial-like [Sinocyclocheilus rhinocerous]	0.250	-2.0016473524	7.89306022606E-5	0.00253183988769	yes	down	48.64	138.64	125.91	47.21	12.6	16.27	104.396666667	25.36
TRINITY_DN9037_c0_g1	chitinase [Hexagrammos otakii]	0.240	-2.05988199023	7.94570940985E-5	0.00254642775663	yes	down	4.37	6.35	7.5	2.44	1	0.69	6.07333333333	1.37666666667
TRINITY_DN15027_c0_g1	nucleosome assembly protein 1-like 1 isoform X1 [Chanos chanos]	0.268	-1.90183751628	7.97637241638E-5	0.0025539495774	yes	down	24.06	50.48	48.92	19.76	5.95	6.18	41.1533333333	10.63
TRINITY_DN7864_c0_g1		0.051	-4.2916829626	8.04491556193E-5	0.00257357573593	yes	down	11.11	20.01	12.63	0	1.24	0.39	14.5833333333	0.543333333333
TRINITY_DN9521_c2_g1	selenoprotein H-like [Myripristis murdjan]	0.234	-2.09338698059	8.06701467079E-5	0.00257832244775	yes	down	18.95	47.57	42.94	16.67	4.04	4.09	36.4866666667	8.26666666667
TRINITY_DN7717_c0_g1	PREDICTED: solute carrier family 35 member F2-like [Lates calcarifer]	2.772	1.47090061739	8.08001379847E-5	0.0025800548804	yes	up	2.74	1.47	1.69	4.8	4.69	4.82	1.96666666667	4.77
TRINITY_DN375_c0_g1	WD repeat-containing 48 isoform X1 [Labeo rohita]	0.173	-2.53032487854	8.0869669151E-5	0.0025800548804	yes	down	10.52	30.45	22.9	9.96	1.18	0.56	21.29	3.9
TRINITY_DN8346_c0_g1	polymerase delta-interacting protein 2 [Salvelinus alpinus]	0.240	-2.06049800952	8.1100853632E-5	0.00258510790989	yes	down	3.03	4.85	5.1	1.02	0.87	0.98	4.32666666667	0.956666666667
TRINITY_DN26566_c0_g1		0.145	-2.78141354137	8.13314234806E-5	0.00259013230168	yes	down	0.8	3.38	2.51	0.5	0.15	0.28	2.23	0.31
TRINITY_DN1249_c0_g2	PREDICTED: nostrin isoform X1 [Callorhinchus milii]	0.210	-2.25322939079	8.16780392209E-5	0.00259884004901	yes	down	1.96	4.8	6.82	1.69	0.34	0.67	4.52666666667	0.9
TRINITY_DN4035_c0_g1	monocarboxylate transporter 12-B-like isoform X1 [Seriola lalandi dorsalis]	2.391	1.25766682283	8.18231724275E-5	0.00260098149189	yes	up	5.71	3.08	3.09	6.94	9.14	8.6	3.96	8.22666666667
TRINITY_DN16538_c0_g1	PREDICTED: obg-like ATPase 1 isoform X2 [Latimeria chalumnae]	0.259	-1.94712925867	8.19168279651E-5	0.00260098149189	yes	down	11.87	29.21	27.86	10.24	3.18	3.71	22.98	5.71
TRINITY_DN3509_c2_g1		3.170	1.66454274349	8.19650874263E-5	0.00260098149189	yes	up	6.81	9.43	10.25	26.2	25.23	26.26	8.83	25.8966666667
TRINITY_DN16298_c0_g2	carbohydrate-responsive element-binding protein [Centropomus viridis]	2.327	1.21839760399	8.21234363471E-5	0.00260367955469	yes	up	2.52	1.67	1.99	4.91	3.89	4.07	2.06	4.29
TRINITY_DN8900_c0_g1	Disintegrin and metalloproteinase domain-containing protein 9 [Larimichthys crocea]	2.752	1.46054741074	8.32935976475E-5	0.00263728423256	yes	up	14.26	4.69	5.13	20.55	18.37	17.3	8.02666666667	18.74
TRINITY_DN12759_c0_g1	PREDICTED: 3-hydroxyisobutyrate dehydrogenase, mitochondrial-like isoform X1 [Sinocyclocheilus rhinocerous]	0.233	-2.09879429871	8.33319132877E-5	0.00263728423256	yes	down	6.13	16	17.66	5.3	1.68	1.99	13.2633333333	2.99
TRINITY_DN4290_c0_g1		0.211	-2.24349718798	8.4079495822E-5	0.00265857419158	yes	down	9.37	16.08	20.91	5.46	0.84	1.12	15.4533333333	2.47333333333
TRINITY_DN8872_c0_g1	signal peptidase complex subunit 2 [Erpetoichthys calabaricus]	0.179	-2.48424142827	8.43487981449E-5	0.00266471661328	yes	down	3.93	17.94	14.02	3.55	1.35	1.36	11.9633333333	2.08666666667
TRINITY_DN11236_c0_g1		0.191	-2.38570938077	8.46783291263E-5	0.00267274914573	yes	down	1.94	4.67	4.17	1.28	0.3	0.4	3.59333333333	0.66
TRINITY_DN29630_c0_g1	myeloid-associated differentiation marker-like [Etheostoma spectabile]	2.995	1.58262696836	8.53183735258E-5	0.00269055961415	yes	up	3.72	1.53	1.03	6.25	4.86	4.89	2.09333333333	5.33333333333
TRINITY_DN4525_c0_g1	sulfotransferase family cytosolic 2B member 1-like isoform X1 [Oryzias melastigma]	0.193	-2.37230232306	8.59664546203E-5	0.00270775012666	yes	down	6.59	20.36	15.46	5.78	1.09	1.11	14.1366666667	2.66
TRINITY_DN71551_c0_g1	PREDICTED: mitotic checkpoint protein BUB3 [Latimeria chalumnae]	0.197	-2.34612314711	8.60159999683E-5	0.00270775012666	yes	down	2.97	10.97	9.03	2.5	0.7	1.17	7.65666666667	1.45666666667
TRINITY_DN31683_c0_g1		0.390	-1.35900452782	8.6236138304E-5	0.00271227549605	yes	down	27.19	35.74	31.48	15.94	8.72	9.19	31.47	11.2833333333
TRINITY_DN6910_c0_g2		13.425	3.74683922463	8.66337127703E-5	0.00272236859005	yes	up	0.17	0.13	0.15	3.97	1.05	0.4	0.15	1.80666666667
TRINITY_DN307_c0_g1	glutathione peroxidase 3 [Chanos chanos]	0.246	-2.02354106835	8.71340773523E-5	0.00273567104571	yes	down	38.33	108.21	86.88	36.08	10.25	9.22	77.8066666667	18.5166666667
TRINITY_DN7747_c0_g1	cytidine deaminase-like [Epinephelus lanceolatus]	2.109	1.07664726734	8.75674848781E-5	0.00274684966479	yes	up	33.23	23.48	22.03	50.67	47.42	48.21	26.2466666667	48.7666666667
TRINITY_DN68858_c0_g1	alpha-tocopherol transfer protein-like [Petromyzon marinus]	0.217	-2.20300994102	8.80357610231E-5	0.00275910135761	yes	down	4.12	10.05	9.39	2.82	0.7	1.37	7.85333333333	1.63
TRINITY_DN87_c1_g2	PREDICTED: putative solute carrier family 22 member 31 [Lates calcarifer]	3.508	1.81047026595	8.82037829447E-5	0.0027607939348	yes	up	16.15	3.33	3.25	22.91	21.12	21.48	7.57666666667	21.8366666667
TRINITY_DN8649_c0_g2	protein arginine N-methyltransferase 1 isoform X2 [Parambassis ranga]	0.248	-2.01174953219	8.8269231902E-5	0.0027607939348	yes	down	9.58	24.45	23	8.23	2.3	3.07	19.01	4.53333333333
TRINITY_DN25980_c0_g2	calcium-binding mitochondrial carrier protein SCaMC-3-like [Periophthalmus magnuspinnatus]	0.215	-2.21922741395	8.83230141636E-5	0.0027607939348	yes	down	0.89	1.57	1.35	0.43	0.17	0.17	1.27	0.256666666667
TRINITY_DN29051_c0_g1	PREDICTED: glycolipid transfer protein [Latimeria chalumnae]	0.138	-2.85521547057	8.85233164074E-5	0.00276409263373	yes	down	2.75	9.73	7.86	1.98	0.67	0.12	6.78	0.923333333333
TRINITY_DN4327_c0_g1	hypothetical protein cypCar_00025376 [Cyprinus carpio]	0.260	-1.94473367493	8.85842298344E-5	0.00276409263373	yes	down	18.91	42.92	42.41	16.2	5.24	4.57	34.7466666667	8.67
TRINITY_DN74879_c0_g1	acylpyruvase FAHD1, mitochondrial [Sparus aurata]	0.178	-2.49008634567	8.88508279082E-5	0.00276997721527	yes	down	5.29	15.32	16.31	4.27	0.64	1.54	12.3066666667	2.15
TRINITY_DN644_c0_g2	1,25-dihydroxyvitamin D(3) 24-hydroxylase, mitochondrial [Salarias fasciatus]	0.228	-2.13204962918	8.91901512942E-5	0.00277811673887	yes	down	2.33	6.8	5.24	1.67	0.72	0.73	4.79	1.04
TRINITY_DN8170_c0_g2		0.222	-2.16902039416	8.94406219592E-5	0.00278347681433	yes	down	5.12	8.14	7.23	3.02	0.71	0.6	6.83	1.44333333333
TRINITY_DN15784_c0_g1	serine/threonine-protein phosphatase 2A activator [Denticeps clupeoides]	0.104	-3.26344546689	8.96324819603E-5	0.0027870050805	yes	down	1.26	3.14	3.18	0.49	0.06	0.23	2.52666666667	0.26
TRINITY_DN4104_c0_g2	guanine nucleotide-binding protein subunit beta-4 isoform X2 [Cynoglossus semilaevis]	0.264	-1.91875737617	8.9897225781E-5	0.00279279141755	yes	down	1.83	3.49	3.33	1.09	0.47	0.59	2.88333333333	0.716666666667
TRINITY_DN4539_c0_g1		0.091	-3.45457138344	9.00949666454E-5	0.00279465924065	yes	down	3.53	4.2	4.7	0.75	0.23	0.12	4.14333333333	0.366666666667
TRINITY_DN3455_c0_g1	ribosome biogenesis protein WDR12 [Denticeps clupeoides]	0.225	-2.15201668148	9.01147548662E-5	0.00279465924065	yes	down	4.07	10.52	7.3	2.84	0.78	1.08	7.29666666667	1.56666666667
TRINITY_DN8216_c0_g1	excitatory amino acid transporter 2 isoform X2 [Amphiprion ocellaris]	0.393	-1.3492231919	9.10758239956E-5	0.00282199950633	yes	down	44.77	40.41	36.23	21.86	9.3	10.05	40.47	13.7366666667
TRINITY_DN8216_c0_g3	Keratin, type I cytoskeletal 17 [Collichthys lucidus]	2.326	1.21796174258	9.11966155158E-5	0.00282327865767	yes	up	62.44	28.32	31.29	96.99	74.1	75.02	40.6833333333	82.0366666667
TRINITY_DN12490_c0_g1	40S ribosomal protein S26 [Denticeps clupeoides]	0.268	-1.89884005296	9.12890460287E-5	0.00282367834097	yes	down	73.72	190.44	195.71	70.89	22.18	27.6	153.29	40.2233333333
TRINITY_DN22915_c0_g1	PREDICTED: mRNA-decapping enzyme 1A-like isoform X1 [Sinocyclocheilus anshuiensis]	0.154	-2.69763550187	9.21813387584E-5	0.00284653101554	yes	down	1.6	4	3.62	0.96	0.32	0.1	3.07333333333	0.46
TRINITY_DN4942_c0_g1		0.266	-1.91081452005	9.21881964536E-5	0.00284653101554	yes	down	50.39	116.08	113.02	45.14	12.84	13.27	93.1633333333	23.75
TRINITY_DN17350_c0_g1		0.222	-2.17112170015	9.23504945925E-5	0.00284906491093	yes	down	0.4	0.9	0.87	0.24	0.08	0.14	0.723333333333	0.153333333333
TRINITY_DN8011_c0_g1		0.161	-2.63538143933	9.27457468545E-5	0.00285577938329	yes	down	4.45	13.76	8.91	2.37	0.92	0.92	9.04	1.40333333333
TRINITY_DN1928_c0_g2	xaa-Pro aminopeptidase 1 isoform X1 [Sparus aurata]	2.279	1.18832895164	9.27785672449E-5	0.00285577938329	yes	up	27.83	10.36	9.65	34.83	34.72	33.91	15.9466666667	34.4866666667
TRINITY_DN16502_c0_g1	diphosphomevalonate decarboxylase isoform X2 [Paramormyrops kingsleyae]	0.189	-2.40222878664	9.28094119326E-5	0.00285577938329	yes	down	2.01	3.91	4.28	1.13	0.3	0.42	3.4	0.616666666667
TRINITY_DN9933_c0_g1	thromboxane-A synthase [Notolabrus celidotus]	0.253	-1.98356294447	9.31020355019E-5	0.00286230318497	yes	down	5.4	9.46	8.53	3.54	0.99	1.07	7.79666666667	1.86666666667
TRINITY_DN16747_c0_g3	peptidyl-tRNA hydrolase ICT1, mitochondrial [Archocentrus centrarchus]	0.138	-2.85675328945	9.32393735648E-5	0.00286322959273	yes	down	0.89	2.06	1.51	0.46	0.06	0.08	1.48666666667	0.2
TRINITY_DN27954_c0_g1	PREDICTED: 40S ribosomal protein S8-like [Sinocyclocheilus anshuiensis]	0.286	-1.80371967328	9.33510227675E-5	0.00286322959273	yes	down	74.29	164.68	162.95	65.26	23.15	22.4	133.973333333	36.9366666667
TRINITY_DN5565_c0_g1	mitochondrial import receptor subunit TOM20 homolog B [Esox lucius]	0.212	-2.23608524123	9.33740704718E-5	0.00286322959273	yes	down	6.8	17.21	17.17	4.47	2.28	1.68	13.7266666667	2.81
TRINITY_DN26700_c0_g2	hypothetical protein OJAV_G00223410 [Oryzias javanicus]	2.114	1.080276336	9.39112384179E-5	0.00287721670835	yes	up	17.76	11.82	11.18	24.26	25.27	25.95	13.5866666667	25.16
TRINITY_DN12550_c0_g1	signal peptidase complex catalytic subunit SEC11A [Petromyzon marinus]	0.201	-2.31463688712	9.40642678106E-5	0.00287942076352	yes	down	5.29	17.34	16.2	3.6	2	1.73	12.9433333333	2.44333333333
TRINITY_DN28327_c0_g4		0.246	-2.02117753736	9.44072732454E-5	0.0028858417378	yes	down	1.04	1.46	1.62	0.46	0.24	0.24	1.37333333333	0.313333333333
TRINITY_DN4473_c0_g1	protein phosphatase 1 regulatory subunit 14B-like [Carassius auratus]	0.181	-2.469439021	9.44647923088E-5	0.0028858417378	yes	down	3.35	11.52	9.59	1.9	2.02	0.53	8.15333333333	1.48333333333
TRINITY_DN31450_c1_g1	sorting and assembly machinery component 50 homolog [Denticeps clupeoides]	0.192	-2.38103461528	9.45178388878E-5	0.0028858417378	yes	down	2.23	3.57	2.74	0.94	0.34	0.27	2.84666666667	0.516666666667
TRINITY_DN15156_c0_g2		0.199	-2.32905527195	9.47802322603E-5	0.00288986741166	yes	down	4.45	11.61	9.64	2.42	1.63	0.82	8.56666666667	1.62333333333
TRINITY_DN5169_c0_g1	transient receptor potential cation channel subfamily V member 5-like [Seriola lalandi dorsalis]	3.497	1.80619021124	9.48124569711E-5	0.00288986741166	yes	up	6.66	1.72	1.22	8.22	9.3	10.04	3.2	9.18666666667
TRINITY_DN8783_c0_g1		0.198	-2.33810275492	9.5079190344E-5	0.00289328336984	yes	down	0.59	0.98	0.94	0.23	0.14	0.1	0.836666666667	0.156666666667
TRINITY_DN19496_c0_g1	very-long-chain (3R)-3-hydroxyacyl-CoA dehydratase-like [Echeneis naucrates]	0.139	-2.84452925308	9.50874902871E-5	0.00289328336984	yes	down	1.4	3.91	3	0.71	0.33	0.08	2.77	0.373333333333
TRINITY_DN14443_c0_g1	ADAMTS-like protein 5 [Amblyraja radiata]	0.221	-2.17543483583	9.53076931272E-5	0.00289750074936	yes	down	1.68	3.16	3.08	1.01	0.29	0.36	2.64	0.553333333333
TRINITY_DN79652_c0_g1	Stonustoxin subunit alpha [Larimichthys crocea]	0.107	-3.23079515346	9.56441182638E-5	0.00290524122791	yes	down	1.9	4.24	4.21	0.93	0.11	0.06	3.45	0.366666666667
TRINITY_DN68687_c0_g1	hypothetical protein PFLUV_G00192950 [Perca fluviatilis]	0.159	-2.65204503086	9.58546153379E-5	0.002909146612	yes	down	3.07	2.44	2.05	0.27	0.39	0.39	2.52	0.35
TRINITY_DN13691_c0_g1	PREDICTED: pumilio domain-containing protein KIAA0020 homolog [Lepisosteus oculatus]	0.209	-2.25734189465	9.59974092903E-5	0.0029109923198	yes	down	1.33	2.65	2.3	0.68	0.23	0.33	2.09333333333	0.413333333333
TRINITY_DN5293_c0_g1		0.177	-2.49439460245	9.6090364564E-5	0.00291132487654	yes	down	3.73	37.77	34.44	5.8	2.57	2.57	25.3133333333	3.64666666667
TRINITY_DN19096_c0_g2	stomatin (EPB72)-like 3b [Epinephelus lanceolatus]	2.370	1.24505693181	9.63834644626E-5	0.00291771563478	yes	up	52.64	24.17	23.15	79.97	61.12	63.31	33.32	68.1333333333
TRINITY_DN6785_c0_g1	phosphoglycerate mutase 1 [Chanos chanos]	0.257	-1.95789750806	9.68394420675E-5	0.00292902193218	yes	down	13.82	29.68	26.35	10.85	3.23	3.15	23.2833333333	5.74333333333
TRINITY_DN8459_c0_g1	PREDICTED: protein phosphatase 1 regulatory subunit 21 [Callorhinchus milii]	0.217	-2.20206399672	9.69924729363E-5	0.00292926132532	yes	down	6.02	19.47	25.35	5.41	2.44	1.82	16.9466666667	3.22333333333
TRINITY_DN529_c1_g1	PREDICTED: chymotrypsin-like protease CTRL-1 [Lepisosteus oculatus]	0.215	-2.21994925351	9.70123438729E-5	0.00292926132532	yes	down	0.86	2.65	2.5	0.19	0.34	0.2	2.00333333333	0.243333333333
TRINITY_DN12254_c0_g1	enhancer of rudimentary homolog [Denticeps clupeoides]	0.188	-2.40801776932	9.73534401887E-5	0.0029370631331	yes	down	3.51	10.84	9.61	2.33	1.17	0.84	7.98666666667	1.44666666667
TRINITY_DN748_c0_g1	PREDICTED: galactosylceramide sulfotransferase-like [Latimeria chalumnae]	0.115	-3.11545229114	9.80640729099E-5	0.00295599080217	yes	down	0.74	6.01	3.05	0.33	0.18	0.41	3.26666666667	0.306666666667
TRINITY_DN11211_c0_g1	mediator of RNA polymerase II transcription subunit 20 [Rhincodon typus]	0.053	-4.22677255822	9.82951069323E-5	0.00295991203458	yes	down	1.13	2.58	3.1	0.1	0.16	0.08	2.27	0.113333333333
TRINITY_DN2598_c0_g1	1-phosphatidylinositol 4,5-bisphosphate phosphodiesterase beta-2 [Epinephelus lanceolatus]	2.797	1.4837326864	9.83608719144E-5	0.00295991203458	yes	up	1.27	2.26	1.35	5.39	3.01	2.72	1.62666666667	3.70666666667
TRINITY_DN3099_c0_g1	LOW QUALITY PROTEIN: apolipoprotein D-like [Sander lucioperca]	0.250	-2.00032683037	9.87236163533E-5	0.00296831235655	yes	down	35.24	91.24	87.76	33.6	9.15	9.12	71.4133333333	17.29
TRINITY_DN1067_c0_g1		0.217	-2.20637605014	9.91179005641E-5	0.00297745669757	yes	down	9.3	22.85	19.81	7.23	1.58	2.17	17.32	3.66
TRINITY_DN10194_c0_g1	39S ribosomal protein L13, mitochondrial [Erpetoichthys calabaricus]	0.169	-2.56266026657	9.91954511032E-5	0.00297745669757	yes	down	4.15	13.1	9.16	2.67	0.73	0.95	8.80333333333	1.45
TRINITY_DN14010_c0_g1	60S ribosomal protein L10 [Petromyzon marinus]	0.275	-1.86210687108	9.93557656987E-5	0.00297897749059	yes	down	48.02	103.72	96.49	40.54	14.04	10.99	82.7433333333	21.8566666667
TRINITY_DN5406_c0_g1		0.226	-2.14670416449	9.94139042594E-5	0.00297897749059	yes	down	52.84	126	137.27	50	10.7	10.97	105.37	23.89
TRINITY_DN9895_c0_g1	non-POU domain-containing octamer-binding protein [Seriola dumerili]	0.246	-2.02522988238	9.9802511663E-5	0.00298810066327	yes	down	5.13	11.46	11.58	4.13	1.03	1.47	9.39	2.21
TRINITY_DN20735_c0_g1		0.254	-1.97499261542	9.98984336756E-5	0.00298845280656	yes	down	11.51	29.5	23.83	9.93	3.1	2.77	21.6133333333	5.26666666667
TRINITY_DN25682_c0_g1	protein disulfide-isomerase isoform X1 [Chanos chanos]	0.259	-1.95066607488	0.000100742318636	0.00301116076804	yes	down	35.19	83.62	72	30.97	8.43	7.87	63.6033333333	15.7566666667
TRINITY_DN9958_c0_g1	ATP synthase F(0) complex subunit B1, mitochondrial [Scleropages formosus]	0.267	-1.90299920756	0.000101407171773	0.00302848382042	yes	down	20.45	46.26	43.33	17.24	6	5.01	36.68	9.41666666667
TRINITY_DN20286_c0_g1		0.018	-5.83407389008	0.000101838451858	0.00303880805634	yes	down	0.58	1.06	1.21	0.03	0	0	0.95	0.01
TRINITY_DN6147_c0_g1		0.156	-2.68222332419	0.000102013878838	0.00303953403881	yes	down	0.7	2.96	2.85	0.74	0.2	0.09	2.17	0.343333333333
TRINITY_DN5154_c0_g1	PREDICTED: leptin receptor gene-related protein [Cyprinodon variegatus]	0.185	-2.43557998701	0.000102033979393	0.00303953403881	yes	down	1.88	5.64	5.22	0.86	0.84	0.53	4.24666666667	0.743333333333
TRINITY_DN8069_c0_g1	hypothetical protein PHYPO_G00108610 [Pangasianodon hypophthalmus]	0.231	-2.11225559797	0.000102479868832	0.00305025788966	yes	down	5.63	14.28	10.58	4.42	1.44	0.89	10.1633333333	2.25
TRINITY_DN21685_c0_g1		0.132	-2.92308600375	0.000103248429853	0.00306799037292	yes	down	0.61	1.4	0.92	0.31	0.02	0.04	0.976666666667	0.123333333333
TRINITY_DN20991_c0_g1	2-amino-3-ketobutyrate coenzyme A ligase, mitochondrial [Astyanax mexicanus]	0.159	-2.65682351435	0.00010349184257	0.00307033169456	yes	down	1.72	4.01	4	1.03	0.31	0.16	3.24333333333	0.5
TRINITY_DN1111_c0_g1		0.271	-1.88368372683	0.000103500155971	0.00307033169456	yes	down	16.3	32.54	32.67	14.08	3.85	4.08	27.17	7.33666666667
TRINITY_DN22678_c0_g1	nucleolar protein 56 [Chanos chanos]	0.227	-2.14096056316	0.00010366997762	0.00307280236671	yes	down	4.07	8.67	9.47	3.18	0.75	0.91	7.40333333333	1.61333333333
TRINITY_DN25298_c0_g1		0.219	-2.19050989984	0.000103815288246	0.00307454301113	yes	down	1.24	2.9	2.66	0.85	0.35	0.21	2.26666666667	0.47
TRINITY_DN4103_c0_g2	pentatricopeptide repeat-containing protein 2, mitochondrial isoform X2 [Astyanax mexicanus]	0.189	-2.40178015575	0.00010414425432	0.00308110413923	yes	down	3.25	8.37	9.03	2.36	0.4	0.98	6.88333333333	1.24666666667
TRINITY_DN59143_c0_g1	thiopurine S-methyltransferase [Petromyzon marinus]	0.213	-2.23396471162	0.000104210371208	0.00308110413923	yes	down	4.03	11.28	11.86	2.72	0.95	1.85	9.05666666667	1.84
TRINITY_DN12791_c1_g2	hypothetical protein EXN66_Car022315 [Channa argus]	0.283	-1.82060616688	0.000104863429566	0.0030978332117	yes	down	1.82	1.79	2.18	0.83	0.38	0.3	1.93	0.503333333333
TRINITY_DN71089_c0_g1	PREDICTED: PHD finger-like domain-containing protein 5A-like [Neolamprologus brichardi]	0.182	-2.4543672251	0.000104995558203	0.0030991581681	yes	down	9.31	31.73	35.08	5.84	4.84	2.9	25.3733333333	4.52666666667
TRINITY_DN7162_c0_g1	transcription factor BTF3 homolog 4 isoform X2 [Thalassophryne amazonica]	0.256	-1.96652241104	0.000105583005728	0.00311390942725	yes	down	4.21	12.98	11.52	4.07	1.42	1.58	9.57	2.35666666667
TRINITY_DN1749_c0_g1	transmembrane protease serine 9-like isoform X3 [Gadus morhua]	0.228	-2.13322019375	0.000106126907278	0.00312735298799	yes	down	3.41	9.36	7.21	2.72	0.7	0.9	6.66	1.44
TRINITY_DN4741_c0_g1	complement component 1 Q subcomponent-binding protein, mitochondrial [Xiphophorus hellerii]	0.240	-2.05838290252	0.000106333144428	0.0031308321936	yes	down	7.24	17.45	17.12	5.58	2.49	1.58	13.9366666667	3.21666666667
TRINITY_DN5052_c0_g1	PREDICTED: protein LSM12 homolog [Callorhinchus milii]	0.160	-2.6472522062	0.000106746319361	0.00314039358261	yes	down	4.2	10.14	7.88	2.44	0.22	0.8	7.40666666667	1.15333333333
TRINITY_DN475_c0_g1	PREDICTED: hematopoietic prostaglandin D synthase [Lepisosteus oculatus]	0.198	-2.33881361783	0.000106841843366	0.0031406018345	yes	down	4.18	30.7	24.27	3.78	1.31	1.58	19.7166666667	2.22333333333
TRINITY_DN1967_c0_g1		0.284	-1.81463608022	0.000107159020739	0.00314731982418	yes	down	48.27	102.35	103.82	41.91	14.77	12.7	84.8133333333	23.1266666667
TRINITY_DN458_c0_g1		0.200	-2.32231946777	0.00010764498773	0.00315898005728	yes	down	3.37	15.92	13.05	3.78	1.09	1.37	10.78	2.08
TRINITY_DN8132_c0_g1	triacylglycerol lipase [Rachycentron canadum]	2.049	1.03514651327	0.000107886217816	0.00316344484595	yes	up	39.21	30.65	31.46	55.93	64.21	64.33	33.7733333333	61.49
TRINITY_DN14882_c0_g1	PREDICTED: lysine--tRNA ligase-like isoform X1 [Sinocyclocheilus rhinocerous]	0.242	-2.04695757211	0.000108018520305	0.00316471092205	yes	down	3.34	9.28	8.08	2.82	1.21	0.75	6.9	1.59333333333
TRINITY_DN26155_c0_g3		0.136	-2.87876453021	0.000108450801529	0.00317408147667	yes	down	1.63	2.81	3.61	0.2	0.21	0.59	2.68333333333	0.333333333333
TRINITY_DN24096_c0_g1		0.047	-4.41157282065	0.000108615903505	0.00317408147667	yes	down	0.51	1.77	1.39	0.18	0	0	1.22333333333	0.06
TRINITY_DN10455_c0_g1		0.087	-3.518686851	0.000108640484582	0.00317408147667	yes	down	1.37	8.17	5.28	0.15	0.46	0.57	4.94	0.393333333333
TRINITY_DN9242_c0_g1	group 3 secretory phospholipase A2-like [Thalassophryne amazonica]	0.182	-2.45862600066	0.00010869591021	0.00317408147667	yes	down	0.73	2.04	1.54	0.45	0.18	0.11	1.43666666667	0.246666666667
TRINITY_DN58549_c0_g1		0.243	-2.0429461239	0.000108855423434	0.00317612755196	yes	down	276.13	522.48	574.47	267.3	68.59	51.87	457.693333333	129.253333333
TRINITY_DN17741_c1_g1	elongation factor Tu, mitochondrial [Paramormyrops kingsleyae]	0.239	-2.06207095937	0.000110273225504	0.00321236627808	yes	down	6.49	19.28	17.7	6.21	2.23	1.59	14.49	3.34333333333
TRINITY_DN8449_c0_g1	hypothetical protein PHYPO_G00111680 [Pangasianodon hypophthalmus]	0.184	-2.44205906324	0.00011027836585	0.00321236627808	yes	down	3.03	17.74	13.08	3.45	1.44	1.18	11.2833333333	2.02333333333
TRINITY_DN14059_c1_g1	EKC/KEOPS complex subunit Lage3-like [Carassius auratus]	0.062	-4.00090280612	0.000110655410265	0.00322070734682	yes	down	4.13	7.43	9.56	0.9	0.45	0	7.04	0.45
TRINITY_DN5661_c0_g1		0.121	-3.04392183773	0.000110783893685	0.00322125705934	yes	down	0.44	1.98	2.22	0.13	0.08	0.23	1.54666666667	0.146666666667
TRINITY_DN33933_c0_g3		0.099	-3.32988028891	0.000110935151285	0.00322125705934	yes	down	1.17	0.5	1.38	0.07	0.11	0.09	1.01666666667	0.09
TRINITY_DN79364_c0_g1		0.163	-2.61370091682	0.000110946446917	0.00322125705934	yes	down	3.42	7.22	5.82	1.54	0.69	0.35	5.48666666667	0.86
TRINITY_DN20318_c0_g1	U3 small nucleolar ribonucleoprotein protein MPP10 isoform X1 [Echeneis naucrates]	0.170	-2.55304325823	0.000111329803795	0.00322974673446	yes	down	1.12	1.59	1.89	0.42	0.18	0.13	1.53333333333	0.243333333333
TRINITY_DN845_c0_g3	PREDICTED: tudor domain-containing protein 6 [Callorhinchus milii]	0.230	-2.11910348796	0.00011166292312	0.00323676631597	yes	down	4.41	12.95	10.39	3.77	0.94	1.36	9.25	2.02333333333
TRINITY_DN8948_c0_g1		0.257	-1.95883096805	0.000112801702412	0.00326643660108	yes	down	1.63	2.49	2.09	0.95	0.31	0.24	2.07	0.5
TRINITY_DN4295_c0_g1		0.034	-4.88034118397	0.000112897192963	0.00326643660108	yes	down	2.34	17.32	17.54	1.57	0	0	12.4	0.523333333333
TRINITY_DN7143_c0_g1	adenosine deaminase-like isoform X1 [Chanos chanos]	0.163	-2.6126919031	0.000112962464336	0.00326643660108	yes	down	1.67	5.09	4.25	0.92	0.2	0.44	3.67	0.52
TRINITY_DN9090_c0_g1	actin-related protein 2/3 complex subunit 1A [Oryzias latipes]	0.234	-2.09503802272	0.000113253546403	0.00327188057553	yes	down	4.45	14.04	12.16	4.08	1.35	1.48	10.2166666667	2.30333333333
TRINITY_DN20317_c0_g3		0.201	-2.31160135465	0.000113335016697	0.00327188057553	yes	down	1.2	1.73	1.4	0.51	0.24	0.06	1.44333333333	0.27
TRINITY_DN65715_c0_g1	PREDICTED: cirhin [Cyprinodon variegatus]	0.231	-2.11539627066	0.000113554050942	0.00327305082248	yes	down	2.53	5.1	4.02	1.64	0.47	0.44	3.88333333333	0.85
TRINITY_DN6144_c0_g1		0.229	-2.1276342344	0.000113559903498	0.00327305082248	yes	down	2.58	5.27	5.31	1.96	0.36	0.59	4.38666666667	0.97
TRINITY_DN20826_c0_g1	beta-arrestin-1 [Perca flavescens]	0.229	-2.12396302486	0.000114514696731	0.00329789324105	yes	down	2.76	5.92	5	1.64	0.54	0.79	4.56	0.99
TRINITY_DN3155_c0_g1	PREDICTED: vesicle transport protein USE1 isoform X2 [Stegastes partitus]	0.103	-3.2751501969	0.000114661955261	0.00329945815994	yes	down	1.73	4.08	5.07	0.93	0.22	0.07	3.62666666667	0.406666666667
TRINITY_DN11274_c0_g1	NADH-quinone oxidoreductase subunit B-like [Petromyzon marinus]	0.229	-2.12740412284	0.00011510045415	0.00330939435337	yes	down	10.43	25.57	24.14	8.86	2.1	2.4	20.0466666667	4.45333333333
TRINITY_DN11041_c0_g1	glutathione S-transferase 1-like [Petromyzon marinus]	0.124	-3.01511990065	0.00011570150529	0.00332398442667	yes	down	1.21	5.88	4.23	0.75	0.12	0.49	3.77333333333	0.453333333333
TRINITY_DN44657_c0_g1	ferritin heavy chain A-like [Rhincodon typus]	8.758	3.13055090172	0.000116595117802	0.00334694910107	yes	up	0.41	0.04	0.1	2.76	0.59	0.82	0.183333333333	1.39
TRINITY_DN728_c0_g1		0.206	-2.28226119645	0.000116941532143	0.00335316355986	yes	down	3.88	8.62	8.19	2.51	0.87	0.64	6.89666666667	1.34
TRINITY_DN12083_c0_g1	trypsin I-P1-like [Astatotilapia calliptera]	0.254	-1.97678204364	0.000117000468914	0.00335316355986	yes	down	6.47	14.46	16.63	4.86	1.88	2.4	12.52	3.04666666667
TRINITY_DN15725_c0_g1		0.054	-4.2008259846	0.00011802179314	0.00337970633276	yes	down	1.51	4.1	5.03	0.36	0.09	0.14	3.54666666667	0.196666666667
TRINITY_DN4645_c0_g1	46 kDa FK506-binding nuclear protein-like [Petromyzon marinus]	0.287	-1.80034620866	0.000118314857902	0.0033838285949	yes	down	10.17	16.19	12.04	6.13	1.94	2.25	12.8	3.44
TRINITY_DN11166_c0_g1	putative methyltransferase DDB_G0268948 [Acipenser ruthenus]	0.212	-2.23468287798	0.00011839065869	0.0033838285949	yes	down	11.86	37.58	33.08	11.99	2.98	2.18	27.5066666667	5.71666666667
TRINITY_DN5859_c0_g1	ubiquitin thioesterase OTUB1-like isoform X1 [Denticeps clupeoides]	0.180	-2.47534531968	0.000118451630388	0.0033838285949	yes	down	2.44	4.22	5.68	0.66	0.86	0.53	4.11333333333	0.683333333333
TRINITY_DN17047_c0_g1	PREDICTED: TAR DNA-binding protein 43 [Callorhinchus milii]	0.125	-3.00406619981	0.000118722357231	0.00338571611613	yes	down	0.59	2.62	1.5	0.34	0.08	0.14	1.57	0.186666666667
TRINITY_DN5283_c0_g1		71.472	6.15931145752	0.000118872054983	0.00338571611613	yes	up	0	0	0	26.12	9.23	13.01	0	16.12
TRINITY_DN6206_c0_g1	glycerol-3-phosphate acyltransferase 3-like [Sparus aurata]	2.395	1.25975395544	0.000118875270864	0.00338571611613	yes	up	18.91	13.63	13.71	21.38	37.78	36.16	15.4166666667	31.7733333333
TRINITY_DN49273_c0_g1	PREDICTED: GTP-binding protein REM 2-like [Lates calcarifer]	0.307	-1.70428781963	0.000118899095914	0.00338571611613	yes	down	4.9	4.63	3.55	1.7	0.97	0.95	4.36	1.20666666667
TRINITY_DN6284_c0_g1		0.116	-3.10860159994	0.000119005290444	0.00338602472627	yes	down	1.93	4.95	6.46	0.84	0.19	0.48	4.44666666667	0.503333333333
TRINITY_DN10759_c0_g1		0.125	-2.99631972155	0.000119298735945	0.00339165637683	yes	down	11.35	24.8	17.4	2.31	6.96	3.82	17.85	4.36333333333
TRINITY_DN11590_c0_g1		0.205	-2.28659226436	0.000119804917139	0.00340332224215	yes	down	1.26	5	3.02	0.76	0.31	0.35	3.09333333333	0.473333333333
TRINITY_DN5162_c0_g1	coatomer subunit zeta-2 isoform X2 [Pangasianodon hypophthalmus]	0.192	-2.37991977526	0.000119963174094	0.00340509380409	yes	down	4.59	25.63	18.5	5.4	1.88	1.89	16.24	3.05666666667
TRINITY_DN415_c0_g1	PREDICTED: heterogeneous nuclear ribonucleoprotein A/B-like isoform X3 [Callorhinchus milii]	0.278	-1.84538838661	0.000120291405193	0.00341168331231	yes	down	35.37	80.63	80.97	32.14	10.1	10.3	65.6566666667	17.5133333333
TRINITY_DN16432_c0_g1		0.183	-2.45182900083	0.000120403848901	0.00341214706356	yes	down	2.34	5.5	6.93	1.73	0.45	0.45	4.92333333333	0.876666666667
TRINITY_DN79119_c0_g1	NADH dehydrogenase [ubiquinone] 1 alpha subcomplex subunit 10, mitochondrial [Clupea harengus]	0.230	-2.11833030089	0.000120804327787	0.00342076624831	yes	down	5.09	10.89	10.16	3.81	0.88	1.09	8.71333333333	1.92666666667
TRINITY_DN4205_c0_g1	chromobox protein homolog 1-like isoform X3 [Petromyzon marinus]	0.216	-2.21322516982	0.000120996644152	0.00342149028147	yes	down	4.45	11.84	14.03	3.73	1.2	1.41	10.1066666667	2.11333333333
TRINITY_DN25369_c0_g1	PREDICTED: CD63 antigen [Latimeria chalumnae]	0.228	-2.13173018512	0.000121057023659	0.00342149028147	yes	down	3.17	10.86	9.22	2.7	1.65	0.73	7.75	1.69333333333
TRINITY_DN10948_c0_g1		0.226	-2.14708685688	0.00012111896375	0.00342149028147	yes	down	5.45	12.32	11.8	3.74	1.3	1.38	9.85666666667	2.14
TRINITY_DN3249_c0_g1	hydroxyacylglutathione hydrolase, mitochondrial [Monopterus albus]	0.230	-2.1197442066	0.000121669693152	0.00343431568691	yes	down	4.54	8.46	6.68	2.55	1.1	0.64	6.56	1.43
TRINITY_DN9711_c0_g1	5-phosphohydroxy-L-lysine phospho-lyase isoform X1 [Rhincodon typus]	0.239	-2.06401837272	0.000121776319281	0.00343459517183	yes	down	2.98	6.5	6.34	2.14	0.64	0.83	5.27333333333	1.20333333333
TRINITY_DN9643_c0_g1	GREB1-like protein isoform X1 [Larimichthys crocea]	2.544	1.34711701587	0.000121974723433	0.00343615261952	yes	up	0.53	0.6	0.52	1.53	1.12	1.13	0.55	1.26
TRINITY_DN6572_c0_g1	NFU1 iron-sulfur cluster scaffold homolog, mitochondrial-like [Betta splendens]	0.216	-2.20807025397	0.000122025076832	0.00343615261952	yes	down	4.22	17.54	12.44	3.6	1.34	2.16	11.4	2.36666666667
TRINITY_DN2095_c0_g1		0.188	-2.40788611636	0.000122221082443	0.00343894486248	yes	down	12.49	40.05	33.06	12.58	1.53	2.21	28.5333333333	5.44
TRINITY_DN18013_c0_g1		0.043	-4.53227365014	0.000122818656848	0.00345302271261	yes	down	2.77	27.38	27.47	2.39	0	0.52	19.2066666667	0.97
TRINITY_DN6965_c0_g1	mitochondrial import receptor subunit TOM40B [Cyclopterus lumpus]	0.176	-2.50652139025	0.000123694365305	0.00347270535035	yes	down	2.66	10.6	9.36	1.96	1.58	0.29	7.54	1.27666666667
TRINITY_DN40729_c0_g1	PREDICTED: LOW QUALITY PROTEIN: cadherin-8-like [Lates calcarifer]	0.297	-1.75100508203	0.000123714333499	0.00347270535035	yes	down	2.07	1.52	1.57	0.77	0.36	0.25	1.72	0.46
TRINITY_DN3504_c0_g1	putative peptidyl-tRNA hydrolase PTRHD1 [Clupea harengus]	0.186	-2.42825132203	0.000124417654839	0.00348876432771	yes	down	6.1	15.02	17.39	3.37	2.26	1.29	12.8366666667	2.30666666667
TRINITY_DN15081_c0_g1	PREDICTED: U6 snRNA-associated Sm-like protein LSm6 isoform X1 [Latimeria chalumnae]	0.100	-3.32522921648	0.000124631094464	0.00348876432771	yes	down	10.18	33.61	40.41	4.54	0.61	3.48	28.0666666667	2.87666666667
TRINITY_DN2077_c1_g1		0.157	-2.67174009694	0.000124689884179	0.00348876432771	yes	down	1.02	2.12	1.99	0.33	0.33	0.09	1.71	0.25
TRINITY_DN11688_c0_g1	acyl-coenzyme A thioesterase 13 isoform X1 [Danio rerio]	0.142	-2.81294514494	0.000124721926747	0.00348876432771	yes	down	3.59	15.74	12.92	2.57	1.15	0.82	10.75	1.51333333333
TRINITY_DN22881_c0_g1		0.346	-1.53187462467	0.000124777681607	0.00348876432771	yes	down	10.16	9.01	8.3	4.73	1.78	2.14	9.15666666667	2.88333333333
TRINITY_DN56643_c0_g1		0.280	-1.83648518339	0.000125167140718	0.00349690007848	yes	down	7.21	14.1	13.4	5.65	1.9	1.67	11.57	3.07333333333
TRINITY_DN14247_c1_g1	NPC1-like intracellular cholesterol transporter 1 [Epinephelus lanceolatus]	2.223	1.15248360583	0.00012617899849	0.00352239667704	yes	up	33.2	25.58	24.06	77.26	43.99	43.39	27.6133333333	54.88
TRINITY_DN2455_c0_g1	PREDICTED: dynein light chain Tctex-type 1-like isoform X1 [Callorhinchus milii]	0.181	-2.46910421517	0.000126278153986	0.00352239667704	yes	down	4.51	16.33	15.42	3.81	1.04	1.62	12.0866666667	2.15666666667
TRINITY_DN1535_c0_g1	hexokinase-1 isoform X1 [Anarrhichthys ocellatus]	0.251	-1.99170711512	0.000126888538382	0.00353664451287	yes	down	9.86	25.15	21.5	9	2.33	2.29	18.8366666667	4.54
TRINITY_DN15941_c0_g1	transcription factor E3 isoform X1 [Danio rerio]	0.140	-2.84117154968	0.000126988683481	0.0035366597347	yes	down	0.4	0.72	0.53	0.14	0.02	0.05	0.55	0.07
TRINITY_DN13066_c0_g1		0.222	-2.17079290161	0.000127291180706	0.00354230606246	yes	down	5.03	13.27	12.48	3.97	1.06	1.57	10.26	2.2
TRINITY_DN4448_c0_g1		0.232	-2.10674955389	0.000128764024294	0.00358048687445	yes	down	1.93	3.5	4.09	1.34	0.27	0.5	3.17333333333	0.703333333333
TRINITY_DN7692_c0_g1	PREDICTED: eukaryotic translation initiation factor 2-alpha kinase 1 isoform X2 [Lepisosteus oculatus]	0.112	-3.15391744478	0.000129090955483	0.00358676896576	yes	down	2.28	9.98	6.97	1.5	0.09	0.5	6.41	0.696666666667
TRINITY_DN10375_c0_g1	mitochondrial import inner membrane translocase subunit TIM50 [Denticeps clupeoides]	0.162	-2.6260785864	0.000130521446575	0.00362367947337	yes	down	0.82	3.18	2.54	0.29	0.4	0.3	2.18	0.33
TRINITY_DN21102_c0_g2	Nuclear factor interleukin-3-regulated protein [Collichthys lucidus]	2.860	1.51591541783	0.000130774661058	0.00362787299962	yes	up	4.76	2.28	2.85	5.11	10.75	8.48	3.29666666667	8.11333333333
TRINITY_DN2008_c0_g1	PREDICTED: acyl-coenzyme A thioesterase 11-like isoform X3 [Lates calcarifer]	2.060	1.04273051255	0.000131578511004	0.00364732345608	yes	up	7.07	5.95	5.84	13.78	10.31	10.33	6.28666666667	11.4733333333
TRINITY_DN27867_c0_g1	nucleolar protein 16 [Betta splendens]	0.130	-2.93863593897	0.00013274114909	0.00367643797247	yes	down	1	4.51	3.5	0.56	0.28	0.29	3.00333333333	0.376666666667
TRINITY_DN17582_c0_g1	D-glutamate cyclase, mitochondrial isoform X1 [Sander lucioperca]	2.135	1.0940561898	0.000132915358026	0.00367643797247	yes	up	16.56	9.83	9	26.12	19.36	20.9	11.7966666667	22.1266666667
TRINITY_DN5280_c0_g1		0.116	-3.11344708095	0.000132939433852	0.00367643797247	yes	down	1.03	2.68	1.19	0.29	0.12	0.12	1.63333333333	0.176666666667
TRINITY_DN80544_c0_g1		0.129	-2.95317661598	0.000133431865033	0.00368095453852	yes	down	2.47	14.49	16.11	2.82	0.55	0.95	11.0233333333	1.44
TRINITY_DN9838_c0_g1	probable ATP-dependent RNA helicase DDX10 [Archocentrus centrarchus]	0.208	-2.26258140646	0.000133489129877	0.00368095453852	yes	down	0.84	1.68	1.51	0.33	0.21	0.24	1.34333333333	0.26
TRINITY_DN4169_c0_g1	PREDICTED: transcription initiation factor IIA subunit 2 isoform X1 [Callorhinchus milii]	0.170	-2.55359898875	0.000133617372225	0.00368095453852	yes	down	7.03	29.96	21.09	5.72	1.44	2.64	19.36	3.26666666667
TRINITY_DN9417_c0_g1	delta(24)-sterol reductase [Chanos chanos]	0.213	-2.23237241855	0.000133621065086	0.00368095453852	yes	down	1.79	5.57	5.24	1.45	0.49	0.63	4.2	0.856666666667
TRINITY_DN33588_c0_g1	PREDICTED: uncharacterized protein LOC106906577 [Poecilia mexicana]	2.286	1.19287501514	0.000134341803221	0.00369794038029	yes	up	78.29	50.84	43.24	137.23	113.24	94.19	57.4566666667	114.886666667
TRINITY_DN12476_c0_g1	LOW QUALITY PROTEIN: structure-specific endonuclease subunit SLX4 [Erpetoichthys calabaricus]	0.176	-2.50988843592	0.000134582772248	0.0037017038418	yes	down	1.34	2.33	3.62	0.98	0.07	0.37	2.43	0.473333333333
TRINITY_DN10855_c0_g1	surfeit locus protein 6 [Chanos chanos]	0.183	-2.4519337787	0.00013500591553	0.00371046830848	yes	down	4.76	11.96	9.88	3.21	0.72	0.82	8.86666666667	1.58333333333
TRINITY_DN899_c0_g1	PREDICTED: aldehyde dehydrogenase, dimeric NADP-preferring-like [Lates calcarifer]	2.471	1.30515288704	0.000137670826933	0.00377856584829	yes	up	19.57	8.01	7.75	26.75	24.71	23.1	11.7766666667	24.8533333333
TRINITY_DN24154_c0_g2		0.117	-3.09528634204	0.000137696477166	0.00377856584829	yes	down	1.01	1.08	1.43	0.24	0.15	0	1.17333333333	0.13
TRINITY_DN3395_c0_g1	uncharacterized protein LOC115588735 [Sparus aurata]	0.258	-1.9542757574	0.000138247426355	0.00379075510614	yes	down	6.55	14.86	14.64	5.59	1.6	1.72	12.0166666667	2.97
TRINITY_DN17339_c0_g1	PREDICTED: DNA-directed RNA polymerases I, II, and III subunit RPABC5-like isoform X1 [Latimeria chalumnae]	0.156	-2.67822913041	0.000138646750276	0.00379567599503	yes	down	5.47	27.73	17.2	5.23	1.67	0.99	16.8	2.63
TRINITY_DN30442_c0_g1	myeloid-associated differentiation marker homolog [Seriola lalandi dorsalis]	2.686	1.42534227153	0.000138790735233	0.00379567599503	yes	up	12.27	4.46	4.6	15.93	15.77	16.99	7.11	16.23
TRINITY_DN3157_c0_g1		0.259	-1.9493367059	0.000138791663219	0.00379567599503	yes	down	3.02	6.06	5.22	2.15	0.75	0.61	4.76666666667	1.17
TRINITY_DN8026_c0_g1	PREDICTED: lupus La protein isoform X2 [Lepisosteus oculatus]	0.254	-1.97837630521	0.000138884441081	0.00379567599503	yes	down	3.72	7.18	7.14	1.96	1.47	0.87	6.01333333333	1.43333333333
TRINITY_DN12292_c0_g1	hypothetical protein PFLUV_G00132470 [Perca fluviatilis]	2.725	1.44602033873	0.000138961356094	0.00379567599503	yes	up	23.9	9.3	10.64	37.36	33.07	32.46	14.6133333333	34.2966666667
TRINITY_DN15403_c0_g1	PREDICTED: solute carrier family 40 member 1 [Lates calcarifer]	2.754	1.46173658724	0.000139499406906	0.00380744384307	yes	up	18.79	6.75	6.6	18.14	26.76	29.43	10.7133333333	24.7766666667
TRINITY_DN9490_c0_g1	interleukin enhancer-binding factor 2 homolog [Fundulus heteroclitus]	0.276	-1.85734251303	0.000140088324126	0.00382058087664	yes	down	9.48	23.2	19.97	8.07	3.06	2.73	17.55	4.62
TRINITY_DN8576_c0_g1		0.019	-5.7536621962	0.000140212784492	0.00382104049465	yes	down	2.08	8.53	4.24	0	0	0.44	4.95	0.146666666667
TRINITY_DN2686_c0_g1	dihydroorotate dehydrogenase (quinone), mitochondrial [Xiphophorus maculatus]	0.077	-3.69318141379	0.000140400168943	0.00382321288266	yes	down	0.68	1.95	1.83	0.2	0.13	0	1.48666666667	0.11
TRINITY_DN42282_c0_g1	histone RNA hairpin-binding protein-like isoform X1 [Clupea harengus]	0.158	-2.66539910995	0.000140777581975	0.00383055261175	yes	down	1.45	3.03	2.1	0.72	0.15	0.12	2.19333333333	0.33
TRINITY_DN19706_c0_g1	PREDICTED: fibrinogen-like protein 1 [Cyprinus carpio]	0.203	-2.30397503969	0.000141001821384	0.00383371644373	yes	down	1.81	4.99	3.82	1.37	0.24	0.45	3.54	0.686666666667
TRINITY_DN297_c0_g1	PREDICTED: transcription factor jun-B-like isoform X1 [Lates calcarifer]	0.466	-1.10301990609	0.00014152790477	0.00384507602943	yes	down	23.91	23.42	22.6	9.61	10.31	9.09	23.31	9.67
TRINITY_DN4322_c0_g1	PREDICTED: retinal rod rhodopsin-sensitive cGMP 3',5'-cyclic phosphodiesterase subunit delta isoform X1 [Latimeria chalumnae]	0.154	-2.69811645539	0.000141657722394	0.00384566059975	yes	down	0.53	2.3	1.98	0.31	0.17	0.23	1.60333333333	0.236666666667
TRINITY_DN12091_c0_g1		0.426	-1.23065490156	0.000143236597161	0.00388459162911	yes	down	21.63	17.96	15.99	10.47	5.46	5.35	18.5266666667	7.09333333333
TRINITY_DN1735_c0_g1	PREDICTED: uncharacterized protein LOC106958010 isoform X2 [Poecilia latipinna]	0.217	-2.20238831404	0.000143486001971	0.00388459162911	yes	down	5.96	11.46	12.61	4.43	1.07	0.81	10.01	2.10333333333
TRINITY_DN27621_c0_g1	eukaryotic translation initiation factor 3 subunit G [Callorhinchus milii]	0.240	-2.05688795536	0.000143526070827	0.00388459162911	yes	down	4.83	8.23	7.73	2.76	0.67	1.3	6.93	1.57666666667
TRINITY_DN5902_c0_g1		0.298	-1.74879085539	0.000143529364876	0.00388459162911	yes	down	3.38	5.96	6.59	2.37	1	1.1	5.31	1.49
TRINITY_DN9916_c0_g1	hematopoietic prostaglandin D synthase [Petromyzon marinus]	0.259	-1.94930222395	0.000143968626577	0.00389351253704	yes	down	9.12	29.67	31.79	8.35	5.49	3.71	23.5266666667	5.85
TRINITY_DN31295_c0_g1	PREDICTED: WD repeat-containing protein 74 [Callorhinchus milii]	0.189	-2.40120183804	0.000144122085749	0.00389469645576	yes	down	1.91	5.68	6.44	1.47	0.57	0.53	4.67666666667	0.856666666667
TRINITY_DN14663_c0_g1	dehydrodolichyl diphosphate synthase complex subunit DHDDS isoform X2 [Petromyzon marinus]	0.151	-2.73085242742	0.000144505390227	0.00390208509626	yes	down	1.34	4.26	4	0.83	0.26	0.31	3.2	0.466666666667
TRINITY_DN22106_c0_g1	MKI67 FHA domain-interacting nucleolar phosphoprotein [Amblyraja radiata]	0.203	-2.30083280623	0.000144713888417	0.00390474579316	yes	down	2.01	6.98	6.2	1.59	0.95	0.42	5.06333333333	0.986666666667
TRINITY_DN48860_c0_g1		0.144	-2.79444953667	0.000145110734936	0.00391248070376	yes	down	4.68	14.83	14.73	3.13	1.1	0.73	11.4133333333	1.65333333333
TRINITY_DN38925_c0_g1	hypothetical protein CCH79_00006335 [Gambusia affinis]	0.149	-2.74564623092	0.000146014401467	0.00393031359772	yes	down	0.49	1.21	0.91	0.24	0.09	0.05	0.87	0.126666666667
TRINITY_DN7983_c0_g1		0.221	-2.18001420538	0.000146096060096	0.00393031359772	yes	down	1.78	3.35	2.94	1.03	0.28	0.38	2.69	0.563333333333
TRINITY_DN14722_c0_g1	PREDICTED: large neutral amino acids transporter small subunit 4-like [Lates calcarifer]	2.345	1.2293769216	0.000146166272994	0.00393031359772	yes	up	18.13	9.5	8.01	31.28	20.8	20.47	11.88	24.1833333333
TRINITY_DN19121_c0_g2	splicing factor U2AF 65 kDa subunit isoform X4 [Astyanax mexicanus]	0.263	-1.92551644131	0.000146314420213	0.00393031359772	yes	down	7.37	16.02	14.93	5.8	2.36	1.46	12.7733333333	3.20666666667
TRINITY_DN28802_c0_g1	heme-binding protein 2-like isoform X2 [Clupea harengus]	0.196	-2.34856271767	0.000146325567495	0.00393031359772	yes	down	4.2	17.1	12.32	3.78	1.23	1.41	11.2066666667	2.14
TRINITY_DN15955_c0_g1		0.146	-2.77506126241	0.000146657928477	0.00393626332751	yes	down	0.62	1.43	0.91	0.2	0.06	0.14	0.986666666667	0.133333333333
TRINITY_DN16640_c0_g1	uncharacterized protein LOC751694 [Danio rerio]	0.284	-1.81820515542	0.000146799177399	0.00393707854248	yes	down	30.79	69.3	67.78	28.16	10.1	7.79	55.9566666667	15.35
TRINITY_DN9151_c0_g2	NADH dehydrogenase [ubiquinone] 1 alpha subcomplex subunit 2 [Erpetoichthys calabaricus]	0.142	-2.81960235873	0.000147528272937	0.00395364637261	yes	down	8.51	25.12	27.72	5.47	2.86	0.56	20.45	2.96333333333
TRINITY_DN10652_c0_g1	beta-1,3-glucan-binding protein-like [Petromyzon marinus]	0.250	-1.99819926103	0.000147680771963	0.00395474851556	yes	down	16.15	37.17	37.59	14.59	3.55	3.85	30.3033333333	7.33
TRINITY_DN1397_c0_g1	uncharacterized protein LOC116038013, partial [Sander lucioperca]	2.585	1.37036744539	0.000149115670058	0.00399016452756	yes	up	41.02	16.97	14.87	71.76	44.74	47.01	24.2866666667	54.5033333333
TRINITY_DN14958_c0_g1		0.140	-2.84142766018	0.000149838476984	0.00400648680664	yes	down	0.74	1.73	1.63	0.32	0.11	0.12	1.36666666667	0.183333333333
TRINITY_DN11972_c0_g1	protein farnesyltransferase subunit beta-like [Acipenser ruthenus]	0.207	-2.27048788037	0.000150468833768	0.00401864468135	yes	down	0.9	2.41	2.86	0.66	0.24	0.32	2.05666666667	0.406666666667
TRINITY_DN8183_c0_g1	PREDICTED: CBP80/20-dependent translation initiation factor-like isoform X5 [Neolamprologus brichardi]	0.219	-2.19229118408	0.000150653967838	0.00401864468135	yes	down	1.01	3.53	2.35	4.96	0.25	0.16	2.29666666667	1.79
TRINITY_DN23220_c0_g2	COP9 signalosome complex subunit 8 isoform X1 [Carassius auratus]	0.157	-2.66714102907	0.000150748168186	0.00401864468135	yes	down	1.88	5.03	8.95	0.79	0.87	0.71	5.28666666667	0.79
TRINITY_DN8673_c0_g1	PREDICTED: metalloproteinase inhibitor 3 [Latimeria chalumnae]	0.117	-3.09713050083	0.000150764590777	0.00401864468135	yes	down	1.66	2.61	1.45	0.39	0.16	0.11	1.90666666667	0.22
TRINITY_DN24967_c0_g1	PREDICTED: LOW QUALITY PROTEIN: endoribonuclease Dicer-like [Cyprinus carpio]	0.090	-3.46682650248	0.000150859031801	0.00401864468135	yes	down	0.27	0.98	0.76	0.11	0	0.06	0.67	0.0566666666667
TRINITY_DN13606_c0_g1	unnamed protein product [Coregonus sp. 'balchen']	0.283	-1.81989391501	0.000150995895449	0.00401927530097	yes	down	23.38	61.58	58.43	22.54	7.28	9.11	47.7966666667	12.9766666667
TRINITY_DN2116_c0_g1	stress-induced-phosphoprotein 1 [Amblyraja radiata]	0.223	-2.16423472123	0.000151273486254	0.00402364810741	yes	down	2.57	8.12	7.01	1.96	0.76	1.1	5.9	1.27333333333
TRINITY_DN11995_c1_g2	LHFPL tetraspan subfamily member 4 protein [Oreochromis niloticus]	0.349	-1.51971808382	0.00015185384138	0.00403606141734	yes	down	1.22	1	0.94	0.46	0.28	0.25	1.05333333333	0.33
TRINITY_DN68270_c0_g1	ATP synthase subunit alpha, mitochondrial [Rhincodon typus]	0.279	-1.84254520406	0.000152555540422	0.00405167889666	yes	down	38.45	83.63	85.18	34.91	11.17	9.19	69.0866666667	18.4233333333
TRINITY_DN4508_c0_g1	PREDICTED: V-type proton ATPase subunit e 1 [Lepisosteus oculatus]	0.211	-2.24790846494	0.000153080310734	0.00406257754399	yes	down	11.72	34.38	28.72	5.88	3.51	5.57	24.94	4.98666666667
TRINITY_DN14166_c0_g1	Calmodulin-regulated spectrin-associated protein 3 [Larimichthys crocea]	0.395	-1.33895643372	0.000153389261495	0.00406717704474	yes	down	2.1	1.95	1.61	0.9	0.6	0.51	1.88666666667	0.67
TRINITY_DN17522_c0_g1		0.084	-3.56532984938	0.000153482701285	0.00406717704474	yes	down	4.18	27.04	14.49	1.56	1.85	0.36	15.2366666667	1.25666666667
TRINITY_DN5822_c0_g1	uncharacterized protein LOC116948533 isoform X2 [Petromyzon marinus]	0.147	-2.76800457134	0.00015398439378	0.00407715331704	yes	down	3.11	14.94	15.43	3.3	0.43	1.19	11.16	1.64
TRINITY_DN15535_c0_g1	eukaryotic translation initiation factor 2 subunit 1 [Mastacembelus armatus]	0.240	-2.06100194699	0.000154088815553	0.00407715331704	yes	down	4.58	10.01	9.09	3.32	1.14	0.96	7.89333333333	1.80666666667
TRINITY_DN9637_c0_g1	NADH dehydrogenase [ubiquinone] iron-sulfur protein 8, mitochondrial [Tachysurus fulvidraco]	0.219	-2.18824002091	0.000155265122308	0.00409884653118	yes	down	6.31	23.03	19.74	6.24	2.08	2.18	16.36	3.5
TRINITY_DN14932_c0_g1	unnamed protein product [Tetraodon nigroviridis]	0.292	-1.77717822591	0.000155305477182	0.00409884653118	yes	down	21.99	47.99	44.84	19.41	5.76	6.69	38.2733333333	10.62
TRINITY_DN39852_c0_g1	beta,beta-carotene 15,15'-dioxygenase-like [Sparus aurata]	3.554	1.82951350432	0.000155344414145	0.00409884653118	yes	up	1.07	0.62	0.5	3.4	1.61	1.86	0.73	2.29
TRINITY_DN11976_c0_g1		0.169	-2.56246156716	0.00015537039711	0.00409884653118	yes	down	0.53	1.87	1.32	0.43	0.08	0.1	1.24	0.203333333333
TRINITY_DN3370_c0_g1	angiopoietin-related protein 4-like [Sparus aurata]	0.495	-1.01503148843	0.000155861331698	0.00410874538029	yes	down	62.18	44.59	44.06	24.73	21.59	18.57	50.2766666667	21.63
TRINITY_DN30348_c0_g4	MAM and LDL-receptor class A domain-containing protein 1 isoform X1 [Epinephelus lanceolatus]	3.513	1.81285013929	0.000156864401885	0.00413012859549	yes	up	6.38	1.45	1.06	9.66	8.16	7.85	2.96333333333	8.55666666667
TRINITY_DN13952_c0_g1	polyadenylate-binding protein 2 isoform X2 [Gadus morhua]	0.238	-2.07149297221	0.000156905107869	0.00413012859549	yes	down	4.51	11.65	11.75	3.66	1.52	1.21	9.30333333333	2.13
TRINITY_DN4926_c0_g1	peptidyl-glycine alpha-amidating monooxygenase isoform X1 [Amblyraja radiata]	0.265	-1.91849829769	0.000157261636811	0.00413644700854	yes	down	4.31	11.81	9.73	2.93	2	1.54	8.61666666667	2.15666666667
TRINITY_DN747_c0_g1	formimidoyltransferase-cyclodeaminase-like [Seriola dumerili]	2.365	1.24187706107	0.00015783058191	0.00414833910662	yes	up	3.95	3.2	3.2	6.05	7.93	7.71	3.45	7.23
TRINITY_DN26748_c0_g2	PREDICTED: glyoxalase domain-containing protein 4-like [Sinocyclocheilus rhinocerous]	0.211	-2.24564303549	0.000157977865068	0.00414913906116	yes	down	0.92	1.67	1.33	0.5	0.16	0.12	1.30666666667	0.26
TRINITY_DN13446_c0_g1	hypothetical protein DNTS_009246 [Danionella translucida]	0.236	-2.08080224685	0.000158224363835	0.00415154647177	yes	down	2.91	7.61	8.03	1.87	1.5	0.78	6.18333333333	1.38333333333
TRINITY_DN3063_c0_g1	LOW QUALITY PROTEIN: uncharacterized protein LOC115568650 [Sparus aurata]	0.398	-1.32738057054	0.000158335620459	0.00415154647177	yes	down	16.63	10.13	11.44	15.09	2.99	5.59	12.7333333333	7.89
TRINITY_DN78818_c0_g1		0.200	-2.3242989784	0.000158420272867	0.00415154647177	yes	down	3.99	12.25	13.45	3.17	1.48	1.12	9.89666666667	1.92333333333
TRINITY_DN15507_c0_g1	transcription factor MafG-like [Parambassis ranga]	0.178	-2.48906042593	0.000158694901793	0.00415567645117	yes	down	1.91	8.1	4.17	1.34	0.54	0.54	4.72666666667	0.806666666667
TRINITY_DN6210_c0_g1		0.230	-2.1211136898	0.000159895347756	0.00418166123423	yes	down	1.39	4.62	4.52	1.73	0.66	0.34	3.51	0.91
TRINITY_DN1341_c0_g1	hypothetical protein G5714_022491 [Onychostoma macrolepis]	0.157	-2.66829457207	0.000159985952263	0.00418166123423	yes	down	3.93	12.38	12.93	2.63	0.54	1.36	9.74666666667	1.51
TRINITY_DN19701_c0_g1	mesencephalic astrocyte-derived neurotrophic factor [Esox lucius]	0.182	-2.4555635664	0.000160040485999	0.00418166123423	yes	down	2.46	12.77	10.61	1.81	1.52	1.17	8.61333333333	1.5
TRINITY_DN2553_c1_g1		0.204	-2.29408351522	0.000160417434129	0.0041884284327	yes	down	3.13	11.02	7.85	1.92	0.83	1.53	7.33333333333	1.42666666667
TRINITY_DN16006_c0_g1		0.130	-2.94758601847	0.000160954161288	0.00419897821852	yes	down	0.67	2.03	1.45	0.32	0.07	0.07	1.38333333333	0.153333333333
TRINITY_DN26951_c0_g1	methyltransferase-like protein 24 isoform X1 [Oreochromis niloticus]	0.151	-2.7226292029	0.000161057994695	0.00419897821852	yes	down	2.05	4.24	5.37	1.19	0.24	0.3	3.88666666667	0.576666666667
TRINITY_DN1422_c0_g1	transient receptor potential cation channel subfamily M member 2 isoform X1 [Anarrhichthys ocellatus]	2.386	1.25456860045	0.000161196041746	0.0041994939445	yes	up	5.5	2.45	2.43	7.9	6.8	6.61	3.46	7.10333333333
TRINITY_DN1939_c0_g1	PREDICTED: cAMP-responsive element-binding protein-like 2 isoform X1 [Paralichthys olivaceus]	0.239	-2.06296253093	0.000161509675689	0.00420457996631	yes	down	10.35	21.04	20.93	8.57	1.94	1.51	17.44	4.00666666667
TRINITY_DN7340_c0_g1		0.431	-1.21506126445	0.000161784917402	0.00420865980368	yes	down	7.76	9.71	7.58	3.81	2.92	3.05	8.35	3.26
TRINITY_DN3196_c0_g3		0.220	-2.18374174945	0.000162215108257	0.00421676155132	yes	down	3.03	5.45	3.57	1.23	0.39	0.85	4.01666666667	0.823333333333
TRINITY_DN23748_c0_g2	Gamma-aminobutyric acid receptor subunit rho-2 [Acipenser ruthenus]	0.234	-2.09498559421	0.000162864248774	0.0042305388513	yes	down	3.48	9.97	8.82	3.05	1.31	0.64	7.42333333333	1.66666666667
TRINITY_DN74_c0_g4	2-oxoglutarate dehydrogenase, mitochondrial isoform X2 [Sparus aurata]	2.019	1.01360314083	0.000163436196393	0.00424229232288	yes	up	9.59	6.59	6.14	13.47	13.29	12.91	7.44	13.2233333333
TRINITY_DN11601_c0_g1	sorting nexin-6-like [Petromyzon marinus]	0.118	-3.08236425902	0.00016407304622	0.0042557120513	yes	down	1.21	3.79	2.23	0.71	0.1	0.03	2.41	0.28
TRINITY_DN2650_c0_g1	hypothetical protein PFLUV_G00211850 [Perca fluviatilis]	3.071	1.61858786143	0.000165335298409	0.00428532197899	yes	up	2.94	1.91	1.79	4.42	7.4	6.28	2.21333333333	6.03333333333
TRINITY_DN3551_c0_g1	PREDICTED: neutral and basic amino acid transport protein rBAT [Lates calcarifer]	2.308	1.20641066896	0.000165582250498	0.00428703011491	yes	up	9.77	7.67	6.36	16.55	13.39	13	7.93333333333	14.3133333333
TRINITY_DN17150_c0_g1	calcium/calmodulin-dependent protein kinase type II subunit delta isoform X5 [Erpetoichthys calabaricus]	0.092	-3.44041019865	0.000165642662921	0.00428703011491	yes	down	1.28	8.97	7.63	1.21	0.35	0.12	5.96	0.56
TRINITY_DN11431_c0_g1	LOW QUALITY PROTEIN: dnaJ homolog subfamily C member 10 [Periophthalmus magnuspinnatus]	0.203	-2.3033380427	0.000166207601253	0.00429851836335	yes	down	2.38	4.7	4.9	1.18	0.61	0.51	3.99333333333	0.766666666667
TRINITY_DN1515_c0_g1	adiponectin receptor protein 1-like isoform X4 [Petromyzon marinus]	0.211	-2.24323093869	0.000166463952341	0.00430201490805	yes	down	3.76	8.37	7.2	2.82	0.66	0.46	6.44333333333	1.31333333333
TRINITY_DN6952_c0_g2	PREDICTED: nuclear nucleic acid-binding protein C1D isoform X1 [Latimeria chalumnae]	0.116	-3.10980853881	0.000167088640424	0.00431501856933	yes	down	3.63	7.48	9.21	1.36	0.77	0.38	6.77333333333	0.836666666667
TRINITY_DN6720_c0_g1	protein NDRG3 isoform X1 [Danio rerio]	0.197	-2.34338063684	0.000167847480471	0.00433146525003	yes	down	1.53	4.17	3.51	0.69	0.52	0.44	3.07	0.55
TRINITY_DN8459_c0_g2	GTP-binding protein Rheb [Amblyraja radiata]	0.194	-2.36888812639	0.000168011252398	0.00433254289135	yes	down	3.33	9.4	7.31	2.03	0.76	0.93	6.68	1.24
TRINITY_DN6100_c0_g2	protein disulfide-isomerase A4 [Paramormyrops kingsleyae]	0.227	-2.14211952742	0.00016903412889	0.00435575680896	yes	down	0.93	2.34	2.27	0.86	0.26	0.17	1.84666666667	0.43
TRINITY_DN9546_c0_g1	prolyl 4-hydroxylase subunit alpha-1-like isoform X1 [Scleropages formosus]	0.189	-2.4064548072	0.000169273365902	0.00435875848427	yes	down	0.66	2.99	2.3	0.37	0.35	0.46	1.98333333333	0.393333333333
TRINITY_DN66064_c0_g1	myophilin [Ictalurus punctatus]	0.189	-2.40667235797	0.00016973876392	0.00436757519422	yes	down	4.49	8.73	9.15	2.77	0.86	0.47	7.45666666667	1.36666666667
TRINITY_DN11745_c0_g2	complement C1q tumor necrosis factor-related protein 3-like, partial [Cottoperca gobio]	10.771	3.42908602345	0.000169917134354	0.00436899893104	yes	up	1.66	0.05	0	1.84	2.91	2.07	0.57	2.27333333333
TRINITY_DN5236_c0_g2		0.186	-2.42450838431	0.000170646949518	0.00438458938527	yes	down	4.53	21.56	19.45	5.15	2.19	1.43	15.18	2.92333333333
TRINITY_DN1828_c0_g1	cubilin [Gadus morhua]	0.256	-1.96556310293	0.000171585547567	0.00440551786592	yes	down	10.41	30.07	27.55	10.56	3.44	3.88	22.6766666667	5.96
TRINITY_DN2134_c0_g1	PREDICTED: DNA-directed RNA polymerases I, II, and III subunit RPABC4 [Notothenia coriiceps]	0.143	-2.80743106382	0.000172049600082	0.00441424078707	yes	down	9.01	27.41	24.46	3.86	3.11	2.58	20.2933333333	3.18333333333
TRINITY_DN1558_c1_g2		0.235	-2.09001961141	0.000172305170255	0.00441589345577	yes	down	0.89	1.27	1.08	0.47	0.11	0.14	1.08	0.24
TRINITY_DN10726_c1_g1	cystathionine beta-synthase [Larimichthys crocea]	3.498	1.80644550425	0.000172362734228	0.00441589345577	yes	up	0.3	0.26	0.2	0.5	0.73	1.08	0.253333333333	0.77
TRINITY_DN990_c0_g1		2.399	1.2625423062	0.000172670382762	0.00441822227912	yes	up	39.38	17.6	18.3	36.88	27.92	29.08	25.0933333333	31.2933333333
TRINITY_DN16685_c2_g1		0.131	-2.93057483483	0.000172702484537	0.00441822227912	yes	down	0.4	0.67	0.64	0.13	0.03	0.05	0.57	0.07
TRINITY_DN38405_c0_g1	ubiquinol-cytochrome-c reductase complex assembly factor 1 [Kryptolebias marmoratus]	0.065	-3.94494043798	0.000172908714511	0.00442031356629	yes	down	1	4.15	3.07	0.12	0.19	0.19	2.74	0.166666666667
TRINITY_DN3976_c0_g2	uncharacterized protein LOC111947977 [Oryzias latipes]	0.178	-2.48875623614	0.000173230681151	0.004420842412	yes	down	0.99	0.91	1.45	0.3	0.08	0.18	1.11666666667	0.186666666667
TRINITY_DN41153_c0_g1	PREDICTED: iron-sulfur cluster assembly 2 homolog, mitochondrial [Callorhinchus milii]	0.198	-2.33977553461	0.000173299796543	0.004420842412	yes	down	7.35	18.21	13.19	4.36	1.5	1.66	12.9166666667	2.50666666667
TRINITY_DN74866_c0_g1		0.203	-2.30289734832	0.000173302898913	0.004420842412	yes	down	5.3	18.9	12.97	4.82	0.88	1.63	12.39	2.44333333333
TRINITY_DN22725_c0_g2	hypothetical protein DNTS_011823 [Danionella translucida]	0.098	-3.35343158095	0.000173940726149	0.00443392767036	yes	down	0.41	0.97	0.54	0.12	0.06	0	0.64	0.06
TRINITY_DN63901_c0_g1	60S ribosomal protein L19-like [Sphaeramia orbicularis]	0.277	-1.85367384521	0.000174254196495	0.00443554250748	yes	down	65.37	148.17	137.11	60.46	16.38	17.38	116.883333333	31.4066666667
TRINITY_DN19897_c0_g1	coiled-coil-helix-coiled-coil-helix domain-containing protein 10, mitochondrial [Anarrhichthys ocellatus]	0.258	-1.95623712264	0.000174321928884	0.00443554250748	yes	down	17.14	44.01	35.05	14.84	4.43	4.77	32.0666666667	8.01333333333
TRINITY_DN6531_c0_g1	deoxyuridine 5'-triphosphate nucleotidohydrolase, mitochondrial isoform X1 [Oreochromis niloticus]	0.195	-2.35501817974	0.000174378814961	0.00443554250748	yes	down	4.84	15.89	12.73	3.33	2.82	1.62	11.1533333333	2.59
TRINITY_DN528_c0_g1	elongation of very long chain fatty acids protein 7-like [Electrophorus electricus]	0.288	-1.79690873778	0.000175088654125	0.00445041017846	yes	down	9.11	17.01	15.45	6.83	2.1	2.43	13.8566666667	3.78666666667
TRINITY_DN151_c0_g1		2.149	1.10372175761	0.000175339476356	0.00445359761512	yes	up	648.44	426.59	402.01	737	1004.1	1021.82	492.346666667	920.973333333
TRINITY_DN17421_c0_g4		0.091	-3.45595268756	0.00017621458978	0.00446942559947	yes	down	0.66	1.79	0.99	0.2	0.03	0.07	1.14666666667	0.1
TRINITY_DN5680_c0_g1	aspartate aminotransferase, mitochondrial-like [Electrophorus electricus]	0.258	-1.95255257179	0.000176338462287	0.00446942559947	yes	down	5.07	17.36	14.37	5.36	2.21	1.55	12.2666666667	3.04
TRINITY_DN26708_c0_g1	lysine-specific demethylase 8 isoform X1 [Esox lucius]	0.146	-2.77714731895	0.000176340231064	0.00446942559947	yes	down	1.11	2.15	2.05	0.52	0.13	0.1	1.77	0.25
TRINITY_DN7589_c0_g1		0.068	-3.88542586694	0.000176517219534	0.00447072036266	yes	down	1.02	3.22	3.47	0.16	0.13	0.07	2.57	0.12
TRINITY_DN13029_c0_g1		0.286	-1.80574661832	0.000177047002914	0.00448094228543	yes	down	13.97	30.62	34.92	12.32	4.29	5.18	26.5033333333	7.26333333333
TRINITY_DN5991_c0_g1	hypothetical protein F7725_006782 [Dissostichus mawsoni]	0.162	-2.62739406467	0.000177284771576	0.00448376421218	yes	down	1.81	4.97	4.26	0.95	0.44	0.32	3.68	0.57
TRINITY_DN47806_c0_g1		0.187	-2.41865257412	0.000177697238657	0.00449099732917	yes	down	1.01	1.09	0.67	0.15	0.12	0.12	0.923333333333	0.13
TRINITY_DN56156_c0_g1	Twist-related protein 2 [Collichthys lucidus]	2.151	1.10481727827	0.000177990335833	0.00449520543037	yes	up	12.23	7.13	7.64	16.02	16.56	18.14	9	16.9066666667
TRINITY_DN3594_c0_g1	protein lifeguard 1 [Trematomus bernacchii]	0.208	-2.26216771917	0.000178900647467	0.0045149844285	yes	down	1.93	6.46	5.03	1.61	0.48	0.54	4.47333333333	0.876666666667
TRINITY_DN6594_c0_g1	hypothetical protein EPR50_G00234650 [Perca flavescens]	2.016	1.01171703601	0.000179375427066	0.00452375144864	yes	up	53.39	47.9	51.58	88.47	92.74	94.53	50.9566666667	91.9133333333
TRINITY_DN11847_c1_g1	PREDICTED: SEC14 domain and spectrin repeat-containing protein 1 isoform X1 [Callorhinchus milii]	0.201	-2.31128402358	0.000180308172808	0.00454404748632	yes	down	0.65	0.8	0.87	0.18	0.18	0.06	0.773333333333	0.14
TRINITY_DN19466_c0_g1	PREDICTED: SEC14-like protein 2 [Salmo salar]	0.207	-2.26921380219	0.000180462381208	0.00454470829384	yes	down	1.05	3	3.16	0.79	0.27	0.37	2.40333333333	0.476666666667
TRINITY_DN14923_c1_g1	leucine-rich repeat-containing protein 4-like [Seriola lalandi dorsalis]	0.359	-1.47706389017	0.000180910380955	0.00455099495968	yes	down	2.13	1.72	2.05	0.89	0.49	0.53	1.96666666667	0.636666666667
TRINITY_DN11609_c0_g1	electron transfer flavoprotein regulatory factor 1 [Gouania willdenowi]	0.196	-2.35444113491	0.00018096834276	0.00455099495968	yes	down	0.46	1.52	1.41	0.36	0.12	0.17	1.13	0.216666666667
TRINITY_DN68360_c0_g1	connexin 32.3 [Epinephelus lanceolatus]	2.247	1.16816164621	0.000181735480166	0.00456705248776	yes	up	31.42	32.09	33.28	91.05	51.56	55.71	32.2633333333	66.1066666667
TRINITY_DN52162_c0_g1		0.098	-3.34475895893	0.000181905014664	0.00456808003231	yes	down	0.65	2.9	2.27	0.17	0.32	0.05	1.94	0.18
TRINITY_DN7866_c0_g1	multifunctional methyltransferase subunit TRM112-like protein [Larimichthys crocea]	0.124	-3.00824980545	0.00018227932981	0.00457339136858	yes	down	2.13	8.21	5.84	1.38	0.09	0.51	5.39333333333	0.66
TRINITY_DN3587_c0_g1	ferritin, heavy subunit [Thalassophryne amazonica]	0.271	-1.88324442353	0.00018237410735	0.00457339136858	yes	down	9.12	20.71	15.65	7.4	1.79	2.54	15.16	3.91
TRINITY_DN27831_c0_g1	PREDICTED: ectonucleotide pyrophosphatase/phosphodiesterase family member 6 [Cyprinus carpio]	0.199	-2.33043561187	0.000182947100388	0.00458452264479	yes	down	2.07	9.53	8.62	2.41	0.53	0.97	6.74	1.30333333333
TRINITY_DN4337_c0_g1	myosin regulatory light chain 12A [Petromyzon marinus]	0.212	-2.23625453959	0.00018375587922	0.00460154267645	yes	down	3.46	8.69	5.82	2.54	0.63	0.49	5.99	1.22
TRINITY_DN19055_c0_g1	hypothetical protein EPR50_G00066040 [Perca flavescens]	0.182	-2.45659783087	0.000184078907038	0.00460638330515	yes	down	3.62	8.05	6.03	2.31	0.44	0.39	5.9	1.04666666667
TRINITY_DN2326_c0_g3	sodium/calcium exchanger 1-like [Amphiprion ocellaris]	0.267	-1.90616154005	0.000184733082627	0.00461949790916	yes	down	2.99	2.6	2.82	1.31	0.34	0.42	2.80333333333	0.69
TRINITY_DN32759_c0_g1		0.234	-2.09810572934	0.00018517694272	0.00462733853556	yes	down	1.26	1.2	1.03	0.4	0.15	0.2	1.16333333333	0.25
TRINITY_DN6381_c0_g1	heat-stable enterotoxin receptor-like [Cottoperca gobio]	3.363	1.74959747723	0.000185897669192	0.00464066163254	yes	up	15.02	2.93	3.05	19.3	19.48	19.08	7	19.2866666667
TRINITY_DN3155_c0_g3		0.101	-3.30863201731	0.00018597148619	0.00464066163254	yes	down	3.36	6.14	5.56	1.05	0	0.43	5.02	0.493333333333
TRINITY_DN57507_c0_g1		0.013	-6.25446906863	0.000186773771431	0.00465740860234	yes	down	0.28	1.86	1.61	0	0	0	1.25	0
TRINITY_DN31602_c0_g1	N-terminal Xaa-Pro-Lys N-methyltransferase 1 isoform X1 [Monopterus albus]	0.089	-3.49604269742	0.000186991743694	0.00465957180831	yes	down	1.86	7.13	2.66	1.55	0.27	0.09	3.88333333333	0.636666666667
TRINITY_DN4219_c0_g1	perforin-1-like [Epinephelus lanceolatus]	3.673	1.87700300516	0.000187503131897	0.0046660181043	yes	up	2.52	1.61	0.77	2.63	6.46	5.78	1.63333333333	4.95666666667
TRINITY_DN6134_c0_g1		0.156	-2.68389008531	0.000187513245511	0.0046660181043	yes	down	2.84	7.95	9.22	0.85	1.35	0.68	6.67	0.96
TRINITY_DN37920_c0_g1	peroxisomal membrane protein PEX16-like [Salmo trutta]	0.092	-3.44388000643	0.000187708543319	0.00466760690807	yes	down	0.97	2.41	2.42	0.25	0.25	0	1.93333333333	0.166666666667
TRINITY_DN10953_c0_g1	LOW QUALITY PROTEIN: X-box-binding protein 1 [Anabas testudineus]	0.237	-2.074705519	0.000188245619478	0.00467547011141	yes	down	2.94	7.5	6.13	2.39	0.58	0.8	5.52333333333	1.25666666667
TRINITY_DN12184_c0_g1	prolactin regulatory element-binding protein-like [Pseudochaenichthys georgianus]	0.100	-3.32222402696	0.000188312133807	0.00467547011141	yes	down	0.81	1.38	1.23	0.18	0.07	0.07	1.14	0.106666666667
TRINITY_DN35959_c1_g5		0.014	-6.12247722311	0.000188419773281	0.00467547011141	yes	down	0.35	0.75	0.79	0	0	0	0.63	0
TRINITY_DN3141_c0_g1	Rho-related GTP-binding protein RhoA-D [Anabarilius grahami]	0.253	-1.98285588473	0.000188554477385	0.0046755453474	yes	down	8.05	18.14	15.58	7.07	1.88	1.88	13.9233333333	3.61
TRINITY_DN8031_c0_g1		0.253	-1.98041285423	0.000189406563371	0.00469339683094	yes	down	1.5	3.32	3.54	1.18	0.49	0.35	2.78666666667	0.673333333333
TRINITY_DN26010_c0_g1		0.202	-2.3101158866	0.000189939292675	0.00470331544184	yes	down	9.28	28.78	19.72	5.82	2.29	3.16	19.26	3.75666666667
TRINITY_DN3334_c0_g1	collagen alpha-1(XXVIII) chain-like isoform X1 [Sparus aurata]	2.423	1.276998518	0.000190374433847	0.00470982301244	yes	up	5.42	2.33	2.26	7.7	6.55	6.56	3.33666666667	6.93666666667
TRINITY_DN15337_c0_g2	lymphocyte-specific protein 1-like isoform X1 [Larimichthys crocea]	2.175	1.12069811742	0.000190467370128	0.00470982301244	yes	up	12.39	7.6	6.45	17.15	16.34	16.57	8.81333333333	16.6866666667
TRINITY_DN1937_c0_g1	PREDICTED: mucin-2-like [Callorhinchus milii]	0.240	-2.0591185642	0.000191515594371	0.00473244762737	yes	down	8.76	25.69	23.21	8.93	2.21	2.22	19.22	4.45333333333
TRINITY_DN20323_c0_g1	serine/arginine-rich splicing factor 7 [Larimichthys crocea]	0.265	-1.91486532261	0.000191662063544	0.00473277344532	yes	down	8.8	17.74	22.41	6.88	3.47	2.3	16.3166666667	4.21666666667
TRINITY_DN9454_c0_g1	RNA-binding protein 4.1-like [Sphaeramia orbicularis]	0.277	-1.85106064212	0.000191817617666	0.00473332299216	yes	down	14.4	33.59	33.55	13.22	3.67	4.79	27.18	7.22666666667
TRINITY_DN3966_c0_g1	dnaJ homolog subfamily A member 1-like isoform X1 [Petromyzon marinus]	0.279	-1.8402394726	0.000192399988776	0.00474344040587	yes	down	8.24	20.04	15.42	6.95	2.57	2.09	14.5666666667	3.87
TRINITY_DN17418_c0_g1		0.109	-3.20408161883	0.000192494793569	0.00474344040587	yes	down	0.37	1.43	1.42	0.27	0.06	0.02	1.07333333333	0.116666666667
TRINITY_DN16917_c0_g1	PREDICTED: transcription factor Sp7 isoform X1 [Lates calcarifer]	3.291	1.71855400769	0.000192858298526	0.00474910216531	yes	up	4.93	1.13	1.13	6.31	6.9	6.36	2.39666666667	6.52333333333
TRINITY_DN32533_c0_g1	phosphatidylinositol N-acetylglucosaminyltransferase subunit Q [Petromyzon marinus]	0.172	-2.53888862729	0.000193493598638	0.0047614443479	yes	down	2.45	7.81	6.65	2.04	0.44	0.39	5.63666666667	0.956666666667
TRINITY_DN7939_c0_g2		0.135	-2.89301347323	0.000193862212431	0.00476721142742	yes	down	1.62	2.9	2.27	0.37	0.3	0.18	2.26333333333	0.283333333333
TRINITY_DN7105_c0_g1		0.275	-1.86446155015	0.000194609065438	0.00478226526273	yes	down	103.99	289.08	278.59	87.07	25.35	27.52	223.886666667	46.6466666667
TRINITY_DN4291_c0_g2	unnamed protein product [Coregonus sp. 'balchen']	0.148	-2.75219172519	0.000195835717592	0.00480768072797	yes	down	2.57	3.93	3.05	0.51	0.29	0.43	3.18333333333	0.41
TRINITY_DN6675_c0_g1	sodium/glucose cotransporter 1 [Epinephelus lanceolatus]	2.471	1.30519905192	0.000195914106659	0.00480768072797	yes	up	18.8	7.13	7.27	28.04	21.53	20.6	11.0666666667	23.39
TRINITY_DN23555_c0_g1	PREDICTED: WD repeat-containing protein 43 [Ictalurus punctatus]	0.195	-2.35875340752	0.000196897088744	0.00482846596975	yes	down	3.86	10.04	8.62	3.01	0.88	0.38	7.50666666667	1.42333333333
TRINITY_DN983_c0_g1	PREDICTED: vitelline membrane outer layer protein 1-like [Pundamilia nyererei]	0.270	-1.88807133804	0.000197819343515	0.00484773434705	yes	down	158.73	344.27	321.62	146.18	34.6	34.77	274.873333333	71.85
TRINITY_DN72062_c0_g1	ubiquitin carboxyl-terminal hydrolase 47-like isoform X1 [Sparus aurata]	0.018	-5.80080950453	0.000198428982244	0.00485932050379	yes	down	0.24	1.82	1.43	0	0.05	0	1.16333333333	0.0166666666667
TRINITY_DN12480_c0_g1		0.221	-2.17825769527	0.000199097462557	0.00487203779513	yes	down	18.35	62.7	53.9	20.42	4.42	4.81	44.9833333333	9.88333333333
TRINITY_DN2464_c0_g1	cytosolic sulfotransferase 3 isoform X1 [Oreochromis niloticus]	3.163	1.66124963805	0.000199222700683	0.00487203779513	yes	up	3.56	3.18	2.49	9.18	9.39	7.29	3.07666666667	8.62
TRINITY_DN4740_c0_g3	PREDICTED: harmonin [Stegastes partitus]	2.260	1.17606635781	0.000200463499821	0.00489900785626	yes	up	14.39	6.76	7.32	19.7	17.45	18.72	9.49	18.6233333333
TRINITY_DN11993_c0_g1		0.124	-3.00739753097	0.000200927196302	0.004903434634	yes	down	0.79	1.1	0.98	0.18	0.12	0.03	0.956666666667	0.11
TRINITY_DN11678_c0_g1	PREDICTED: ribonuclease P protein subunit p25-like protein [Callorhinchus milii]	0.134	-2.90477157602	0.000201033691756	0.004903434634	yes	down	2.23	5.24	5.11	0.53	0.62	0.42	4.19333333333	0.523333333333
TRINITY_DN1077_c0_g1	phosphatidylinositol transfer protein alpha isoform isoform X2 [Esox lucius]	0.208	-2.26330561412	0.000201058909772	0.004903434634	yes	down	2.25	5.82	5.25	1.79	0.43	0.47	4.44	0.896666666667
TRINITY_DN9043_c0_g2	peroxiredoxin-4 [Archocentrus centrarchus]	0.230	-2.12125958454	0.000202627554797	0.00493829913747	yes	down	4.48	11.75	12.28	4.06	1.27	1.01	9.50333333333	2.11333333333
TRINITY_DN3457_c0_g1		0.228	-2.13509222525	0.000202814883855	0.00493890132229	yes	down	9.76	27.13	23.31	8.94	1.95	2.46	20.0666666667	4.45
TRINITY_DN9147_c0_g1		0.127	-2.97422564471	0.000202930440993	0.00493890132229	yes	down	0.38	1.24	0.79	0.2	0.06	0.03	0.803333333333	0.0966666666667
TRINITY_DN5121_c0_g1	apolipoprotein D-like [Perca flavescens]	0.251	-1.99235056629	0.000203211710687	0.00494235933889	yes	down	56.42	148.46	131.2	56.56	14.42	11.51	112.026666667	27.4966666667
TRINITY_DN5271_c0_g1	28S ribosomal protein S31, mitochondrial [Periophthalmus magnuspinnatus]	0.160	-2.64358201237	0.000203894863493	0.0049539468476	yes	down	1.47	5.04	3.9	0.99	0.49	0.13	3.47	0.536666666667
TRINITY_DN60_c0_g1	protein archease [Fundulus heteroclitus]	0.168	-2.57207191074	0.000203967171455	0.0049539468476	yes	down	11.22	52.37	39.01	8.25	7.17	2.94	34.2	6.12
TRINITY_DN11028_c0_g1	phosphoglycerate kinase 1 [Erpetoichthys calabaricus]	0.239	-2.06764783383	0.000204808361782	0.00497097752461	yes	down	4.5	14.27	11.2	4.35	1.17	1.37	9.99	2.29666666667
TRINITY_DN42844_c0_g1	RNA exonuclease 4 [Erpetoichthys calabaricus]	0.204	-2.29540527586	0.000205103525253	0.00497474117365	yes	down	1.58	3.94	3.07	0.62	0.62	0.38	2.86333333333	0.54
TRINITY_DN22074_c0_g1		0.162	-2.62856444244	0.000205513898811	0.00498058669773	yes	down	1.1	2.53	1.82	0.42	0.22	0.19	1.81666666667	0.276666666667
TRINITY_DN6840_c0_g1	tricarboxylate transport protein, mitochondrial-like [Acanthochromis polyacanthus]	0.360	-1.4730072134	0.000205625055588	0.00498058669773	yes	down	4.03	4.18	3.96	2.57	1.15	1.24	4.05666666667	1.65333333333
TRINITY_DN11034_c0_g1	protein phosphatase 1A-like, partial [Scleropages formosus]	0.252	-1.98578603968	0.000206364080642	0.0049950798497	yes	down	1.3	2.06	2.02	0.81	0.22	0.25	1.79333333333	0.426666666667
TRINITY_DN8602_c0_g1		0.206	-2.27803740318	0.000206595922976	0.00499728516959	yes	down	10.42	37.9	36.63	10.94	2.11	4.32	28.3166666667	5.79
TRINITY_DN15117_c0_g1	Protein Wnt [Scophthalmus maximus]	0.462	-1.11257963002	0.000207321772026	0.00501142872897	yes	down	13.85	13.28	13.18	7.13	4.57	5.15	13.4366666667	5.61666666667
TRINITY_DN68944_c0_g1	huntingtin-interacting protein K [Petromyzon marinus]	0.193	-2.37543300405	0.000207525163656	0.00501293267773	yes	down	11.9	23.21	27.7	8.43	1.69	2.09	20.9366666667	4.07
TRINITY_DN25498_c0_g2	hepatocyte nuclear factor 4-beta isoform X1 [Larimichthys crocea]	3.654	1.86955877424	0.000208088103882	0.00502311385502	yes	up	0.24	0.73	0.72	2.1	1.72	1.93	0.563333333333	1.91666666667
TRINITY_DN4077_c0_g1	probable 28S rRNA (cytosine(4447)-C(5))-methyltransferase [Erpetoichthys calabaricus]	0.242	-2.04743311129	0.000208704618656	0.00503417987698	yes	down	2.78	8.34	7.66	2.7	0.79	0.88	6.26	1.45666666667
TRINITY_DN9907_c0_g1	PREDICTED: F-box only protein 31 isoform X2 [Latimeria chalumnae]	0.119	-3.07498672959	0.000208830070089	0.00503417987698	yes	down	0.77	2.03	3.16	0.42	0.23	0.04	1.98666666667	0.23
TRINITY_DN9004_c0_g1	PREDICTED: uncharacterized protein LOC102694444 isoform X1 [Lepisosteus oculatus]	0.179	-2.48512400885	0.000209566547969	0.00504523548134	yes	down	0.98	2.01	1.47	0.39	0.2	0.18	1.48666666667	0.256666666667
TRINITY_DN19641_c0_g1	protein BCCIP homolog [Cyclopterus lumpus]	0.183	-2.45128813957	0.000209582496644	0.00504523548134	yes	down	2.28	10.58	12.2	2.72	0.77	1.03	8.35333333333	1.50666666667
TRINITY_DN8476_c0_g1	PREDICTED: glycerophosphodiester phosphodiesterase domain-containing protein 1-like isoform X1 [Lates calcarifer]	2.175	1.12118501428	0.00020971493341	0.00504523548134	yes	up	7.81	4.37	4.39	15.78	17.43	18.46	5.52333333333	17.2233333333
TRINITY_DN870_c0_g3	protein BUD31 homolog [Xiphophorus maculatus]	0.206	-2.27977607942	0.000210093906262	0.00505093061439	yes	down	1.65	5.35	3.43	1.32	0.42	0.29	3.47666666667	0.676666666667
TRINITY_DN30428_c0_g1		0.150	-2.73336159685	0.000210848769051	0.00506564880935	yes	down	0.33	0.88	0.58	0.12	0.08	0.05	0.596666666667	0.0833333333333
TRINITY_DN3223_c0_g1	fibromodulin [Maylandia zebra]	0.177	-2.49956918954	0.000211173048599	0.00507000931893	yes	down	3.4	7.8	9.24	2.67	0.57	0.32	6.81333333333	1.18666666667
TRINITY_DN1399_c0_g1	PREDICTED: sushi, von Willebrand factor type A, EGF and pentraxin domain-containing protein 1 [Lepisosteus oculatus]	0.231	-2.1154614048	0.000211639237947	0.00507776871639	yes	down	3.49	16.75	9.84	3.92	1.33	0.88	10.0266666667	2.04333333333
TRINITY_DN473_c0_g1	PREDICTED: meiosis arrest female protein 1 isoform X2 [Latimeria chalumnae]	0.237	-2.07523666353	0.000212214407022	0.00508813057323	yes	down	4.41	9.36	8.28	2.66	0.83	0.67	7.35	1.38666666667
TRINITY_DN14946_c1_g1	trifunctional nucleotide phosphoesterase protein YfkN-like [Amblyraja radiata]	0.171	-2.54960277912	0.000213034431241	0.00510434522196	yes	down	0.29	0.76	0.43	0.12	0.08	0.03	0.493333333333	0.0766666666667
TRINITY_DN6245_c0_g1	neuronal acetylcholine receptor subunit alpha-7-like isoform X2 [Denticeps clupeoides]	0.160	-2.64262523429	0.000214303825263	0.00513129772842	yes	down	0.34	0.82	0.97	0.2	0.05	0.08	0.71	0.11
TRINITY_DN3894_c0_g1	polyadenylate-binding protein 4-like isoform X1 [Rhincodon typus]	0.285	-1.80960191918	0.000214945123815	0.00514318490671	yes	down	67.97	151.55	138.97	53.23	16.83	17.48	119.496666667	29.18
TRINITY_DN9378_c0_g2	hypothetical protein FQN60_010999, partial [Etheostoma spectabile]	0.209	-2.25560067165	0.000215951967885	0.00516252493645	yes	down	2.91	7.51	6.69	2.33	0.7	0.44	5.70333333333	1.15666666667
TRINITY_DN5393_c0_g1		0.208	-2.26472891907	0.000216044159384	0.00516252493645	yes	down	0.91	1.99	1.56	0.44	0.3	0.15	1.48666666667	0.296666666667
TRINITY_DN10364_c0_g1	heme transporter hrg1-A-like [Anarrhichthys ocellatus]	2.087	1.06138704673	0.000216325580191	0.00516375125754	yes	up	25.07	14.62	13.85	33.08	32.17	32.05	17.8466666667	32.4333333333
TRINITY_DN2610_c0_g1	trafficking protein particle complex subunit 5 [Fundulus heteroclitus]	0.187	-2.42265761474	0.000216386320967	0.00516375125754	yes	down	1.8	6	6.66	1.42	0.76	0.44	4.82	0.873333333333
TRINITY_DN2502_c0_g1		0.127	-2.97741514709	0.00021676585171	0.00516735087698	yes	down	0.56	2.88	2.27	0.37	0.15	0.15	1.90333333333	0.223333333333
TRINITY_DN22205_c0_g1	glucosamine-6-phosphate isomerase 1 [Labeo rohita]	0.237	-2.0771054932	0.000217135706297	0.00517120844728	yes	down	2.99	6.47	5.86	1.68	0.78	0.96	5.10666666667	1.14
TRINITY_DN6020_c0_g1		0.225	-2.15401070035	0.000218134294613	0.00519114213008	yes	down	5.32	17.68	17.2	4.23	2.13	1.83	13.4	2.73
TRINITY_DN7111_c0_g1		0.123	-3.02320503265	0.000218265093362	0.00519114213008	yes	down	0.55	2.47	1.31	0.37	0.05	0.11	1.44333333333	0.176666666667
TRINITY_DN5261_c0_g1	heat shock HSP 90-alpha 1 [Labeo rohita]	0.315	-1.66602536609	0.000218510919429	0.00519351019947	yes	down	19.72	34.25	32	15.61	4.56	5.37	28.6566666667	8.51333333333
TRINITY_DN5232_c0_g1	ceramide synthase 5-like 2 isoform 1 [Potamotrygon motoro]	0.193	-2.37472495864	0.000218865266373	0.00519622815421	yes	down	3.02	5.48	5.6	1.86	0.49	0.25	4.7	0.866666666667
TRINITY_DN10648_c0_g1	PREDICTED: exocyst complex component 8 [Lepisosteus oculatus]	0.178	-2.48982179473	0.000219086254342	0.00519622815421	yes	down	0.71	1.55	1.43	0.32	0.19	0.11	1.23	0.206666666667
TRINITY_DN12151_c0_g1	probable U3 small nucleolar RNA-associated protein 11 [Chanos chanos]	0.164	-2.60670043763	0.000219224084054	0.00519622815421	yes	down	2.42	5.59	5.09	1.5	0.36	0.24	4.36666666667	0.7
TRINITY_DN25021_c1_g1		0.154	-2.70228329835	0.000219401847639	0.00519622815421	yes	down	0.78	2.25	2.04	0.45	0.25	0.05	1.69	0.25
TRINITY_DN1495_c0_g1	exosome complex component MTR3 [Danio rerio]	0.172	-2.54051961938	0.000219456945183	0.00519622815421	yes	down	2.48	8.05	4.97	1.87	0.31	0.56	5.16666666667	0.913333333333
TRINITY_DN75078_c0_g1	LOW QUALITY PROTEIN: 60S ribosomal protein L23a [Thalassophryne amazonica]	0.295	-1.75890661673	0.000219503287373	0.00519622815421	yes	down	84.4	202.42	188.71	82.56	27.51	25.72	158.51	45.2633333333
TRINITY_DN51230_c0_g1	Protein bassoon [Collichthys lucidus]	0.307	-1.70544634873	0.000220404709646	0.00521072216926	yes	down	0.89	1.51	1.65	0.54	0.31	0.31	1.35	0.386666666667
TRINITY_DN825_c0_g2		0.416	-1.26515299189	0.000220409042728	0.00521072216926	yes	down	22.85	19.72	18.17	11.57	5.6	5.66	20.2466666667	7.61
TRINITY_DN46624_c0_g1	PREDICTED: LOW QUALITY PROTEIN: cubilin-like [Lates calcarifer]	4.104	2.0371305062	0.000221039627029	0.00522215310457	yes	up	0.95	0.14	0.14	1.21	1.47	1.4	0.41	1.36
TRINITY_DN66728_c0_g1	PREDICTED: 3-hydroxyanthranilate 3,4-dioxygenase isoform X1 [Latimeria chalumnae]	0.193	-2.3739158819	0.000222218635358	0.00524469067181	yes	down	2.17	2.95	4.53	0.48	0.5	0.73	3.21666666667	0.57
TRINITY_DN11099_c0_g1	PREDICTED: m7GpppX diphosphatase [Ictalurus punctatus]	0.223	-2.16291928295	0.000222288981979	0.00524469067181	yes	down	1.24	2.49	2.35	0.69	0.21	0.41	2.02666666667	0.436666666667
TRINITY_DN39388_c0_g2	amine sulfotransferase-like isoform X1 [Sander lucioperca]	2.507	1.3259808779	0.000222599250503	0.00524852376236	yes	up	37.8	15.58	15.02	39.45	52.02	53.81	22.8	48.4266666667
TRINITY_DN20795_c0_g1		0.201	-2.31215901544	0.000222940428689	0.00525308008117	yes	down	0.42	1.42	1.29	0.39	0.12	0.09	1.04333333333	0.2
TRINITY_DN13481_c0_g1		0.147	-2.76386465418	0.00022310438681	0.00525345734167	yes	down	2.06	4.03	4.43	0.32	0.93	0.24	3.50666666667	0.496666666667
TRINITY_DN15292_c0_g1	PREDICTED: claudin-15 [Lates calcarifer]	2.463	1.30046574402	0.000223595320527	0.00526152832113	yes	up	34.43	13.39	12.47	48.57	38.61	39.45	20.0966666667	42.21
TRINITY_DN14224_c0_g1	sterile alpha motif domain-containing protein 9-like isoform X1 [Sander lucioperca]	0.283	-1.82185109947	0.000224055154584	0.00526396550825	yes	down	2.44	3.64	3.66	1.38	0.36	1.34	3.24666666667	1.02666666667
TRINITY_DN1820_c2_g2	PREDICTED: protein disulfide-isomerase [Lates calcarifer]	2.349	1.23214903174	0.000224374672801	0.00526396550825	yes	up	177.83	105.63	108.76	172.23	314.08	310.24	130.74	265.516666667
TRINITY_DN46005_c0_g1	synaptosomal-associated protein 29 [Gouania willdenowi]	0.100	-3.32101930835	0.000224377349798	0.00526396550825	yes	down	0.93	1.22	1.55	0.15	0.16	0.04	1.23333333333	0.116666666667
TRINITY_DN8826_c0_g1		0.189	-2.40613438304	0.000224403024321	0.00526396550825	yes	down	8.72	19.52	16.02	3.96	1.02	2.08	14.7533333333	2.35333333333
TRINITY_DN4763_c0_g1		0.107	-3.22422693342	0.000224440107564	0.00526396550825	yes	down	0.7	3.5	2.14	0.42	0.18	0.05	2.11333333333	0.216666666667
TRINITY_DN50084_c0_g1	PREDICTED: ras-related and estrogen-regulated growth inhibitor-like protein [Lates calcarifer]	0.272	-1.87982516941	0.00022472782744	0.00526723460366	yes	down	4.27	10.54	10.79	1.15	2.65	2.6	8.53333333333	2.13333333333
TRINITY_DN43896_c1_g1	Golgi pH regulator, partial [Larimichthys crocea]	2.367	1.24335567858	0.000225212854361	0.00527512087435	yes	up	37.06	14.38	15.28	43.51	47.02	44	22.24	44.8433333333
TRINITY_DN25568_c0_g1	farnesyl pyrophosphate synthase [Oryzias latipes]	0.199	-2.33047130274	0.000225568913646	0.00527913336039	yes	down	1.92	3.5	2.41	0.54	0.61	0.27	2.61	0.473333333333
TRINITY_DN1578_c0_g1	PREDICTED: outer dense fiber protein 3-like [Latimeria chalumnae]	0.233	-2.10411474849	0.000225681501621	0.00527913336039	yes	down	1.89	4.5	4.16	1.47	0.45	0.45	3.51666666667	0.79
TRINITY_DN4862_c0_g1	hypothetical protein DNTS_027165 [Danionella translucida]	0.187	-2.41705345509	0.000226034228189	0.0052795113716	yes	down	0.87	1.62	1.86	0.41	0.21	0.15	1.45	0.256666666667
TRINITY_DN24967_c0_g3	LOW QUALITY PROTEIN: endoribonuclease Dicer-like [Salvelinus alpinus]	0.150	-2.73590553129	0.000226115568591	0.0052795113716	yes	down	1.28	3.02	2.54	0.77	0.17	0.06	2.28	0.333333333333
TRINITY_DN20414_c0_g2		0.195	-2.35970156169	0.000226143704306	0.0052795113716	yes	down	2.61	5.57	4.91	1.52	0.52	0.41	4.36333333333	0.816666666667
TRINITY_DN31_c0_g1	uncharacterized protein LOC114649278 [Erpetoichthys calabaricus]	0.287	-1.80216637654	0.00022688024675	0.0052904726024	yes	down	40.59	95.49	83.51	37.74	12.92	10.28	73.1966666667	20.3133333333
TRINITY_DN14529_c0_g1		0.237	-2.07969424314	0.000227194185987	0.0052904726024	yes	down	1.08	2.93	2.62	1.11	0.26	0.25	2.21	0.54
TRINITY_DN63962_c0_g1		0.141	-2.82497724419	0.000227268118622	0.0052904726024	yes	down	3.19	7.28	4.05	1.22	0.43	0.32	4.84	0.656666666667
TRINITY_DN7945_c0_g1	b(0,+)-type amino acid transporter 1-like [Parambassis ranga]	2.262	1.17738345465	0.000227363298717	0.0052904726024	yes	up	14.82	6.83	6.31	20.63	16.63	17.01	9.32	18.09
TRINITY_DN9965_c0_g2	macrophage-stimulating protein receptor-like [Epinephelus lanceolatus]	2.049	1.03474907796	0.000227549195331	0.0052904726024	yes	up	6.75	4.34	4.31	11.05	8.07	8.68	5.13333333333	9.26666666667
TRINITY_DN29807_c0_g6		6.095	2.60772404243	0.000227570089667	0.0052904726024	yes	up	0.25	0.25	0.35	1.96	1.37	1.47	0.283333333333	1.6
TRINITY_DN14427_c0_g2	U6 snRNA-associated Sm-like protein LSm7 isoform X1 [Archocentrus centrarchus]	0.161	-2.63599945393	0.000227656147356	0.0052904726024	yes	down	1.41	6.43	3.32	0.67	0.36	0.66	3.72	0.563333333333
TRINITY_DN21022_c0_g3	complement C1q tumor necrosis factor-related protein 4-like [Seriola lalandi dorsalis]	0.372	-1.42629191115	0.000228867832337	0.0053151522946	yes	down	3.58	2.27	1.95	1.23	0.8	0.53	2.6	0.853333333333
TRINITY_DN43429_c0_g1		0.086	-3.53405113408	0.000230231686916	0.00534204663984	yes	down	0.93	4.85	1.68	0.23	0.18	0.06	2.48666666667	0.156666666667
TRINITY_DN7262_c0_g3	Cyclic AMP-responsive element-binding protein 3-like protein 3-A [Collichthys lucidus]	2.228	1.15586677488	0.000230326773652	0.00534204663984	yes	up	17.63	9.33	8.46	26.55	19.47	22.53	11.8066666667	22.85
TRINITY_DN5624_c0_g1	TIP41-like protein [Fundulus heteroclitus]	0.120	-3.06320482635	0.000231114831785	0.00535682543202	yes	down	1.25	2.82	2.97	0.54	0.13	0.19	2.34666666667	0.286666666667
TRINITY_DN6860_c0_g1		0.141	-2.82204702199	0.00023141038017	0.00536017690116	yes	down	0.3	2.05	1.64	0.18	0.17	0.2	1.33	0.183333333333
TRINITY_DN15288_c0_g1	PREDICTED: WD repeat-containing protein 5 [Callorhinchus milii]	0.253	-1.98534435088	0.000231617584674	0.00536123677509	yes	down	4.67	9.76	8.55	3.42	1.01	1.11	7.66	1.84666666667
TRINITY_DN38597_c0_g1		0.032	-4.9544709741	0.000231758102165	0.00536123677509	yes	down	0.69	1.73	1.43	0.07	0.05	0	1.28333333333	0.04
TRINITY_DN53386_c0_g1	N-chimaerin [Larimichthys crocea]	0.422	-1.24620266992	0.000231947194726	0.00536125374231	yes	down	5.26	4.06	4.09	2.35	1.45	1.27	4.47	1.69
TRINITY_DN6786_c0_g1		0.134	-2.8976553554	0.000232060801541	0.00536125374231	yes	down	2.16	8.09	7.66	1.94	0.34	0.14	5.97	0.806666666667
TRINITY_DN11043_c0_g1		0.231	-2.11429183397	0.00023405153902	0.00540372958325	yes	down	34.72	63.88	59.96	27.06	4.7	3.88	52.8533333333	11.88
TRINITY_DN12725_c0_g1	DNA-directed RNA polymerase II subunit RPB9 [Petromyzon marinus]	0.154	-2.70084222249	0.000234997217928	0.00542203782417	yes	down	4.91	18.43	19.9	4.69	0.43	1.6	14.4133333333	2.24
TRINITY_DN5426_c0_g1		0.260	-1.94560618355	0.000235318676191	0.00542592913823	yes	down	8.02	15.95	19.76	6.15	2.92	2.63	14.5766666667	3.9
TRINITY_DN68247_c0_g1	hypothetical protein AMELA_G00284150 [Ameiurus melas]	0.080	-3.63666916527	0.000235685715533	0.00543032530387	yes	down	1.54	2.73	2.89	0.51	0	0.07	2.38666666667	0.193333333333
TRINITY_DN2749_c0_g1		0.224	-2.15524940903	0.000235815191038	0.00543032530387	yes	down	35.16	69.41	71.33	29.6	5.46	4.44	58.6333333333	13.1666666667
TRINITY_DN147_c0_g1	thyroid receptor-interacting protein 11 [Gadus morhua]	0.194	-2.36291452141	0.000236045633755	0.00543210914387	yes	down	1.73	3.55	4.17	0.57	0.28	0.25	3.15	0.366666666667
TRINITY_DN19828_c0_g1	uroporphyrinogen-III synthase [Erpetoichthys calabaricus]	0.135	-2.88916999073	0.000236357946331	0.00543470555603	yes	down	0.39	1.29	1.66	0.24	0.11	0.04	1.11333333333	0.13
TRINITY_DN3200_c0_g1		0.256	-1.96756467021	0.000236464560648	0.00543470555603	yes	down	11.51	25.97	22.87	8.9	3.71	2.29	20.1166666667	4.96666666667
TRINITY_DN24573_c0_g1	guanine nucleotide-binding protein G(s) subunit alpha-like [Petromyzon marinus]	0.213	-2.23290538641	0.00023702387098	0.005444036633	yes	down	2.03	3.22	2.52	0.73	0.29	0.51	2.59	0.51
TRINITY_DN1927_c0_g1	hypothetical protein FQN60_005503 [Etheostoma spectabile]	0.150	-2.74171670077	0.000237912440863	0.00546060507566	yes	down	0.79	3.66	3.35	0.44	0.22	0.45	2.6	0.37
TRINITY_DN1145_c0_g1	protein odd-skipped-related 1-like isoform X1 [Astatotilapia calliptera]	0.149	-2.74521283052	0.000238052793858	0.00546060507566	yes	down	1.71	8.08	6.93	1.63	0.53	0.33	5.57333333333	0.83
TRINITY_DN21089_c0_g1		0.085	-3.55377833562	0.000238278699788	0.00546225845756	yes	down	0.18	0.79	0.38	0.05	0.03	0.03	0.45	0.0366666666667
TRINITY_DN5987_c0_g2		0.160	-2.64150738213	0.000239264340565	0.0054813144962	yes	down	1.77	5.35	5.03	1.15	0.26	0.57	4.05	0.66
TRINITY_DN7790_c0_g1	myogenesis-regulating glycosidase-like [Petromyzon marinus]	0.281	-1.83318533796	0.00023989632029	0.00549224915357	yes	down	2.19	3.29	3.56	1.22	0.52	0.63	3.01333333333	0.79
TRINITY_DN6061_c1_g1	hypothetical protein F7725_012892 [Dissostichus mawsoni]	0.406	-1.3016134847	0.000240227388559	0.00549628501311	yes	down	4.16	3.02	3.14	1.49	1.08	1.23	3.44	1.26666666667
TRINITY_DN16044_c0_g1		0.021	-5.57659281483	0.000240896160321	0.00550686527624	yes	down	3.43	4.21	6.37	0.31	0	0	4.67	0.103333333333
TRINITY_DN1453_c0_g1	kelch-like protein 23 isoform X1 [Danio rerio]	0.163	-2.61853052375	0.000241096734598	0.00550686527624	yes	down	0.94	2.6	2.57	0.36	0.43	0.15	2.03666666667	0.313333333333
TRINITY_DN2523_c0_g2	protein SOGA3-like isoform X1 [Sander lucioperca]	0.412	-1.2779985128	0.00024115507349	0.00550686527624	yes	down	15.85	16.8	15.7	8.59	4.02	4.08	16.1166666667	5.56333333333
TRINITY_DN5349_c0_g1		0.219	-2.19403451471	0.000241532074068	0.00551192957461	yes	down	8.94	13.06	15.58	3.73	2.12	2.19	12.5266666667	2.68
TRINITY_DN644_c0_g1	cytochrome P450 27C1-like [Erpetoichthys calabaricus]	0.237	-2.07748431393	0.000241902556984	0.00551347390016	yes	down	4.69	12.78	13.06	4.78	1.15	1.07	10.1766666667	2.33333333333
TRINITY_DN4684_c1_g1	lactose-binding lectin l-2-like isoform X2 [Chanos chanos]	0.258	-1.95270130866	0.000241910285743	0.00551347390016	yes	down	12.41	24.33	27.19	8.7	2.13	3.68	21.31	4.83666666667
TRINITY_DN5929_c0_g1		0.175	-2.51268337218	0.000242374165506	0.00552050304231	yes	down	2.35	5.8	5.41	1.21	0.7	0.7	4.52	0.87
TRINITY_DN5582_c0_g1	omega-amidase NIT2 [Oryzias melastigma]	0.255	-1.97179539252	0.000243747993093	0.00554604612911	yes	down	12.58	38.74	31.21	13.15	3.84	3.37	27.51	6.78666666667
TRINITY_DN647_c0_g1	cell division cycle and apoptosis regulator protein 1 isoform X2 [Epinephelus lanceolatus]	0.288	-1.79422422691	0.000243807992552	0.00554604612911	yes	down	2.94	7.04	6.25	2.54	1	0.9	5.41	1.48
TRINITY_DN3337_c0_g1	PREDICTED: flexible cuticle protein 12-like [Cyprinus carpio]	0.226	-2.14411393961	0.00024525733684	0.00557544351718	yes	down	14.63	32.53	39.25	12.94	2.57	3.91	28.8033333333	6.47333333333
TRINITY_DN6063_c0_g1	FAD-linked sulfhydryl oxidase ALR isoform X1 [Esox lucius]	0.096	-3.37588190118	0.000245927890653	0.00558711034497	yes	down	1.09	9.42	7.54	1	0.44	0.1	6.01666666667	0.513333333333
TRINITY_DN13013_c0_g2	hypothetical protein E1301_Tti006804 [Triplophysa tibetana]	0.193	-2.37658772553	0.000246694817629	0.0055995517532	yes	down	1.17	3.83	3.67	0.92	0.29	0.4	2.89	0.536666666667
TRINITY_DN10175_c0_g1	double-stranded RNA-binding protein Staufen homolog 1 isoform X8 [Amblyraja radiata]	0.252	-1.9893667264	0.000246790911987	0.0055995517532	yes	down	2.92	5.88	5.11	2.32	0.39	0.63	4.63666666667	1.11333333333
TRINITY_DN7349_c0_g1	eukaryotic translation initiation factor 3 subunit I [Petromyzon marinus]	0.207	-2.27044038817	0.000247095094841	0.00560287338614	yes	down	1.95	7.74	8.75	2.36	0.64	0.74	6.14666666667	1.24666666667
TRINITY_DN78559_c0_g1	eukaryotic translation initiation factor 3 subunit F [Electrophorus electricus]	0.256	-1.96511374182	0.000247652614859	0.00561193152587	yes	down	6.14	11.17	10.82	4.18	1.09	1.6	9.37666666667	2.29
TRINITY_DN66426_c0_g1	RecName: Full=Protein kish-A;	0.074	-3.75750655748	0.000248791358529	0.00563292998028	yes	down	3.73	10.77	11.35	1.12	0.82	0	8.61666666667	0.646666666667
TRINITY_DN74985_c0_g1	proteasome subunit beta type-7 [Petromyzon marinus]	0.232	-2.10998654824	0.000248896537189	0.00563292998028	yes	down	7.19	13.91	12.47	4.94	1.67	0.88	11.19	2.49666666667
TRINITY_DN7335_c0_g1	dihydrolipoyl dehydrogenase, mitochondrial [Oryzias latipes]	0.291	-1.78185362738	0.000249397864591	0.00564068074761	yes	down	8	17.01	14.99	6.68	2.02	2.36	13.3333333333	3.68666666667
TRINITY_DN9904_c0_g1		0.184	-2.44559270343	0.000250979789635	0.00567284618087	yes	down	2.12	5.36	4.73	1.57	0.28	0.33	4.07	0.726666666667
TRINITY_DN11169_c0_g1		0.143	-2.80985985906	0.000251147106446	0.0056730169229	yes	down	1.49	2.16	2.24	0.44	0.2	0.15	1.96333333333	0.263333333333
TRINITY_DN4465_c0_g2	PREDICTED: ras association domain-containing protein 6-like isoform X2 [Lates calcarifer]	2.073	1.05199323861	0.000252002875891	0.00568872862047	yes	up	14.97	9.7	10.3	22.87	19.84	20.06	11.6566666667	20.9233333333
TRINITY_DN39014_c0_g1	RNA exonuclease 5 isoform X2 [Erpetoichthys calabaricus]	0.200	-2.3245517641	0.000252737712857	0.0057016921511	yes	down	1.26	2.14	2.38	0.89	0.14	0.14	1.92666666667	0.39
TRINITY_DN847_c0_g1	PREDICTED: elongation factor 2 [Lepisosteus oculatus]	0.306	-1.71046419817	0.000252991235057	0.0057037877877	yes	down	40.99	75.17	76.58	35.26	10.33	10.28	64.2466666667	18.6233333333
TRINITY_DN11503_c0_g1	interferon-induced very large GTPase 1-like [Epinephelus lanceolatus]	10.511	3.39377126119	0.000253746653394	0.0057171890326	yes	up	6.49	1.12	0.68	15.68	17.07	18.72	2.76333333333	17.1566666667
TRINITY_DN17330_c0_g1	pentatricopeptide repeat-containing protein 2, mitochondrial isoform X2 [Astyanax mexicanus]	0.245	-2.03192753573	0.000255896882717	0.00576197996728	yes	down	3.43	5.38	5.23	2	0.54	0.71	4.68	1.08333333333
TRINITY_DN8171_c0_g1	DNA-directed RNA polymerase II subunit RPB7 [Maylandia zebra]	0.135	-2.89207780495	0.000256813248046	0.00577894906518	yes	down	2.55	10.52	7.73	0.3	0.59	1.65	6.93333333333	0.846666666667
TRINITY_DN9304_c0_g1	PREDICTED: prostamide/prostaglandin F synthase [Stegastes partitus]	0.241	-2.05053586922	0.000257764614451	0.00579668378376	yes	down	2.81	6.92	6.18	2.45	0.84	0.4	5.30333333333	1.23
TRINITY_DN294_c0_g1	macrophage mannose receptor 1-like [Salarias fasciatus]	0.243	-2.04020342176	0.000259126304296	0.00582127676416	yes	down	12.94	33.22	29.79	12.77	2.65	2.52	25.3166666667	5.98
TRINITY_DN68237_c0_g1	PREDICTED: pyruvate dehydrogenase E1 component subunit beta, mitochondrial-like [Salmo salar]	0.275	-1.86143075892	0.000259186081392	0.00582127676416	yes	down	7.06	12.06	16.31	5.74	1.62	1.97	11.81	3.11
TRINITY_DN12335_c0_g3	PREDICTED: flexible cuticle protein 12-like [Cyprinus carpio]	0.268	-1.90104403919	0.000259525165496	0.00582520802883	yes	down	106.15	188.63	181.6	87.47	17.71	17.63	158.793333333	40.9366666667
TRINITY_DN2522_c0_g3	hypothetical protein EPR50_G00203480 [Perca flavescens]	2.239	1.16273988738	0.000259957057177	0.00582994454124	yes	up	13.13	6.65	6.64	16.39	17.02	17.72	8.80666666667	17.0433333333
TRINITY_DN27663_c0_g1	leucine-rich repeat and WD repeat-containing protein 1 isoform X2 [Kryptolebias marmoratus]	0.093	-3.42558175136	0.000260064551334	0.00582994454124	yes	down	1.23	2.02	1.46	0.14	0	0.14	1.57	0.0933333333333
TRINITY_DN20020_c0_g1	PREDICTED: activator of 90 kDa heat shock protein ATPase homolog 1 [Lepisosteus oculatus]	0.189	-2.4039633992	0.000260659425841	0.00583959340833	yes	down	1.27	5.12	2.95	0.56	0.37	0.71	3.11333333333	0.546666666667
TRINITY_DN26657_c0_g1		0.238	-2.07368100858	0.000261483923829	0.00585311348128	yes	down	13.04	42.94	32.53	12.57	4.68	3.41	29.5033333333	6.88666666667
TRINITY_DN7971_c0_g1	PREDICTED: methyltransferase-like protein 17, mitochondrial [Austrofundulus limnaeus]	0.072	-3.80453264857	0.000261592584832	0.00585311348128	yes	down	0.2	2.54	1.54	0.13	0.17	0	1.42666666667	0.1
TRINITY_DN617_c3_g2	Myosin-1 Myosin heavy chain 1 [Triplophysa tibetana]	0.380	-1.39665335442	0.000261938789849	0.00585335465967	yes	down	295.29	650.45	644.43	180.82	188.37	192.24	530.056666667	187.143333333
TRINITY_DN9480_c0_g1		0.055	-4.18951842311	0.000262040611146	0.00585335465967	yes	down	3.6	16.38	10.1	0	0.72	0.7	10.0266666667	0.473333333333
TRINITY_DN18168_c0_g1	PREDICTED: malate dehydrogenase, mitochondrial [Poecilia formosa]	0.274	-1.86943838418	0.000262097888109	0.00585335465967	yes	down	15.92	41.58	36.73	15.98	4.56	4.23	31.41	8.25666666667
TRINITY_DN14220_c0_g2	arf-GAP with GTPase, ANK repeat and PH domain-containing protein 1-like [Sparus aurata]	0.336	-1.57262735964	0.000263178977218	0.00587380408675	yes	down	0.98	1.1	0.88	0.39	0.28	0.23	0.986666666667	0.3
TRINITY_DN74878_c0_g1	PREDICTED: 3-ketoacyl-CoA thiolase, mitochondrial [Callorhinchus milii]	0.259	-1.94868116349	0.000263586570169	0.00587920572872	yes	down	7.35	21.15	19.55	7.61	2.27	2.13	16.0166666667	4.00333333333
TRINITY_DN11475_c0_g1	sulfide:quinone mitochondrial-like protein [Labeo rohita]	0.222	-2.17243240551	0.000264099033034	0.00588693820717	yes	down	1.79	4.93	3.5	1.36	0.39	0.42	3.40666666667	0.723333333333
TRINITY_DN11077_c0_g1	uncharacterized protein LOC767806 [Danio rerio]	0.293	-1.76972570309	0.000264273391568	0.00588712914754	yes	down	27.63	57.15	59.67	25.5	8.18	6.83	48.15	13.5033333333
TRINITY_DN12658_c0_g1		0.096	-3.38775224569	0.000265341606112	0.00590721949305	yes	down	0.63	1.61	1.28	0.28	0	0.06	1.17333333333	0.113333333333
TRINITY_DN29236_c0_g1		0.050	-4.32712560426	0.000265591070714	0.0059090685025	yes	down	0.71	0.98	0.62	0.08	0	0.03	0.77	0.0366666666667
TRINITY_DN20383_c0_g1	trypsin-3-like [Petromyzon marinus]	0.270	-1.88640792479	0.000265850458254	0.00591113583102	yes	down	346.29	850.46	836.7	362.2	85.34	86.28	677.816666667	177.94
TRINITY_DN27947_c0_g1	PREDICTED: mediator of RNA polymerase II transcription subunit 25 isoform X3 [Poecilia reticulata]	0.196	-2.35346127048	0.000266557948371	0.00592286471556	yes	down	0.45	0.71	0.69	0.2	0.09	0.06	0.616666666667	0.116666666667
TRINITY_DN18517_c0_g1	PREDICTED: dnaJ homolog subfamily C member 5-like [Lates calcarifer]	0.467	-1.09773129031	0.000266711557075	0.00592286471556	yes	down	13.89	11.82	11.19	6.72	4.71	4.03	12.3	5.15333333333
TRINITY_DN65679_c0_g1	pancreatic triacylglycerol lipase-like [Chanos chanos]	0.231	-2.1129915986	0.000268259145037	0.00595350873819	yes	down	5.63	10.21	10.12	4.15	0.62	0.99	8.65333333333	1.92
TRINITY_DN3270_c0_g1	hypothetical protein DNTS_034212 [Danionella translucida]	0.215	-2.21863799613	0.000268792082619	0.00596161028214	yes	down	3.24	7.26	4.92	1.43	1.01	0.58	5.14	1.00666666667
TRINITY_DN78314_c0_g1	nucleolar protein 58 isoform X1 [Parambassis ranga]	0.269	-1.89579988328	0.000269725283585	0.00597857371713	yes	down	4.55	7.14	7.29	3.11	0.96	0.76	6.32666666667	1.61
TRINITY_DN11733_c0_g1	NFX1-type zinc finger-containing protein 1 [Rhincodon typus]	0.214	-2.22377065048	0.000270411189869	0.00599003801689	yes	down	1.25	1.78	2.4	0.57	0.17	0.32	1.81	0.353333333333
TRINITY_DN65734_c0_g1		0.200	-2.32042425903	0.000270970495285	0.00599737734057	yes	down	2.93	10.5	6.31	2.06	0.67	1.05	6.58	1.26
TRINITY_DN29198_c0_g1		0.156	-2.68081975361	0.000271080307292	0.00599737734057	yes	down	1.67	8.45	6.24	0.71	0.84	0.84	5.45333333333	0.796666666667
TRINITY_DN464_c0_g1	uromodulin-like 1 isoform X4 [Cynoglossus semilaevis]	0.248	-2.01380500985	0.000272222237289	0.00601889129756	yes	down	1.25	2.48	2.04	0.91	0.21	0.2	1.92333333333	0.44
TRINITY_DN68423_c0_g1	ribosomal RNA small subunit methyltransferase NEP1 [Kryptolebias marmoratus]	0.183	-2.45022185577	0.000272904726225	0.00603022646144	yes	down	2.43	7.49	9.15	1.85	0.98	0.57	6.35666666667	1.13333333333
TRINITY_DN14985_c0_g1	PREDICTED: ATP-binding cassette sub-family F member 2 [Lepisosteus oculatus]	0.274	-1.86722519145	0.000273375730118	0.00603687736365	yes	down	2.48	5.93	5.64	1.82	0.6	1.22	4.68333333333	1.21333333333
TRINITY_DN6235_c0_g2	arginine--tRNA ligase, cytoplasmic [Sander lucioperca]	0.250	-2.00002669853	0.000273802119583	0.00604253540352	yes	down	3.62	10.6	4.54	1.03	1.99	0.58	6.25333333333	1.2
TRINITY_DN2646_c0_g1	PREDICTED: 60S ribosomal protein L3 [Stegastes partitus]	0.306	-1.70705489344	0.00027512152222	0.00606515540121	yes	down	45.61	88.03	86.14	40.09	12.75	11.26	73.26	21.3666666667
TRINITY_DN5341_c0_g1		0.175	-2.51619050956	0.000275168699523	0.00606515540121	yes	down	3.82	11.49	14.77	5.11	1.4	2.72	10.0266666667	3.07666666667
TRINITY_DN2457_c0_g1	Nuclease-sensitive element-binding protein 1 [Acipenser ruthenus]	0.184	-2.44211909034	0.000276227589258	0.00608471803161	yes	down	2.01	8.01	5.3	2.16	0.47	0.43	5.10666666667	1.02
TRINITY_DN2916_c0_g1	PREDICTED: heme-binding protein 2-like [Pygocentrus nattereri]	0.280	-1.83837045385	0.000276513815487	0.00608724679115	yes	down	30.15	105.37	90.66	35.05	12.69	13.69	75.3933333333	20.4766666667
TRINITY_DN13839_c0_g1		0.112	-3.16443042996	0.00027729145515	0.00610058381718	yes	down	1.07	5.82	3.63	0.17	0.14	0.76	3.50666666667	0.356666666667
TRINITY_DN16160_c0_g2	inositol 1,4,5-trisphosphate receptor type 2 [Labeo rohita]	0.231	-2.11293175542	0.000278183232972	0.00611112248741	yes	down	0.9	2.43	2.37	0.56	0.38	0.42	1.9	0.453333333333
TRINITY_DN26006_c0_g1	PREDICTED: erythrocyte band 7 integral membrane protein isoform X2 [Paralichthys olivaceus]	0.176	-2.50983777742	0.000278294136286	0.00611112248741	yes	down	0.57	1.99	1.57	0.61	0.08	0.12	1.37666666667	0.27
TRINITY_DN25710_c0_g2	hypothetical protein DNTS_020309 [Danionella translucida]	0.100	-3.31534065256	0.000278324929067	0.00611112248741	yes	down	1.2	3.78	3.03	0.29	0.39	0.08	2.67	0.253333333333
TRINITY_DN12975_c0_g1	homeobox protein DLX-3 [Larimichthys crocea]	2.463	1.30066421599	0.000278458874782	0.00611112248741	yes	up	11.18	4.53	4.69	14.96	15.33	12.78	6.8	14.3566666667
TRINITY_DN18614_c0_g1	C-C motif chemokine 20-like [Monopterus albus]	0.253	-1.98362733768	0.000279710798301	0.00613480589059	yes	down	8.23	5.17	5.44	0.75	2.08	1.27	6.28	1.36666666667
TRINITY_DN1362_c0_g2	ELAV-like protein 1 isoform X4 [Archocentrus centrarchus]	0.269	-1.89691430672	0.000279944517504	0.00613614189634	yes	down	9.04	18.16	17.32	7.58	2.57	1.39	14.84	3.84666666667
TRINITY_DN6562_c0_g1	Exportin-2 [Anabarilius grahami]	0.235	-2.0882757774	0.000280402972	0.0061397462239	yes	down	2.12	2.51	3.57	1.78	0.28	0.31	2.73333333333	0.79
TRINITY_DN9043_c0_g1	LOW QUALITY PROTEIN: DNA-directed RNA polymerase III subunit RPC2 [Sphaeramia orbicularis]	0.216	-2.21127988284	0.000280454768514	0.0061397462239	yes	down	2.09	4.15	4.62	1.1	0.26	0.51	3.62	0.623333333333
TRINITY_DN12147_c0_g2		0.161	-2.63551239327	0.000280906829603	0.0061458537353	yes	down	1.8	7.39	6.86	0.95	0.66	0.85	5.35	0.82
TRINITY_DN21339_c0_g2	PREDICTED: myosin-7-like, partial [Cyprinus carpio]	0.297	-1.74916842497	0.000282612770409	0.00617936999042	yes	down	510.33	1535.81	1780.84	416.85	330.57	323.07	1275.66	356.83
TRINITY_DN6021_c0_g5	hypothetical protein EPR50_G00206520 [Perca flavescens]	2.918	1.54518183157	0.000282831183089	0.00618033998787	yes	up	0.48	0.69	0.78	1.53	1.85	1.83	0.65	1.73666666667
TRINITY_DN2345_c0_g1	eukaryotic initiation factor 4A-III [Petromyzon marinus]	0.248	-2.00956306796	0.000283197254341	0.00618453339753	yes	down	5.06	14.92	14.36	5.2	1.7	1.34	11.4466666667	2.74666666667
TRINITY_DN14474_c0_g2	xaa-Pro dipeptidase [Amphiprion ocellaris]	2.333	1.22201348417	0.00028409578883	0.00620034257256	yes	up	102.07	39.34	38.72	108.95	121.24	118.57	60.0433333333	116.253333333
TRINITY_DN5209_c0_g1		0.228	-2.13552206382	0.000284879146664	0.00621362015903	yes	down	11.69	47.36	37.91	13.18	3.53	5.11	32.32	7.27333333333
TRINITY_DN7642_c0_g1	PREDICTED: phosphotriesterase-related protein isoform X1 [Latimeria chalumnae]	0.222	-2.17091740256	0.000285994456397	0.00623411734328	yes	down	1.93	2.8	3.34	0.86	0.5	0.31	2.69	0.556666666667
TRINITY_DN6188_c0_g1	sodium-independent sulfate anion transporter [Rhincodon typus]	0.182	-2.45505002083	0.000286206543703	0.0062349129818	yes	down	0.82	3.55	2.19	0.7	0.22	0.23	2.18666666667	0.383333333333
TRINITY_DN7159_c1_g1	E3 ubiquitin-protein ligase RBX1 [Oryzias latipes]	0.194	-2.36813285774	0.000286997063511	0.00624830087566	yes	down	7.6	14.57	9.43	2.8	2.31	0.66	10.5333333333	1.92333333333
TRINITY_DN15972_c0_g3	PREDICTED: S-adenosylmethionine decarboxylase proenzyme-like [Callorhinchus milii]	0.267	-1.90606660043	0.000287743229498	0.00626070731387	yes	down	8.15	24.19	22.55	8.85	2.64	2.62	18.2966666667	4.70333333333
TRINITY_DN3486_c0_g1		0.151	-2.72445584997	0.000288604539811	0.00627560232954	yes	down	6.5	10.48	6.27	3.73	0.56	0.11	7.75	1.46666666667
TRINITY_DN33099_c0_g1	HIG1 domain family member 2A [Liparis tanakae]	0.171	-2.54394568232	0.000290272382944	0.00630800614807	yes	down	9.83	27.82	25.45	3.67	2.23	4.35	21.0333333333	3.41666666667
TRINITY_DN22345_c0_g1		0.211	-2.24480808788	0.000290462708737	0.00630828154406	yes	down	4.03	7.44	5.07	1.61	0.73	0.91	5.51333333333	1.08333333333
TRINITY_DN12825_c0_g1	V-type proton ATPase subunit D [Petromyzon marinus]	0.217	-2.20526721807	0.000290801131967	0.00631177102385	yes	down	3.11	7.36	8.31	2.29	0.85	0.79	6.26	1.31
TRINITY_DN75877_c0_g1	translocon-associated protein subunit alpha isoform X2 [Erpetoichthys calabaricus]	0.250	-1.99992725901	0.000291099426348	0.0063143857851	yes	down	10.75	29.04	25.59	10.56	3.11	2.17	21.7933333333	5.28
TRINITY_DN27272_c0_g1	receptor of activated protein C kinase 1 [Petromyzon marinus]	0.318	-1.65414490048	0.000291462994068	0.00631841236653	yes	down	25.27	51.42	46.29	21.61	6.58	8.92	40.9933333333	12.37
TRINITY_DN3038_c0_g1	protein dpy-30 homolog [Carassius auratus]	0.177	-2.50118717274	0.000291714770763	0.0063200120775	yes	down	4.74	9.06	12.66	1.96	1.92	1.4	8.82	1.76
TRINITY_DN19619_c1_g2		0.275	-1.86296282012	0.000292841781803	0.00633766279452	yes	down	0.91	1.3	1.28	0.28	0.23	0.37	1.16333333333	0.293333333333
TRINITY_DN9988_c0_g1	proteasome subunit beta type-2 [Esox lucius]	0.197	-2.34106284607	0.000292886441347	0.00633766279452	yes	down	6.22	14.79	19.69	4.81	2.57	0.47	13.5666666667	2.61666666667
TRINITY_DN11259_c1_g1	PREDICTED: solute carrier organic anion transporter family member 3A1-like [Stegastes partitus]	0.432	-1.21217833085	0.000293338591144	0.00634358101884	yes	down	2.12	1.89	1.8	0.89	0.66	0.7	1.93666666667	0.75
TRINITY_DN23966_c0_g1	flocculation protein FLO9-like [Seriola dumerili]	2.384	1.25343606223	0.00029436824873	0.00636197330747	yes	up	5.87	2.78	2.53	9.41	7.02	6.63	3.72666666667	7.68666666667
TRINITY_DN14955_c0_g1	uncharacterized protein LOC751642 [Danio rerio]	0.256	-1.96524822312	0.00029458248169	0.00636273074351	yes	down	14.22	28.28	27.06	12.1	2.71	2.34	23.1866666667	5.71666666667
TRINITY_DN8055_c0_g1		0.164	-2.60840160389	0.000295218127743	0.00636913501591	yes	down	1.7	4.04	3.1	0.41	0.58	0.05	2.94666666667	0.346666666667
TRINITY_DN1129_c0_g1	inorganic pyrophosphatase-like isoform X2 [Petromyzon marinus]	0.347	-1.52837983881	0.000295416128194	0.00636913501591	yes	down	11.09	21.45	17.94	7.91	3.93	4.45	16.8266666667	5.43
TRINITY_DN280_c0_g1	mucin-5AC-like [Gadus morhua]	0.139	-2.85081020658	0.000295474390937	0.00636913501591	yes	down	0.74	3.13	3.75	0.56	0.13	0.32	2.54	0.336666666667
TRINITY_DN7146_c0_g1	double-stranded RNA-specific editase 1 isoform X2 [Erpetoichthys calabaricus]	0.290	-1.78641761673	0.000295596454595	0.00636913501591	yes	down	5.44	14.44	12.01	5.18	1.66	1.97	10.63	2.93666666667
TRINITY_DN5953_c0_g1	Retrovirus-related Pol polyprotein from transposon 412 [Labeo rohita]	3.128	1.64545199544	0.00029590577738	0.00637189784614	yes	up	11.93	10.6	9.11	11.08	16	19.31	10.5466666667	15.4633333333
TRINITY_DN24433_c0_g1		0.089	-3.49405647772	0.000296083568846	0.00637189784614	yes	down	0.47	4.1	3.14	0.41	0.13	0.13	2.57	0.223333333333
TRINITY_DN58341_c0_g1	NADP-dependent malic enzyme, mitochondrial [Oreochromis niloticus]	0.250	-2.00247567974	0.000297071594221	0.006389288455	yes	down	6.38	15.49	13.83	6.08	1.07	1.42	11.9	2.85666666667
TRINITY_DN79478_c0_g1	actin-related protein 2/3 complex subunit 2 [Gymnodraco acuticeps]	0.269	-1.89174922623	0.000297513796043	0.00639492577705	yes	down	6.73	11.98	10.84	4.3	0.93	2.29	9.85	2.50666666667
TRINITY_DN7130_c0_g1		0.147	-2.77050740463	0.000297786350614	0.00639691199272	yes	down	2.74	13.21	7.57	1.61	0.23	1.49	7.84	1.11
TRINITY_DN8728_c0_g1	LOW QUALITY PROTEIN: SEC14-like protein 1 [Pangasianodon hypophthalmus]	0.251	-1.99139469824	0.000299645872867	0.00643296571925	yes	down	0.67	1.74	1.4	0.57	0.19	0.16	1.27	0.306666666667
TRINITY_DN49193_c0_g1		0.109	-3.19701389298	0.000299931461126	0.00643520619524	yes	down	0.35	1.11	1.23	0.2	0.05	0.05	0.896666666667	0.1
TRINITY_DN4524_c0_g2	Angiotensin-converting enzyme [Dicentrarchus labrax]	2.738	1.45285987426	0.000300453642363	0.00643779477045	yes	up	39.14	16.89	17.28	62.31	43.08	40.89	24.4366666667	48.76
TRINITY_DN10990_c1_g1	transmembrane protein 56-B [Larimichthys crocea]	2.324	1.21686550689	0.000300472791283	0.00643779477045	yes	up	2.45	1.46	1.12	3.31	3.32	3.47	1.67666666667	3.36666666667
TRINITY_DN3348_c0_g1	regulator of G-protein signaling 13-like [Sparus aurata]	0.458	-1.12785919861	0.000300596010291	0.00643779477045	yes	down	15.37	10.97	10.34	4.46	4.6	5.67	12.2266666667	4.91
TRINITY_DN3192_c0_g1	pre-rRNA-processing protein TSR2 homolog [Clupea harengus]	0.164	-2.60994715449	0.000300978989166	0.00643997321425	yes	down	5.95	12.79	18.92	4.53	1.11	0.63	12.5533333333	2.09
TRINITY_DN33777_c0_g4		0.249	-2.00496128693	0.000301146328637	0.00643997321425	yes	down	1.06	0.78	1.29	0.29	0.22	0.21	1.04333333333	0.24
TRINITY_DN14514_c0_g1	glucagon receptor isoform X1 [Sparus aurata]	3.244	1.69767517592	0.000301241812185	0.00643997321425	yes	up	0.65	0.35	0.38	1.51	1.25	1.17	0.46	1.31
TRINITY_DN14373_c0_g1	PREDICTED: vesicle transport protein GOT1B [Notothenia coriiceps]	0.143	-2.81027309465	0.000302322524506	0.00645918804012	yes	down	2.98	12.12	15.11	2.22	0.94	1.12	10.07	1.42666666667
TRINITY_DN3206_c0_g2	organic solute transporter subunit alpha-like [Mastacembelus armatus]	2.777	1.47341030196	0.000302564122895	0.00646046268183	yes	up	3.63	1.46	2.09	9.03	3.71	4.81	2.39333333333	5.85
TRINITY_DN24043_c1_g4	calcium load-activated calcium channel isoform X1 [Petromyzon marinus]	0.168	-2.57276753366	0.000303416489637	0.0064747693092	yes	down	2.2	7.86	5.55	1.79	0.24	0.54	5.20333333333	0.856666666667
TRINITY_DN6791_c0_g1	PREDICTED: nuclear speckle splicing regulatory protein 1 [Hippocampus comes]	0.201	-2.31252451792	0.000304532635179	0.00649468428983	yes	down	1.88	4.32	3.69	1.05	0.4	0.45	3.29666666667	0.633333333333
TRINITY_DN23490_c0_g2	heat-stable enterotoxin receptor-like [Seriola lalandi dorsalis]	2.811	1.4911636049	0.000304766600473	0.00649577263877	yes	up	13.53	3.79	3.89	21.89	13.96	14.42	7.07	16.7566666667
TRINITY_DN32407_c0_g3		0.210	-2.24944194262	0.000305080094121	0.00649855188116	yes	down	1.21	1.86	1.91	0.58	0.3	0.11	1.66	0.33
TRINITY_DN5634_c0_g1	Ribosome biogenesis protein BRX1 -like protein [Triplophysa tibetana]	0.254	-1.97679597135	0.000305380266131	0.00649855188116	yes	down	3.86	6.69	6.55	2.46	0.71	0.95	5.7	1.37333333333
TRINITY_DN17610_c0_g1	peptidoglycan-recognition protein SC2-like [Petromyzon marinus]	0.277	-1.85251328858	0.000305446030292	0.00649855188116	yes	down	85.21	191.5	168.92	81.6	18.12	20.55	148.543333333	40.09
TRINITY_DN894_c1_g2	solute carrier family 34 member 2a [Epinephelus lanceolatus]	2.461	1.29942541043	0.000305677576437	0.00649958386928	yes	up	1.2	1.41	1.39	2.23	2.86	2.73	1.33333333333	2.60666666667
TRINITY_DN4348_c0_g1	NADH dehydrogenase [ubiquinone] 1 alpha subcomplex subunit 8 [Myripristis murdjan]	0.214	-2.22663880499	0.000309615613117	0.00657937810065	yes	down	5.36	14.64	17.2	4.93	1.29	1.6	12.4	2.60666666667
TRINITY_DN35818_c0_g1		0.088	-3.50965247827	0.000310105576988	0.00658584864429	yes	down	1.02	1.85	1.21	0.11	0	0.22	1.36	0.11
TRINITY_DN26272_c0_g1	ras suppressor protein 1 [Amblyraja radiata]	0.134	-2.90317560327	0.000311969656699	0.00662147671233	yes	down	1.65	4.55	4.55	1.13	0.18	0.12	3.58333333333	0.476666666667
TRINITY_DN8977_c0_g1	protein PBDC1 [Hippoglossus hippoglossus]	0.207	-2.27573574676	0.00031253114661	0.00662353959035	yes	down	5.7	20.12	16.08	5.02	1.94	1.52	13.9666666667	2.82666666667
TRINITY_DN26410_c0_g1	proteasome subunit beta type-6 [Xiphophorus maculatus]	0.210	-2.2514944836	0.000312609529554	0.00662353959035	yes	down	4.71	13.3	11.81	3.97	0.98	1.17	9.94	2.04
TRINITY_DN3495_c0_g1	N-acetyltransferase 10 [Acipenser ruthenus]	0.292	-1.77762284611	0.000312752732227	0.00662353959035	yes	down	8.24	17.92	19.03	7.77	2.42	2.41	15.0633333333	4.2
TRINITY_DN2095_c1_g1		0.048	-4.39470514209	0.000312812973979	0.00662353959035	yes	down	1.99	5.24	4.65	0.24	0.37	0	3.96	0.203333333333
TRINITY_DN22396_c0_g2	PREDICTED: phospholipid hydroperoxide glutathione peroxidase, mitochondrial-like isoform X3 [Lates calcarifer]	2.114	1.08007194304	0.000314391369241	0.00664918049094	yes	up	182.11	127.84	120.23	197.8	294.37	301.53	143.393333333	264.566666667
TRINITY_DN2616_c1_g4	26S proteasome non-ATPase regulatory subunit 4-like [Periophthalmus magnuspinnatus]	0.261	-1.94039607407	0.000314398435447	0.00664918049094	yes	down	4.14	10.47	7.28	3.22	1.17	1.05	7.29666666667	1.81333333333
TRINITY_DN55184_c0_g1	uncharacterized protein LOC109970804 [Monopterus albus]	0.209	-2.25729472131	0.000318326990836	0.0067282578081	yes	down	3.86	2.76	2.1	0.33	0.53	0.7	2.90666666667	0.52
TRINITY_DN3261_c0_g1	protein-cysteine N-palmitoyltransferase HHAT isoform X3 [Oryzias melastigma]	0.179	-2.48058811257	0.000318609314252	0.00673021900045	yes	down	0.39	0.6	0.88	0.12	0.04	0.07	0.623333333333	0.0766666666667
TRINITY_DN29218_c0_g3	hypothetical protein PHYPO_G00131970 [Pangasianodon hypophthalmus]	0.445	-1.16798419686	0.00031893477281	0.00673284864788	yes	down	64.32	70.03	64.97	38.41	21.7	21.03	66.44	27.0466666667
TRINITY_DN5000_c0_g1		0.220	-2.1832896006	0.000319156097586	0.00673284864788	yes	down	3.18	15.85	12.79	3.53	1.41	1.84	10.6066666667	2.26
TRINITY_DN9337_c0_g1	PREDICTED: transmembrane protein 179-like [Latimeria chalumnae]	0.092	-3.43885569237	0.000319302630968	0.00673284864788	yes	down	0.27	1.15	0.61	0.11	0.07	0	0.676666666667	0.06
TRINITY_DN50575_c0_g2	acidic mammalian chitinase-like isoform X2 [Amphiprion ocellaris]	9.992	3.32083923924	0.000319616003569	0.00673464236393	yes	up	0.11	0.09	0.19	0.19	1.75	1.5	0.13	1.14666666667
TRINITY_DN10043_c0_g1	stAR-related lipid transfer protein 7, mitochondrial [Erpetoichthys calabaricus]	0.105	-3.25350788588	0.000319767017533	0.00673464236393	yes	down	0.76	3.78	2.76	0.61	0.05	0.1	2.43333333333	0.253333333333
TRINITY_DN18419_c0_g2	PREDICTED: acyl-coenzyme A thioesterase 4-like isoform X1 [Lates calcarifer]	4.148	2.05238681789	0.000321202411871	0.0067608633332	yes	up	13.65	3.85	3.14	35.07	16.36	21.85	6.88	24.4266666667
TRINITY_DN25371_c0_g1		0.106	-3.23720676863	0.00032152778615	0.0067635946143	yes	down	2.71	10.01	9.82	1.71	0.19	0.55	7.51333333333	0.816666666667
TRINITY_DN8177_c0_g1	uncharacterized protein LOC117254191 [Epinephelus lanceolatus]	2.644	1.40277916313	0.000321842829442	0.0067635946143	yes	up	16.68	3.83	3.45	27.32	15.75	13.55	7.98666666667	18.8733333333
TRINITY_DN7458_c0_g1		0.077	-3.69831075412	0.000321903599036	0.0067635946143	yes	down	1.63	12.78	3.89	0.45	0	0.25	6.1	0.233333333333
TRINITY_DN23640_c0_g1	Methylosome protein 50 [Triplophysa tibetana]	0.174	-2.52285574531	0.000323118684357	0.00678511020865	yes	down	1.74	3.59	4.61	1.07	0.4	0.2	3.31333333333	0.556666666667
TRINITY_DN6026_c0_g1		0.116	-3.11188454412	0.000323822451584	0.00679586964143	yes	down	5.61	26.88	15.98	1.53	2.99	0.71	16.1566666667	1.74333333333
TRINITY_DN9996_c0_g1	hydroxysteroid dehydrogenase-like protein 2 [Erpetoichthys calabaricus]	0.258	-1.95690713728	0.000324017096348	0.00679593802375	yes	down	6.41	12.92	14.14	5.56	1.2	1.53	11.1566666667	2.76333333333
TRINITY_DN27508_c0_g1	hypothetical protein EPR50_G00214550 [Perca flavescens]	0.271	-1.88347943567	0.000324367098875	0.00679926287718	yes	down	5.21	15.35	12.22	4.64	0.64	1.82	10.9266666667	2.36666666667
TRINITY_DN12101_c0_g1	target of rapamycin complex 2 subunit MAPKAP1 isoform X1 [Xiphophorus couchianus]	0.159	-2.6537208933	0.00032468406263	0.00680189166958	yes	down	0.82	3.35	3.78	0.46	0.46	0.28	2.65	0.4
TRINITY_DN5001_c0_g1	PREDICTED: ubiquitin-conjugating enzyme E2 J2 [Cyprinodon variegatus]	0.201	-2.31348571939	0.000324933718604	0.00680310814499	yes	down	1.52	3.4	3.29	0.86	0.33	0.38	2.73666666667	0.523333333333
TRINITY_DN22684_c0_g2		0.312	-1.67983940065	0.000325869227183	0.00681867435949	yes	down	1.99	1.69	1.84	0.59	0.4	0.55	1.84	0.513333333333
TRINITY_DN8842_c0_g1	hypothetical protein D5F01_LYC09311 [Larimichthys crocea]	2.417	1.27321463145	0.000326564732074	0.00682835447357	yes	up	7.92	3.64	3.04	12.22	9.54	8.6	4.86666666667	10.12
TRINITY_DN1603_c0_g1	PREDICTED: ependymin-2-like [Lates calcarifer]	2.345	1.22937776728	0.000326716445143	0.00682835447357	yes	up	224.89	87.41	84.74	294.38	250.51	254.03	132.346666667	266.306666667
TRINITY_DN328_c0_g1	PREDICTED: LOW QUALITY PROTEIN: microsomal glutathione S-transferase 3-like [Austrofundulus limnaeus]	2.112	1.07856414172	0.000326914071267	0.00682846573919	yes	up	140.42	181.16	177.68	293.06	313.78	326.37	166.42	311.07
TRINITY_DN7112_c0_g1		0.294	-1.76548156678	0.000327320313904	0.00683293182035	yes	down	5.06	10.79	8.54	3.91	1.39	1.48	8.13	2.26
TRINITY_DN19388_c0_g1		0.124	-3.01721863811	0.000327950097833	0.0068420564183	yes	down	0.23	1.76	1.69	0.41	0.13	0.15	1.22666666667	0.23
TRINITY_DN20230_c0_g1	canalicular multispecific organic anion transporter 1 [Sparus aurata]	2.316	1.21149811866	0.00032865991653	0.0068528390934	yes	up	12.81	9.77	9.69	34.72	16.7	15.76	10.7566666667	22.3933333333
TRINITY_DN11393_c0_g5	PREDICTED: frataxin, mitochondrial [Sinocyclocheilus rhinocerous]	0.090	-3.47494165647	0.00032900909334	0.00685609383534	yes	down	1.38	4.28	4.6	0.29	0.23	0.34	3.42	0.286666666667
TRINITY_DN1747_c1_g1		0.198	-2.33670567013	0.000329771091367	0.00686511386444	yes	down	1.09	3.1	3.11	0.76	0.22	0.41	2.43333333333	0.463333333333
TRINITY_DN4117_c0_g1	vacuolar protein-sorting-associated protein 25 [Periophthalmus magnuspinnatus]	0.144	-2.79783816389	0.000329828613949	0.00686511386444	yes	down	3.66	14.65	7.09	2.7	0.7	0.23	8.46666666667	1.21
TRINITY_DN14285_c0_g1	PREDICTED: cyclin-H [Lepisosteus oculatus]	0.093	-3.42368287502	0.00033152179084	0.00689631357408	yes	down	0.66	2.88	2.01	0.28	0.17	0.06	1.85	0.17
TRINITY_DN4976_c0_g1		0.156	-2.68314955178	0.000331948737353	0.00690115205777	yes	down	0.93	3.27	3.11	0.42	0.25	0.36	2.43666666667	0.343333333333
TRINITY_DN22348_c0_g1	sodium-dependent neutral amino acid transporter B(0)AT1-like [Anabas testudineus]	2.713	1.44014678573	0.000332574896805	0.00691012405538	yes	up	26.9	10.1	9.02	54.93	25.87	26.51	15.34	35.77
TRINITY_DN20184_c0_g2	hypothetical protein PFLUV_G00097130 [Perca fluviatilis]	0.270	-1.89011608435	0.000334325913538	0.00693838624419	yes	down	14.59	36.79	34.16	14.79	3.29	3.89	28.5133333333	7.32333333333
TRINITY_DN1570_c0_g1	uncharacterized protein LOC113054983 isoform X1 [Carassius auratus]	0.243	-2.03825931098	0.000334822471645	0.00694463267852	yes	down	2.55	6.18	7.11	2.18	0.67	0.74	5.28	1.19666666667
TRINITY_DN8124_c0_g1	PREDICTED: glycine receptor subunit alpha-4-like isoform X2 [Poecilia latipinna]	0.270	-1.89101124302	0.000335254080371	0.00694952547572	yes	down	3.09	6.93	5.62	2.35	0.66	0.99	5.21333333333	1.33333333333
TRINITY_DN1233_c0_g1	proteasomal ubiquitin receptor ADRM1-like isoform X2 [Etheostoma spectabile]	0.251	-1.99459292883	0.000336824843494	0.00697680496089	yes	down	3.63	9.46	8.29	3.09	0.98	1.08	7.12666666667	1.71666666667
TRINITY_DN1384_c0_g1		0.245	-2.02828231586	0.000337105459992	0.00697680496089	yes	down	41	173.85	119.51	53.4	15.81	13.4	111.453333333	27.5366666667
TRINITY_DN1094_c0_g1	PREDICTED: hemoglobin subunit beta-A [Lates calcarifer]	4.722	2.23928836634	0.000337159517668	0.00697680496089	yes	up	33.64	4.98	2.24	33.97	59.81	54.11	13.62	49.2966666667
TRINITY_DN2015_c0_g1	PREDICTED: sarcalumenin isoform X2 [Poecilia formosa]	0.273	-1.87270409353	0.000338556412166	0.00700163054141	yes	down	6.01	12.35	12.16	5.25	1.51	1.19	10.1733333333	2.65
TRINITY_DN299_c0_g1		0.128	-2.96663999661	0.000339648797814	0.00702013338859	yes	down	6.2	27.42	18.83	4.94	1.06	1.03	17.4833333333	2.34333333333
TRINITY_DN7986_c0_g1	haloacid dehalogenase-like hydrolase domain-containing protein 3 [Amblyraja radiata]	0.059	-4.09459800622	0.000339963979994	0.00702256018942	yes	down	0.66	2	1.01	0	0.14	0.05	1.22333333333	0.0633333333333
TRINITY_DN10161_c0_g1		0.145	-2.79004939588	0.000340351163628	0.00702647062167	yes	down	0.61	1.25	1.06	0.28	0.04	0.08	0.973333333333	0.133333333333
TRINITY_DN9036_c0_g1	dipeptidyl peptidase 4-like isoform X2 [Seriola dumerili]	2.991	1.5805098594	0.000341955990785	0.0070554998703	yes	up	42.44	11.11	8.67	61.86	46.5	46.09	20.74	51.4833333333
TRINITY_DN44151_c1_g1		0.319	-1.64680328047	0.000342301103542	0.00705851909737	yes	down	2.8	2.4	2.41	0.75	0.63	0.78	2.53666666667	0.72
TRINITY_DN21252_c0_g1		0.171	-2.5440428897	0.000343047930456	0.00706981367532	yes	down	4.54	21.47	18.81	5.27	1.4	1.09	14.94	2.58666666667
TRINITY_DN4251_c0_g1	PREDICTED: periostin isoform X2 [Callorhinchus milii]	0.203	-2.2986739636	0.000343977948455	0.00707990250631	yes	down	2.53	8.98	9.6	3.28	0.47	0.22	7.03666666667	1.32333333333
TRINITY_DN4742_c0_g1		0.250	-2.0025824117	0.000344037297142	0.00707990250631	yes	down	2.34	8.23	7.53	2.32	1.16	0.7	6.03333333333	1.39333333333
TRINITY_DN12180_c0_g2		0.065	-3.94763108514	0.000344135619868	0.00707990250631	yes	down	0.39	0.48	0.47	0.04	0.04	0	0.446666666667	0.0266666666667
TRINITY_DN4464_c0_g1		0.149	-2.74756012722	0.000345067966068	0.00709497302091	yes	down	0.33	0.99	1.26	0.14	0.13	0.09	0.86	0.12
TRINITY_DN78748_c0_g1	PREDICTED: methylmalonic aciduria and homocystinuria type D protein, mitochondrial isoform X1 [Latimeria chalumnae]	0.234	-2.09549579889	0.000346254668199	0.00711525290109	yes	down	4.74	12.36	8.07	3.64	1.33	0.67	8.39	1.88
TRINITY_DN602_c0_g1	uncharacterized protein LOC116939239 isoform X3 [Petromyzon marinus]	0.277	-1.85154996104	0.000348097187657	0.0071489780431	yes	down	3.43	9.88	8.54	2.98	1.51	1.31	7.28333333333	1.93333333333
TRINITY_DN8400_c0_g1	protein cornichon homolog 4 isoform X1 [Esox lucius]	0.103	-3.28131031205	0.000349626385273	0.00717623312986	yes	down	0.51	1.84	1.97	0.16	0.09	0.17	1.44	0.14
TRINITY_DN1330_c0_g1		0.199	-2.32967344942	0.000350860930511	0.00719741235213	yes	down	1.41	5.31	5.43	1.32	0.35	0.65	4.05	0.773333333333
TRINITY_DN19687_c0_g1		0.406	-1.29890651423	0.000351604854805	0.00720567727519	yes	down	3.89	4.7	4.76	2.03	1.7	1.22	4.45	1.65
TRINITY_DN45020_c0_g3		0.045	-4.48074805902	0.000351878748473	0.00720567727519	yes	down	0.52	1.41	1.42	0	0	0.13	1.11666666667	0.0433333333333
TRINITY_DN9538_c0_g1		0.072	-3.79226757448	0.000352037748599	0.00720567727519	yes	down	0.82	7.33	6.78	0	0.74	0.54	4.97666666667	0.426666666667
TRINITY_DN2947_c0_g1	uncharacterized protein LOC117264530 isoform X1 [Epinephelus lanceolatus]	2.646	1.40365174697	0.000352075532188	0.00720567727519	yes	up	34.26	9.76	10.87	45.98	38.14	38.27	18.2966666667	40.7966666667
TRINITY_DN4616_c0_g2	prohibitin-2 [Petromyzon marinus]	0.276	-1.85486399955	0.000357656692651	0.00731568634755	yes	down	3.55	9.7	9.9	3.3	1.57	1.25	7.71666666667	2.04
TRINITY_DN8715_c0_g3	testis-expressed protein 2 isoform X1 [Larimichthys crocea]	2.205	1.1406695244	0.000357910489777	0.0073166629715	yes	up	9.69	4.4	4.35	12.39	11.07	11.52	6.14666666667	11.66
TRINITY_DN4376_c0_g2	DBH-like monooxygenase protein 1 isoform X2 [Tachysurus fulvidraco]	0.269	-1.89364373207	0.0003583709891	0.0073208786536	yes	down	8.16	18.56	18.6	7.88	1.98	1.86	15.1066666667	3.90666666667
TRINITY_DN66205_c0_g1		0.023	-5.46435913752	0.000358567836902	0.0073208786536	yes	down	1.76	2.18	2.87	0	0.12	0	2.27	0.04
TRINITY_DN12385_c0_g1	elongation factor 1-alpha-like [Sander lucioperca]	0.304	-1.72015829073	0.000358735218036	0.0073208786536	yes	down	175.82	379.79	355.47	169.37	46.81	47.94	303.693333333	88.04
TRINITY_DN4588_c0_g2	ADP-ribosylation factor 1-like [Thalassophryne amazonica]	0.277	-1.85135912365	0.000362498748286	0.00738101998169	yes	down	11.97	24.41	24.13	10.39	3.07	2.67	20.17	5.37666666667
TRINITY_DN33664_c0_g2		0.046	-4.4569173915	0.000362563720926	0.00738101998169	yes	down	0.18	0.6	0.3	0.05	0	0	0.36	0.0166666666667
TRINITY_DN16894_c0_g1	deleted in malignant brain tumors 1 protein-like isoform X1 [Perca flavescens]	2.567	1.36015382999	0.000362733950026	0.00738101998169	yes	up	4.09	3.93	3.82	6.52	10.67	9.72	3.94666666667	8.97
TRINITY_DN10818_c0_g1	N-terminal EF-hand calcium-binding protein 1 [Larimichthys crocea]	0.326	-1.61879080223	0.000362774301284	0.00738101998169	yes	down	3.85	2.86	2.69	1.22	0.8	0.72	3.13333333333	0.913333333333
TRINITY_DN68694_c0_g1	protein Hikeshi-like isoform X1 [Acipenser ruthenus]	0.195	-2.35957130641	0.000362774461808	0.00738101998169	yes	down	2.22	9.11	8.99	2.06	1.01	0.78	6.77333333333	1.28333333333
TRINITY_DN8189_c0_g2		0.128	-2.96506566124	0.000362929423189	0.00738101998169	yes	down	0.93	1.51	1.64	0.13	0.11	0.18	1.36	0.14
TRINITY_DN23390_c0_g1	perforin [Oplegnathus fasciatus]	2.007	1.0049949816	0.000363602419391	0.00739047413288	yes	up	48.09	14.96	14.08	81.29	50.33	48.94	25.71	60.1866666667
TRINITY_DN10191_c0_g1	PREDICTED: seipin-like [Cyprinodon variegatus]	0.157	-2.67548886344	0.000364896783876	0.00741253998778	yes	down	1.38	5.24	3.47	0.92	0.37	0.25	3.36333333333	0.513333333333
TRINITY_DN2908_c0_g1	hypothetical protein F2P81_003198 [Scophthalmus maximus]	0.455	-1.13688354841	0.000365154469347	0.00741353347744	yes	down	2.96	2.85	2.41	1.42	0.99	0.95	2.74	1.12
TRINITY_DN23327_c0_g1	actin-related protein 2/3 complex subunit 5-A-like [Hippoglossus hippoglossus]	0.135	-2.89376566725	0.000366127169795	0.00742903409843	yes	down	1.82	5.86	4.16	1.02	0.27	0.27	3.94666666667	0.52
TRINITY_DN23526_c0_g1	PREDICTED: actin-related protein 2/3 complex subunit 4-like [Nothobranchius furzeri]	0.188	-2.40862896513	0.000366750580846	0.00743743368091	yes	down	3.1	10.27	9.36	2.73	0.61	0.87	7.57666666667	1.40333333333
TRINITY_DN7336_c0_g1		0.151	-2.72713719629	0.000367336760735	0.00744091911793	yes	down	0.37	2.07	1.07	0.27	0.08	0.16	1.17	0.17
TRINITY_DN16860_c0_g1		0.199	-2.32595166166	0.000367524171995	0.00744091911793	yes	down	22.38	78.64	50.27	19.82	5.75	4.56	50.43	10.0433333333
TRINITY_DN13251_c0_g1	homeobox protein MSH-D-like [Sander lucioperca]	3.038	1.6031642403	0.000367551103462	0.00744091911793	yes	up	1.07	0.64	0.54	2.1	1.97	1.89	0.75	1.98666666667
TRINITY_DN11911_c0_g1		0.146	-2.77331574461	0.000368559012478	0.0074503923509	yes	down	5.07	14.74	13.04	1.74	0.43	2.36	10.95	1.51
TRINITY_DN6994_c0_g1	PREDICTED: lysosome membrane protein 2-like [Stegastes partitus]	0.251	-1.99506162297	0.000368634020608	0.0074503923509	yes	down	2.59	3.75	4.05	1.78	0.54	0.32	3.46333333333	0.88
TRINITY_DN14474_c0_g1		0.096	-3.38389602923	0.000368726039496	0.0074503923509	yes	down	1.18	4.03	2.48	0.34	0.34	0.09	2.56333333333	0.256666666667
TRINITY_DN20769_c0_g1	PREDICTED: probable ATP-dependent RNA helicase DDX56 [Stegastes partitus]	0.273	-1.87519379555	0.00036885831065	0.0074503923509	yes	down	4.31	12.48	9.97	4.29	1.43	1.27	8.92	2.33
TRINITY_DN17605_c0_g2	unnamed protein product [Oncorhynchus mykiss]	0.400	-1.32113713538	0.00036933431152	0.00745463920777	yes	down	4.46	8.07	7.55	2.68	2.2	2.54	6.69333333333	2.47333333333
TRINITY_DN14614_c0_g1	bystin [Maylandia zebra]	0.265	-1.91698132999	0.00036970642296	0.00745463920777	yes	down	5.31	9.43	7.23	3.61	1.06	0.84	7.32333333333	1.83666666667
TRINITY_DN1967_c1_g1		0.161	-2.63180227773	0.000369886844928	0.00745463920777	yes	down	0.42	1.68	1.2	0.25	0.18	0.08	1.1	0.17
TRINITY_DN12355_c0_g1		0.107	-3.22648085287	0.000369908312937	0.00745463920777	yes	down	0.46	1.61	2.91	0.24	0.04	0.24	1.66	0.173333333333
TRINITY_DN10934_c0_g1	mitochondrial import inner membrane translocase subunit Tim22 [Petromyzon marinus]	0.238	-2.06807738426	0.000370655796244	0.00746546606286	yes	down	3.73	7.85	8.52	2.22	1.04	1.29	6.7	1.51666666667
TRINITY_DN2597_c0_g1		0.193	-2.36993623347	0.000371009082241	0.00746834552228	yes	down	13.55	54.75	37.88	14.28	3.56	3.29	35.3933333333	7.04333333333
TRINITY_DN3268_c0_g1	Transposon Ty3-G Gag-Pol poly [Labeo rohita]	2.521	1.33381026667	0.000371731246886	0.00747864297206	yes	up	0.69	0.78	0.77	2.15	3.13	3	0.746666666667	2.76
TRINITY_DN397_c0_g1	6-phosphofructo-2-kinase/fructose-2,6-bisphosphatase-like isoform X1 [Denticeps clupeoides]	0.257	-1.95988861092	0.000374608348021	0.00753225811431	yes	down	2.42	6.32	4.74	2.54	0.55	0.61	4.49333333333	1.23333333333
TRINITY_DN1670_c0_g1	up-regulator of cell proliferation-like isoform X2 [Fundulus heteroclitus]	0.283	-1.82318905945	0.000375200773757	0.00753582223417	yes	down	8.46	15.17	13.01	6.29	1.09	1.8	12.2133333333	3.06
TRINITY_DN14889_c0_g1	caltractin-like [Gouania willdenowi]	0.192	-2.38157294288	0.000375210051255	0.00753582223417	yes	down	2.78	10.5	14.27	2.39	1.43	1.32	9.18333333333	1.71333333333
TRINITY_DN3120_c0_g2	actin, cytoplasmic type 5 isoform X1 [Rhincodon typus]	0.262	-1.92962871884	0.000375842414591	0.0075412577764	yes	down	5.17	11.93	9.81	4	1.24	1.16	8.97	2.13333333333
TRINITY_DN5054_c0_g1		0.250	-1.99804123563	0.000375905439867	0.0075412577764	yes	down	1.72	2.55	3.11	1.2	0.35	0.21	2.46	0.586666666667
TRINITY_DN31182_c0_g1	PREDICTED: pyruvate dehydrogenase E1 component subunit alpha, somatic form, mitochondrial [Lepisosteus oculatus]	0.255	-1.97117714763	0.000376200537881	0.00754291637471	yes	down	9.29	24.27	18.94	8.92	1.74	2.25	17.5	4.30333333333
TRINITY_DN78445_c0_g1	calreticulin-like isoform X1 [Chanos chanos]	0.295	-1.76197588443	0.000376608204392	0.00754682885427	yes	down	50.75	111.29	94.86	47.63	11.49	13.28	85.6333333333	24.1333333333
TRINITY_DN310_c0_g1		0.241	-2.05366211781	0.000377971501767	0.00756987594825	yes	down	2.85	5.51	3.54	1.24	0.44	0.94	3.96666666667	0.873333333333
TRINITY_DN65497_c0_g1	PREDICTED: protein phosphatase 1G [Hippocampus comes]	0.299	-1.74046431239	0.000378646082241	0.00757771347493	yes	down	2.41	4.59	5.41	1.79	0.84	0.88	4.13666666667	1.17
TRINITY_DN47024_c0_g1	microfibril-associated glycoprotein 4-like isoform X4 [Sander lucioperca]	0.139	-2.84217579277	0.00037878964257	0.00757771347493	yes	down	0.48	2.4	1.71	0.52	0.07	0.05	1.53	0.213333333333
TRINITY_DN1601_c0_g1	lactase-phlorizin hydrolase [Electrophorus electricus]	0.282	-1.82484173375	0.000379055324826	0.00757875874394	yes	down	6.27	13.61	11.97	5.43	1.73	1.42	10.6166666667	2.86
TRINITY_DN6885_c0_g3		16.651	4.05749544038	0.000379331179877	0.0075796681198	yes	up	0.3	0	0	0.58	2.05	1.5	0.1	1.37666666667
TRINITY_DN3799_c0_g1	PREDICTED: zinc finger MYND domain-containing protein 11 [Callorhinchus milii]	0.281	-1.83369863278	0.000379527723028	0.0075796681198	yes	down	6.87	24.35	22.15	7.27	1.84	4.1	17.79	4.40333333333
TRINITY_DN1660_c0_g1	PREDICTED: heterogeneous nuclear ribonucleoprotein K isoform X1 [Latimeria chalumnae]	0.295	-1.76196863619	0.000381031708777	0.00759972129281	yes	down	10.19	20.8	22.76	9.48	2.63	3.04	17.9166666667	5.05
TRINITY_DN10041_c0_g1		0.302	-1.72889089142	0.000381120943842	0.00759972129281	yes	down	3.9	9.22	8.59	3.27	1.72	1.22	7.23666666667	2.07
TRINITY_DN15354_c0_g1	solute carrier family 25 member 51-like [Acipenser ruthenus]	0.163	-2.61418838411	0.000381226478499	0.00759972129281	yes	down	0.24	0.77	0.58	0.16	0.05	0.04	0.53	0.0833333333333
TRINITY_DN12540_c0_g1	hypothetical protein G5714_003777 [Onychostoma macrolepis]	0.151	-2.72930713598	0.00038138791134	0.00759972129281	yes	down	1.15	5.27	2.93	0.68	0.24	0.43	3.11666666667	0.45
TRINITY_DN332_c0_g1	bile acid receptor isoform X1 [Larimichthys crocea]	2.010	1.00737396526	0.000382157811603	0.00760873824181	yes	up	6.55	6.55	5.7	11.63	11.46	10.73	6.26666666667	11.2733333333
TRINITY_DN65456_c0_g1	beta-1,3-glucan-binding protein-like [Petromyzon marinus]	0.276	-1.85842871509	0.000382268974722	0.00760873824181	yes	down	17.23	38.12	33.63	15.94	3.94	3.71	29.66	7.86333333333
TRINITY_DN25305_c0_g1	glycerol kinase-like isoform X1 [Pangasianodon hypophthalmus]	0.307	-1.7051155799	0.000383216339831	0.00762332157481	yes	down	2.69	4.58	5.47	2.6	0.73	0.85	4.24666666667	1.39333333333
TRINITY_DN69917_c0_g1		0.212	-2.23878119299	0.000383504970879	0.00762479171945	yes	down	19.34	59.51	44.71	18.08	5.38	3.49	41.1866666667	8.98333333333
TRINITY_DN330_c0_g1	annexin A11a isoform X1 [Esox lucius]	0.260	-1.9421696457	0.000385227139842	0.00765282637929	yes	down	32	81.36	68.85	33.68	7.04	6.43	60.7366666667	15.7166666667
TRINITY_DN54201_c0_g1	epididymal secretory E1 precursor [Labeo rohita]	0.219	-2.19357754759	0.000385346069058	0.00765282637929	yes	down	4.65	7.53	5.87	1.1	1.51	0.97	6.01666666667	1.19333333333
TRINITY_DN3844_c0_g1	complement C3-like [Anabas testudineus]	2.674	1.41889867087	0.000385785405742	0.00765293106309	yes	up	15.74	22.43	22.77	34.6	56.23	56.41	20.3133333333	49.08
TRINITY_DN2593_c0_g1		0.222	-2.17214188681	0.000386088140198	0.00765293106309	yes	down	62.68	98.06	85.27	44.34	10.13	4.42	82.0033333333	19.63
TRINITY_DN22417_c0_g1		0.120	-3.05612684536	0.000386117295705	0.00765293106309	yes	down	0.32	1.92	1.25	0.28	0.02	0.11	1.16333333333	0.136666666667
TRINITY_DN19225_c0_g1		0.246	-2.02568792239	0.000386213423782	0.00765293106309	yes	down	0.59	1.5	1.29	0.4	0.2	0.19	1.12666666667	0.263333333333
TRINITY_DN3142_c0_g1	tRNA (uracil-5-)-methyltransferase homolog A [Electrophorus electricus]	0.162	-2.625103963	0.000387766689447	0.00767942408007	yes	down	1.24	4.58	4.35	1.13	0.06	0.45	3.39	0.546666666667
TRINITY_DN18790_c0_g1	PREDICTED: box C/D snoRNA protein 1 isoform X1 [Nothobranchius furzeri]	0.143	-2.80150473114	0.000388720508746	0.00769402260037	yes	down	1.17	2.93	4.21	0.41	0.6	0.11	2.77	0.373333333333
TRINITY_DN482_c0_g1	rho GDP-dissociation inhibitor 2-like isoform X2 [Clupea harengus]	0.242	-2.04504353963	0.000389691685504	0.0077085930133	yes	down	1.25	2.5	2.47	1.01	0.18	0.25	2.07333333333	0.48
TRINITY_DN8867_c0_g1		0.291	-1.78173718851	0.000390547225918	0.0077085930133	yes	down	8.39	19.29	18.6	7.51	2.36	3.02	15.4266666667	4.29666666667
TRINITY_DN53459_c0_g1	homeobox protein Hox-D12 [Larimichthys crocea]	3.010	1.58962375323	0.000390575568595	0.0077085930133	yes	up	0.9	0.73	0.82	2.07	2.13	2.38	0.816666666667	2.19333333333
TRINITY_DN6842_c0_g1	PREDICTED: ragulator complex protein LAMTOR5-like [Cyprinus carpio]	0.133	-2.91232178108	0.000390580055332	0.0077085930133	yes	down	6.45	18.44	20.28	3.61	1.47	1.07	15.0566666667	2.05
TRINITY_DN4324_c0_g1	MICOS complex subunit MIC60 isoform X1 [Amblyraja radiata]	0.245	-2.02854735866	0.000390745669344	0.0077085930133	yes	down	1.45	2.63	2.58	0.96	0.4	0.19	2.22	0.516666666667
TRINITY_DN14756_c0_g2	heparan sulfate glucosamine 3-O-sulfotransferase 6 [Seriola dumerili]	3.523	1.81666294166	0.000390759171589	0.0077085930133	yes	up	1.03	0.43	0.35	1.82	1.61	2.02	0.603333333333	1.81666666667
TRINITY_DN17651_c0_g1	PRKC apoptosis WT1 regulator protein isoform X1 [Amblyraja radiata]	0.240	-2.05742362843	0.000392455533402	0.0077377587649	yes	down	2.99	4.8	5.73	1.68	0.67	0.73	4.50666666667	1.02666666667
TRINITY_DN11886_c0_g1	Uncharacterized protein [Dicentrarchus labrax]	2.917	1.54447716578	0.000393338311459	0.00774159293211	yes	up	14.36	3.58	3.66	18.91	16.84	16.17	7.2	17.3066666667
TRINITY_DN7733_c0_g1		0.174	-2.52062623851	0.000393352379545	0.00774159293211	yes	down	10.1	29.48	31.05	9.86	1.86	1.02	23.5433333333	4.24666666667
TRINITY_DN15093_c0_g1	Inhibitor of nuclear factor kappa-B kinase subunit alpha [Anabarilius grahami]	0.201	-2.31445512975	0.000393516894046	0.00774159293211	yes	down	5.55	10.93	12.61	3.91	0.69	0.58	9.69666666667	1.72666666667
TRINITY_DN6366_c0_g2		0.462	-1.11541887297	0.000393522071657	0.00774159293211	yes	down	58.46	61.99	64.71	34.53	20.18	23.38	61.72	26.03
TRINITY_DN14830_c0_g1	leucine-rich repeat-containing protein 20 isoform X1 [Acipenser ruthenus]	0.234	-2.09593365897	0.000394780319441	0.00776204560523	yes	down	2.57	5.81	6.97	2.36	0.74	0.37	5.11666666667	1.15666666667
TRINITY_DN4231_c0_g2		0.393	-1.3466886262	0.000395958168862	0.00778089574882	yes	down	6.52	9.45	10.03	3.45	2.95	2.99	8.66666666667	3.13
TRINITY_DN6757_c0_g1	Potassium channel subfamily K member 5 [Collichthys lucidus]	2.110	1.07718833428	0.000396864318421	0.00779438887324	yes	up	3.27	2.14	2.55	4.76	5.31	4.85	2.65333333333	4.97333333333
TRINITY_DN26080_c0_g1	thymidylate synthase [Rhincodon typus]	0.182	-2.45959348062	0.000397476143128	0.00779907945675	yes	down	2.94	9.02	11.96	3.23	0.63	0.46	7.97333333333	1.44
TRINITY_DN5630_c0_g1	PREDICTED: mediator of RNA polymerase II transcription subunit 9-like [Pygocentrus nattereri]	0.128	-2.96992272148	0.00039773733146	0.00779907945675	yes	down	1.54	5.38	3.7	0.95	0	0.38	3.54	0.443333333333
TRINITY_DN9810_c0_g1	hypothetical protein OJAV_G00141280 [Oryzias javanicus]	0.158	-2.65955567689	0.000397762057399	0.00779907945675	yes	down	5.29	24.01	20.69	5.76	1.13	1.34	16.6633333333	2.74333333333
TRINITY_DN24307_c0_g1	sodium-dependent neutral amino acid transporter B(0)AT3-like [Gadus morhua]	0.148	-2.76113282514	0.000398424217353	0.00780667439024	yes	down	0.29	0.56	0.36	0.1	0.05	0.02	0.403333333333	0.0566666666667
TRINITY_DN15353_c0_g1	Phosphoglycolate phosphatase [Acipenser ruthenus]	0.186	-2.43043788597	0.000398589108944	0.00780667439024	yes	down	1.04	1.85	2.08	0.56	0.11	0.22	1.65666666667	0.296666666667
TRINITY_DN937_c0_g2	dihydrolipoyllysine-residue acetyltransferase component of pyruvate dehydrogenase complex, mitochondrial [Seriola dumerili]	0.257	-1.95765430004	0.000399243843729	0.00781518723649	yes	down	2.63	5.32	5.03	2.04	0.66	0.5	4.32666666667	1.06666666667
TRINITY_DN15284_c0_g1	hypothetical protein FQN60_011705 [Etheostoma spectabile]	0.369	-1.4365581589	0.00040101192059	0.00784547233511	yes	down	5.37	4.77	5.19	2.81	1.09	1.27	5.11	1.72333333333
TRINITY_DN7201_c0_g1	leukocyte tyrosine kinase receptor-like, partial [Chanos chanos]	0.191	-2.39133177773	0.00040134614461	0.00784768736176	yes	down	0.74	1.55	1.23	0.5	0.09	0.07	1.17333333333	0.22
TRINITY_DN1712_c0_g2	39S ribosomal protein L53, mitochondrial [Petromyzon marinus]	0.228	-2.13389694116	0.000402330249495	0.00785918671491	yes	down	5.72	15.65	11.29	4.73	1.52	0.96	10.8866666667	2.40333333333
TRINITY_DN22596_c0_g3	glycine receptor subunit alpha-3-like isoform X1 [Sparus aurata]	0.277	-1.85297159736	0.000402376902974	0.00785918671491	yes	down	3.05	8.67	8.58	2.94	1.08	1.35	6.76666666667	1.79
TRINITY_DN10940_c0_g3		0.296	-1.75875466398	0.000403022343974	0.00786746586705	yes	down	3	5.26	4.34	1.98	0.75	0.76	4.2	1.16333333333
TRINITY_DN6668_c0_g1	PREDICTED: alanine aminotransferase 1 isoform X1 [Haplochromis burtoni]	0.261	-1.93841705268	0.000403489474676	0.00787225700894	yes	down	4.96	13.64	12.83	5.16	1.3	1.46	10.4766666667	2.64
TRINITY_DN10300_c0_g1	hypothetical protein D4764_08G0003360 [Takifugu flavidus]	9.402	3.23296108734	0.000405023772083	0.00789602498286	yes	up	15.03	4.04	4.9	20.54	15.9	10.41	7.99	15.6166666667
TRINITY_DN12831_c0_g1	interleukin-1 receptor-associated kinase 4 isoform X3 [Sander lucioperca]	0.215	-2.21631327959	0.000405278384972	0.00789602498286	yes	down	0.62	1.06	0.92	0.27	0.15	0.1	0.866666666667	0.173333333333
TRINITY_DN23065_c0_g1		0.102	-3.28768544091	0.000405374793538	0.00789602498286	yes	down	0.61	1.78	1.13	0.26	0.09	0	1.17333333333	0.116666666667
TRINITY_DN13844_c0_g1	cytosolic sulfotransferase 3-like isoform X2 [Sparus aurata]	2.036	1.02550663045	0.000406232938336	0.00790840208737	yes	up	198.26	187.02	156.55	374.97	312.51	340.73	180.61	342.736666667
TRINITY_DN33436_c1_g1	glutamate--cysteine ligase regulatory subunit [Sphaeramia orbicularis]	0.182	-2.46162961723	0.000406562467842	0.00791048036745	yes	down	1.19	4.61	4.59	0.86	0.58	0.37	3.46333333333	0.603333333333
TRINITY_DN19821_c0_g1	PREDICTED: mevalonate kinase isoform X1 [Latimeria chalumnae]	0.220	-2.18154506191	0.000407326751422	0.00792101074273	yes	down	3.53	9.18	9.05	3.14	0.38	1.13	7.25333333333	1.55
TRINITY_DN12336_c0_g2	succinate-semialdehyde dehydrogenase, mitochondrial [Parambassis ranga]	0.250	-1.99883196492	0.000407643058292	0.00792282285543	yes	down	3.24	7.08	6.83	2.67	0.75	0.69	5.71666666667	1.37
TRINITY_DN12099_c0_g1		0.354	-1.49696730808	0.000408000212056	0.00792542643867	yes	down	4.34	4.89	4.94	1.87	1.34	1.39	4.72333333333	1.53333333333
TRINITY_DN34487_c0_g6		0.277	-1.85255252208	0.000409843917988	0.00795471387942	yes	down	1.74	0.97	1.12	0.6	0.13	0.23	1.27666666667	0.32
TRINITY_DN18443_c0_g2		0.125	-2.99766877461	0.000409955966074	0.00795471387942	yes	down	0.36	0.93	0.58	0.11	0.04	0.07	0.623333333333	0.0733333333333
TRINITY_DN3680_c0_g1		2.342	1.22792030934	0.000410616127682	0.00796317207966	yes	up	20.77	7.67	7.77	31.95	30.06	24.37	12.07	28.7933333333
TRINITY_DN20109_c0_g1	PREDICTED: ATP-dependent RNA helicase DDX55 [Latimeria chalumnae]	0.187	-2.4169546214	0.000410950516264	0.00796530670416	yes	down	0.87	2.74	2.62	0.69	0.13	0.31	2.07666666667	0.376666666667
TRINITY_DN69573_c0_g1		0.279	-1.8394656965	0.000411224661826	0.00796627196769	yes	down	47.3	98.82	100.85	45.75	11.34	10.43	82.3233333333	22.5066666667
TRINITY_DN14064_c0_g1		0.107	-3.2290451949	0.000411735428825	0.00797121038115	yes	down	1.36	2.65	1.48	0	0.41	0.09	1.83	0.166666666667
TRINITY_DN10812_c0_g1	ubiquitin-conjugating enzyme E2 D2 [Petromyzon marinus]	0.240	-2.060674922	0.000411928554716	0.00797121038115	yes	down	2.44	6.15	5.3	2.26	0.41	0.53	4.63	1.06666666667
TRINITY_DN19140_c1_g2	fizzy-related protein homolog [Astyanax mexicanus]	0.229	-2.12389922465	0.000412916356626	0.00798167387659	yes	down	0.58	0.94	0.98	0.35	0.11	0.08	0.833333333333	0.18
TRINITY_DN11261_c1_g1	integrator complex subunit 13 isoform X2 [Paramormyrops kingsleyae]	0.225	-2.15218752527	0.000413165120612	0.00798167387659	yes	down	2.24	4.79	4.27	1.74	0.28	0.42	3.76666666667	0.813333333333
TRINITY_DN15181_c0_g1	PREDICTED: succinate dehydrogenase [ubiquinone] cytochrome b small subunit, mitochondrial isoform X1 [Lepisosteus oculatus]	0.252	-1.99046916587	0.000413265687689	0.00798167387659	yes	down	10.61	20.54	22.29	7.96	1.74	3.35	17.8133333333	4.35
TRINITY_DN16817_c0_g1	glutathione synthetase [Chanos chanos]	0.133	-2.90607383852	0.000413458248123	0.00798167387659	yes	down	0.38	2.59	1.96	0.28	0.26	0.1	1.64333333333	0.213333333333
TRINITY_DN15675_c0_g1	high choriolytic enzyme 1-like isoform X5 [Denticeps clupeoides]	0.242	-2.0495297102	0.000413593171673	0.00798167387659	yes	down	3.75	6.87	5.24	2.4	0.45	0.79	5.28666666667	1.21333333333
TRINITY_DN34548_c0_g1		0.422	-1.24494563335	0.000413992472225	0.00798241346187	yes	down	3.74	3.14	3.19	1.54	1.14	1.09	3.35666666667	1.25666666667
TRINITY_DN743_c0_g1		0.298	-1.74658497299	0.000414081094843	0.00798241346187	yes	down	27.53	56.59	54.52	25.93	6.75	6.74	46.2133333333	13.14
TRINITY_DN5514_c0_g1	hypothetical protein OJAV_G00115270 [Oryzias javanicus]	0.051	-4.29247398705	0.000415565296322	0.00800667830012	yes	down	3.59	11.4	5.26	0.4	0.29	0.28	6.75	0.323333333333
TRINITY_DN2195_c0_g1	PREDICTED: H/ACA ribonucleoprotein complex non-core subunit NAF1 [Hippocampus comes]	0.237	-2.07653741737	0.000416057233742	0.00801180928034	yes	down	1.64	5.25	4.53	1.82	0.44	0.56	3.80666666667	0.94
TRINITY_DN19760_c0_g1	protein/nucleic acid deglycase DJ-1 [Tachysurus fulvidraco]	0.181	-2.46563647821	0.000416761757049	0.00801688997606	yes	down	5.26	10.22	8.65	2.91	1.15	0.19	8.04333333333	1.41666666667
TRINITY_DN4929_c0_g1	26S proteasome regulatory subunit 10B [Chanos chanos]	0.270	-1.88972573193	0.000416772618092	0.00801688997606	yes	down	3.12	6	5.22	2.07	0.85	0.74	4.78	1.22
TRINITY_DN59232_c0_g1		0.060	-4.05868335968	0.000417122544295	0.00801927689516	yes	down	0.25	0.7	0.65	0	0.07	0.02	0.533333333333	0.03
TRINITY_DN19893_c0_g2	serine/threonine-protein kinase Sgk3 [Betta splendens]	0.179	-2.48418546351	0.000418850595259	0.00804814165966	yes	down	1.41	5.07	2.69	1.19	0.2	0.2	3.05666666667	0.53
TRINITY_DN26465_c0_g3		0.016	-5.94924630217	0.000419107429674	0.00804872131979	yes	down	0.27	0.57	0.67	0	0	0	0.503333333333	0
TRINITY_DN2741_c0_g1	hypothetical protein cypCar_00034555, partial [Cyprinus carpio]	0.292	-1.77657048064	0.000421213177778	0.00808478850255	yes	down	13.74	29.97	27.15	12.44	3.63	3.43	23.62	6.5
TRINITY_DN16065_c0_g1		0.270	-1.88988063924	0.000423281965222	0.00811956179663	yes	down	2.99	7.64	5.82	2.66	0.76	0.69	5.48333333333	1.37
TRINITY_DN1440_c0_g1	DNA polymerase alpha subunit B isoform X1 [Petromyzon marinus]	0.254	-1.97866934381	0.000423482172051	0.00811956179663	yes	down	2.56	4.34	4.78	1.81	0.53	0.51	3.89333333333	0.95
TRINITY_DN7567_c0_g1	large neutral amino acids transporter small subunit 1 isoform X1 [Larimichthys crocea]	0.471	-1.0865584338	0.000424691677471	0.00813835767691	yes	down	11.78	8.63	8.68	5.57	3.27	3.39	9.69666666667	4.07666666667
TRINITY_DN3766_c0_g1	cysteine-rich PDZ-binding protein [Paramormyrops kingsleyae]	0.141	-2.82961745682	0.000426079181417	0.00816054242338	yes	down	1.12	2.97	5.18	0.78	0.25	0.25	3.09	0.426666666667
TRINITY_DN14525_c0_g2		0.289	-1.79150436856	0.000427416613321	0.00818174475602	yes	down	10.81	22.51	23.23	9.18	2.48	4	18.85	5.22
TRINITY_DN7378_c0_g1	PREDICTED: U2 small nuclear ribonucleoprotein A' [Latimeria chalumnae]	0.156	-2.67696251865	0.00042831502452	0.0081945248953	yes	down	1.3	4.34	3.44	0.74	0.25	0.42	3.02666666667	0.47
TRINITY_DN75253_c0_g1	enoyl-CoA delta isomerase 2, mitochondrial [Clupea harengus]	0.244	-2.03638516098	0.000429489376278	0.00821256772334	yes	down	3.73	10.3	10.09	3.71	0.91	1.08	8.04	1.9
TRINITY_DN12956_c0_g1	PREDICTED: acid ceramidase-like isoform X2 [Sinocyclocheilus grahami]	0.177	-2.50071374402	0.000430135445513	0.00822049490566	yes	down	0.9	2.52	2.06	0.64	0.14	0.17	1.82666666667	0.316666666667
TRINITY_DN3001_c0_g1	angio-associated migratory cell protein isoform X1 [Perca flavescens]	0.141	-2.82594081055	0.000430493527738	0.00822291268232	yes	down	1.09	3.04	2.44	0.73	0.11	0.07	2.19	0.303333333333
TRINITY_DN377_c0_g2	hypothetical protein EPR50_G00127080 [Perca flavescens]	0.373	-1.42306784305	0.000432867617821	0.00826381518345	yes	down	12.36	9.67	9.75	6.43	2.18	2.22	10.5933333333	3.61
TRINITY_DN8366_c0_g1	isocitrate dehydrogenase [NADP], mitochondrial [Chanos chanos]	0.259	-1.94648292481	0.000433412450145	0.00826977038807	yes	down	7.92	29.66	24.13	10.05	2.84	2.62	20.57	5.17
TRINITY_DN2247_c0_g1	tenomodulin isoform X1 [Larimichthys crocea]	2.170	1.11748927317	0.000434173121628	0.00827983532539	yes	up	35.95	17.18	15.1	42.89	40.77	43.35	22.7433333333	42.3366666667
TRINITY_DN28408_c0_g2	hemicentin-1-like [Boleophthalmus pectinirostris]	0.078	-3.68419364826	0.000434836197341	0.00828802927073	yes	down	1.04	2.36	3.61	0.2	0.32	0	2.33666666667	0.173333333333
TRINITY_DN7216_c0_g1	protein phosphatase Slingshot homolog 2-like isoform X4 [Petromyzon marinus]	0.235	-2.09042425892	0.000435274663269	0.00829193563198	yes	down	0.69	0.99	1.04	0.28	0.15	0.17	0.906666666667	0.2
TRINITY_DN1458_c0_g1	peroxiredoxin-2 [Cynoglossus semilaevis]	0.289	-1.79041192312	0.00043916002328	0.00835775918229	yes	down	27.83	74.71	69.28	30.59	9.29	8.33	57.2733333333	16.07
TRINITY_DN12515_c0_g2	ryanodine receptor 2 isoform X2 [Betta splendens]	0.224	-2.15761145457	0.000439200727538	0.00835775918229	yes	down	0.35	0.6	0.46	0.19	0.07	0.04	0.47	0.1
TRINITY_DN40830_c1_g5	melanotransferrin [Epinephelus lanceolatus]	2.780	1.47489628238	0.000441205197528	0.00838697792541	yes	up	96.26	25.19	23.75	103.62	114.93	115.61	48.4	111.386666667
TRINITY_DN10165_c0_g1	mitochondrial import inner membrane translocase subunit TIM14 [Gadus morhua]	0.111	-3.16952604703	0.000441208560215	0.00838697792541	yes	down	4.87	11.02	10.43	0.83	0	1.86	8.77333333333	0.896666666667
TRINITY_DN14027_c0_g1	E3 ubiquitin-protein ligase NRDP1-like [Chanos chanos]	0.100	-3.32889925257	0.000441986694495	0.00839727422944	yes	down	0.55	6.8	4.82	0.06	0.63	0.37	4.05666666667	0.353333333333
TRINITY_DN5202_c0_g1	phospholipid phosphatase 5 [Chanos chanos]	0.195	-2.36068233006	0.000442409957999	0.00840082096182	yes	down	1.09	3.98	3.48	0.74	0.49	0.35	2.85	0.526666666667
TRINITY_DN27623_c0_g1	unnamed protein product [Coregonus sp. 'balchen']	0.193	-2.37481658833	0.000443238267425	0.00841205111597	yes	down	2.69	8.18	10.76	2.42	1.08	0.59	7.21	1.36333333333
TRINITY_DN16436_c0_g3	metabotropic glutamate receptor 3 [Larimichthys crocea]	0.367	-1.44734232174	0.000444020214246	0.00842238984383	yes	down	1.98	1.64	1.44	0.92	0.37	0.39	1.68666666667	0.56
TRINITY_DN5118_c0_g1	PREDICTED: protein salvador homolog 1 isoform X2 [Callorhinchus milii]	0.192	-2.38154900388	0.000445637846022	0.00844856074448	yes	down	4.23	16.04	11.68	1.51	0.82	1.89	10.65	1.40666666667
TRINITY_DN14104_c0_g2	PREDICTED: dixin-A-like [Sinocyclocheilus grahami]	0.230	-2.12130074691	0.000449021971974	0.00850817566853	yes	down	5.5	8.55	9.06	3.7	0.57	0.84	7.70333333333	1.70333333333
TRINITY_DN7217_c0_g1		0.278	-1.84472651815	0.000449571594616	0.00851404680173	yes	down	7.41	17.27	14.48	6.68	1.44	2.31	13.0533333333	3.47666666667
TRINITY_DN20097_c0_g1	bax inhibitor 1 [Denticeps clupeoides]	0.283	-1.82127113423	0.000450121302098	0.00851991328155	yes	down	9.81	21.28	20.99	9.18	2.8	2.17	17.36	4.71666666667
TRINITY_DN19156_c0_g1	ubiquitin-like protein 5 [Periophthalmus magnuspinnatus]	0.196	-2.35390533915	0.000451862669543	0.00854831727907	yes	down	6.82	23.03	20.99	2.85	3.41	3.09	16.9466666667	3.11666666667
TRINITY_DN10817_c0_g1		0.103	-3.27308708705	0.000455750293139	0.00861727218268	yes	down	0.8	3.71	2.38	0.42	0.14	0.14	2.29666666667	0.233333333333
TRINITY_DN3986_c0_g1	eukaryotic translation initiation factor 5B isoform X1 [Erpetoichthys calabaricus]	0.159	-2.64931931171	0.000456392595047	0.00862348956257	yes	down	2.62	4.69	4.38	2.56	0.15	0.17	3.89666666667	0.96
TRINITY_DN15305_c0_g4		0.136	-2.87500294709	0.000456564825189	0.00862348956257	yes	down	0.31	1.22	0.7	0.24	0.03	0.02	0.743333333333	0.0966666666667
TRINITY_DN8076_c0_g1	PREDICTED: histone H2AX-like [Sinocyclocheilus anshuiensis]	0.248	-2.01200999668	0.00045736637316	0.00863403644047	yes	down	7.8	21.88	22.75	7.14	2.51	3.03	17.4766666667	4.22666666667
TRINITY_DN22651_c0_g1	asparagine synthetase domain-containing protein 1 [Parambassis ranga]	0.084	-3.5673923994	0.00045786545734	0.00863804741524	yes	down	0.37	0.71	1.24	0.07	0.03	0.09	0.773333333333	0.0633333333333
TRINITY_DN68336_c0_g1	proteasome subunit alpha type-2-like [Paramormyrops kingsleyae]	0.247	-2.01974836849	0.000458065371677	0.00863804741524	yes	down	3.48	7.01	6.18	1.92	1.18	0.77	5.55666666667	1.29
TRINITY_DN2713_c0_g1	hypothetical protein AMELA_G00094530 [Ameiurus melas]	0.293	-1.77142621566	0.000458640524823	0.00864430275793	yes	down	4.57	11.59	11.64	4.7	1.49	1.61	9.26666666667	2.6
TRINITY_DN30354_c0_g1		0.145	-2.78266172249	0.000459405752198	0.00865413201846	yes	down	0.74	2.01	1.49	0.16	0.28	0.05	1.41333333333	0.163333333333
TRINITY_DN8974_c0_g1		0.089	-3.48939724617	0.000459845767375	0.00865782786518	yes	down	0.23	1.71	1.49	0.06	0	0.23	1.14333333333	0.0966666666667
TRINITY_DN18185_c0_g1	tether containing UBX domain for GLUT4 isoform X3 [Pangasianodon hypophthalmus]	0.145	-2.7836939169	0.000460220481513	0.00866029097935	yes	down	0.74	1.19	1.46	0.22	0.06	0.18	1.13	0.153333333333
TRINITY_DN22092_c0_g1	signal recognition particle receptor subunit beta [Periophthalmus magnuspinnatus]	0.235	-2.08622016579	0.0004607415027	0.00866225364099	yes	down	1.4	3.67	2.26	0.95	0.41	0.27	2.44333333333	0.543333333333
TRINITY_DN699_c0_g3		7.147	2.83739136019	0.000460812670811	0.00866225364099	yes	up	0.41	0.26	0.71	1.53	4.07	3.39	0.46	2.99666666667
TRINITY_DN7258_c0_g3	glycine receptor subunit beta [Sparus aurata]	0.373	-1.42433806895	0.000461248678278	0.00866244562638	yes	down	3.59	2.5	2.78	1.24	1.11	0.6	2.95666666667	0.983333333333
TRINITY_DN11492_c0_g1	phosphatidylglycerophosphatase and protein-tyrosine phosphatase 1 isoform X1 [Myripristis murdjan]	0.245	-2.03156470247	0.00046131078542	0.00866244562638	yes	down	3.55	8.61	5.99	1.88	1.18	1.11	6.05	1.39
TRINITY_DN5414_c0_g1	vesicle transport protein SFT2C [Petromyzon marinus]	0.160	-2.64046993303	0.000461962443891	0.00867009747365	yes	down	1.16	3.89	4.12	1	0.13	0.32	3.05666666667	0.483333333333
TRINITY_DN8911_c0_g1	hypothetical protein DNTS_017852 [Danionella translucida]	0.140	-2.83451371968	0.000462451530118	0.00867469169728	yes	down	0.46	1.31	1.33	0.29	0.09	0.04	1.03333333333	0.14
TRINITY_DN5444_c0_g1	nitric oxide synthase, brain [Boleophthalmus pectinirostris]	0.192	-2.38064901588	0.000462880132362	0.00867814710668	yes	down	0.84	2	3.2	0.45	0.19	0.09	2.01333333333	0.243333333333
TRINITY_DN12664_c0_g2	PREDICTED: 39S ribosomal protein L14, mitochondrial isoform X2 [Austrofundulus limnaeus]	0.164	-2.60733837902	0.000463485625165	0.00868491349024	yes	down	3.25	7.41	8.41	1.28	0.57	1.13	6.35666666667	0.993333333333
TRINITY_DN79197_c0_g1	T-complex protein 1 subunit beta [Rhincodon typus]	0.309	-1.69320118516	0.000464035214715	0.00869062575914	yes	down	7.47	15.4	14.65	6.6	1.99	2.43	12.5066666667	3.67333333333
TRINITY_DN10599_c0_g5		0.181	-2.4638650103	0.000464363186771	0.00869218365791	yes	down	0.35	0.76	0.99	0.22	0.07	0.07	0.7	0.12
TRINITY_DN30214_c0_g1	DDRGK domain-containing protein 1 [Anabarilius grahami]	0.136	-2.87316275515	0.000465121487397	0.00870179077765	yes	down	1.16	2.64	2.3	0.47	0.22	0.11	2.03333333333	0.266666666667
TRINITY_DN13863_c0_g1		0.159	-2.65646326322	0.000465491777922	0.00870413246036	yes	down	5.97	15.47	18.54	3.68	0.77	1.18	13.3266666667	1.87666666667
TRINITY_DN180_c0_g1	neuromodulin [Sparus aurata]	0.486	-1.0400836308	0.000466313888128	0.00871491571239	yes	down	65.2	64.51	62.14	38.01	23.42	23.13	63.95	28.1866666667
TRINITY_DN20061_c0_g1		0.118	-3.08418289446	0.000467236728485	0.00872756916979	yes	down	2.81	0.77	0.73	0.04	0.02	0.14	1.43666666667	0.0666666666667
TRINITY_DN8038_c0_g1	cAMP-regulated phosphoprotein 19a [Epinephelus lanceolatus]	0.244	-2.03611200858	0.000469065774688	0.00875712754648	yes	down	1.53	5.11	4.43	1.58	0.51	0.52	3.69	0.87
TRINITY_DN9360_c0_g1	superoxide dismutase [Cu-Zn] [Oryzias latipes]	0.277	-1.85221491513	0.000469757596723	0.00876543484079	yes	down	9.43	25.63	23.68	7.34	2.81	5.39	19.58	5.18
TRINITY_DN2502_c0_g2	GTP-binding protein SAR1b [Amphiprion ocellaris]	0.259	-1.94840129646	0.000470685982997	0.00877650738531	yes	down	2.83	6.34	5.71	2.39	0.41	0.95	4.96	1.25
TRINITY_DN25366_c0_g1	four and a half LIM domains protein 2 [Amblyraja radiata]	0.265	-1.9138898553	0.000470845322848	0.00877650738531	yes	down	3.83	8.21	6.87	0.97	0.39	0.78	6.30333333333	0.713333333333
TRINITY_DN9668_c0_g1	neutral and basic amino acid transport protein rBAT [Scleropages formosus]	0.225	-2.1545297375	0.00047128436437	0.00878008210621	yes	down	1.46	1.85	2.08	0.75	0.19	0.21	1.79666666667	0.383333333333
TRINITY_DN18155_c1_g1	low-density lipoprotein receptor-related protein 2 [Petromyzon marinus]	0.305	-1.71282376591	0.000472002019701	0.00878633361175	yes	down	0.57	1.25	2.77	0.62	0.12	0.17	1.53	0.303333333333
TRINITY_DN697_c1_g1	cadherin-17 [Sander lucioperca]	2.399	1.26241527143	0.000472114802761	0.00878633361175	yes	up	120.37	41	41.28	145.97	132	133.1	67.55	137.023333333
TRINITY_DN14313_c0_g1	hypothetical protein PFLUV_G00073840 [Perca fluviatilis]	0.269	-1.89630234805	0.000472861627565	0.00879562259467	yes	down	3.51	2.74	3.48	1.24	0.32	0.83	3.24333333333	0.796666666667
TRINITY_DN10916_c0_g1	G-protein coupled receptor 52 [Pseudochaenichthys georgianus]	0.297	-1.75140334048	0.000473131571002	0.00879603610194	yes	down	0.76	0.67	0.59	0.24	0.2	0.1	0.673333333333	0.18
TRINITY_DN8053_c0_g1	PREDICTED: peroxisome biogenesis factor 10 isoform X2 [Latimeria chalumnae]	0.145	-2.78195728325	0.000473428691777	0.00879695416866	yes	down	2.51	3.14	0.93	1.11	0.03	0.04	2.19333333333	0.393333333333
TRINITY_DN3007_c0_g4	neurexin 2b isoform X6 [Epinephelus lanceolatus]	0.351	-1.50941314504	0.00047373747932	0.00879808794621	yes	down	1.83	1.75	2.1	0.93	0.47	0.43	1.89333333333	0.61
TRINITY_DN9190_c0_g1		0.210	-2.25363071106	0.000476142238483	0.00883429154255	yes	down	0.88	1.87	1.86	0.49	0.22	0.2	1.53666666667	0.303333333333
TRINITY_DN9547_c0_g2	hypothetical protein cypCar_00015090 [Cyprinus carpio]	0.269	-1.89444796793	0.000476354078228	0.00883429154255	yes	down	2.34	4.67	5.35	4.17	0.29	0.72	4.12	1.72666666667
TRINITY_DN6773_c0_g1	selenide, water dikinase 1 [Petromyzon marinus]	0.278	-1.84466906122	0.000476573789603	0.00883429154255	yes	down	4	9.93	10.34	4.15	1.2	1.14	8.09	2.16333333333
TRINITY_DN6653_c0_g1		0.138	-2.85599098601	0.000476682041047	0.00883429154255	yes	down	3.06	9.51	5.83	2.11	0.36	0.09	6.13333333333	0.853333333333
TRINITY_DN11889_c0_g1	hypothetical protein PFLUV_G00203000 [Perca fluviatilis]	0.262	-1.93077476056	0.000477189027021	0.00883907415779	yes	down	1.97	3.5	3.24	1.37	0.36	0.43	2.90333333333	0.72
TRINITY_DN11261_c0_g1	PREDICTED: U3 small nucleolar ribonucleoprotein protein IMP3 [Pygocentrus nattereri]	0.188	-2.40851961248	0.000477623267374	0.00884250500582	yes	down	2.81	8.87	5.98	1.71	0.71	0.59	5.88666666667	1.00333333333
TRINITY_DN8958_c0_g1	ATP-binding cassette sub-family G member 2-like isoform X2 [Sander lucioperca]	2.738	1.45322897112	0.000478155725953	0.00884774969926	yes	up	6.69	2.07	1.85	9.34	7.3	7.81	3.53666666667	8.15
TRINITY_DN3021_c0_g1	dynactin subunit 2 isoform X4 [Clupea harengus]	0.222	-2.17026207171	0.000478497883213	0.00884946944531	yes	down	1.83	5.9	4.38	1.68	0.72	0.4	4.03666666667	0.933333333333
TRINITY_DN3454_c0_g1	DAZ-associated protein 1 isoform X2 [Oncorhynchus kisutch]	0.298	-1.74839490454	0.000478822430397	0.00885086188493	yes	down	6.61	13.51	13.58	5.81	1.69	2.06	11.2333333333	3.18666666667
TRINITY_DN6062_c0_g1	transcription factor Maf-like [Fundulus heteroclitus]	2.456	1.29653174756	0.000479888850467	0.00886595899647	yes	up	5.41	2.7	2.5	10.41	6.3	6.11	3.53666666667	7.60666666667
TRINITY_DN23967_c0_g1	adenylosuccinate synthetase isozyme 1 [Chanos chanos]	0.250	-2.0003760817	0.00048031679463	0.0088692506815	yes	down	4.4	8.19	12.63	3.66	0.9	0.74	8.40666666667	1.76666666667
TRINITY_DN4826_c0_g1	claudin-15-like isoform X2 [Sparus aurata]	2.215	1.14741729297	0.000480794342729	0.00887345442617	yes	up	7.18	3.26	3.06	9.8	8.19	8.4	4.5	8.79666666667
TRINITY_DN20084_c0_g2		0.186	-2.42900163273	0.000481447086906	0.00888088551115	yes	down	6.52	25.24	22.56	6.55	2.67	0.95	18.1066666667	3.39
TRINITY_DN21682_c0_g1	rRNA 2'-O-methyltransferase fibrillarin-like [Carassius auratus]	0.288	-1.79836278217	0.000481939854477	0.00888535944581	yes	down	7.96	21.61	19.63	7.95	2.89	2.75	16.4	4.53
TRINITY_DN246_c0_g2	V-type proton ATPase subunit B, brain isoform [Takifugu rubripes]	0.370	-1.43578175372	0.000483226062083	0.00889988765542	yes	down	10.69	7.05	7.84	5.07	1.84	1.62	8.52666666667	2.84333333333
TRINITY_DN2188_c0_g2	uncharacterized protein LOC641561 [Danio rerio]	0.316	-1.66192938989	0.000483229136265	0.00889988765542	yes	down	155.29	342.14	352.12	159.79	48.56	48.92	283.183333333	85.7566666667
TRINITY_DN13026_c0_g2	PREDICTED: ribosomal RNA processing protein 1 homolog A-like [Latimeria chalumnae]	0.242	-2.04608296686	0.000483917411228	0.00890759386486	yes	down	2.77	6.88	6.25	2.64	0.59	0.49	5.3	1.24
TRINITY_DN19098_c0_g1		0.254	-1.97601315999	0.000484344712685	0.00890759386486	yes	down	1.15	0.98	0.83	0.42	0.14	0.12	0.986666666667	0.226666666667
TRINITY_DN4643_c0_g5	vacuolar protein sorting-associated protein 4B [Erpetoichthys calabaricus]	0.240	-2.05884354848	0.000484400116957	0.00890759386486	yes	down	0.82	1.48	1.12	0.47	0.11	0.19	1.14	0.256666666667
TRINITY_DN8225_c0_g1	40S ribosomal protein S13 [Collichthys lucidus]	0.463	-1.10975975829	0.000484765115302	0.00890969175946	yes	down	12.01	12.06	10.04	6.43	4.01	3.83	11.37	4.75666666667
TRINITY_DN75893_c0_g1	charged multivesicular body protein 1a [Acipenser ruthenus]	0.182	-2.45720773843	0.000486169845807	0.00893064107275	yes	down	2.76	5.01	6.04	1.35	0.36	0.71	4.60333333333	0.806666666667
TRINITY_DN8080_c0_g1	retinal dehydrogenase 2 isoform X1 [Sphaeramia orbicularis]	2.189	1.13057051881	0.000486407948258	0.00893064107275	yes	up	28.66	12.22	12.71	38.8	31.19	30.98	17.8633333333	33.6566666667
TRINITY_DN6901_c0_g1	heat shock cognate 70 [Anguilla marmorata]	0.315	-1.66856904215	0.000487677051882	0.00894583374193	yes	down	117.46	240.32	230.45	112.77	29.87	33.31	196.076666667	58.65
TRINITY_DN26630_c0_g1	PREDICTED: nuclear fragile X mental retardation-interacting protein 1 [Poecilia reticulata]	0.126	-2.98688381867	0.000488046265267	0.00894684297024	yes	down	0.78	1.36	1.9	0.18	0.26	0.04	1.34666666667	0.16
TRINITY_DN5832_c0_g1		0.219	-2.19127029446	0.000489596667486	0.00897063367686	yes	down	4	13.3	9.3	3.02	1.4	1.19	8.86666666667	1.87
TRINITY_DN7651_c0_g1	Anamorsin [Collichthys lucidus]	0.265	-1.91624770201	0.000494152316508	0.00904943507317	yes	down	4.3	6.2	8.31	2.76	0.9	1.09	6.27	1.58333333333
TRINITY_DN4093_c0_g1	PREDICTED: solute carrier family 26 member 6-like [Lates calcarifer]	2.238	1.16237687526	0.000495005302438	0.00906038313622	yes	up	11.77	5.34	5.23	17.74	12.58	12.9	7.44666666667	14.4066666667
TRINITY_DN23550_c0_g1		0.323	-1.62938777718	0.000495631054457	0.00906716286076	yes	down	12.43	23.05	24.82	11.24	3.57	3.7	20.1	6.17
TRINITY_DN1473_c1_g2	NLR family CARD domain-containing protein 3 CARD15-like protein Caterpiller protein 16.2 [Channa argus]	0.067	-3.89078443775	0.000495958842562	0.00906848740501	yes	down	0.14	1.3	2.2	0.22	0	0.03	1.21333333333	0.0833333333333
TRINITY_DN11944_c0_g1	PREDICTED: peptidyl-prolyl cis-trans isomerase FKBP4 [Lepisosteus oculatus]	0.283	-1.81972900851	0.000497203764714	0.0090865715292	yes	down	2.68	6.59	6.54	2.23	0.94	1.08	5.27	1.41666666667
TRINITY_DN7720_c0_g1	cyclin-dependent kinase 2-interacting protein [Scleropages formosus]	0.086	-3.53849665939	0.000498026578457	0.00909612132359	yes	down	0.21	0.7	0.57	0.07	0.04	0.02	0.493333333333	0.0433333333333
TRINITY_DN7327_c0_g1	PREDICTED: dnaJ homolog subfamily B member 9-like [Ictalurus punctatus]	0.100	-3.32441480122	0.000498238643003	0.00909612132359	yes	down	0.57	2.26	0.85	0.05	0.12	0.17	1.22666666667	0.113333333333
TRINITY_DN44366_c0_g3	PREDICTED: THO complex subunit 4 [Poecilia reticulata]	0.271	-1.88124190337	0.000498579920965	0.00909767441601	yes	down	4.09	8.68	6.25	2.39	1.33	1.14	6.34	1.62
TRINITY_DN50490_c0_g1		0.341	-1.55196505339	0.000498925981158	0.00909931313042	yes	down	82.66	140.12	120.04	70.51	22.76	25.31	114.273333333	39.5266666667
TRINITY_DN5081_c0_g1		0.172	-2.53680337983	0.000499853827989	0.00911155522488	yes	down	2.02	7.87	9.14	2.22	0.37	0.67	6.34333333333	1.08666666667
TRINITY_DN11339_c0_g1	3-hydroxymethyl-3-methylglutaryl-CoA lyase, cytoplasmic isoform X1 [Larimichthys crocea]	0.269	-1.89309011134	0.000501094460972	0.00912948343493	yes	down	7.35	1.11	1.47	0.4	0.36	0.23	3.31	0.33
TRINITY_DN11999_c0_g2		0.422	-1.2442537181	0.000501756889844	0.00913686430845	yes	down	4.62	3.56	4.34	2.25	1.16	1.36	4.17333333333	1.59
TRINITY_DN622_c0_g1	long-chain fatty acid transport protein 4 isoform X1 [Sparus aurata]	3.073	1.61965314415	0.000503523251471	0.00916432964454	yes	up	7.86	1.93	1.55	12.01	8.78	8.17	3.78	9.65333333333
TRINITY_DN3652_c0_g2	retinol dehydrogenase 12-like [Sparus aurata]	2.282	1.19001765233	0.000504085767351	0.00916986757831	yes	up	38.71	38.87	45.31	63.49	92.9	94.78	40.9633333333	83.7233333333
TRINITY_DN203_c0_g1	sodium-dependent multivitamin transporter-like [Seriola dumerili]	4.312	2.10820832965	0.00050498289868	0.00918148374256	yes	up	3.98	0.65	0.29	7.48	5.25	4.42	1.64	5.71666666667
TRINITY_DN4222_c0_g2	BET1 homolog [Monopterus albus]	2.430	1.28070745141	0.000506005193151	0.00919536254022	yes	up	28.27	39.5	34.6	73.35	123.72	119.56	34.1233333333	105.543333333
TRINITY_DN9152_c0_g1	transmembrane emp24 domain-containing protein 4 [Petromyzon marinus]	0.191	-2.38536411113	0.00050749693143	0.00921775372795	yes	down	4.62	12.72	11.2	3.85	0.27	1.24	9.51333333333	1.78666666667
TRINITY_DN3428_c0_g1	PREDICTED: glutaredoxin 2 [Latimeria chalumnae]	0.134	-2.90001695697	0.000508110089216	0.00922417237115	yes	down	3.63	10.2	6.74	1.52	0.68	0.37	6.85666666667	0.856666666667
TRINITY_DN14495_c0_g1	PREDICTED: 60S acidic ribosomal protein P0 [Lepisosteus oculatus]	0.319	-1.64708720281	0.000510341854537	0.00925995345567	yes	down	35.17	75.44	70.13	33.83	11.61	9.74	60.2466666667	18.3933333333
TRINITY_DN8795_c2_g1	retinoid-inducible serine carboxypeptidase [Larimichthys crocea]	2.122	1.08570047399	0.000510817679383	0.00926385341023	yes	up	23.91	10.93	11.5	30.62	28.4	25.86	15.4466666667	28.2933333333
TRINITY_DN5856_c0_g1	bifunctional 3'-phosphoadenosine 5'-phosphosulfate synthase 2-like isoform X1 [Chanos chanos]	0.342	-1.54902541666	0.000511624491377	0.00927374888428	yes	down	3.63	4.32	5.74	2.25	0.9	1.21	4.56333333333	1.45333333333
TRINITY_DN14281_c0_g1	39S ribosomal protein L42, mitochondrial [Perca flavescens]	0.177	-2.49774271878	0.000512306486753	0.00928137297863	yes	down	5.13	10.43	13.05	1.68	2.38	0.73	9.53666666667	1.59666666667
TRINITY_DN8136_c0_g1	DNA damage-inducible transcript 4-like protein [Rhincodon typus]	0.201	-2.31386395738	0.000512919289022	0.00928773637628	yes	down	3.78	12.16	9.66	3.5	1	0.54	8.53333333333	1.68
TRINITY_DN2879_c0_g1	conserved oligomeric Golgi complex subunit 4 [Oryzias latipes]	0.227	-2.13800607879	0.000514423953912	0.0093102345461	yes	down	0.93	2.33	1.68	0.64	0.21	0.22	1.64666666667	0.356666666667
TRINITY_DN39421_c1_g6	PREDICTED: aminopeptidase N-like [Lates calcarifer]	2.701	1.43329073733	0.000516724800538	0.00934576523398	yes	up	127.45	36.43	35.7	208.06	124.04	122.55	66.5266666667	151.55
TRINITY_DN10503_c0_g1		0.246	-2.02054812103	0.000516913540779	0.00934576523398	yes	down	0.62	1.04	0.7	0.21	0.15	0.17	0.786666666667	0.176666666667
TRINITY_DN26628_c0_g1	polyserase-2-like isoform X3 [Oryzias melastigma]	0.278	-1.84829114767	0.0005179162545	0.00935912889621	yes	down	3.56	6.55	6.85	2.83	0.7	0.96	5.65333333333	1.49666666667
TRINITY_DN75265_c0_g1	autophagy 5-like protein [Danio rerio]	0.188	-2.41397583889	0.000518648768983	0.00936487340657	yes	down	1.68	2.66	2.12	0.73	0.17	0.25	2.15333333333	0.383333333333
TRINITY_DN7708_c0_g1	transmembrane emp24 domain-containing protein 1-like [Petromyzon marinus]	0.150	-2.73468068101	0.000518761609471	0.00936487340657	yes	down	0.54	1.48	1.04	0.34	0.04	0.07	1.02	0.15
TRINITY_DN9553_c0_g1	PREDICTED: protein flightless-1 homolog [Latimeria chalumnae]	0.200	-2.3232014153	0.000519236770463	0.00936780935481	yes	down	0.64	0.87	0.73	0.29	0.07	0.06	0.746666666667	0.14
TRINITY_DN4882_c0_g1	dehydrogenase/reductase SDR family member 4-like [Astyanax mexicanus]	0.225	-2.15394191789	0.000519451874725	0.00936780935481	yes	down	3.21	7.66	6.58	2.56	0.8	0.42	5.81666666667	1.26
TRINITY_DN61174_c0_g3		0.179	-2.48043715624	0.000519800930652	0.00936934581041	yes	down	1.55	3.19	2.2	0.88	0.18	0.14	2.31333333333	0.4
TRINITY_DN12833_c0_g1	solute carrier family 15 member 1-like [Oryzias melastigma]	0.252	-1.98829402212	0.000521074522539	0.00938747459328	yes	down	5.42	8.19	6.52	3.6	0.54	0.67	6.71	1.60333333333
TRINITY_DN2177_c0_g1	transcription factor HES-4-B-like [Oncorhynchus mykiss]	0.183	-2.44864236687	0.000521335433213	0.00938747459328	yes	down	2.32	4.38	2.68	0.63	0.36	0.58	3.12666666667	0.523333333333
TRINITY_DN5163_c0_g2		0.224	-2.15594516768	0.00052345383352	0.00942084246044	yes	down	2.78	10.79	7.29	2.67	0.73	0.8	6.95333333333	1.4
TRINITY_DN8310_c0_g1	PREDICTED: gamma-tubulin complex component 3 [Latimeria chalumnae]	0.173	-2.53086936044	0.000524344579333	0.00943209304334	yes	down	0.84	4.2	0.75	0.28	0.54	0.16	1.93	0.326666666667
TRINITY_DN72203_c0_g1	PREDICTED: dnaJ homolog subfamily B member 11 [Sinocyclocheilus grahami]	0.254	-1.9757896188	0.00052494329032	0.00943605838628	yes	down	2.88	5.72	4.93	2.03	0.64	0.61	4.51	1.09333333333
TRINITY_DN6242_c1_g1	transcription factor A, mitochondrial-like [Carassius auratus]	0.152	-2.72145223106	0.000525096493038	0.00943605838628	yes	down	2.5	5.22	4.43	1.09	0.05	0.77	4.05	0.636666666667
TRINITY_DN8569_c0_g1		0.202	-2.31096561009	0.000527706733116	0.00947816812656	yes	down	1.22	1.56	1.76	0.48	0.07	0.3	1.51333333333	0.283333333333
TRINITY_DN75138_c0_g1		0.149	-2.74690974623	0.000531120668037	0.00952910263989	yes	down	2.08	3.41	2.78	0.6	0.24	0.32	2.75666666667	0.386666666667
TRINITY_DN7390_c0_g1	membrane magnesium transporter 1 [Petromyzon marinus]	0.151	-2.72734005677	0.000531137784262	0.00952910263989	yes	down	7.58	19.51	17.54	3.98	1.78	1.04	14.8766666667	2.26666666667
TRINITY_DN75806_c0_g1	prolyl 3-hydroxylase OGFOD1 [Astyanax mexicanus]	0.051	-4.30462614757	0.000531347636571	0.00952910263989	yes	down	0.32	1.16	0.89	0.08	0.03	0	0.79	0.0366666666667
TRINITY_DN20545_c2_g2		7.111	2.83010159467	0.000531855788646	0.00953257562754	yes	up	0.1	0.13	0.18	0.82	0.58	1.26	0.136666666667	0.886666666667
TRINITY_DN802_c0_g1	ornithine decarboxylase [Parambassis ranga]	0.318	-1.65072107046	0.000532078202534	0.00953257562754	yes	down	13.92	31	29.31	14.42	4.71	5.5	24.7433333333	8.21
TRINITY_DN9392_c0_g1		0.384	-1.38037003479	0.000532411016394	0.00953372807924	yes	down	5.78	8.43	8.46	3.73	1.95	2.38	7.55666666667	2.68666666667
TRINITY_DN11125_c0_g1		0.289	-1.79212051154	0.000536676784025	0.00960047951383	yes	down	2.19	5.14	4.14	1.84	0.63	0.67	3.82333333333	1.04666666667
TRINITY_DN380_c2_g2	mitochondrial pyruvate carrier 2-like [Clupea harengus]	0.143	-2.80467254273	0.000536918045832	0.00960047951383	yes	down	0.69	3.61	2.86	0.44	0.09	0.45	2.38666666667	0.326666666667
TRINITY_DN136_c0_g2	PREDICTED: major facilitator superfamily domain-containing protein 6-B-like isoform X1 [Cyprinus carpio]	0.269	-1.89408288064	0.000536949852557	0.00960047951383	yes	down	2.78	6.31	5.99	2.53	0.6	0.75	5.02666666667	1.29333333333
TRINITY_DN11988_c0_g1	serine/threonine-protein phosphatase 2A regulatory subunit B' subunit beta-like isoform X1 [Acipenser ruthenus]	0.204	-2.29663835935	0.000537437154886	0.00960435628226	yes	down	0.4	0.87	0.73	0.24	0.11	0.03	0.666666666667	0.126666666667
TRINITY_DN2460_c0_g1	protein FAM107B-like isoform X2 [Petromyzon marinus]	0.176	-2.50729708427	0.000537778866202	0.0096056286519	yes	down	1.01	3.54	2.64	0.74	0.25	0.28	2.39666666667	0.423333333333
TRINITY_DN18689_c0_g1	Cyclin-dependent kinase 5 activator 2 [Collichthys lucidus]	0.373	-1.42413184039	0.000538388126249	0.00961167620663	yes	down	3.85	3.79	3.24	1.31	1.5	0.84	3.62666666667	1.21666666667
TRINITY_DN6121_c0_g1	myocardial zonula adherens protein isoform X1 [Larimichthys crocea]	2.162	1.11237853535	0.000539106163057	0.00961965866532	yes	up	4.27	2.61	1.95	5.81	5.3	5.48	2.94333333333	5.53
TRINITY_DN1715_c0_g1	PREDICTED: nucleoporin p58/p45 isoform X3 [Pygocentrus nattereri]	0.216	-2.20912494139	0.00053982405738	0.00962665511649	yes	down	1.98	4.47	4.91	1.67	0.39	0.33	3.78666666667	0.796666666667
TRINITY_DN2740_c2_g1		10.496	3.3917207197	0.00054004046839	0.00962665511649	yes	up	0.18	0.44	0.45	4.19	2.5	3.66	0.356666666667	3.45
TRINITY_DN7514_c0_g2	PREDICTED: solute carrier family 13 member 2 [Callorhinchus milii]	0.274	-1.86541906304	0.000545188490458	0.00971354646647	yes	down	3.24	4.03	4.05	1.5	0.47	0.73	3.77333333333	0.9
TRINITY_DN8061_c0_g1	hypothetical protein G5714_012519 [Onychostoma macrolepis]	0.178	-2.48968336207	0.000545613799619	0.0097162489522	yes	down	1.41	2.44	3.43	0.82	0.07	0.37	2.42666666667	0.42
TRINITY_DN14202_c0_g1	synaptoporin [Larimichthys crocea]	0.290	-1.78365927798	0.00054702424997	0.00973439568401	yes	down	2.08	1.72	1.98	0.68	0.61	0.22	1.92666666667	0.503333333333
TRINITY_DN11901_c0_g1		0.116	-3.10822878476	0.000547516514583	0.00973439568401	yes	down	0.49	0.7	0.59	0.14	0.04	0.02	0.593333333333	0.0666666666667
TRINITY_DN3592_c0_g3	26S proteasome non-ATPase regulatory subunit 13-like [Astyanax mexicanus]	0.204	-2.29131688881	0.000547684598376	0.00973439568401	yes	down	2.23	6.66	7.67	2.32	0.29	0.71	5.52	1.10666666667
TRINITY_DN14317_c0_g1		0.103	-3.27967354793	0.000547729380626	0.00973439568401	yes	down	3.54	15.8	12.08	0.44	1.58	0.92	10.4733333333	0.98
TRINITY_DN6160_c0_g1	pyruvate dehydrogenase (acetyl-transferring) kinase isozyme 1, mitochondrial [Chanos chanos]	0.253	-1.98077230895	0.000548108256871	0.0097362561747	yes	down	1.87	3.69	2.81	1.38	0.39	0.24	2.79	0.67
TRINITY_DN4297_c0_g1	PREDICTED: sister chromatid cohesion protein DCC1 [Lepisosteus oculatus]	0.192	-2.37788751299	0.000548390673659	0.00973640221548	yes	down	5.16	15	12.31	3.53	0.91	0.79	10.8233333333	1.74333333333
TRINITY_DN21615_c0_g1	39S ribosomal protein L49, mitochondrial, partial [Rhincodon typus]	0.209	-2.25699559978	0.000549162384016	0.00974523093155	yes	down	3.38	9.15	7.19	1.46	1.67	0.73	6.57333333333	1.28666666667
TRINITY_DN9110_c1_g1	hypothetical protein F2P81_016928 [Scophthalmus maximus]	0.327	-1.61415124334	0.000549602903755	0.00974817657813	yes	down	2.74	3.13	3.56	1.29	0.65	0.89	3.14333333333	0.943333333333
TRINITY_DN1117_c0_g1	PREDICTED: filamin-B isoform X2 [Lepisosteus oculatus]	0.274	-1.8673794207	0.000550911584556	0.00976331865889	yes	down	1.42	3.47	2.48	1.24	0.28	0.38	2.45666666667	0.633333333333
TRINITY_DN5184_c0_g1	probable asparagine--tRNA ligase, mitochondrial [Cottoperca gobio]	0.163	-2.61298064441	0.000551327830692	0.00976331865889	yes	down	0.67	1.61	1.8	0.25	0.13	0.27	1.36	0.216666666667
[truncated: 2,247 more rows]
