# Supplementary material for: Transcriptomics Reveal the Effects of Breeding Temperature on Growth and Metabolism in the Early Developmental Stage of Platax teira
Source: Biology (Basel). 2023 Aug 23;12(9):1161. doi: 10.3390/biology12091161 (PMC10525949; doi:10.3390/biology12091161)
Supplement: Supplementary file 1 [file biology-12-01161-s001.zip › biology-2437861-supplementary/supplementary data/supplementary data(DEGs, GO and KEGG )/GO/21°C VS 24°C.xls]

GO ID (level1)	GO Term (level1)	GO ID (level2)	GO Term (level2)	number_of_out (All)	Genes_of_out
GO:0005575	Cellular Component	GO:0005623	cell	639	TRINITY_DN10040_c0_g1,TRINITY_DN10061_c0_g1,TRINITY_DN100_c0_g1,TRINITY_DN10102_c0_g1,TRINITY_DN10281_c0_g1,TRINITY_DN10327_c0_g1,TRINITY_DN10399_c0_g1,TRINITY_DN10427_c0_g1,TRINITY_DN10435_c0_g1,TRINITY_DN10466_c0_g2,TRINITY_DN10468_c0_g1,TRINITY_DN10469_c0_g1,TRINITY_DN10473_c0_g1,TRINITY_DN10567_c1_g3,TRINITY_DN10571_c0_g1,TRINITY_DN10598_c0_g1,TRINITY_DN10628_c0_g1,TRINITY_DN10846_c0_g1,TRINI…
GO:0005575	Cellular Component	GO:0044464	cell part	638	TRINITY_DN10040_c0_g1,TRINITY_DN10061_c0_g1,TRINITY_DN100_c0_g1,TRINITY_DN10102_c0_g1,TRINITY_DN10281_c0_g1,TRINITY_DN10327_c0_g1,TRINITY_DN10399_c0_g1,TRINITY_DN10427_c0_g1,TRINITY_DN10435_c0_g1,TRINITY_DN10466_c0_g2,TRINITY_DN10468_c0_g1,TRINITY_DN10469_c0_g1,TRINITY_DN10473_c0_g1,TRINITY_DN10567_c1_g3,TRINITY_DN10571_c0_g1,TRINITY_DN10598_c0_g1,TRINITY_DN10628_c0_g1,TRINITY_DN10846_c0_g1,TRINI…
GO:0008150	Biological Process	GO:0009987	cellular process	628	TRINITY_DN10027_c0_g1,TRINITY_DN10048_c0_g2,TRINITY_DN10058_c0_g1,TRINITY_DN100_c0_g2,TRINITY_DN10117_c0_g1,TRINITY_DN10129_c0_g1,TRINITY_DN10223_c0_g2,TRINITY_DN10252_c0_g5,TRINITY_DN10317_c0_g1,TRINITY_DN10403_c0_g1,TRINITY_DN10436_c0_g1,TRINITY_DN10490_c0_g1,TRINITY_DN10556_c0_g1,TRINITY_DN10651_c0_g1,TRINITY_DN10665_c0_g1,TRINITY_DN10716_c0_g2,TRINITY_DN10717_c0_g2,TRINITY_DN10731_c0_g1,TRINI…
GO:0003674	Molecular Function	GO:0003824	catalytic activity	611	TRINITY_DN10004_c0_g1,TRINITY_DN10028_c0_g1,TRINITY_DN10098_c0_g1,TRINITY_DN10100_c0_g2,TRINITY_DN10212_c0_g1,TRINITY_DN10267_c0_g1,TRINITY_DN10284_c0_g1,TRINITY_DN10289_c0_g1,TRINITY_DN10344_c0_g1,TRINITY_DN10363_c0_g1,TRINITY_DN10387_c0_g1,TRINITY_DN10439_c0_g1,TRINITY_DN10541_c0_g1,TRINITY_DN10678_c0_g1,TRINITY_DN10717_c0_g3,TRINITY_DN10746_c0_g1,TRINITY_DN10781_c0_g1,TRINITY_DN10814_c0_g1,TRI…
GO:0003674	Molecular Function	GO:0005488	binding	552	TRINITY_DN10018_c1_g1,TRINITY_DN10036_c0_g1,TRINITY_DN10109_c0_g1,TRINITY_DN10153_c0_g1,TRINITY_DN10155_c0_g1,TRINITY_DN10175_c0_g1,TRINITY_DN10228_c0_g1,TRINITY_DN10238_c0_g1,TRINITY_DN10296_c0_g1,TRINITY_DN10321_c0_g2,TRINITY_DN10325_c0_g1,TRINITY_DN10376_c0_g1,TRINITY_DN10433_c0_g1,TRINITY_DN10466_c0_g1,TRINITY_DN10517_c0_g1,TRINITY_DN10539_c0_g1,TRINITY_DN10561_c0_g2,TRINITY_DN10590_c0_g1,TRI…
GO:0008150	Biological Process	GO:0044699	single-organism process	549	TRINITY_DN10027_c0_g1,TRINITY_DN10048_c0_g2,TRINITY_DN10058_c0_g1,TRINITY_DN100_c0_g2,TRINITY_DN10117_c0_g1,TRINITY_DN10252_c0_g5,TRINITY_DN10403_c0_g1,TRINITY_DN10436_c0_g1,TRINITY_DN10490_c0_g1,TRINITY_DN10556_c0_g1,TRINITY_DN10651_c0_g1,TRINITY_DN10665_c0_g1,TRINITY_DN10704_c0_g2,TRINITY_DN10717_c0_g2,TRINITY_DN10731_c0_g1,TRINITY_DN10737_c0_g1,TRINITY_DN10754_c0_g1,TRINITY_DN10777_c0_g1,TRINI…
GO:0005575	Cellular Component	GO:0016020	membrane	505	TRINITY_DN10002_c0_g1,TRINITY_DN10038_c0_g1,TRINITY_DN10085_c0_g1,TRINITY_DN10102_c0_g1,TRINITY_DN10112_c0_g1,TRINITY_DN10118_c0_g2,TRINITY_DN10141_c0_g1,TRINITY_DN10190_c0_g1,TRINITY_DN1037_c0_g1,TRINITY_DN10474_c0_g1,TRINITY_DN1056_c0_g1,TRINITY_DN10605_c0_g1,TRINITY_DN10679_c0_g2,TRINITY_DN10740_c0_g1,TRINITY_DN10879_c0_g1,TRINITY_DN10907_c0_g4,TRINITY_DN10934_c0_g1,TRINITY_DN10960_c0_g1,TRINI…
GO:0005575	Cellular Component	GO:0044425	membrane part	471	TRINITY_DN10002_c0_g1,TRINITY_DN10038_c0_g1,TRINITY_DN10085_c0_g1,TRINITY_DN10102_c0_g1,TRINITY_DN10112_c0_g1,TRINITY_DN10118_c0_g2,TRINITY_DN10141_c0_g1,TRINITY_DN10190_c0_g1,TRINITY_DN1037_c0_g1,TRINITY_DN1056_c0_g1,TRINITY_DN10605_c0_g1,TRINITY_DN10679_c0_g2,TRINITY_DN10740_c0_g1,TRINITY_DN10879_c0_g1,TRINITY_DN10907_c0_g4,TRINITY_DN10934_c0_g1,TRINITY_DN10960_c0_g1,TRINITY_DN10981_c0_g2,TRINI…
GO:0008150	Biological Process	GO:0008152	metabolic process	376	TRINITY_DN10027_c0_g1,TRINITY_DN10129_c0_g1,TRINITY_DN10223_c0_g2,TRINITY_DN10317_c0_g1,TRINITY_DN10403_c0_g1,TRINITY_DN10665_c0_g1,TRINITY_DN10704_c0_g2,TRINITY_DN10716_c0_g2,TRINITY_DN10731_c0_g1,TRINITY_DN10842_c0_g1,TRINITY_DN10970_c0_g1,TRINITY_DN11076_c0_g2,TRINITY_DN11100_c0_g1,TRINITY_DN11277_c0_g2,TRINITY_DN11299_c0_g1,TRINITY_DN11377_c0_g1,TRINITY_DN11650_c0_g1,TRINITY_DN11707_c0_g1,TRI…
GO:0005575	Cellular Component	GO:0043226	organelle	294	TRINITY_DN10040_c0_g1,TRINITY_DN10061_c0_g1,TRINITY_DN100_c0_g1,TRINITY_DN10281_c0_g1,TRINITY_DN10399_c0_g1,TRINITY_DN10435_c0_g1,TRINITY_DN10466_c0_g2,TRINITY_DN10468_c0_g1,TRINITY_DN10567_c1_g3,TRINITY_DN10598_c0_g1,TRINITY_DN10846_c0_g1,TRINITY_DN10934_c0_g1,TRINITY_DN11044_c0_g1,TRINITY_DN11246_c0_g2,TRINITY_DN11393_c0_g1,TRINITY_DN11810_c0_g1,TRINITY_DN11880_c0_g1,TRINITY_DN11988_c0_g2,TRINI…
GO:0008150	Biological Process	GO:0065007	biological regulation	200	TRINITY_DN10048_c0_g2,TRINITY_DN10129_c0_g1,TRINITY_DN10252_c0_g5,TRINITY_DN10317_c0_g1,TRINITY_DN10490_c0_g1,TRINITY_DN10651_c0_g1,TRINITY_DN10716_c0_g2,TRINITY_DN10737_c0_g1,TRINITY_DN10754_c0_g1,TRINITY_DN10982_c0_g1,TRINITY_DN11016_c0_g1,TRINITY_DN11063_c0_g1,TRINITY_DN11139_c0_g2,TRINITY_DN11272_c0_g1,TRINITY_DN11377_c0_g1,TRINITY_DN11650_c0_g1,TRINITY_DN11979_c0_g1,TRINITY_DN12044_c0_g1,TRI…
GO:0008150	Biological Process	GO:0032502	developmental process	191	TRINITY_DN100_c0_g2,TRINITY_DN10556_c0_g1,TRINITY_DN10688_c0_g1,TRINITY_DN10717_c0_g2,TRINITY_DN10754_c0_g1,TRINITY_DN10777_c0_g1,TRINITY_DN10957_c0_g1,TRINITY_DN11097_c0_g3,TRINITY_DN11847_c1_g1,TRINITY_DN11928_c0_g2,TRINITY_DN11996_c0_g1,TRINITY_DN12003_c0_g1,TRINITY_DN12023_c0_g2,TRINITY_DN12042_c0_g1,TRINITY_DN12277_c0_g1,TRINITY_DN12379_c0_g1,TRINITY_DN12401_c0_g2,TRINITY_DN12411_c0_g3,TRINI…
GO:0005575	Cellular Component	GO:0032991	macromolecular complex	188	TRINITY_DN10061_c0_g1,TRINITY_DN100_c0_g1,TRINITY_DN10102_c0_g1,TRINITY_DN10435_c0_g1,TRINITY_DN10468_c0_g1,TRINITY_DN10934_c0_g1,TRINITY_DN11044_c0_g1,TRINITY_DN11275_c0_g1,TRINITY_DN11403_c0_g1,TRINITY_DN11512_c0_g1,TRINITY_DN115_c0_g1,TRINITY_DN11794_c0_g1,TRINITY_DN11880_c0_g1,TRINITY_DN11969_c0_g1,TRINITY_DN12146_c0_g1,TRINITY_DN12369_c0_g1,TRINITY_DN12452_c0_g1,TRINITY_DN12783_c0_g1,TRINITY…
GO:0008150	Biological Process	GO:0050789	regulation of biological process	184	TRINITY_DN10048_c0_g2,TRINITY_DN10129_c0_g1,TRINITY_DN10252_c0_g5,TRINITY_DN10317_c0_g1,TRINITY_DN10490_c0_g1,TRINITY_DN10651_c0_g1,TRINITY_DN10716_c0_g2,TRINITY_DN10737_c0_g1,TRINITY_DN10754_c0_g1,TRINITY_DN10982_c0_g1,TRINITY_DN11016_c0_g1,TRINITY_DN11063_c0_g1,TRINITY_DN11139_c0_g2,TRINITY_DN11377_c0_g1,TRINITY_DN11650_c0_g1,TRINITY_DN11979_c0_g1,TRINITY_DN12044_c0_g1,TRINITY_DN12238_c0_g1,TRI…
GO:0008150	Biological Process	GO:0032501	multicellular organismal process	174	TRINITY_DN10754_c0_g1,TRINITY_DN10777_c0_g1,TRINITY_DN10957_c0_g1,TRINITY_DN11097_c0_g3,TRINITY_DN11377_c0_g1,TRINITY_DN11847_c1_g1,TRINITY_DN11928_c0_g2,TRINITY_DN11996_c0_g1,TRINITY_DN12023_c0_g2,TRINITY_DN12042_c0_g1,TRINITY_DN12277_c0_g1,TRINITY_DN12354_c0_g1,TRINITY_DN12379_c0_g1,TRINITY_DN12401_c0_g2,TRINITY_DN12727_c0_g1,TRINITY_DN12976_c0_g1,TRINITY_DN12977_c0_g1,TRINITY_DN13411_c0_g1,TRI…
GO:0005575	Cellular Component	GO:0044422	organelle part	171	TRINITY_DN10061_c0_g1,TRINITY_DN100_c0_g1,TRINITY_DN10399_c0_g1,TRINITY_DN10468_c0_g1,TRINITY_DN10846_c0_g1,TRINITY_DN10934_c0_g1,TRINITY_DN11044_c0_g1,TRINITY_DN11246_c0_g2,TRINITY_DN11810_c0_g1,TRINITY_DN11880_c0_g1,TRINITY_DN12146_c0_g1,TRINITY_DN1240_c1_g1,TRINITY_DN12452_c0_g1,TRINITY_DN12467_c0_g1,TRINITY_DN12509_c0_g1,TRINITY_DN12707_c2_g1,TRINITY_DN12936_c0_g1,TRINITY_DN12963_c0_g1,TRINIT…
GO:0003674	Molecular Function	GO:0005215	transporter activity	137	TRINITY_DN10050_c0_g1,TRINITY_DN10084_c0_g3,TRINITY_DN1018_c0_g1,TRINITY_DN10253_c0_g1,TRINITY_DN10271_c0_g2,TRINITY_DN10541_c0_g1,TRINITY_DN10558_c0_g2,TRINITY_DN10565_c0_g1,TRINITY_DN10656_c0_g1,TRINITY_DN10936_c0_g1,TRINITY_DN11115_c0_g2,TRINITY_DN1119_c0_g1,TRINITY_DN11736_c0_g1,TRINITY_DN12082_c0_g1,TRINITY_DN12137_c0_g1,TRINITY_DN1216_c0_g1,TRINITY_DN12174_c0_g1,TRINITY_DN12450_c0_g1,TRINIT…
GO:0008150	Biological Process	GO:0051179	localization	131	TRINITY_DN10048_c0_g2,TRINITY_DN10117_c0_g1,TRINITY_DN10375_c0_g1,TRINITY_DN10436_c0_g1,TRINITY_DN10594_c0_g1,TRINITY_DN11063_c0_g1,TRINITY_DN11139_c0_g2,TRINITY_DN11190_c0_g1,TRINITY_DN11614_c0_g1,TRINITY_DN11708_c0_g1,TRINITY_DN11734_c0_g1,TRINITY_DN12253_c0_g1,TRINITY_DN12463_c0_g2,TRINITY_DN12833_c0_g1,TRINITY_DN13476_c0_g2,TRINITY_DN13520_c0_g1,TRINITY_DN13599_c0_g1,TRINITY_DN13673_c0_g1,TRI…
GO:0008150	Biological Process	GO:0071840	cellular component organization or biogenesis	128	TRINITY_DN10027_c0_g1,TRINITY_DN10058_c0_g1,TRINITY_DN10436_c0_g1,TRINITY_DN10556_c0_g1,TRINITY_DN10717_c0_g2,TRINITY_DN10754_c0_g1,TRINITY_DN10970_c0_g1,TRINITY_DN11277_c0_g2,TRINITY_DN11685_c0_g1,TRINITY_DN11707_c0_g1,TRINITY_DN11734_c0_g1,TRINITY_DN11989_c0_g1,TRINITY_DN12023_c0_g1,TRINITY_DN12031_c0_g1,TRINITY_DN12303_c0_g1,TRINITY_DN1237_c0_g1,TRINITY_DN12529_c0_g1,TRINITY_DN12970_c0_g1,TRIN…
GO:0008150	Biological Process	GO:0050896	response to stimulus	116	TRINITY_DN10490_c0_g1,TRINITY_DN10651_c0_g1,TRINITY_DN10665_c0_g1,TRINITY_DN10737_c0_g1,TRINITY_DN10982_c0_g1,TRINITY_DN11063_c0_g1,TRINITY_DN11377_c0_g1,TRINITY_DN12044_c0_g1,TRINITY_DN12411_c0_g3,TRINITY_DN12774_c0_g1,TRINITY_DN13033_c0_g1,TRINITY_DN13093_c0_g1,TRINITY_DN1381_c0_g1,TRINITY_DN14031_c0_g1,TRINITY_DN14073_c0_g1,TRINITY_DN14104_c0_g2,TRINITY_DN14298_c0_g1,TRINITY_DN14351_c0_g1,TRIN…
GO:0003674	Molecular Function	GO:0005198	structural molecule activity	80	TRINITY_DN10025_c0_g1,TRINITY_DN10090_c0_g1,TRINITY_DN10638_c0_g1,TRINITY_DN10699_c0_g1,TRINITY_DN12143_c0_g1,TRINITY_DN12168_c0_g1,TRINITY_DN12230_c0_g1,TRINITY_DN1235_c0_g1,TRINITY_DN12490_c0_g1,TRINITY_DN12911_c0_g1,TRINITY_DN13070_c0_g1,TRINITY_DN13488_c0_g1,TRINITY_DN13588_c0_g1,TRINITY_DN13708_c0_g1,TRINITY_DN14010_c0_g1,TRINITY_DN15201_c0_g1,TRINITY_DN15441_c0_g1,TRINITY_DN15946_c0_g2,TRIN…
GO:0008150	Biological Process	GO:0023052	signaling	68	TRINITY_DN10048_c0_g2,TRINITY_DN10490_c0_g1,TRINITY_DN10651_c0_g1,TRINITY_DN10737_c0_g1,TRINITY_DN10982_c0_g1,TRINITY_DN11063_c0_g1,TRINITY_DN12044_c0_g1,TRINITY_DN12774_c0_g1,TRINITY_DN13033_c0_g1,TRINITY_DN13093_c0_g1,TRINITY_DN14104_c0_g2,TRINITY_DN14298_c0_g1,TRINITY_DN14358_c0_g2,TRINITY_DN14481_c0_g2,TRINITY_DN14886_c0_g2,TRINITY_DN1508_c0_g1,TRINITY_DN15197_c0_g1,TRINITY_DN15320_c0_g5,TRIN…
GO:0005575	Cellular Component	GO:0031974	membrane-enclosed lumen	65	TRINITY_DN10061_c0_g1,TRINITY_DN10468_c0_g1,TRINITY_DN10846_c0_g1,TRINITY_DN11044_c0_g1,TRINITY_DN11246_c0_g2,TRINITY_DN12146_c0_g1,TRINITY_DN1240_c1_g1,TRINITY_DN12509_c0_g1,TRINITY_DN12963_c0_g1,TRINITY_DN13267_c0_g1,TRINITY_DN13301_c0_g1,TRINITY_DN13650_c0_g1,TRINITY_DN15124_c0_g1,TRINITY_DN15482_c0_g1,TRINITY_DN16201_c0_g1,TRINITY_DN16651_c0_g5,TRINITY_DN17792_c0_g1,TRINITY_DN18364_c0_g2,TRIN…
GO:0003674	Molecular Function	GO:0001071	nucleic acid binding transcription factor activity	35	TRINITY_DN10070_c0_g1,TRINITY_DN10076_c0_g1,TRINITY_DN10449_c0_g1,TRINITY_DN10953_c0_g1,TRINITY_DN11733_c0_g1,TRINITY_DN12764_c0_g1,TRINITY_DN12875_c0_g1,TRINITY_DN12941_c0_g1,TRINITY_DN13469_c0_g4,TRINITY_DN14617_c0_g1,TRINITY_DN15369_c0_g2,TRINITY_DN15641_c1_g3,TRINITY_DN17045_c0_g1,TRINITY_DN17385_c0_g1,TRINITY_DN18154_c0_g1,TRINITY_DN18547_c0_g2,TRINITY_DN1939_c0_g1,TRINITY_DN21329_c0_g1,TRIN…
GO:0003674	Molecular Function	GO:0060089	molecular transducer activity	32	TRINITY_DN10783_c0_g1,TRINITY_DN10935_c0_g1,TRINITY_DN11302_c0_g1,TRINITY_DN11952_c0_g1,TRINITY_DN12498_c0_g1,TRINITY_DN1265_c0_g1,TRINITY_DN16160_c0_g2,TRINITY_DN16716_c0_g1,TRINITY_DN20263_c0_g1,TRINITY_DN21507_c0_g1,TRINITY_DN2249_c0_g1,TRINITY_DN25283_c0_g1,TRINITY_DN26777_c0_g1,TRINITY_DN27629_c0_g1,TRINITY_DN2869_c0_g1,TRINITY_DN32187_c0_g3,TRINITY_DN36427_c0_g1,TRINITY_DN36988_c0_g1,TRINIT…
GO:0005575	Cellular Component	GO:0005576	extracellular region	31	TRINITY_DN11230_c0_g2,TRINITY_DN11650_c2_g1,TRINITY_DN12114_c0_g1,TRINITY_DN14443_c0_g1,TRINITY_DN1472_c0_g1,TRINITY_DN15660_c0_g1,TRINITY_DN17359_c0_g5,TRINITY_DN18614_c0_g1,TRINITY_DN1937_c0_g1,TRINITY_DN19414_c0_g1,TRINITY_DN2118_c0_g1,TRINITY_DN22096_c0_g1,TRINITY_DN23251_c0_g2,TRINITY_DN24010_c0_g2,TRINITY_DN24355_c0_g2,TRINITY_DN24544_c0_g1,TRINITY_DN25520_c0_g1,TRINITY_DN26206_c0_g2,TRINIT…
GO:0003674	Molecular Function	GO:0004871	signal transducer activity	29	TRINITY_DN10935_c0_g1,TRINITY_DN11952_c0_g1,TRINITY_DN12498_c0_g1,TRINITY_DN1265_c0_g1,TRINITY_DN13128_c0_g2,TRINITY_DN16160_c0_g2,TRINITY_DN16716_c0_g1,TRINITY_DN19167_c0_g1,TRINITY_DN20263_c0_g1,TRINITY_DN21507_c0_g1,TRINITY_DN2249_c0_g1,TRINITY_DN27629_c0_g1,TRINITY_DN2869_c0_g1,TRINITY_DN32187_c0_g3,TRINITY_DN36427_c0_g1,TRINITY_DN36988_c0_g1,TRINITY_DN40393_c0_g1,TRINITY_DN43188_c0_g2,TRINIT…
GO:0008150	Biological Process	GO:0048518	positive regulation of biological process	27	TRINITY_DN10048_c0_g2,TRINITY_DN10317_c0_g1,TRINITY_DN10651_c0_g1,TRINITY_DN12044_c0_g1,TRINITY_DN13033_c0_g1,TRINITY_DN15687_c0_g2,TRINITY_DN16679_c0_g5,TRINITY_DN17803_c0_g2,TRINITY_DN19140_c1_g2,TRINITY_DN21501_c0_g1,TRINITY_DN22342_c0_g1,TRINITY_DN23611_c0_g1,TRINITY_DN24611_c0_g2,TRINITY_DN26054_c0_g3,TRINITY_DN2617_c0_g1,TRINITY_DN28838_c0_g1,TRINITY_DN31233_c0_g1,TRINITY_DN32382_c0_g1,TRIN…
GO:0008150	Biological Process	GO:0002376	immune system process	26	TRINITY_DN10651_c0_g1,TRINITY_DN10982_c0_g1,TRINITY_DN12044_c0_g1,TRINITY_DN12277_c0_g1,TRINITY_DN13033_c0_g1,TRINITY_DN15402_c0_g1,TRINITY_DN15773_c0_g1,TRINITY_DN1628_c0_g1,TRINITY_DN17642_c0_g2,TRINITY_DN19785_c0_g1,TRINITY_DN21501_c0_g1,TRINITY_DN23649_c0_g1,TRINITY_DN25659_c0_g2,TRINITY_DN30321_c0_g1,TRINITY_DN32382_c0_g1,TRINITY_DN3592_c0_g3,TRINITY_DN36072_c0_g1,TRINITY_DN39718_c1_g1,TRINI…
GO:0003674	Molecular Function	GO:0098772	molecular function regulator	24	TRINITY_DN11035_c0_g1,TRINITY_DN11718_c0_g1,TRINITY_DN11988_c0_g1,TRINITY_DN13305_c0_g1,TRINITY_DN13721_c0_g2,TRINITY_DN14479_c0_g2,TRINITY_DN1545_c0_g1,TRINITY_DN16010_c0_g2,TRINITY_DN20710_c0_g2,TRINITY_DN22464_c0_g1,TRINITY_DN24713_c0_g1,TRINITY_DN3097_c0_g1,TRINITY_DN3529_c0_g2,TRINITY_DN35904_c0_g1,TRINITY_DN42502_c0_g2,TRINITY_DN68870_c0_g1,TRINITY_DN7131_c0_g1,TRINITY_DN71513_c0_g1,TRINITY…
GO:0008150	Biological Process	GO:0022610	biological adhesion	19	TRINITY_DN10825_c0_g1,TRINITY_DN11210_c0_g1,TRINITY_DN123_c0_g1,TRINITY_DN1396_c0_g1,TRINITY_DN1628_c0_g1,TRINITY_DN19782_c0_g1,TRINITY_DN20117_c0_g1,TRINITY_DN21079_c0_g1,TRINITY_DN23068_c0_g1,TRINITY_DN23580_c0_g1,TRINITY_DN25659_c0_g2,TRINITY_DN5113_c0_g1,TRINITY_DN5331_c0_g1,TRINITY_DN6328_c0_g1,TRINITY_DN760_c0_g1,TRINITY_DN8020_c0_g1,TRINITY_DN8336_c1_g3,TRINITY_DN8777_c0_g2,TRINITY_DN9081_…
GO:0008150	Biological Process	GO:0048519	negative regulation of biological process	18	TRINITY_DN12867_c0_g1,TRINITY_DN13093_c0_g1,TRINITY_DN146_c0_g5,TRINITY_DN14754_c0_g1,TRINITY_DN15929_c0_g1,TRINITY_DN19775_c0_g1,TRINITY_DN24967_c0_g1,TRINITY_DN25673_c0_g1,TRINITY_DN26609_c0_g1,TRINITY_DN27856_c0_g1,TRINITY_DN39718_c1_g1,TRINITY_DN40144_c0_g1,TRINITY_DN50387_c0_g1,TRINITY_DN7006_c0_g1,TRINITY_DN74851_c0_g1,TRINITY_DN7643_c0_g1,TRINITY_DN931_c0_g1,TRINITY_DN9535_c0_g1
GO:0005575	Cellular Component	GO:0044421	extracellular region part	12	TRINITY_DN11650_c2_g1,TRINITY_DN12114_c0_g1,TRINITY_DN17359_c0_g5,TRINITY_DN19414_c0_g1,TRINITY_DN22096_c0_g1,TRINITY_DN23251_c0_g2,TRINITY_DN24010_c0_g2,TRINITY_DN24355_c0_g2,TRINITY_DN62_c0_g3,TRINITY_DN75602_c0_g1,TRINITY_DN9808_c0_g1,TRINITY_DN9816_c0_g3
GO:0008150	Biological Process	GO:0040011	locomotion	10	TRINITY_DN11139_c0_g2,TRINITY_DN14351_c0_g1,TRINITY_DN17770_c0_g1,TRINITY_DN20241_c1_g1,TRINITY_DN3141_c0_g1,TRINITY_DN33752_c0_g1,TRINITY_DN4104_c0_g2,TRINITY_DN4646_c0_g1,TRINITY_DN52798_c0_g1,TRINITY_DN5836_c0_g1
GO:0008150	Biological Process	GO:0040007	growth	9	TRINITY_DN10754_c0_g1,TRINITY_DN12411_c0_g3,TRINITY_DN12976_c0_g1,TRINITY_DN12977_c0_g1,TRINITY_DN19199_c0_g2,TRINITY_DN21396_c0_g1,TRINITY_DN33870_c0_g1,TRINITY_DN3409_c0_g1,TRINITY_DN62185_c0_g3
GO:0003674	Molecular Function	GO:0009055	electron carrier activity	8	TRINITY_DN21080_c0_g1,TRINITY_DN29038_c0_g1,TRINITY_DN4127_c0_g1,TRINITY_DN53511_c0_g1,TRINITY_DN61256_c0_g1,TRINITY_DN6712_c0_g2,TRINITY_DN75317_c0_g1,TRINITY_DN79114_c0_g1
GO:0008150	Biological Process	GO:0051704	multi-organism process	6	TRINITY_DN15789_c0_g1,TRINITY_DN17565_c1_g1,TRINITY_DN19495_c0_g1,TRINITY_DN24765_c0_g1,TRINITY_DN8778_c0_g2,TRINITY_DN9559_c0_g1
GO:0005575	Cellular Component	GO:0044456	synapse part	5	TRINITY_DN11809_c0_g1,TRINITY_DN18519_c0_g1,TRINITY_DN19008_c0_g1,TRINITY_DN36250_c0_g3,TRINITY_DN7004_c0_g1
GO:0005575	Cellular Component	GO:0045202	synapse	5	TRINITY_DN11809_c0_g1,TRINITY_DN18519_c0_g1,TRINITY_DN19008_c0_g1,TRINITY_DN36250_c0_g3,TRINITY_DN7004_c0_g1
GO:0008150	Biological Process	GO:0000003	reproduction	4	TRINITY_DN12238_c0_g1,TRINITY_DN15789_c0_g1,TRINITY_DN16096_c0_g1,TRINITY_DN9559_c0_g1
GO:0008150	Biological Process	GO:0022414	reproductive process	3	TRINITY_DN12238_c0_g1,TRINITY_DN15789_c0_g1,TRINITY_DN9559_c0_g1
GO:0005575	Cellular Component	GO:0099512	supramolecular fiber	3	TRINITY_DN16189_c0_g1,TRINITY_DN25421_c0_g1,TRINITY_DN425_c0_g4
GO:0008150	Biological Process	GO:0007610	behavior	2	TRINITY_DN1381_c0_g1,TRINITY_DN21641_c0_g3
GO:0003674	Molecular Function	GO:0016209	antioxidant activity	2	TRINITY_DN14400_c0_g1,TRINITY_DN17777_c0_g2
GO:0003674	Molecular Function	GO:0000988	transcription factor activity, protein binding	2	TRINITY_DN21518_c0_g1,TRINITY_DN51349_c1_g5
GO:0005575	Cellular Component	GO:0031012	extracellular matrix	2	TRINITY_DN24355_c0_g2,TRINITY_DN8803_c0_g2
GO:0005575	Cellular Component	GO:0044215	other organism	2	TRINITY_DN12135_c0_g1,TRINITY_DN1547_c0_g2
GO:0005575	Cellular Component	GO:0044217	other organism part	2	TRINITY_DN12135_c0_g1,TRINITY_DN1547_c0_g2
GO:0005575	Cellular Component	GO:0044420	extracellular matrix component	1	TRINITY_DN24355_c0_g2
