# Supplementary material for: Transcriptomics Reveal the Effects of Breeding Temperature on Growth and Metabolism in the Early Developmental Stage of Platax teira
Source: Biology (Basel). 2023 Aug 23;12(9):1161. doi: 10.3390/biology12091161 (PMC10525949; doi:10.3390/biology12091161)
Supplement: Supplementary file 1 [file biology-12-01161-s001.zip › biology-2437861-supplementary/supplementary data/supplementary data(DEGs, GO and KEGG )/GO/27°C VS 24°C.xls]

GO ID (level1)	GO Term (level1)	GO ID (level2)	GO Term (level2)	number_of_out (All)	Genes_of_out
GO:0008150	Biological Process	GO:0032501	multicellular organismal process	206	TRINITY_DN10179_c0_g2,TRINITY_DN10182_c0_g1,TRINITY_DN10597_c0_g2,TRINITY_DN10629_c0_g1,TRINITY_DN10739_c0_g1,TRINITY_DN10754_c0_g1,TRINITY_DN10957_c0_g1,TRINITY_DN11097_c0_g3,TRINITY_DN11377_c0_g1,TRINITY_DN11913_c0_g1,TRINITY_DN11996_c0_g1,TRINITY_DN12023_c0_g2,TRINITY_DN12042_c0_g1,TRINITY_DN12236_c0_g1,TRINITY_DN12277_c0_g1,TRINITY_DN12354_c0_g1,TRINITY_DN12401_c0_g2,TRINITY_DN1244_c0_g3,TRIN…
GO:0008150	Biological Process	GO:0032502	developmental process	210	TRINITY_DN100_c0_g2,TRINITY_DN10179_c0_g2,TRINITY_DN10182_c0_g1,TRINITY_DN10556_c0_g1,TRINITY_DN10717_c0_g2,TRINITY_DN10739_c0_g1,TRINITY_DN10754_c0_g1,TRINITY_DN10957_c0_g1,TRINITY_DN11097_c0_g3,TRINITY_DN11913_c0_g1,TRINITY_DN11996_c0_g1,TRINITY_DN12003_c0_g1,TRINITY_DN12023_c0_g2,TRINITY_DN12042_c0_g1,TRINITY_DN12236_c0_g1,TRINITY_DN12277_c0_g1,TRINITY_DN12401_c0_g2,TRINITY_DN1244_c0_g3,TRINIT…
GO:0008150	Biological Process	GO:0040007	growth	14	TRINITY_DN10179_c0_g2,TRINITY_DN10754_c0_g1,TRINITY_DN1244_c0_g3,TRINITY_DN12977_c0_g1,TRINITY_DN180_c0_g1,TRINITY_DN19199_c0_g2,TRINITY_DN21149_c0_g1,TRINITY_DN21396_c0_g1,TRINITY_DN2369_c1_g1,TRINITY_DN27841_c0_g1,TRINITY_DN32538_c0_g1,TRINITY_DN4766_c0_g4,TRINITY_DN62185_c0_g3,TRINITY_DN785_c1_g3
GO:0008150	Biological Process	GO:0044699	single-organism process	675	TRINITY_DN10058_c0_g1,TRINITY_DN10087_c0_g1,TRINITY_DN100_c0_g2,TRINITY_DN1016_c0_g1,TRINITY_DN1016_c0_g3,TRINITY_DN10179_c0_g2,TRINITY_DN10182_c0_g1,TRINITY_DN10278_c0_g1,TRINITY_DN1030_c0_g1,TRINITY_DN10403_c0_g1,TRINITY_DN10436_c0_g1,TRINITY_DN10490_c0_g1,TRINITY_DN10543_c0_g1,TRINITY_DN10556_c0_g1,TRINITY_DN10597_c0_g2,TRINITY_DN10648_c0_g1,TRINITY_DN10651_c0_g1,TRINITY_DN10665_c0_g1,TRINITY_…
GO:0008150	Biological Process	GO:0071840	cellular component organization or biogenesis	136	TRINITY_DN10058_c0_g1,TRINITY_DN10087_c0_g1,TRINITY_DN10179_c0_g2,TRINITY_DN1030_c0_g1,TRINITY_DN10436_c0_g1,TRINITY_DN10556_c0_g1,TRINITY_DN10717_c0_g2,TRINITY_DN10754_c0_g1,TRINITY_DN10970_c0_g1,TRINITY_DN10976_c0_g2,TRINITY_DN11277_c0_g2,TRINITY_DN11707_c0_g1,TRINITY_DN11734_c0_g1,TRINITY_DN11989_c0_g1,TRINITY_DN12023_c0_g1,TRINITY_DN12031_c0_g1,TRINITY_DN12303_c0_g1,TRINITY_DN1237_c0_g1,TRINI…
GO:0008150	Biological Process	GO:0051179	localization	159	TRINITY_DN10278_c0_g1,TRINITY_DN10436_c0_g1,TRINITY_DN10543_c0_g1,TRINITY_DN10648_c0_g1,TRINITY_DN10880_c0_g1,TRINITY_DN11063_c0_g1,TRINITY_DN11190_c0_g1,TRINITY_DN11259_c1_g1,TRINITY_DN11471_c0_g1,TRINITY_DN11588_c0_g1,TRINITY_DN11614_c0_g1,TRINITY_DN11708_c0_g1,TRINITY_DN11734_c0_g1,TRINITY_DN11933_c0_g2,TRINITY_DN12253_c0_g1,TRINITY_DN12833_c0_g1,TRINITY_DN12961_c0_g1,TRINITY_DN1315_c0_g2,TRIN…
GO:0008150	Biological Process	GO:0008152	metabolic process	403	TRINITY_DN10129_c0_g1,TRINITY_DN10217_c0_g1,TRINITY_DN10223_c0_g2,TRINITY_DN10290_c0_g2,TRINITY_DN10403_c0_g1,TRINITY_DN10665_c0_g1,TRINITY_DN10704_c0_g2,TRINITY_DN10716_c0_g2,TRINITY_DN10731_c0_g1,TRINITY_DN10842_c0_g1,TRINITY_DN10970_c0_g1,TRINITY_DN11076_c0_g2,TRINITY_DN11100_c0_g1,TRINITY_DN11277_c0_g2,TRINITY_DN11377_c0_g1,TRINITY_DN11462_c0_g1,TRINITY_DN11650_c0_g1,TRINITY_DN11707_c0_g1,TRI…
GO:0008150	Biological Process	GO:0048518	positive regulation of biological process	36	TRINITY_DN10651_c0_g1,TRINITY_DN12044_c0_g1,TRINITY_DN12630_c0_g1,TRINITY_DN13033_c0_g1,TRINITY_DN13304_c0_g2,TRINITY_DN15687_c0_g2,TRINITY_DN16679_c0_g5,TRINITY_DN17803_c0_g2,TRINITY_DN1866_c0_g1,TRINITY_DN18724_c0_g1,TRINITY_DN19140_c1_g2,TRINITY_DN20077_c0_g1,TRINITY_DN20233_c0_g1,TRINITY_DN21501_c0_g1,TRINITY_DN25548_c0_g1,TRINITY_DN2617_c0_g1,TRINITY_DN28838_c0_g1,TRINITY_DN31233_c0_g1,TRINI…
GO:0008150	Biological Process	GO:0023052	signaling	126	TRINITY_DN1016_c0_g1,TRINITY_DN1016_c0_g3,TRINITY_DN10490_c0_g1,TRINITY_DN10597_c0_g2,TRINITY_DN10651_c0_g1,TRINITY_DN10737_c0_g1,TRINITY_DN11063_c0_g1,TRINITY_DN12044_c0_g1,TRINITY_DN12206_c0_g1,TRINITY_DN12774_c0_g1,TRINITY_DN13033_c0_g1,TRINITY_DN13093_c0_g1,TRINITY_DN13256_c0_g2,TRINITY_DN13304_c0_g2,TRINITY_DN14012_c0_g1,TRINITY_DN14104_c0_g2,TRINITY_DN14190_c0_g2,TRINITY_DN14298_c0_g1,TRINI…
GO:0008150	Biological Process	GO:0007610	behavior	5	TRINITY_DN18190_c0_g2,TRINITY_DN21641_c0_g3,TRINITY_DN24480_c0_g1,TRINITY_DN526_c0_g1,TRINITY_DN6907_c0_g3
GO:0008150	Biological Process	GO:0000003	reproduction	5	TRINITY_DN12238_c0_g1,TRINITY_DN15789_c0_g1,TRINITY_DN16096_c0_g1,TRINITY_DN29042_c0_g1,TRINITY_DN9559_c0_g1
GO:0008150	Biological Process	GO:0048519	negative regulation of biological process	26	TRINITY_DN12794_c0_g1,TRINITY_DN12867_c0_g1,TRINITY_DN13093_c0_g1,TRINITY_DN14754_c0_g1,TRINITY_DN15305_c2_g2,TRINITY_DN15929_c0_g1,TRINITY_DN1705_c0_g1,TRINITY_DN1949_c0_g1,TRINITY_DN19775_c0_g1,TRINITY_DN25673_c0_g1,TRINITY_DN26813_c0_g1,TRINITY_DN27856_c0_g1,TRINITY_DN29257_c0_g3,TRINITY_DN32538_c0_g1,TRINITY_DN34107_c0_g3,TRINITY_DN34494_c0_g1,TRINITY_DN39030_c0_g1,TRINITY_DN39051_c0_g2,TRINI…
GO:0008150	Biological Process	GO:0051704	multi-organism process	6	TRINITY_DN15789_c0_g1,TRINITY_DN17565_c1_g1,TRINITY_DN19495_c0_g1,TRINITY_DN22914_c0_g1,TRINITY_DN24765_c0_g1,TRINITY_DN9559_c0_g1
GO:0008150	Biological Process	GO:0009987	cellular process	751	TRINITY_DN10058_c0_g1,TRINITY_DN10087_c0_g1,TRINITY_DN100_c0_g2,TRINITY_DN10129_c0_g1,TRINITY_DN1016_c0_g1,TRINITY_DN1016_c0_g3,TRINITY_DN10179_c0_g2,TRINITY_DN10182_c0_g1,TRINITY_DN10223_c0_g2,TRINITY_DN1030_c0_g1,TRINITY_DN10403_c0_g1,TRINITY_DN10436_c0_g1,TRINITY_DN10490_c0_g1,TRINITY_DN10556_c0_g1,TRINITY_DN10597_c0_g2,TRINITY_DN10648_c0_g1,TRINITY_DN10651_c0_g1,TRINITY_DN10665_c0_g1,TRINITY_…
GO:0008150	Biological Process	GO:0048511	rhythmic process	2	TRINITY_DN18736_c0_g1,TRINITY_DN37359_c0_g3
GO:0008150	Biological Process	GO:0022414	reproductive process	4	TRINITY_DN12238_c0_g1,TRINITY_DN15789_c0_g1,TRINITY_DN29042_c0_g1,TRINITY_DN9559_c0_g1
GO:0008150	Biological Process	GO:0040011	locomotion	12	TRINITY_DN13199_c0_g1,TRINITY_DN14351_c0_g1,TRINITY_DN20241_c1_g1,TRINITY_DN22914_c0_g1,TRINITY_DN24912_c0_g5,TRINITY_DN24935_c0_g2,TRINITY_DN3141_c0_g1,TRINITY_DN4104_c0_g2,TRINITY_DN4646_c0_g1,TRINITY_DN5836_c0_g1,TRINITY_DN9121_c0_g1,TRINITY_DN9968_c0_g1
GO:0008150	Biological Process	GO:0050896	response to stimulus	164	TRINITY_DN1016_c0_g1,TRINITY_DN1016_c0_g3,TRINITY_DN10490_c0_g1,TRINITY_DN10651_c0_g1,TRINITY_DN10665_c0_g1,TRINITY_DN10737_c0_g1,TRINITY_DN11063_c0_g1,TRINITY_DN11377_c0_g1,TRINITY_DN12044_c0_g1,TRINITY_DN12206_c0_g1,TRINITY_DN12774_c0_g1,TRINITY_DN13033_c0_g1,TRINITY_DN13093_c0_g1,TRINITY_DN13256_c0_g2,TRINITY_DN13304_c0_g2,TRINITY_DN13885_c0_g1,TRINITY_DN14012_c0_g1,TRINITY_DN14073_c0_g1,TRINI…
GO:0008150	Biological Process	GO:0050789	regulation of biological process	285	TRINITY_DN10129_c0_g1,TRINITY_DN1016_c0_g1,TRINITY_DN1016_c0_g3,TRINITY_DN1030_c0_g1,TRINITY_DN10490_c0_g1,TRINITY_DN10651_c0_g1,TRINITY_DN10716_c0_g2,TRINITY_DN10737_c0_g1,TRINITY_DN10754_c0_g1,TRINITY_DN11063_c0_g1,TRINITY_DN11377_c0_g1,TRINITY_DN11462_c0_g1,TRINITY_DN11471_c0_g1,TRINITY_DN11588_c0_g1,TRINITY_DN11650_c0_g1,TRINITY_DN12044_c0_g1,TRINITY_DN12206_c0_g1,TRINITY_DN12238_c0_g1,TRINIT…
GO:0008150	Biological Process	GO:0022610	biological adhesion	24	TRINITY_DN10052_c0_g1,TRINITY_DN10825_c0_g1,TRINITY_DN11210_c0_g1,TRINITY_DN11754_c0_g5,TRINITY_DN123_c0_g1,TRINITY_DN13067_c0_g1,TRINITY_DN1396_c0_g1,TRINITY_DN14289_c0_g1,TRINITY_DN18544_c0_g1,TRINITY_DN19782_c0_g1,TRINITY_DN20117_c0_g1,TRINITY_DN21079_c0_g1,TRINITY_DN23068_c0_g1,TRINITY_DN25659_c0_g2,TRINITY_DN34712_c0_g1,TRINITY_DN4235_c0_g1,TRINITY_DN4579_c0_g1,TRINITY_DN49393_c0_g1,TRINITY_…
GO:0008150	Biological Process	GO:0065007	biological regulation	304	TRINITY_DN10129_c0_g1,TRINITY_DN1016_c0_g1,TRINITY_DN1016_c0_g3,TRINITY_DN1030_c0_g1,TRINITY_DN10404_c0_g1,TRINITY_DN10490_c0_g1,TRINITY_DN10597_c0_g2,TRINITY_DN10651_c0_g1,TRINITY_DN10716_c0_g2,TRINITY_DN10737_c0_g1,TRINITY_DN10754_c0_g1,TRINITY_DN11063_c0_g1,TRINITY_DN11272_c0_g1,TRINITY_DN11377_c0_g1,TRINITY_DN11462_c0_g1,TRINITY_DN11471_c0_g1,TRINITY_DN11588_c0_g1,TRINITY_DN11650_c0_g1,TRINIT…
GO:0008150	Biological Process	GO:0002376	immune system process	18	TRINITY_DN10651_c0_g1,TRINITY_DN12044_c0_g1,TRINITY_DN12277_c0_g1,TRINITY_DN13033_c0_g1,TRINITY_DN13304_c0_g2,TRINITY_DN15773_c0_g1,TRINITY_DN19754_c0_g1,TRINITY_DN19785_c0_g1,TRINITY_DN21501_c0_g1,TRINITY_DN25659_c0_g2,TRINITY_DN32382_c0_g1,TRINITY_DN3592_c0_g3,TRINITY_DN36072_c0_g1,TRINITY_DN39718_c1_g1,TRINITY_DN4005_c0_g2,TRINITY_DN4916_c0_g1,TRINITY_DN71372_c0_g1,TRINITY_DN75478_c0_g1
GO:0003674	Molecular Function	GO:0005215	transporter activity	160	TRINITY_DN10049_c0_g1,TRINITY_DN10050_c0_g1,TRINITY_DN10084_c0_g3,TRINITY_DN1018_c0_g1,TRINITY_DN10243_c0_g1,TRINITY_DN10253_c0_g1,TRINITY_DN10271_c0_g2,TRINITY_DN10558_c0_g2,TRINITY_DN10565_c0_g1,TRINITY_DN1094_c0_g1,TRINITY_DN11090_c0_g1,TRINITY_DN1126_c1_g2,TRINITY_DN1126_c1_g3,TRINITY_DN11736_c0_g1,TRINITY_DN12082_c0_g1,TRINITY_DN1213_c0_g3,TRINITY_DN12275_c0_g1,TRINITY_DN12490_c0_g2,TRINITY_…
GO:0003674	Molecular Function	GO:0005488	binding	680	TRINITY_DN10018_c1_g1,TRINITY_DN10036_c0_g1,TRINITY_DN10109_c0_g1,TRINITY_DN10169_c0_g4,TRINITY_DN10175_c0_g1,TRINITY_DN10228_c0_g1,TRINITY_DN10238_c0_g1,TRINITY_DN10274_c1_g2,TRINITY_DN10279_c0_g1,TRINITY_DN10296_c0_g1,TRINITY_DN10306_c0_g1,TRINITY_DN10321_c0_g2,TRINITY_DN10325_c0_g1,TRINITY_DN10376_c0_g1,TRINITY_DN10433_c0_g1,TRINITY_DN10466_c0_g1,TRINITY_DN10539_c0_g1,TRINITY_DN10561_c0_g2,TRI…
GO:0003674	Molecular Function	GO:0098772	molecular function regulator	43	TRINITY_DN11035_c0_g1,TRINITY_DN11718_c0_g1,TRINITY_DN11893_c0_g2,TRINITY_DN11988_c0_g1,TRINITY_DN1236_c0_g1,TRINITY_DN131_c0_g2,TRINITY_DN13305_c0_g1,TRINITY_DN13405_c0_g1,TRINITY_DN13887_c0_g5,TRINITY_DN14479_c0_g2,TRINITY_DN14562_c0_g1,TRINITY_DN1545_c0_g1,TRINITY_DN15955_c2_g3,TRINITY_DN16010_c0_g2,TRINITY_DN1624_c1_g3,TRINITY_DN1624_c1_g4,TRINITY_DN17657_c0_g1,TRINITY_DN17700_c0_g1,TRINITY_D…
GO:0003674	Molecular Function	GO:0001071	nucleic acid binding transcription factor activity	63	TRINITY_DN10070_c0_g1,TRINITY_DN10076_c0_g1,TRINITY_DN10449_c0_g1,TRINITY_DN10614_c0_g1,TRINITY_DN10953_c0_g1,TRINITY_DN10988_c0_g1,TRINITY_DN12032_c0_g3,TRINITY_DN12554_c0_g1,TRINITY_DN12554_c1_g1,TRINITY_DN12554_c1_g2,TRINITY_DN12764_c0_g1,TRINITY_DN12916_c0_g1,TRINITY_DN12941_c0_g1,TRINITY_DN13469_c0_g4,TRINITY_DN13721_c0_g1,TRINITY_DN14617_c0_g1,TRINITY_DN14787_c0_g1,TRINITY_DN15142_c0_g4,TRI…
GO:0003674	Molecular Function	GO:0016209	antioxidant activity	2	TRINITY_DN14400_c0_g1,TRINITY_DN4658_c0_g1
GO:0003674	Molecular Function	GO:0003824	catalytic activity	621	TRINITY_DN10004_c0_g1,TRINITY_DN10098_c0_g1,TRINITY_DN10100_c0_g2,TRINITY_DN10259_c0_g1,TRINITY_DN10267_c0_g1,TRINITY_DN10284_c0_g1,TRINITY_DN10344_c0_g1,TRINITY_DN10439_c0_g1,TRINITY_DN10491_c1_g1,TRINITY_DN10530_c0_g6,TRINITY_DN10678_c0_g1,TRINITY_DN10697_c0_g1,TRINITY_DN10717_c0_g3,TRINITY_DN10746_c0_g1,TRINITY_DN10781_c0_g1,TRINITY_DN10782_c0_g1,TRINITY_DN10814_c0_g1,TRINITY_DN10819_c0_g1,TRI…
GO:0003674	Molecular Function	GO:0060089	molecular transducer activity	93	TRINITY_DN10049_c0_g1,TRINITY_DN10103_c0_g1,TRINITY_DN10783_c0_g1,TRINITY_DN10840_c0_g1,TRINITY_DN10916_c0_g1,TRINITY_DN10935_c0_g1,TRINITY_DN11478_c0_g1,TRINITY_DN11952_c0_g1,TRINITY_DN12498_c0_g1,TRINITY_DN1265_c0_g1,TRINITY_DN12722_c0_g1,TRINITY_DN12884_c0_g1,TRINITY_DN13285_c0_g1,TRINITY_DN13603_c0_g1,TRINITY_DN14278_c0_g5,TRINITY_DN14574_c0_g2,TRINITY_DN14964_c0_g1,TRINITY_DN15200_c0_g1,TRIN…
GO:0003674	Molecular Function	GO:0000988	transcription factor activity, protein binding	2	TRINITY_DN18029_c0_g1,TRINITY_DN21518_c0_g1
GO:0003674	Molecular Function	GO:0004871	signal transducer activity	85	TRINITY_DN10103_c0_g1,TRINITY_DN10840_c0_g1,TRINITY_DN10916_c0_g1,TRINITY_DN10935_c0_g1,TRINITY_DN11478_c0_g1,TRINITY_DN11952_c0_g1,TRINITY_DN12498_c0_g1,TRINITY_DN1265_c0_g1,TRINITY_DN12722_c0_g1,TRINITY_DN12884_c0_g1,TRINITY_DN13128_c0_g2,TRINITY_DN13285_c0_g1,TRINITY_DN14278_c0_g5,TRINITY_DN14574_c0_g2,TRINITY_DN14964_c0_g1,TRINITY_DN15200_c0_g1,TRINITY_DN15355_c1_g4,TRINITY_DN16282_c0_g4,TRIN…
GO:0003674	Molecular Function	GO:0009055	electron carrier activity	6	TRINITY_DN128_c0_g2,TRINITY_DN20056_c0_g2,TRINITY_DN29038_c0_g1,TRINITY_DN53511_c0_g1,TRINITY_DN61256_c0_g1,TRINITY_DN79114_c0_g1
GO:0003674	Molecular Function	GO:0005198	structural molecule activity	38	TRINITY_DN10025_c0_g1,TRINITY_DN10638_c0_g1,TRINITY_DN10699_c0_g1,TRINITY_DN12168_c0_g1,TRINITY_DN12490_c0_g1,TRINITY_DN13588_c0_g1,TRINITY_DN13708_c0_g1,TRINITY_DN14010_c0_g1,TRINITY_DN15201_c0_g1,TRINITY_DN15946_c0_g2,TRINITY_DN16277_c0_g1,TRINITY_DN16903_c0_g1,TRINITY_DN18032_c0_g2,TRINITY_DN20114_c0_g1,TRINITY_DN20156_c0_g1,TRINITY_DN2316_c0_g1,TRINITY_DN23642_c0_g1,TRINITY_DN2646_c0_g1,TRINI…
GO:0005575	Cellular Component	GO:0045202	synapse	49	TRINITY_DN10111_c0_g1,TRINITY_DN10670_c1_g2,TRINITY_DN10723_c0_g2,TRINITY_DN1091_c0_g1,TRINITY_DN11039_c0_g3,TRINITY_DN11809_c0_g1,TRINITY_DN12791_c1_g3,TRINITY_DN1389_c0_g2,TRINITY_DN13959_c0_g1,TRINITY_DN14202_c0_g1,TRINITY_DN14474_c1_g1,TRINITY_DN15449_c0_g1,TRINITY_DN15751_c0_g3,TRINITY_DN16609_c0_g1,TRINITY_DN1682_c0_g4,TRINITY_DN1831_c0_g1,TRINITY_DN18519_c0_g1,TRINITY_DN19008_c0_g1,TRINITY…
GO:0005575	Cellular Component	GO:0044456	synapse part	45	TRINITY_DN10111_c0_g1,TRINITY_DN10670_c1_g2,TRINITY_DN10723_c0_g2,TRINITY_DN1091_c0_g1,TRINITY_DN11039_c0_g3,TRINITY_DN11809_c0_g1,TRINITY_DN12791_c1_g3,TRINITY_DN1389_c0_g2,TRINITY_DN14202_c0_g1,TRINITY_DN14474_c1_g1,TRINITY_DN15449_c0_g1,TRINITY_DN15751_c0_g3,TRINITY_DN16609_c0_g1,TRINITY_DN1682_c0_g4,TRINITY_DN1831_c0_g1,TRINITY_DN18519_c0_g1,TRINITY_DN19008_c0_g1,TRINITY_DN1945_c0_g1,TRINITY_…
GO:0005575	Cellular Component	GO:0044464	cell part	683	TRINITY_DN10019_c0_g1,TRINITY_DN10040_c0_g1,TRINITY_DN1009_c0_g1,TRINITY_DN100_c0_g1,TRINITY_DN10111_c0_g1,TRINITY_DN10169_c0_g1,TRINITY_DN10281_c0_g1,TRINITY_DN10314_c0_g3,TRINITY_DN10327_c0_g1,TRINITY_DN10328_c0_g1,TRINITY_DN10399_c0_g1,TRINITY_DN10410_c0_g1,TRINITY_DN10423_c0_g1,TRINITY_DN10427_c0_g1,TRINITY_DN10435_c0_g1,TRINITY_DN10468_c0_g1,TRINITY_DN10469_c0_g1,TRINITY_DN10561_c0_g1,TRINIT…
GO:0005575	Cellular Component	GO:0005623	cell	684	TRINITY_DN10019_c0_g1,TRINITY_DN10040_c0_g1,TRINITY_DN1009_c0_g1,TRINITY_DN100_c0_g1,TRINITY_DN10111_c0_g1,TRINITY_DN10169_c0_g1,TRINITY_DN10281_c0_g1,TRINITY_DN10314_c0_g3,TRINITY_DN10327_c0_g1,TRINITY_DN10328_c0_g1,TRINITY_DN10399_c0_g1,TRINITY_DN10410_c0_g1,TRINITY_DN10423_c0_g1,TRINITY_DN10427_c0_g1,TRINITY_DN10435_c0_g1,TRINITY_DN10468_c0_g1,TRINITY_DN10469_c0_g1,TRINITY_DN10561_c0_g1,TRINIT…
GO:0005575	Cellular Component	GO:0099512	supramolecular fiber	24	TRINITY_DN10169_c0_g1,TRINITY_DN10771_c0_g1,TRINITY_DN1121_c1_g1,TRINITY_DN11941_c0_g1,TRINITY_DN12036_c0_g1,TRINITY_DN14555_c0_g1,TRINITY_DN15196_c0_g4,TRINITY_DN16189_c0_g1,TRINITY_DN17040_c0_g1,TRINITY_DN1823_c0_g1,TRINITY_DN19491_c0_g2,TRINITY_DN2194_c0_g1,TRINITY_DN27280_c0_g1,TRINITY_DN29218_c0_g1,TRINITY_DN29218_c0_g3,TRINITY_DN39293_c1_g1,TRINITY_DN3955_c0_g1,TRINITY_DN47418_c0_g6,TRINITY…
GO:0005575	Cellular Component	GO:0044422	organelle part	175	TRINITY_DN100_c0_g1,TRINITY_DN10169_c0_g1,TRINITY_DN10314_c0_g3,TRINITY_DN10399_c0_g1,TRINITY_DN10423_c0_g1,TRINITY_DN10468_c0_g1,TRINITY_DN10771_c0_g1,TRINITY_DN10846_c0_g1,TRINITY_DN11044_c0_g1,TRINITY_DN1121_c1_g1,TRINITY_DN11246_c0_g2,TRINITY_DN11771_c0_g3,TRINITY_DN11880_c0_g1,TRINITY_DN11941_c0_g1,TRINITY_DN12036_c0_g1,TRINITY_DN12146_c0_g1,TRINITY_DN12177_c0_g1,TRINITY_DN1240_c1_g1,TRINITY…
GO:0005575	Cellular Component	GO:0031974	membrane-enclosed lumen	49	TRINITY_DN10468_c0_g1,TRINITY_DN10846_c0_g1,TRINITY_DN11044_c0_g1,TRINITY_DN11246_c0_g2,TRINITY_DN12146_c0_g1,TRINITY_DN1240_c1_g1,TRINITY_DN12963_c0_g1,TRINITY_DN13267_c0_g1,TRINITY_DN13301_c0_g1,TRINITY_DN16201_c0_g1,TRINITY_DN16505_c0_g1,TRINITY_DN16651_c0_g5,TRINITY_DN17792_c0_g1,TRINITY_DN18364_c0_g2,TRINITY_DN18461_c0_g3,TRINITY_DN20784_c0_g1,TRINITY_DN20806_c0_g1,TRINITY_DN2106_c0_g1,TRINI…
GO:0005575	Cellular Component	GO:0043226	organelle	324	TRINITY_DN10019_c0_g1,TRINITY_DN10040_c0_g1,TRINITY_DN100_c0_g1,TRINITY_DN10111_c0_g1,TRINITY_DN10169_c0_g1,TRINITY_DN10281_c0_g1,TRINITY_DN10314_c0_g3,TRINITY_DN10328_c0_g1,TRINITY_DN10399_c0_g1,TRINITY_DN10423_c0_g1,TRINITY_DN10435_c0_g1,TRINITY_DN10468_c0_g1,TRINITY_DN10567_c1_g3,TRINITY_DN10572_c1_g1,TRINITY_DN10672_c0_g1,TRINITY_DN10771_c0_g1,TRINITY_DN10846_c0_g1,TRINITY_DN1091_c0_g1,TRINIT…
GO:0005575	Cellular Component	GO:0044421	extracellular region part	10	TRINITY_DN11650_c2_g1,TRINITY_DN17359_c0_g5,TRINITY_DN22096_c0_g1,TRINITY_DN22907_c0_g3,TRINITY_DN23251_c0_g2,TRINITY_DN25350_c0_g1,TRINITY_DN75602_c0_g1,TRINITY_DN8572_c0_g1,TRINITY_DN9808_c0_g1,TRINITY_DN9816_c0_g3
GO:0005575	Cellular Component	GO:0005576	extracellular region	34	TRINITY_DN10319_c0_g1,TRINITY_DN10404_c0_g2,TRINITY_DN11230_c0_g2,TRINITY_DN11650_c2_g1,TRINITY_DN14443_c0_g1,TRINITY_DN1472_c0_g1,TRINITY_DN15008_c0_g1,TRINITY_DN15117_c0_g1,TRINITY_DN15660_c0_g1,TRINITY_DN1677_c0_g1,TRINITY_DN17359_c0_g5,TRINITY_DN17554_c0_g1,TRINITY_DN17634_c0_g1,TRINITY_DN18614_c0_g1,TRINITY_DN1937_c0_g1,TRINITY_DN19890_c0_g1,TRINITY_DN22096_c0_g1,TRINITY_DN22907_c0_g3,TRINIT…
GO:0005575	Cellular Component	GO:0044215	other organism	2	TRINITY_DN12135_c0_g1,TRINITY_DN1547_c0_g2
GO:0005575	Cellular Component	GO:0044217	other organism part	2	TRINITY_DN12135_c0_g1,TRINITY_DN1547_c0_g2
GO:0005575	Cellular Component	GO:0030054	cell junction	1	TRINITY_DN45999_c0_g3
GO:0005575	Cellular Component	GO:0032991	macromolecular complex	185	TRINITY_DN1009_c0_g1,TRINITY_DN100_c0_g1,TRINITY_DN10314_c0_g3,TRINITY_DN10435_c0_g1,TRINITY_DN10468_c0_g1,TRINITY_DN11044_c0_g1,TRINITY_DN11275_c0_g1,TRINITY_DN11512_c0_g1,TRINITY_DN11574_c0_g1,TRINITY_DN11581_c0_g1,TRINITY_DN115_c0_g1,TRINITY_DN11880_c0_g1,TRINITY_DN12146_c0_g1,TRINITY_DN12177_c0_g1,TRINITY_DN12445_c0_g1,TRINITY_DN12452_c0_g1,TRINITY_DN12783_c0_g1,TRINITY_DN12800_c0_g1,TRINITY_…
GO:0005575	Cellular Component	GO:0016020	membrane	712	TRINITY_DN10002_c0_g1,TRINITY_DN10055_c0_g2,TRINITY_DN10085_c0_g1,TRINITY_DN1009_c0_g1,TRINITY_DN10112_c0_g1,TRINITY_DN10118_c0_g2,TRINITY_DN10125_c0_g2,TRINITY_DN10141_c0_g1,TRINITY_DN10190_c0_g1,TRINITY_DN10193_c0_g1,TRINITY_DN10237_c1_g1,TRINITY_DN10272_c0_g1,TRINITY_DN10314_c0_g3,TRINITY_DN10316_c0_g1,TRINITY_DN1037_c0_g1,TRINITY_DN10474_c0_g1,TRINITY_DN10529_c0_g1,TRINITY_DN1056_c0_g1,TRINIT…
GO:0005575	Cellular Component	GO:0044425	membrane part	665	TRINITY_DN10002_c0_g1,TRINITY_DN10055_c0_g2,TRINITY_DN10085_c0_g1,TRINITY_DN1009_c0_g1,TRINITY_DN10112_c0_g1,TRINITY_DN10118_c0_g2,TRINITY_DN10125_c0_g2,TRINITY_DN10141_c0_g1,TRINITY_DN10190_c0_g1,TRINITY_DN10193_c0_g1,TRINITY_DN10237_c1_g1,TRINITY_DN10272_c0_g1,TRINITY_DN10314_c0_g3,TRINITY_DN10316_c0_g1,TRINITY_DN1037_c0_g1,TRINITY_DN10529_c0_g1,TRINITY_DN1056_c0_g1,TRINITY_DN10670_c1_g2,TRINIT…
