# Supplementary material for: Transcriptomics Reveal the Effects of Breeding Temperature on Growth and Metabolism in the Early Developmental Stage of Platax teira
Source: Biology (Basel). 2023 Aug 23;12(9):1161. doi: 10.3390/biology12091161 (PMC10525949; doi:10.3390/biology12091161)
Supplement: Supplementary file 1 [file biology-12-01161-s001.zip › biology-2437861-supplementary/supplementary data/supplementary data(DEGs, GO and KEGG )/GO/30°C VS 24°C.xls]

GO ID (level1)	GO Term (level1)	GO ID (level2)	GO Term (level2)	number_of_out (All)	Genes_of_out
GO:0008150	Biological Process	GO:0008152	metabolic process	263	TRINITY_DN10032_c0_g1,TRINITY_DN10223_c0_g2,TRINITY_DN10290_c0_g1,TRINITY_DN11141_c0_g1,TRINITY_DN11299_c0_g1,TRINITY_DN11342_c0_g1,TRINITY_DN11377_c0_g1,TRINITY_DN11665_c0_g1,TRINITY_DN11689_c0_g2,TRINITY_DN1169_c0_g1,TRINITY_DN11707_c0_g1,TRINITY_DN11748_c0_g1,TRINITY_DN11972_c0_g1,TRINITY_DN12303_c0_g1,TRINITY_DN12569_c0_g1,TRINITY_DN12794_c0_g1,TRINITY_DN12831_c0_g1,TRINITY_DN13015_c0_g1,TRIN…
GO:0008150	Biological Process	GO:0071840	cellular component organization or biogenesis	86	TRINITY_DN10136_c0_g1,TRINITY_DN10717_c0_g2,TRINITY_DN10754_c0_g1,TRINITY_DN11141_c0_g1,TRINITY_DN11342_c0_g1,TRINITY_DN11548_c0_g1,TRINITY_DN11707_c0_g1,TRINITY_DN11889_c0_g1,TRINITY_DN11989_c0_g1,TRINITY_DN12101_c0_g1,TRINITY_DN12303_c0_g1,TRINITY_DN1237_c0_g1,TRINITY_DN12765_c0_g1,TRINITY_DN12977_c0_g1,TRINITY_DN1334_c1_g1,TRINITY_DN13599_c0_g1,TRINITY_DN1396_c0_g3,TRINITY_DN14312_c0_g2,TRINIT…
GO:0008150	Biological Process	GO:0099531	presynaptic process involved in synaptic transmission	1	TRINITY_DN46005_c0_g1
GO:0008150	Biological Process	GO:0040007	growth	5	TRINITY_DN10754_c0_g1,TRINITY_DN12977_c0_g1,TRINITY_DN180_c0_g1,TRINITY_DN33870_c0_g1,TRINITY_DN5930_c0_g1
GO:0008150	Biological Process	GO:0007610	behavior	3	TRINITY_DN1381_c0_g1,TRINITY_DN13940_c0_g1,TRINITY_DN3380_c0_g1
GO:0008150	Biological Process	GO:0002376	immune system process	14	TRINITY_DN13304_c0_g2,TRINITY_DN148_c2_g1,TRINITY_DN148_c2_g2,TRINITY_DN15402_c0_g1,TRINITY_DN21023_c0_g1,TRINITY_DN23555_c0_g1,TRINITY_DN3053_c0_g1,TRINITY_DN3592_c0_g3,TRINITY_DN3844_c0_g1,TRINITY_DN4005_c0_g2,TRINITY_DN7546_c0_g1,TRINITY_DN7546_c0_g2,TRINITY_DN75478_c0_g1,TRINITY_DN8842_c0_g1
GO:0008150	Biological Process	GO:0048518	positive regulation of biological process	17	TRINITY_DN13304_c0_g2,TRINITY_DN148_c2_g1,TRINITY_DN148_c2_g2,TRINITY_DN19140_c1_g2,TRINITY_DN20077_c0_g1,TRINITY_DN2617_c0_g1,TRINITY_DN28838_c0_g1,TRINITY_DN3705_c1_g1,TRINITY_DN3844_c0_g1,TRINITY_DN42038_c0_g2,TRINITY_DN46164_c0_g1,TRINITY_DN5127_c0_g2,TRINITY_DN5521_c0_g1,TRINITY_DN7134_c0_g1,TRINITY_DN7546_c0_g1,TRINITY_DN7546_c0_g2,TRINITY_DN8520_c0_g1
GO:0008150	Biological Process	GO:0051179	localization	76	TRINITY_DN10117_c0_g1,TRINITY_DN10375_c0_g1,TRINITY_DN10594_c0_g1,TRINITY_DN10648_c0_g1,TRINITY_DN11259_c1_g1,TRINITY_DN11471_c0_g1,TRINITY_DN1182_c0_g1,TRINITY_DN11933_c0_g2,TRINITY_DN12463_c0_g2,TRINITY_DN12833_c0_g1,TRINITY_DN13036_c0_g1,TRINITY_DN1334_c1_g1,TRINITY_DN1341_c0_g1,TRINITY_DN13520_c0_g1,TRINITY_DN13599_c0_g1,TRINITY_DN14391_c0_g1,TRINITY_DN1473_c1_g2,TRINITY_DN14889_c0_g1,TRINITY…
GO:0008150	Biological Process	GO:0048511	rhythmic process	1	TRINITY_DN26708_c0_g1
GO:0008150	Biological Process	GO:0032502	developmental process	94	TRINITY_DN10099_c0_g1,TRINITY_DN10136_c0_g1,TRINITY_DN10717_c0_g2,TRINITY_DN10754_c0_g1,TRINITY_DN10841_c0_g1,TRINITY_DN11080_c0_g1,TRINITY_DN11097_c0_g3,TRINITY_DN11657_c0_g2,TRINITY_DN11847_c1_g1,TRINITY_DN12042_c0_g1,TRINITY_DN12312_c0_g1,TRINITY_DN12977_c0_g1,TRINITY_DN13148_c0_g1,TRINITY_DN13333_c0_g1,TRINITY_DN13674_c0_g1,TRINITY_DN1396_c0_g3,TRINITY_DN1399_c0_g1,TRINITY_DN14027_c0_g4,TRINI…
GO:0008150	Biological Process	GO:0009987	cellular process	410	TRINITY_DN10032_c0_g1,TRINITY_DN10117_c0_g1,TRINITY_DN10136_c0_g1,TRINITY_DN10223_c0_g2,TRINITY_DN10490_c0_g1,TRINITY_DN10648_c0_g1,TRINITY_DN10717_c0_g2,TRINITY_DN10754_c0_g1,TRINITY_DN10892_c0_g1,TRINITY_DN10913_c1_g2,TRINITY_DN11016_c0_g1,TRINITY_DN11141_c0_g1,TRINITY_DN11299_c0_g1,TRINITY_DN11342_c0_g1,TRINITY_DN11471_c0_g1,TRINITY_DN11548_c0_g1,TRINITY_DN11629_c0_g1,TRINITY_DN11665_c0_g1,TRI…
GO:0008150	Biological Process	GO:0044699	single-organism process	346	TRINITY_DN10099_c0_g1,TRINITY_DN10117_c0_g1,TRINITY_DN10136_c0_g1,TRINITY_DN10490_c0_g1,TRINITY_DN10648_c0_g1,TRINITY_DN10717_c0_g2,TRINITY_DN10754_c0_g1,TRINITY_DN10841_c0_g1,TRINITY_DN10892_c0_g1,TRINITY_DN11016_c0_g1,TRINITY_DN11080_c0_g1,TRINITY_DN11097_c0_g3,TRINITY_DN11259_c1_g1,TRINITY_DN11299_c0_g1,TRINITY_DN11342_c0_g1,TRINITY_DN11377_c0_g1,TRINITY_DN11471_c0_g1,TRINITY_DN11657_c0_g2,TRI…
GO:0008150	Biological Process	GO:0032501	multicellular organismal process	84	TRINITY_DN10099_c0_g1,TRINITY_DN10754_c0_g1,TRINITY_DN11080_c0_g1,TRINITY_DN11097_c0_g3,TRINITY_DN11377_c0_g1,TRINITY_DN11657_c0_g2,TRINITY_DN11847_c1_g1,TRINITY_DN12042_c0_g1,TRINITY_DN12312_c0_g1,TRINITY_DN12977_c0_g1,TRINITY_DN13148_c0_g1,TRINITY_DN13674_c0_g1,TRINITY_DN1381_c0_g1,TRINITY_DN1399_c0_g1,TRINITY_DN14027_c0_g4,TRINITY_DN14312_c0_g2,TRINITY_DN14313_c0_g1,TRINITY_DN14663_c0_g1,TRINI…
GO:0008150	Biological Process	GO:0048519	negative regulation of biological process	10	TRINITY_DN12794_c0_g1,TRINITY_DN24967_c0_g1,TRINITY_DN3024_c0_g1,TRINITY_DN3785_c0_g1,TRINITY_DN5308_c0_g1,TRINITY_DN5330_c0_g1,TRINITY_DN71321_c0_g1,TRINITY_DN74851_c0_g1,TRINITY_DN7643_c0_g1,TRINITY_DN931_c0_g1
GO:0008150	Biological Process	GO:0051704	multi-organism process	1	TRINITY_DN6842_c0_g1
GO:0008150	Biological Process	GO:0050896	response to stimulus	78	TRINITY_DN10490_c0_g1,TRINITY_DN11377_c0_g1,TRINITY_DN12128_c0_g2,TRINITY_DN12206_c0_g1,TRINITY_DN12474_c0_g1,TRINITY_DN128_c11_g1,TRINITY_DN1299_c0_g4,TRINITY_DN13304_c0_g2,TRINITY_DN1381_c0_g1,TRINITY_DN14073_c0_g1,TRINITY_DN14104_c0_g2,TRINITY_DN14481_c0_g2,TRINITY_DN148_c2_g1,TRINITY_DN148_c2_g2,TRINITY_DN14955_c0_g1,TRINITY_DN15402_c0_g1,TRINITY_DN17339_c0_g1,TRINITY_DN17878_c0_g1,TRINITY_DN…
GO:0008150	Biological Process	GO:0022610	biological adhesion	8	TRINITY_DN10825_c0_g1,TRINITY_DN123_c0_g1,TRINITY_DN1367_c1_g1,TRINITY_DN14178_c0_g1,TRINITY_DN1603_c0_g1,TRINITY_DN3443_c0_g1,TRINITY_DN6328_c0_g1,TRINITY_DN9029_c0_g1
GO:0008150	Biological Process	GO:0040011	locomotion	2	TRINITY_DN3141_c0_g1,TRINITY_DN4104_c0_g2
GO:0008150	Biological Process	GO:0065007	biological regulation	141	TRINITY_DN10032_c0_g1,TRINITY_DN10490_c0_g1,TRINITY_DN10754_c0_g1,TRINITY_DN10892_c0_g1,TRINITY_DN11016_c0_g1,TRINITY_DN11377_c0_g1,TRINITY_DN11471_c0_g1,TRINITY_DN11689_c0_g2,TRINITY_DN12101_c0_g1,TRINITY_DN12206_c0_g1,TRINITY_DN12278_c0_g1,TRINITY_DN12303_c0_g1,TRINITY_DN12794_c0_g1,TRINITY_DN12863_c0_g1,TRINITY_DN13248_c0_g1,TRINITY_DN13304_c0_g2,TRINITY_DN13456_c0_g3,TRINITY_DN14073_c0_g1,TRI…
GO:0008150	Biological Process	GO:0050789	regulation of biological process	129	TRINITY_DN10032_c0_g1,TRINITY_DN10490_c0_g1,TRINITY_DN10754_c0_g1,TRINITY_DN10892_c0_g1,TRINITY_DN11016_c0_g1,TRINITY_DN11377_c0_g1,TRINITY_DN11471_c0_g1,TRINITY_DN11689_c0_g2,TRINITY_DN12101_c0_g1,TRINITY_DN12206_c0_g1,TRINITY_DN12794_c0_g1,TRINITY_DN12863_c0_g1,TRINITY_DN13248_c0_g1,TRINITY_DN13304_c0_g2,TRINITY_DN14073_c0_g1,TRINITY_DN14104_c0_g2,TRINITY_DN14285_c0_g1,TRINITY_DN14481_c0_g2,TRI…
GO:0008150	Biological Process	GO:0023052	signaling	38	TRINITY_DN10490_c0_g1,TRINITY_DN12206_c0_g1,TRINITY_DN13304_c0_g2,TRINITY_DN14104_c0_g2,TRINITY_DN14481_c0_g2,TRINITY_DN17878_c0_g1,TRINITY_DN18185_c0_g1,TRINITY_DN19464_c0_g1,TRINITY_DN19527_c0_g1,TRINITY_DN19687_c1_g2,TRINITY_DN20077_c0_g1,TRINITY_DN20826_c0_g1,TRINITY_DN23374_c0_g1,TRINITY_DN24043_c1_g4,TRINITY_DN24573_c0_g1,TRINITY_DN24629_c0_g1,TRINITY_DN2572_c0_g1,TRINITY_DN2831_c0_g2,TRINI…
GO:0003674	Molecular Function	GO:0005198	structural molecule activity	96	TRINITY_DN10025_c0_g1,TRINITY_DN10090_c0_g1,TRINITY_DN10194_c0_g1,TRINITY_DN10638_c0_g1,TRINITY_DN10699_c0_g1,TRINITY_DN12168_c0_g1,TRINITY_DN12230_c0_g1,TRINITY_DN1235_c0_g1,TRINITY_DN12438_c0_g1,TRINITY_DN12490_c0_g1,TRINITY_DN12588_c0_g1,TRINITY_DN12664_c0_g2,TRINITY_DN12911_c0_g1,TRINITY_DN13070_c0_g1,TRINITY_DN13257_c0_g1,TRINITY_DN13448_c0_g1,TRINITY_DN13488_c0_g1,TRINITY_DN13708_c0_g1,TRIN…
GO:0003674	Molecular Function	GO:0016209	antioxidant activity	3	TRINITY_DN14463_c0_g2,TRINITY_DN4658_c0_g1,TRINITY_DN49412_c0_g2
GO:0003674	Molecular Function	GO:0005215	transporter activity	87	TRINITY_DN10039_c0_g2,TRINITY_DN1018_c0_g1,TRINITY_DN1077_c0_g1,TRINITY_DN10936_c0_g1,TRINITY_DN1094_c0_g1,TRINITY_DN11683_c0_g1,TRINITY_DN11757_c0_g1,TRINITY_DN12082_c0_g1,TRINITY_DN12137_c0_g1,TRINITY_DN12450_c0_g1,TRINITY_DN12757_c0_g1,TRINITY_DN13121_c0_g1,TRINITY_DN13324_c0_g1,TRINITY_DN13398_c0_g1,TRINITY_DN13667_c0_g1,TRINITY_DN13767_c0_g1,TRINITY_DN13898_c0_g1,TRINITY_DN14247_c1_g1,TRINIT…
GO:0003674	Molecular Function	GO:0003824	catalytic activity	426	TRINITY_DN10018_c0_g1,TRINITY_DN10028_c0_g1,TRINITY_DN10039_c0_g2,TRINITY_DN10078_c0_g1,TRINITY_DN10220_c0_g1,TRINITY_DN10300_c0_g1,TRINITY_DN10363_c0_g1,TRINITY_DN10387_c0_g1,TRINITY_DN1046_c0_g1,TRINITY_DN10513_c0_g1,TRINITY_DN10678_c0_g1,TRINITY_DN10780_c0_g2,TRINITY_DN1085_c0_g1,TRINITY_DN10899_c0_g1,TRINITY_DN10906_c0_g1,TRINITY_DN1090_c0_g1,TRINITY_DN10955_c0_g1,TRINITY_DN11028_c0_g1,TRINIT…
GO:0003674	Molecular Function	GO:0009055	electron carrier activity	11	TRINITY_DN11683_c0_g1,TRINITY_DN11757_c0_g1,TRINITY_DN18662_c0_g1,TRINITY_DN21080_c0_g1,TRINITY_DN24284_c0_g1,TRINITY_DN29038_c0_g1,TRINITY_DN4127_c0_g1,TRINITY_DN53511_c0_g1,TRINITY_DN6712_c0_g2,TRINITY_DN75317_c0_g1,TRINITY_DN79114_c0_g1
GO:0003674	Molecular Function	GO:0000988	transcription factor activity, protein binding	4	TRINITY_DN17157_c0_g1,TRINITY_DN23274_c0_g1,TRINITY_DN3944_c0_g1,TRINITY_DN6358_c0_g1
GO:0003674	Molecular Function	GO:0098772	molecular function regulator	20	TRINITY_DN11988_c0_g1,TRINITY_DN13721_c0_g2,TRINITY_DN13887_c0_g5,TRINITY_DN14562_c0_g1,TRINITY_DN15784_c0_g1,TRINITY_DN17993_c0_g1,TRINITY_DN18265_c0_g1,TRINITY_DN18531_c0_g1,TRINITY_DN18689_c0_g1,TRINITY_DN20607_c0_g1,TRINITY_DN3529_c0_g2,TRINITY_DN4689_c0_g1,TRINITY_DN49155_c0_g1,TRINITY_DN5514_c0_g1,TRINITY_DN5632_c0_g1,TRINITY_DN7131_c0_g1,TRINITY_DN8141_c0_g1,TRINITY_DN8673_c0_g1,TRINITY_DN…
GO:0003674	Molecular Function	GO:0005488	binding	399	TRINITY_DN10001_c0_g1,TRINITY_DN10036_c0_g1,TRINITY_DN10043_c0_g1,TRINITY_DN10109_c0_g1,TRINITY_DN10175_c0_g1,TRINITY_DN10238_c0_g1,TRINITY_DN10296_c0_g1,TRINITY_DN10376_c0_g1,TRINITY_DN10383_c0_g1,TRINITY_DN10539_c0_g1,TRINITY_DN10590_c0_g1,TRINITY_DN10601_c0_g1,TRINITY_DN10601_c0_g2,TRINITY_DN10778_c0_g1,TRINITY_DN10784_c0_g1,TRINITY_DN10812_c0_g1,TRINITY_DN10818_c0_g1,TRINITY_DN10895_c0_g1,TRI…
GO:0003674	Molecular Function	GO:0001071	nucleic acid binding transcription factor activity	22	TRINITY_DN10953_c0_g1,TRINITY_DN11070_c0_g1,TRINITY_DN11733_c0_g1,TRINITY_DN12916_c0_g1,TRINITY_DN13721_c0_g1,TRINITY_DN15507_c0_g1,TRINITY_DN16302_c0_g1,TRINITY_DN17045_c0_g1,TRINITY_DN17846_c0_g1,TRINITY_DN18869_c0_g1,TRINITY_DN1939_c0_g1,TRINITY_DN21102_c0_g2,TRINITY_DN22448_c0_g1,TRINITY_DN37718_c0_g1,TRINITY_DN46603_c0_g1,TRINITY_DN6062_c0_g1,TRINITY_DN6438_c0_g1,TRINITY_DN7262_c0_g3,TRINITY…
GO:0003674	Molecular Function	GO:0060089	molecular transducer activity	29	TRINITY_DN10447_c0_g1,TRINITY_DN10916_c0_g1,TRINITY_DN10935_c0_g1,TRINITY_DN11478_c0_g1,TRINITY_DN1210_c0_g1,TRINITY_DN1265_c0_g1,TRINITY_DN13603_c0_g1,TRINITY_DN14278_c0_g5,TRINITY_DN14514_c0_g1,TRINITY_DN1467_c1_g1,TRINITY_DN16160_c0_g2,TRINITY_DN16364_c0_g1,TRINITY_DN16436_c0_g3,TRINITY_DN16894_c0_g1,TRINITY_DN19139_c0_g1,TRINITY_DN20263_c0_g1,TRINITY_DN21507_c0_g1,TRINITY_DN2611_c0_g1,TRINITY…
GO:0003674	Molecular Function	GO:0004871	signal transducer activity	22	TRINITY_DN10447_c0_g1,TRINITY_DN10916_c0_g1,TRINITY_DN10935_c0_g1,TRINITY_DN11478_c0_g1,TRINITY_DN1265_c0_g1,TRINITY_DN14278_c0_g5,TRINITY_DN14514_c0_g1,TRINITY_DN16160_c0_g2,TRINITY_DN16364_c0_g1,TRINITY_DN16436_c0_g3,TRINITY_DN20263_c0_g1,TRINITY_DN21507_c0_g1,TRINITY_DN2806_c0_g2,TRINITY_DN2931_c0_g2,TRINITY_DN36988_c0_g1,TRINITY_DN4123_c1_g1,TRINITY_DN4269_c0_g1,TRINITY_DN4474_c0_g4,TRINITY_D…
GO:0005575	Cellular Component	GO:0005623	cell	482	TRINITY_DN100_c0_g1,TRINITY_DN10346_c0_g1,TRINITY_DN10424_c0_g1,TRINITY_DN10473_c0_g1,TRINITY_DN10542_c0_g1,TRINITY_DN1057_c0_g1,TRINITY_DN10598_c0_g1,TRINITY_DN10628_c0_g1,TRINITY_DN10708_c0_g1,TRINITY_DN10726_c1_g1,TRINITY_DN10771_c0_g1,TRINITY_DN10793_c1_g1,TRINITY_DN10846_c0_g1,TRINITY_DN10870_c0_g1,TRINITY_DN1091_c0_g1,TRINITY_DN10934_c0_g1,TRINITY_DN10942_c0_g1,TRINITY_DN11039_c0_g3,TRINITY…
GO:0005575	Cellular Component	GO:0044464	cell part	481	TRINITY_DN100_c0_g1,TRINITY_DN10346_c0_g1,TRINITY_DN10424_c0_g1,TRINITY_DN10473_c0_g1,TRINITY_DN10542_c0_g1,TRINITY_DN1057_c0_g1,TRINITY_DN10598_c0_g1,TRINITY_DN10628_c0_g1,TRINITY_DN10708_c0_g1,TRINITY_DN10726_c1_g1,TRINITY_DN10771_c0_g1,TRINITY_DN10793_c1_g1,TRINITY_DN10846_c0_g1,TRINITY_DN10870_c0_g1,TRINITY_DN1091_c0_g1,TRINITY_DN10934_c0_g1,TRINITY_DN10942_c0_g1,TRINITY_DN11039_c0_g3,TRINITY…
GO:0005575	Cellular Component	GO:0031974	membrane-enclosed lumen	53	TRINITY_DN10793_c1_g1,TRINITY_DN10846_c0_g1,TRINITY_DN11211_c0_g1,TRINITY_DN11246_c0_g2,TRINITY_DN11902_c0_g1,TRINITY_DN12509_c0_g1,TRINITY_DN12725_c0_g1,TRINITY_DN1289_c0_g1,TRINITY_DN12993_c0_g1,TRINITY_DN13650_c0_g1,TRINITY_DN15124_c0_g1,TRINITY_DN15482_c0_g1,TRINITY_DN1605_c0_g1,TRINITY_DN18364_c0_g2,TRINITY_DN19113_c0_g2,TRINITY_DN20133_c0_g1,TRINITY_DN20687_c0_g1,TRINITY_DN2106_c0_g1,TRINIT…
GO:0005575	Cellular Component	GO:0044422	organelle part	140	TRINITY_DN100_c0_g1,TRINITY_DN1057_c0_g1,TRINITY_DN10771_c0_g1,TRINITY_DN10793_c1_g1,TRINITY_DN10846_c0_g1,TRINITY_DN10934_c0_g1,TRINITY_DN11211_c0_g1,TRINITY_DN11246_c0_g2,TRINITY_DN11404_c0_g2,TRINITY_DN11771_c0_g3,TRINITY_DN11810_c0_g1,TRINITY_DN11880_c0_g1,TRINITY_DN11902_c0_g1,TRINITY_DN11920_c0_g2,TRINITY_DN12250_c0_g1,TRINITY_DN12260_c0_g1,TRINITY_DN12452_c0_g1,TRINITY_DN12509_c0_g1,TRINIT…
GO:0005575	Cellular Component	GO:0032991	macromolecular complex	149	TRINITY_DN100_c0_g1,TRINITY_DN1057_c0_g1,TRINITY_DN10793_c1_g1,TRINITY_DN10870_c0_g1,TRINITY_DN10934_c0_g1,TRINITY_DN11211_c0_g1,TRINITY_DN11275_c0_g1,TRINITY_DN11404_c0_g2,TRINITY_DN11581_c0_g1,TRINITY_DN11678_c0_g1,TRINITY_DN11794_c0_g1,TRINITY_DN11880_c0_g1,TRINITY_DN12151_c0_g1,TRINITY_DN12260_c0_g1,TRINITY_DN12350_c0_g1,TRINITY_DN12369_c0_g1,TRINITY_DN12452_c0_g1,TRINITY_DN12494_c0_g1,TRINIT…
GO:0005575	Cellular Component	GO:0043226	organelle	223	TRINITY_DN100_c0_g1,TRINITY_DN10346_c0_g1,TRINITY_DN10424_c0_g1,TRINITY_DN1057_c0_g1,TRINITY_DN10598_c0_g1,TRINITY_DN10708_c0_g1,TRINITY_DN10771_c0_g1,TRINITY_DN10793_c1_g1,TRINITY_DN10846_c0_g1,TRINITY_DN1091_c0_g1,TRINITY_DN10934_c0_g1,TRINITY_DN10942_c0_g1,TRINITY_DN11211_c0_g1,TRINITY_DN11246_c0_g2,TRINITY_DN11295_c0_g1,TRINITY_DN11404_c0_g2,TRINITY_DN11609_c0_g1,TRINITY_DN11771_c0_g3,TRINITY…
GO:0005575	Cellular Component	GO:0044421	extracellular region part	6	TRINITY_DN19414_c0_g1,TRINITY_DN25350_c0_g1,TRINITY_DN9346_c0_g1,TRINITY_DN970_c3_g1,TRINITY_DN9808_c0_g1,TRINITY_DN9816_c0_g3
GO:0005575	Cellular Component	GO:0031012	extracellular matrix	1	TRINITY_DN74877_c0_g1
GO:0005575	Cellular Component	GO:0005576	extracellular region	19	TRINITY_DN14443_c0_g1,TRINITY_DN15117_c0_g1,TRINITY_DN15660_c0_g1,TRINITY_DN15756_c0_g1,TRINITY_DN18614_c0_g1,TRINITY_DN1937_c0_g1,TRINITY_DN19414_c0_g1,TRINITY_DN23079_c0_g1,TRINITY_DN25350_c0_g1,TRINITY_DN26206_c0_g2,TRINITY_DN2996_c0_g1,TRINITY_DN31_c0_g1,TRINITY_DN65679_c0_g1,TRINITY_DN65757_c0_g1,TRINITY_DN9037_c0_g1,TRINITY_DN9346_c0_g1,TRINITY_DN970_c3_g1,TRINITY_DN9808_c0_g1,TRINITY_DN981…
GO:0005575	Cellular Component	GO:0099512	supramolecular fiber	5	TRINITY_DN10771_c0_g1,TRINITY_DN12250_c0_g1,TRINITY_DN29218_c0_g3,TRINITY_DN5097_c0_g1,TRINITY_DN8216_c0_g3
GO:0005575	Cellular Component	GO:0044456	synapse part	9	TRINITY_DN1091_c0_g1,TRINITY_DN11039_c0_g3,TRINITY_DN12791_c1_g3,TRINITY_DN14202_c0_g1,TRINITY_DN1831_c0_g1,TRINITY_DN1945_c0_g1,TRINITY_DN51230_c0_g1,TRINITY_DN8043_c0_g1,TRINITY_DN8905_c0_g3
GO:0005575	Cellular Component	GO:0045202	synapse	10	TRINITY_DN1091_c0_g1,TRINITY_DN11039_c0_g3,TRINITY_DN12791_c1_g3,TRINITY_DN13959_c0_g1,TRINITY_DN14202_c0_g1,TRINITY_DN1831_c0_g1,TRINITY_DN1945_c0_g1,TRINITY_DN51230_c0_g1,TRINITY_DN8043_c0_g1,TRINITY_DN8905_c0_g3
GO:0005575	Cellular Component	GO:0016020	membrane	393	TRINITY_DN10055_c0_g2,TRINITY_DN10112_c0_g1,TRINITY_DN10127_c0_g1,TRINITY_DN10164_c0_g1,TRINITY_DN10191_c0_g1,TRINITY_DN10272_c0_g1,TRINITY_DN10340_c0_g4,TRINITY_DN10364_c0_g1,TRINITY_DN1056_c0_g1,TRINITY_DN10605_c0_g1,TRINITY_DN10607_c0_g1,TRINITY_DN10663_c0_g3,TRINITY_DN10681_c0_g1,TRINITY_DN10918_c0_g2,TRINITY_DN10934_c0_g1,TRINITY_DN10990_c1_g1,TRINITY_DN11022_c0_g1,TRINITY_DN11025_c0_g1,TRIN…
GO:0005575	Cellular Component	GO:0044425	membrane part	363	TRINITY_DN10055_c0_g2,TRINITY_DN10112_c0_g1,TRINITY_DN10127_c0_g1,TRINITY_DN10164_c0_g1,TRINITY_DN10191_c0_g1,TRINITY_DN10272_c0_g1,TRINITY_DN10340_c0_g4,TRINITY_DN10364_c0_g1,TRINITY_DN1056_c0_g1,TRINITY_DN10605_c0_g1,TRINITY_DN10607_c0_g1,TRINITY_DN10663_c0_g3,TRINITY_DN10681_c0_g1,TRINITY_DN10918_c0_g2,TRINITY_DN10934_c0_g1,TRINITY_DN10990_c1_g1,TRINITY_DN11022_c0_g1,TRINITY_DN11025_c0_g1,TRIN…
