# Supplementary material for: Transcriptomics Reveal the Effects of Breeding Temperature on Growth and Metabolism in the Early Developmental Stage of Platax teira
Source: Biology (Basel). 2023 Aug 23;12(9):1161. doi: 10.3390/biology12091161 (PMC10525949; doi:10.3390/biology12091161)
Supplement: Supplementary file 1 [file biology-12-01161-s001.zip › biology-2437861-supplementary/supplementary data/supplementary data(DEGs, GO and KEGG )/KEGG/KEGG enrichment analysis statistical table 21°C VS 24°C.csv]

Num	Pathway id	Description	Database	Ratio_in_study	Ratio_in_pop	Pvalue_uncorrected	Pvalue_corrected	First Category	Second Category
25	map00520	Amino sugar and nucleotide sugar metabolism	KEGG PATHWAY	25/1356	172/39294	1.40E-09	4.67E-07	Metabolism	Carbohydrate metabolism
18	map00500	Starch and sucrose metabolism	KEGG PATHWAY	18/1356	112/39294	5.67E-08	9.47E-06	Metabolism	Carbohydrate metabolism
15	map00052	Galactose metabolism	KEGG PATHWAY	15/1356	116/39294	1.14E-05	0.001273	Metabolism	Carbohydrate metabolism
15	map00280	Valine, leucine and isoleucine degradation	KEGG PATHWAY	15/1356	136/39294	7.57E-05	0.006317757	Metabolism	Amino acid metabolism
30	map04142	Lysosome	KEGG PATHWAY	30/1356	419/39294	0.000157042	0.010490387	Cellular Processes	Transport and catabolism
12	map00020	Citrate cycle (TCA cycle)	KEGG PATHWAY	12/1356	109/39294	0.00039083	0.021756186	Metabolism	Carbohydrate metabolism
35	map03040	Spliceosome	KEGG PATHWAY	35/1356	557/39294	0.000557322	0.02659223	Genetic Information Processing	Transcription
8	map04614	Renin-angiotensin system	KEGG PATHWAY	8/1356	56/39294	0.000642304	0.026816205	Organismal Systems	Endocrine system
12	map00071	Fatty acid degradation	KEGG PATHWAY	12/1356	121/39294	0.001001897	0.037181514	Metabolism	Lipid metabolism
12	map00380	Tryptophan metabolism	KEGG PATHWAY	12/1356	126/39294	0.001425424	0.043281071	Metabolism	Amino acid metabolism
37	map04141	Protein processing in endoplasmic reticulum	KEGG PATHWAY	37/1356	631/39294	0.001377161	0.045997192	Genetic Information Processing	Folding, sorting and degradation
11	map00250	Alanine, aspartate and glutamate metabolism	KEGG PATHWAY	11/1356	115/39294	0.002139384	0.059546197	Metabolism	Amino acid metabolism
9	map00640	Propanoate metabolism	KEGG PATHWAY	9/1356	86/39294	0.002873947	0.073838324	Metabolism	Carbohydrate metabolism
25	map04152	AMPK signaling pathway	KEGG PATHWAY	25/1356	411/39294	0.004835632	0.100943815	Environmental Information Processing	Signal transduction
9	map04964	Proximal tubule bicarbonate reclamation	KEGG PATHWAY	9/1356	94/39294	0.00521262	0.102412645	Organismal Systems	Excretory system
11	map00620	Pyruvate metabolism	KEGG PATHWAY	11/1356	127/39294	0.004613797	0.102733877	Metabolism	Carbohydrate metabolism
7	map03060	Protein export	KEGG PATHWAY	7/1356	64/39294	0.006431493	0.113058874	Genetic Information Processing	Folding, sorting and degradation
12	map03050	Proteasome	KEGG PATHWAY	12/1356	151/39294	0.006296225	0.116829958	Genetic Information Processing	Folding, sorting and degradation
7	map00650	Butanoate metabolism	KEGG PATHWAY	7/1356	65/39294	0.00699796	0.116865935	Metabolism	Carbohydrate metabolism
6	map00910	Nitrogen metabolism	KEGG PATHWAY	6/1356	52/39294	0.008781131	0.139661794	Metabolism	Energy metabolism
9	map00630	Glyoxylate and dicarboxylate metabolism	KEGG PATHWAY	9/1356	105/39294	0.010557351	0.160279779	Metabolism	Carbohydrate metabolism
11	map04973	Carbohydrate digestion and absorption	KEGG PATHWAY	11/1356	144/39294	0.011493605	0.166907135	Organismal Systems	Digestive system
29	map04919	Thyroid hormone signaling pathway	KEGG PATHWAY	29/1356	542/39294	0.014085316	0.168017697	Organismal Systems	Endocrine system
14	map05110	Vibrio cholerae infection	KEGG PATHWAY	14/1356	207/39294	0.013148969	0.168913685	Human Diseases	Infectious disease: bacterial
18	map04924	Renin secretion	KEGG PATHWAY	18/1356	295/39294	0.014702615	0.169333569	Organismal Systems	Endocrine system
15	map00480	Glutathione metabolism	KEGG PATHWAY	15/1356	227/39294	0.012802851	0.17104609	Metabolism	Metabolism of other amino acids
13	map00860	Porphyrin and chlorophyll metabolism	KEGG PATHWAY	13/1356	185/39294	0.012316876	0.171409858	Metabolism	Metabolism of cofactors and vitamins
14	map03018	RNA degradation	KEGG PATHWAY	14/1356	212/39294	0.015888782	0.176895108	Genetic Information Processing	Folding, sorting and degradation
9	map03030	DNA replication	KEGG PATHWAY	9/1356	118/39294	0.021247972	0.22177571	Genetic Information Processing	Replication and repair
5	map00130	Ubiquinone and other terpenoid-quinone biosynthesis	KEGG PATHWAY	5/1356	46/39294	0.020662532	0.222622118	Metabolism	Metabolism of cofactors and vitamins
28	map03013	RNA transport	KEGG PATHWAY	28/1356	548/39294	0.026545316	0.227336812	Genetic Information Processing	Translation
32	map04145	Phagosome	KEGG PATHWAY	32/1356	637/39294	0.023173504	0.227645598	Cellular Processes	Transport and catabolism
7	map05020	Prion disease	KEGG PATHWAY	7/1356	83/39294	0.024612776	0.228351862	Human Diseases	Neurodegenerative disease
18	map05100	Bacterial invasion of epithelial cells	KEGG PATHWAY	18/1356	315/39294	0.026371916	0.23179526	Human Diseases	Infectious disease: bacterial
20	map00983	Drug metabolism - other enzymes	KEGG PATHWAY	20/1356	355/39294	0.022935818	0.232138279	Metabolism	Xenobiotics biodegradation and metabolism
14	map00310	Lysine degradation	KEGG PATHWAY	14/1356	226/39294	0.025893082	0.233737554	Metabolism	Amino acid metabolism
6	map00511	Other glycan degradation	KEGG PATHWAY	6/1356	65/39294	0.02450902	0.233886079	Metabolism	Glycan biosynthesis and metabolism
12	map00561	Glycerolipid metabolism	KEGG PATHWAY	12/1356	186/39294	0.028488204	0.237876502	Metabolism	Lipid metabolism
9	map00760	Nicotinate and nicotinamide metabolism	KEGG PATHWAY	9/1356	127/39294	0.032184277	0.249989501	Metabolism	Metabolism of cofactors and vitamins
9	map04320	Dorso-ventral axis formation	KEGG PATHWAY	9/1356	126/39294	0.030808602	0.250977396	Organismal Systems	Development and regeneration
11	map00600	Sphingolipid metabolism	KEGG PATHWAY	11/1356	168/39294	0.031892405	0.253620557	Metabolism	Lipid metabolism
20	map04922	Glucagon signaling pathway	KEGG PATHWAY	20/1356	371/39294	0.034205093	0.259647755	Organismal Systems	Endocrine system
11	map04978	Mineral absorption	KEGG PATHWAY	11/1356	171/39294	0.035590449	0.264160222	Organismal Systems	Digestive system
5	map04966	Collecting duct acid secretion	KEGG PATHWAY	5/1356	55/39294	0.040820901	0.296395236	Organismal Systems	Excretory system
13	map03320	PPAR signaling pathway	KEGG PATHWAY	13/1356	220/39294	0.042703435	0.303466961	Organismal Systems	Endocrine system
18	map04391	Hippo signaling pathway - fly	KEGG PATHWAY	18/1356	335/39294	0.043943154	0.305771114	Environmental Information Processing	Signal transduction
13	map00010	Glycolysis / Gluconeogenesis	KEGG PATHWAY	13/1356	223/39294	0.046687388	0.318236484	Metabolism	Carbohydrate metabolism
7	map00062	Fatty acid elongation	KEGG PATHWAY	7/1356	97/39294	0.05075134	0.332371522	Metabolism	Lipid metabolism
15	map03015	mRNA surveillance pathway	KEGG PATHWAY	15/1356	271/39294	0.050245479	0.335639799	Genetic Information Processing	Translation
8	map02010	ABC transporters	KEGG PATHWAY	8/1356	119/39294	0.054201915	0.341574334	Environmental Information Processing	Membrane transport
2	map00524	Neomycin, kanamycin and gentamicin biosynthesis	KEGG PATHWAY	2/1356	11/39294	0.053230812	0.341905602	Metabolism	Biosynthesis of other secondary metabolites
6	map00534	Glycosaminoglycan biosynthesis - heparan sulfate / heparin	KEGG PATHWAY	6/1356	79/39294	0.055400354	0.342661447	Metabolism	Glycan biosynthesis and metabolism
17	map04512	ECM-receptor interaction	KEGG PATHWAY	17/1356	324/39294	0.05872129	0.350230548	Environmental Information Processing	Signaling molecules and interaction
6	map00410	beta-Alanine metabolism	KEGG PATHWAY	6/1356	80/39294	0.058225701	0.353588804	Metabolism	Metabolism of other amino acids
3	map00072	Synthesis and degradation of ketone bodies	KEGG PATHWAY	3/1356	28/39294	0.070865041	0.369826933	Metabolism	Lipid metabolism
3	map00920	Sulfur metabolism	KEGG PATHWAY	3/1356	28/39294	0.070865041	0.369826933	Metabolism	Energy metabolism
8	map04977	Vitamin digestion and absorption	KEGG PATHWAY	8/1356	123/39294	0.063337081	0.371133072	Organismal Systems	Digestive system
6	map01523	Antifolate resistance	KEGG PATHWAY	6/1356	84/39294	0.070373427	0.373090868	Human Diseases	Drug resistance: antineoplastic
9	map00590	Arachidonic acid metabolism	KEGG PATHWAY	9/1356	149/39294	0.073813644	0.373541777	Metabolism	Lipid metabolism
12	map04330	Notch signaling pathway	KEGG PATHWAY	12/1356	212/39294	0.064956508	0.374059891	Environmental Information Processing	Signal transduction
5	map00603	Glycosphingolipid biosynthesis - globo and isoglobo series	KEGG PATHWAY	5/1356	63/39294	0.066162459	0.3745468	Metabolism	Glycan biosynthesis and metabolism
1	map00660	C5-Branched dibasic acid metabolism	KEGG PATHWAY	1/1356	2/39294	0.067828142	0.377576655	Metabolism	Carbohydrate metabolism
18	map04974	Protein digestion and absorption	KEGG PATHWAY	18/1356	360/39294	0.076077907	0.379254046	Organismal Systems	Digestive system
5	map04711	Circadian rhythm - fly	KEGG PATHWAY	5/1356	64/39294	0.069829395	0.382344554	Organismal Systems	Environmental adaptation
5	map00340	Histidine metabolism	KEGG PATHWAY	5/1356	64/39294	0.069829395	0.382344554	Metabolism	Amino acid metabolism
15	map04212	Longevity regulating pathway - worm	KEGG PATHWAY	15/1356	290/39294	0.079438257	0.390182025	Organismal Systems	Aging
8	map00051	Fructose and mannose metabolism	KEGG PATHWAY	8/1356	132/39294	0.087201445	0.416075465	Metabolism	Carbohydrate metabolism
12	map00240	Pyrimidine metabolism	KEGG PATHWAY	12/1356	223/39294	0.086903372	0.420662698	Metabolism	Nucleotide metabolism
11	map00830	Retinol metabolism	KEGG PATHWAY	11/1356	203/39294	0.094603305	0.445035267	Metabolism	Metabolism of cofactors and vitamins
8	map00053	Ascorbate and aldarate metabolism	KEGG PATHWAY	8/1356	136/39294	0.09928038	0.460550651	Metabolism	Carbohydrate metabolism
4	map00061	Fatty acid biosynthesis	KEGG PATHWAY	4/1356	52/39294	0.104263503	0.477041231	Metabolism	Lipid metabolism
21	map04972	Pancreatic secretion	KEGG PATHWAY	21/1356	455/39294	0.110572223	0.485935821	Organismal Systems	Digestive system
10	map00330	Arginine and proline metabolism	KEGG PATHWAY	10/1356	185/39294	0.108614272	0.490231986	Metabolism	Amino acid metabolism
13	map04146	Peroxisome	KEGG PATHWAY	13/1356	257/39294	0.110341252	0.491386375	Cellular Processes	Transport and catabolism
5	map00220	Arginine biosynthesis	KEGG PATHWAY	5/1356	75/39294	0.117199211	0.508370605	Metabolism	Amino acid metabolism
7	map03020	RNA polymerase	KEGG PATHWAY	7/1356	120/39294	0.121903356	0.515388873	Genetic Information Processing	Transcription
29	map05203	Viral carcinogenesis	KEGG PATHWAY	29/1356	666/39294	0.120722226	0.516938762	Human Diseases	Cancer: overview
18	map04520	Adherens junction	KEGG PATHWAY	18/1356	388/39294	0.127206429	0.518133505	Cellular Processes	Cellular community - eukaryotes
15	map04013	MAPK signaling pathway - fly	KEGG PATHWAY	15/1356	314/39294	0.129521353	0.52120641	Environmental Information Processing	Signal transduction
2	map00232	Caffeine metabolism	KEGG PATHWAY	2/1356	18/39294	0.126591603	0.521995005	Metabolism	Biosynthesis of other secondary metabolites
6	map04136	Autophagy - other	KEGG PATHWAY	6/1356	100/39294	0.132155012	0.525473499	Cellular Processes	Transport and catabolism
12	map05230	Central carbon metabolism in cancer	KEGG PATHWAY	12/1356	239/39294	0.126134327	0.526610817	Human Diseases	Cancer: overview
2	map00471	D-Glutamine and D-glutamate metabolism	KEGG PATHWAY	2/1356	19/39294	0.138391316	0.543796465	Metabolism	Metabolism of other amino acids
16	map04110	Cell cycle	KEGG PATHWAY	16/1356	346/39294	0.146458115	0.562264487	Cellular Processes	Cell growth and death
12	map05133	Pertussis	KEGG PATHWAY	12/1356	247/39294	0.148931885	0.565264198	Human Diseases	Infectious disease: bacterial
4	map00531	Glycosaminoglycan degradation	KEGG PATHWAY	4/1356	59/39294	0.146143711	0.567581391	Metabolism	Glycan biosynthesis and metabolism
20	map04120	Ubiquitin mediated proteolysis	KEGG PATHWAY	20/1356	452/39294	0.155594475	0.583916343	Genetic Information Processing	Folding, sorting and degradation
1	map00261	Monobactam biosynthesis	KEGG PATHWAY	1/1356	5/39294	0.161048208	0.584675015	Metabolism	Biosynthesis of other secondary metabolites
15	map05142	Chagas disease	KEGG PATHWAY	15/1356	326/39294	0.160079714	0.587545325	Human Diseases	Infectious disease: parasitic
3	map00360	Phenylalanine metabolism	KEGG PATHWAY	3/1356	40/39294	0.159034107	0.590193241	Metabolism	Amino acid metabolism
3	map00450	Selenocompound metabolism	KEGG PATHWAY	3/1356	41/39294	0.16747485	0.601468816	Metabolism	Metabolism of other amino acids
16	map04066	HIF-1 signaling pathway	KEGG PATHWAY	16/1356	356/39294	0.17226825	0.612102078	Environmental Information Processing	Signal transduction
21	map04611	Platelet activation	KEGG PATHWAY	21/1356	490/39294	0.183248286	0.644262395	Organismal Systems	Immune system
9	map00270	Cysteine and methionine metabolism	KEGG PATHWAY	9/1356	185/39294	0.191088628	0.644682847	Metabolism	Amino acid metabolism
6	map04960	Aldosterone-regulated sodium reabsorption	KEGG PATHWAY	6/1356	111/39294	0.185613884	0.645781639	Organismal Systems	Excretory system
4	map00900	Terpenoid backbone biosynthesis	KEGG PATHWAY	4/1356	66/39294	0.193376707	0.645878201	Metabolism	Metabolism of terpenoids and polyketides
7	map00513	Various types of N-glycan biosynthesis	KEGG PATHWAY	7/1356	137/39294	0.195768629	0.647393288	Metabolism	Glycan biosynthesis and metabolism
23	map05225	Hepatocellular carcinoma	KEGG PATHWAY	23/1356	545/39294	0.188851077	0.650270719	Human Diseases	Cancer: specific types
20	map00230	Purine metabolism	KEGG PATHWAY	20/1356	467/39294	0.191032224	0.65106901	Metabolism	Nucleotide metabolism
29	map04510	Focal adhesion	KEGG PATHWAY	29/1356	710/39294	0.200477646	0.656466017	Cellular Processes	Cellular community - eukaryotes
12	map04976	Bile secretion	KEGG PATHWAY	12/1356	265/39294	0.207335897	0.672331937	Organismal Systems	Digestive system
8	map00040	Pentose and glucuronate interconversions	KEGG PATHWAY	8/1356	167/39294	0.220832533	0.709212173	Metabolism	Carbohydrate metabolism
8	map04962	Vasopressin-regulated water reabsorption	KEGG PATHWAY	8/1356	168/39294	0.225455195	0.71716224	Organismal Systems	Excretory system
22	map04390	Hippo signaling pathway	KEGG PATHWAY	22/1356	536/39294	0.231645998	0.7230819	Environmental Information Processing	Signal transduction
3	map00670	One carbon pool by folate	KEGG PATHWAY	3/1356	48/39294	0.229636467	0.723571509	Metabolism	Metabolism of cofactors and vitamins
33	map04530	Tight junction	KEGG PATHWAY	33/1356	839/39294	0.243970667	0.754501878	Cellular Processes	Cellular community - eukaryotes
19	map04910	Insulin signaling pathway	KEGG PATHWAY	19/1356	463/39294	0.251810634	0.757700467	Organismal Systems	Endocrine system
18	map00190	Oxidative phosphorylation	KEGG PATHWAY	18/1356	435/39294	0.248150295	0.760387143	Metabolism	Energy metabolism
11	map00562	Inositol phosphate metabolism	KEGG PATHWAY	11/1356	251/39294	0.251540274	0.76376774	Metabolism	Carbohydrate metabolism
10	map05120	Epithelial cell signaling in Helicobacter pylori infection	KEGG PATHWAY	10/1356	227/39294	0.260005937	0.775374847	Human Diseases	Infectious disease: bacterial
5	map04341	Hedgehog signaling pathway - fly	KEGG PATHWAY	5/1356	100/39294	0.263333439	0.778348395	Environmental Information Processing	Signal transduction
17	map04670	Leukocyte transendothelial migration	KEGG PATHWAY	17/1356	415/39294	0.268975126	0.788049931	Organismal Systems	Immune system
9	map04961	Endocrine and other factor-regulated calcium reabsorption	KEGG PATHWAY	9/1356	204/39294	0.273531343	0.794430162	Organismal Systems	Excretory system
9	map00982	Drug metabolism - cytochrome P450	KEGG PATHWAY	9/1356	207/39294	0.287436763	0.820545972	Metabolism	Xenobiotics biodegradation and metabolism
23	map05410	Hypertrophic cardiomyopathy	KEGG PATHWAY	23/1356	585/39294	0.290343099	0.821818603	Human Diseases	Cardiovascular disease
32	map04714	Thermogenesis	KEGG PATHWAY	32/1356	831/39294	0.286941228	0.826192847	Organismal Systems	Environmental adaptation
1	map00290	Valine, leucine and isoleucine biosynthesis	KEGG PATHWAY	1/1356	10/39294	0.296175899	0.831283617	Metabolism	Amino acid metabolism
2	map00981	Insect hormone biosynthesis	KEGG PATHWAY	2/1356	32/39294	0.303194026	0.84389004	Metabolism	Metabolism of terpenoids and polyketides
4	map00350	Tyrosine metabolism	KEGG PATHWAY	4/1356	81/39294	0.306115563	0.844980149	Metabolism	Amino acid metabolism
23	map05206	MicroRNAs in cancer	KEGG PATHWAY	23/1356	592/39294	0.309854483	0.848290141	Human Diseases	Cancer: overview
10	map04350	TGF-beta signaling pathway	KEGG PATHWAY	10/1356	240/39294	0.31700769	0.860817631	Environmental Information Processing	Signal transduction
5	map00030	Pentose phosphate pathway	KEGG PATHWAY	5/1356	109/39294	0.323764287	0.865098175	Metabolism	Carbohydrate metabolism
3	map00532	Glycosaminoglycan biosynthesis - chondroitin sulfate / dermatan sulfate	KEGG PATHWAY	3/1356	58/39294	0.32370965	0.871927605	Metabolism	Glycan biosynthesis and metabolism
12	map05222	Small cell lung cancer	KEGG PATHWAY	12/1356	298/39294	0.334075884	0.885566232	Human Diseases	Cancer: specific types
5	map03022	Basal transcription factors	KEGG PATHWAY	5/1356	112/39294	0.344277382	0.898348793	Genetic Information Processing	Transcription
11	map04668	TNF signaling pathway	KEGG PATHWAY	11/1356	273/39294	0.343391424	0.903092405	Environmental Information Processing	Signal transduction
30	map05205	Proteoglycans in cancer	KEGG PATHWAY	30/1356	801/39294	0.348801494	0.903098442	Human Diseases	Cancer: overview
14	map04931	Insulin resistance	KEGG PATHWAY	14/1356	361/39294	0.366221791	0.933725789	Human Diseases	Endocrine and metabolic disease
9	map04920	Adipocytokine signaling pathway	KEGG PATHWAY	9/1356	223/39294	0.364135823	0.935548961	Organismal Systems	Endocrine system
15	map04071	Sphingolipid signaling pathway	KEGG PATHWAY	15/1356	393/39294	0.382171689	0.938568707	Environmental Information Processing	Signal transduction
3	map03430	Mismatch repair	KEGG PATHWAY	3/1356	63/39294	0.371159677	0.939146456	Genetic Information Processing	Replication and repair
13	map04721	Synaptic vesicle cycle	KEGG PATHWAY	13/1356	337/39294	0.380789431	0.94210126	Organismal Systems	Nervous system
2	map00770	Pantothenate and CoA biosynthesis	KEGG PATHWAY	2/1356	38/39294	0.379158008	0.945065482	Metabolism	Metabolism of cofactors and vitamins
4	map01040	Biosynthesis of unsaturated fatty acids	KEGG PATHWAY	4/1356	90/39294	0.376876705	0.946442252	Metabolism	Lipid metabolism
6	map00510	N-Glycan biosynthesis	KEGG PATHWAY	6/1356	149/39294	0.409372296	0.990799614	Metabolism	Glycan biosynthesis and metabolism
4	map00512	Mucin type O-glycan biosynthesis	KEGG PATHWAY	4/1356	94/39294	0.408222534	0.995228659	Metabolism	Glycan biosynthesis and metabolism
6	map04080	Neuroactive ligand-receptor interaction	KEGG PATHWAY	6/1356	862/39294	0.999999985	0.999999985	Environmental Information Processing	Signaling molecules and interaction
12	map04971	Gastric acid secretion	KEGG PATHWAY	12/1356	319/39294	0.421727719	1	Organismal Systems	Digestive system
15	map04361	Axon regeneration	KEGG PATHWAY	15/1356	404/39294	0.423208034	1	Organismal Systems	Development and regeneration
1	map04122	Sulfur relay system	KEGG PATHWAY	1/1356	16/39294	0.429935962	1	Genetic Information Processing	Folding, sorting and degradation
34	map04144	Endocytosis	KEGG PATHWAY	34/1356	947/39294	0.43102407	1	Cellular Processes	Transport and catabolism
5	map03420	Nucleotide excision repair	KEGG PATHWAY	5/1356	125/39294	0.433337559	1	Genetic Information Processing	Replication and repair
17	map04310	Wnt signaling pathway	KEGG PATHWAY	17/1356	468/39294	0.449264577	1	Environmental Information Processing	Signal transduction
1	map00400	Phenylalanine, tyrosine and tryptophan biosynthesis	KEGG PATHWAY	1/1356	17/39294	0.449616365	1	Metabolism	Amino acid metabolism
7	map04930	Type II diabetes mellitus	KEGG PATHWAY	7/1356	184/39294	0.45076688	1	Human Diseases	Endocrine and metabolic disease
19	map05012	Parkinson disease	KEGG PATHWAY	19/1356	526/39294	0.4522742	1	Human Diseases	Neurodegenerative disease
11	map00564	Glycerophospholipid metabolism	KEGG PATHWAY	11/1356	298/39294	0.453141755	1	Metabolism	Lipid metabolism
11	map04211	Longevity regulating pathway	KEGG PATHWAY	11/1356	299/39294	0.457532558	1	Organismal Systems	Aging
10	map04918	Thyroid hormone synthesis	KEGG PATHWAY	10/1356	272/39294	0.464418082	1	Organismal Systems	Endocrine system
17	map04140	Autophagy - animal	KEGG PATHWAY	17/1356	473/39294	0.466760995	1	Cellular Processes	Transport and catabolism
7	map00140	Steroid hormone biosynthesis	KEGG PATHWAY	7/1356	188/39294	0.473060216	1	Metabolism	Lipid metabolism
2	map00604	Glycosphingolipid biosynthesis - ganglio series	KEGG PATHWAY	2/1356	46/39294	0.474448467	1	Metabolism	Glycan biosynthesis and metabolism
17	map04150	mTOR signaling pathway	KEGG PATHWAY	17/1356	478/39294	0.484197348	1	Environmental Information Processing	Signal transduction
6	map04340	Hedgehog signaling pathway	KEGG PATHWAY	6/1356	162/39294	0.488479718	1	Environmental Information Processing	Signal transduction
5	map04623	Cytosolic DNA-sensing pathway	KEGG PATHWAY	5/1356	134/39294	0.493539983	1	Organismal Systems	Immune system
4	map03440	Homologous recombination	KEGG PATHWAY	4/1356	106/39294	0.499648969	1	Genetic Information Processing	Replication and repair
7	map05030	Cocaine addiction	KEGG PATHWAY	7/1356	193/39294	0.500587387	1	Human Diseases	Substance dependence
8	map00980	Metabolism of xenobiotics by cytochrome P450	KEGG PATHWAY	8/1356	222/39294	0.500750141	1	Metabolism	Xenobiotics biodegradation and metabolism
12	map05146	Amoebiasis	KEGG PATHWAY	12/1356	340/39294	0.50942579	1	Human Diseases	Infectious disease: parasitic
8	map05220	Chronic myeloid leukemia	KEGG PATHWAY	8/1356	225/39294	0.515950446	1	Human Diseases	Cancer: specific types
8	map05134	Legionellosis	KEGG PATHWAY	8/1356	225/39294	0.515950446	1	Human Diseases	Infectious disease: bacterial
12	map04916	Melanogenesis	KEGG PATHWAY	12/1356	342/39294	0.517627911	1	Organismal Systems	Endocrine system
2	map00515	Mannose type O-glycan biosynthesis	KEGG PATHWAY	2/1356	50/39294	0.518671171	1	Metabolism	Glycan biosynthesis and metabolism
7	map04620	Toll-like receptor signaling pathway	KEGG PATHWAY	7/1356	197/39294	0.52226798	1	Organismal Systems	Immune system
2	map00120	Primary bile acid biosynthesis	KEGG PATHWAY	2/1356	51/39294	0.529332413	1	Metabolism	Lipid metabolism
18	map05135	Yersinia infection	KEGG PATHWAY	18/1356	521/39294	0.531624736	1	Human Diseases	Infectious disease: bacterial
6	map00260	Glycine, serine and threonine metabolism	KEGG PATHWAY	6/1356	170/39294	0.535454127	1	Metabolism	Amino acid metabolism
2	map00100	Steroid biosynthesis	KEGG PATHWAY	2/1356	52/39294	0.539831679	1	Metabolism	Lipid metabolism
22	map04360	Axon guidance	KEGG PATHWAY	22/1356	641/39294	0.540953864	1	Organismal Systems	Development and regeneration
8	map04657	IL-17 signaling pathway	KEGG PATHWAY	8/1356	232/39294	0.550769621	1	Organismal Systems	Immune system
6	map05217	Basal cell carcinoma	KEGG PATHWAY	6/1356	174/39294	0.558244399	1	Human Diseases	Cancer: specific types
13	map05145	Toxoplasmosis	KEGG PATHWAY	13/1356	382/39294	0.559681713	1	Human Diseases	Infectious disease: parasitic
52	map05200	Pathways in cancer	KEGG PATHWAY	52/1356	1532/39294	0.569663847	1	Human Diseases	Cancer: overview
4	map05144	Malaria	KEGG PATHWAY	4/1356	116/39294	0.570854242	1	Human Diseases	Infectious disease: parasitic
10	map04914	Progesterone-mediated oocyte maturation	KEGG PATHWAY	10/1356	296/39294	0.571794916	1	Organismal Systems	Endocrine system
4	map04975	Fat digestion and absorption	KEGG PATHWAY	4/1356	117/39294	0.577659275	1	Organismal Systems	Digestive system
19	map05164	Influenza A	KEGG PATHWAY	19/1356	566/39294	0.581574215	1	Human Diseases	Infectious disease: viral
14	map05226	Gastric cancer	KEGG PATHWAY	14/1356	418/39294	0.583154075	1	Human Diseases	Cancer: specific types
22	map05169	Epstein-Barr virus infection	KEGG PATHWAY	22/1356	657/39294	0.587843506	1	Human Diseases	Infectious disease: viral
6	map04745	Phototransduction - fly	KEGG PATHWAY	6/1356	180/39294	0.591408953	1	Organismal Systems	Sensory system
11	map04070	Phosphatidylinositol signaling system	KEGG PATHWAY	11/1356	331/39294	0.593014689	1	Environmental Information Processing	Signal transduction
5	map00514	Other types of O-glycan biosynthesis	KEGG PATHWAY	5/1356	151/39294	0.599654237	1	Metabolism	Glycan biosynthesis and metabolism
13	map05412	Arrhythmogenic right ventricular cardiomyopathy	KEGG PATHWAY	13/1356	393/39294	0.600834575	1	Human Diseases	Cardiovascular disease
9	map05210	Colorectal cancer	KEGG PATHWAY	9/1356	274/39294	0.60648154	1	Human Diseases	Cancer: specific types
2	map04950	Maturity onset diabetes of the young	KEGG PATHWAY	2/1356	61/39294	0.626874739	1	Human Diseases	Endocrine and metabolic disease
2	map00601	Glycosphingolipid biosynthesis - lacto and neolacto series	KEGG PATHWAY	2/1356	61/39294	0.626874739	1	Metabolism	Glycan biosynthesis and metabolism
15	map05418	Fluid shear stress and atherosclerosis	KEGG PATHWAY	15/1356	462/39294	0.631453633	1	Human Diseases	Cardiovascular disease
7	map05212	Pancreatic cancer	KEGG PATHWAY	7/1356	219/39294	0.633948485	1	Human Diseases	Cancer: specific types
3	map04215	Apoptosis - multiple species	KEGG PATHWAY	3/1356	94/39294	0.633960985	1	Cellular Processes	Cell growth and death
5	map04624	Toll and Imd signaling pathway	KEGG PATHWAY	5/1356	157/39294	0.633971588	1	Organismal Systems	Immune system
8	map04213	Longevity regulating pathway - multiple species	KEGG PATHWAY	8/1356	250/39294	0.634962037	1	Organismal Systems	Aging
6	map05221	Acute myeloid leukemia	KEGG PATHWAY	6/1356	189/39294	0.638581017	1	Human Diseases	Cancer: specific types
15	map04062	Chemokine signaling pathway	KEGG PATHWAY	15/1356	467/39294	0.647735557	1	Organismal Systems	Immune system
8	map05204	Chemical carcinogenesis	KEGG PATHWAY	8/1356	254/39294	0.652436431	1	Human Diseases	Cancer: overview
17	map04210	Apoptosis	KEGG PATHWAY	17/1356	532/39294	0.660896005	1	Cellular Processes	Cell growth and death
9	map04933	AGE-RAGE signaling pathway in diabetic complications	KEGG PATHWAY	9/1356	287/39294	0.660924063	1	Human Diseases	Endocrine and metabolic disease
2	map00563	Glycosylphosphatidylinositol (GPI)-anchor biosynthesis	KEGG PATHWAY	2/1356	65/39294	0.661243639	1	Metabolism	Glycan biosynthesis and metabolism
22	map04261	Adrenergic signaling in cardiomyocytes	KEGG PATHWAY	22/1356	684/39294	0.662317048	1	Organismal Systems	Circulatory system
6	map04979	Cholesterol metabolism	KEGG PATHWAY	6/1356	194/39294	0.663336646	1	Organismal Systems	Digestive system
5	map04740	Olfactory transduction	KEGG PATHWAY	5/1356	164/39294	0.671645906	1	Organismal Systems	Sensory system
17	map05152	Tuberculosis	KEGG PATHWAY	17/1356	541/39294	0.687096573	1	Human Diseases	Infectious disease: bacterial
6	map04923	Regulation of lipolysis in adipocytes	KEGG PATHWAY	6/1356	200/39294	0.691599672	1	Organismal Systems	Endocrine system
13	map04217	Necroptosis	KEGG PATHWAY	13/1356	421/39294	0.696748	1	Cellular Processes	Cell growth and death
11	map04540	Gap junction	KEGG PATHWAY	11/1356	360/39294	0.700752612	1	Cellular Processes	Cellular community - eukaryotes
13	map05224	Breast cancer	KEGG PATHWAY	13/1356	423/39294	0.703040647	1	Human Diseases	Cancer: specific types
27	map05131	Shigellosis	KEGG PATHWAY	27/1356	861/39294	0.721903085	1	Human Diseases	Infectious disease: bacterial
2	map00591	Linoleic acid metabolism	KEGG PATHWAY	2/1356	73/39294	0.722293168	1	Metabolism	Lipid metabolism
20	map05414	Dilated cardiomyopathy	KEGG PATHWAY	20/1356	647/39294	0.723551532	1	Human Diseases	Cardiovascular disease
9	map05215	Prostate cancer	KEGG PATHWAY	9/1356	304/39294	0.725056993	1	Human Diseases	Cancer: specific types
11	map05162	Measles	KEGG PATHWAY	11/1356	368/39294	0.727129155	1	Human Diseases	Infectious disease: viral
7	map05211	Renal cell carcinoma	KEGG PATHWAY	7/1356	243/39294	0.736863749	1	Human Diseases	Cancer: specific types
6	map01524	Platinum drug resistance	KEGG PATHWAY	6/1356	211/39294	0.739200718	1	Human Diseases	Drug resistance: antineoplastic
8	map04012	ErbB signaling pathway	KEGG PATHWAY	8/1356	276/39294	0.739353755	1	Environmental Information Processing	Signal transduction
22	map04810	Regulation of actin cytoskeleton	KEGG PATHWAY	22/1356	716/39294	0.740696199	1	Cellular Processes	Cell motility
3	map05340	Primary immunodeficiency	KEGG PATHWAY	3/1356	111/39294	0.74151044	1	Human Diseases	Immune disease
9	map01522	Endocrine resistance	KEGG PATHWAY	9/1356	309/39294	0.742297095	1	Human Diseases	Drug resistance: antineoplastic
12	map04926	Relaxin signaling pathway	KEGG PATHWAY	12/1356	406/39294	0.746628247	1	Organismal Systems	Endocrine system
4	map04622	RIG-I-like receptor signaling pathway	KEGG PATHWAY	4/1356	147/39294	0.750528602	1	Organismal Systems	Immune system
3	map03410	Base excision repair	KEGG PATHWAY	3/1356	114/39294	0.757620775	1	Genetic Information Processing	Replication and repair
3	map04392	Hippo signaling pathway - multiple species	KEGG PATHWAY	3/1356	114/39294	0.757620775	1	Environmental Information Processing	Signal transduction
12	map04068	FoxO signaling pathway	KEGG PATHWAY	12/1356	412/39294	0.763803877	1	Environmental Information Processing	Signal transduction
8	map04064	NF-kappa B signaling pathway	KEGG PATHWAY	8/1356	284/39294	0.766935634	1	Environmental Information Processing	Signal transduction
5	map04115	p53 signaling pathway	KEGG PATHWAY	5/1356	186/39294	0.772639899	1	Cellular Processes	Cell growth and death
27	map05130	Pathogenic Escherichia coli infection	KEGG PATHWAY	27/1356	887/39294	0.774364749	1	Human Diseases	Infectious disease: bacterial
5	map04917	Prolactin signaling pathway	KEGG PATHWAY	5/1356	189/39294	0.784369739	1	Organismal Systems	Endocrine system
7	map03008	Ribosome biogenesis in eukaryotes	KEGG PATHWAY	7/1356	258/39294	0.789951572	1	Genetic Information Processing	Translation
29	map04151	PI3K-Akt signaling pathway	KEGG PATHWAY	29/1356	960/39294	0.794076003	1	Environmental Information Processing	Signal transduction
1	map00430	Taurine and hypotaurine metabolism	KEGG PATHWAY	1/1356	45/39294	0.794279666	1	Metabolism	Metabolism of other amino acids
14	map04371	Apelin signaling pathway	KEGG PATHWAY	14/1356	495/39294	0.810758681	1	Environmental Information Processing	Signal transduction
8	map05235	PD-L1 expression and PD-1 checkpoint pathway in cancer	KEGG PATHWAY	8/1356	300/39294	0.815653202	1	Human Diseases	Cancer: overview
8	map04612	Antigen processing and presentation	KEGG PATHWAY	8/1356	308/39294	0.836891996	1	Organismal Systems	Immune system
10	map04114	Oocyte meiosis	KEGG PATHWAY	10/1356	376/39294	0.838446993	1	Cellular Processes	Cell growth and death
1	map00592	alpha-Linolenic acid metabolism	KEGG PATHWAY	1/1356	52/39294	0.839164594	1	Metabolism	Lipid metabolism
19	map05170	Human immunodeficiency virus 1 infection	KEGG PATHWAY	19/1356	672/39294	0.841658944	1	Human Diseases	Infectious disease: viral
11	map05034	Alcoholism	KEGG PATHWAY	11/1356	411/39294	0.842116422	1	Human Diseases	Substance dependence
7	map04658	Th1 and Th2 cell differentiation	KEGG PATHWAY	7/1356	276/39294	0.842510688	1	Organismal Systems	Immune system
16	map04934	Cushing syndrome	KEGG PATHWAY	16/1356	578/39294	0.84712374	1	Human Diseases	Endocrine and metabolic disease
3	map05216	Thyroid cancer	KEGG PATHWAY	3/1356	136/39294	0.852217017	1	Human Diseases	Cancer: specific types
11	map05161	Hepatitis B	KEGG PATHWAY	11/1356	417/39294	0.854667218	1	Human Diseases	Infectious disease: viral
38	map05010	Alzheimer disease	KEGG PATHWAY	38/1356	1284/39294	0.855948809	1	Human Diseases	Neurodegenerative disease
2	map00790	Folate biosynthesis	KEGG PATHWAY	2/1356	98/39294	0.856190808	1	Metabolism	Metabolism of cofactors and vitamins
11	map04915	Estrogen signaling pathway	KEGG PATHWAY	11/1356	418/39294	0.856680834	1	Organismal Systems	Endocrine system
10	map04925	Aldosterone synthesis and secretion	KEGG PATHWAY	10/1356	385/39294	0.858037621	1	Organismal Systems	Endocrine system
20	map04022	cGMP-PKG signaling pathway	KEGG PATHWAY	20/1356	715/39294	0.85911039	1	Environmental Information Processing	Signal transduction
10	map04928	Parathyroid hormone synthesis, secretion and action	KEGG PATHWAY	10/1356	389/39294	0.866117611	1	Organismal Systems	Endocrine system
5	map04214	Apoptosis - fly	KEGG PATHWAY	5/1356	216/39294	0.869727978	1	Cellular Processes	Cell growth and death
7	map04927	Cortisol synthesis and secretion	KEGG PATHWAY	7/1356	289/39294	0.873491017	1	Organismal Systems	Endocrine system
14	map04260	Cardiac muscle contraction	KEGG PATHWAY	14/1356	529/39294	0.875959039	1	Organismal Systems	Circulatory system
6	map05323	Rheumatoid arthritis	KEGG PATHWAY	6/1356	255/39294	0.876797986	1	Human Diseases	Immune disease
4	map04370	VEGF signaling pathway	KEGG PATHWAY	4/1356	182/39294	0.877132558	1	Environmental Information Processing	Signal transduction
11	map05017	Spinocerebellar ataxia	KEGG PATHWAY	11/1356	429/39294	0.87740537	1	Human Diseases	Neurodegenerative disease
3	map04216	Ferroptosis	KEGG PATHWAY	3/1356	144/39294	0.877630044	1	Cellular Processes	Cell growth and death
10	map04911	Insulin secretion	KEGG PATHWAY	10/1356	397/39294	0.881169994	1	Organismal Systems	Endocrine system
6	map05140	Leishmaniasis	KEGG PATHWAY	6/1356	257/39294	0.881247973	1	Human Diseases	Infectious disease: parasitic
12	map05416	Viral myocarditis	KEGG PATHWAY	12/1356	466/39294	0.882712239	1	Human Diseases	Cardiovascular disease
10	map04726	Serotonergic synapse	KEGG PATHWAY	10/1356	399/39294	0.88470972	1	Organismal Systems	Nervous system
11	map05160	Hepatitis C	KEGG PATHWAY	11/1356	434/39294	0.885992016	1	Human Diseases	Infectious disease: viral
11	map04935	Growth hormone synthesis, secretion and action	KEGG PATHWAY	11/1356	434/39294	0.885992016	1	Organismal Systems	Endocrine system
10	map04550	Signaling pathways regulating pluripotency of stem cells	KEGG PATHWAY	10/1356	400/39294	0.886446975	1	Cellular Processes	Cellular community - eukaryotes
13	map04728	Dopaminergic synapse	KEGG PATHWAY	13/1356	504/39294	0.889360799	1	Organismal Systems	Nervous system
31	map05016	Huntington disease	KEGG PATHWAY	31/1356	1093/39294	0.890086315	1	Human Diseases	Neurodegenerative disease
10	map04727	GABAergic synapse	KEGG PATHWAY	10/1356	403/39294	0.891530309	1	Organismal Systems	Nervous system
14	map04723	Retrograde endocannabinoid signaling	KEGG PATHWAY	14/1356	552/39294	0.908921247	1	Organismal Systems	Nervous system
21	map04015	Rap1 signaling pathway	KEGG PATHWAY	21/1356	788/39294	0.910814815	1	Environmental Information Processing	Signal transduction
4	map05213	Endometrial cancer	KEGG PATHWAY	4/1356	197/39294	0.91148946	1	Human Diseases	Cancer: specific types
13	map04932	Non-alcoholic fatty liver disease	KEGG PATHWAY	13/1356	520/39294	0.911601537	1	Human Diseases	Endocrine and metabolic disease
8	map04625	C-type lectin receptor signaling pathway	KEGG PATHWAY	8/1356	348/39294	0.915626654	1	Organismal Systems	Immune system
20	map05166	Human T-cell leukemia virus 1 infection	KEGG PATHWAY	20/1356	761/39294	0.917162969	1	Human Diseases	Infectious disease: viral
1	map04744	Phototransduction	KEGG PATHWAY	1/1356	73/39294	0.923161567	1	Organismal Systems	Sensory system
18	map05163	Human cytomegalovirus infection	KEGG PATHWAY	18/1356	703/39294	0.926019793	1	Human Diseases	Infectious disease: viral
6	map05031	Amphetamine addiction	KEGG PATHWAY	6/1356	282/39294	0.926309447	1	Human Diseases	Substance dependence
17	map04921	Oxytocin signaling pathway	KEGG PATHWAY	17/1356	670/39294	0.926807047	1	Organismal Systems	Endocrine system
7	map04659	Th17 cell differentiation	KEGG PATHWAY	7/1356	321/39294	0.928804865	1	Organismal Systems	Immune system
2	map04710	Circadian rhythm	KEGG PATHWAY	2/1356	124/39294	0.930517831	1	Organismal Systems	Environmental adaptation
7	map05231	Choline metabolism in cancer	KEGG PATHWAY	7/1356	323/39294	0.931424876	1	Human Diseases	Cancer: overview
6	map04380	Osteoclast differentiation	KEGG PATHWAY	6/1356	287/39294	0.9332595	1	Organismal Systems	Development and regeneration
3	map04913	Ovarian steroidogenesis	KEGG PATHWAY	3/1356	169/39294	0.933806905	1	Organismal Systems	Endocrine system
5	map04730	Long-term depression	KEGG PATHWAY	5/1356	250/39294	0.934985226	1	Organismal Systems	Nervous system
5	map04662	B cell receptor signaling pathway	KEGG PATHWAY	5/1356	253/39294	0.939023853	1	Organismal Systems	Immune system
24	map05132	Salmonella infection	KEGG PATHWAY	24/1356	925/39294	0.942747423	1	Human Diseases	Infectious disease: bacterial
2	map00565	Ether lipid metabolism	KEGG PATHWAY	2/1356	131/39294	0.943194238	1	Metabolism	Lipid metabolism
2	map04061	Viral protein interaction with cytokine and cytokine receptor	KEGG PATHWAY	2/1356	132/39294	0.944814751	1	Environmental Information Processing	Signaling molecules and interaction
4	map05214	Glioma	KEGG PATHWAY	4/1356	221/39294	0.948920967	1	Human Diseases	Cancer: specific types
12	map04218	Cellular senescence	KEGG PATHWAY	12/1356	529/39294	0.954893423	1	Cellular Processes	Cell growth and death
4	map04940	Type I diabetes mellitus	KEGG PATHWAY	4/1356	228/39294	0.956712016	1	Human Diseases	Endocrine and metabolic disease
5	map01521	EGFR tyrosine kinase inhibitor resistance	KEGG PATHWAY	5/1356	269/39294	0.956984295	1	Human Diseases	Drug resistance: antineoplastic
3	map04610	Complement and coagulation cascades	KEGG PATHWAY	3/1356	187/39294	0.958302147	1	Organismal Systems	Immune system
7	map04970	Salivary secretion	KEGG PATHWAY	7/1356	351/39294	0.960136705	1	Organismal Systems	Digestive system
3	map04664	Fc epsilon RI signaling pathway	KEGG PATHWAY	3/1356	189/39294	0.960424193	1	Organismal Systems	Immune system
5	map04630	JAK-STAT signaling pathway	KEGG PATHWAY	5/1356	278/39294	0.964819864	1	Environmental Information Processing	Signal transduction
7	map04060	Cytokine-cytokine receptor interaction	KEGG PATHWAY	7/1356	358/39294	0.96536044	1	Environmental Information Processing	Signaling molecules and interaction
19	map04024	cAMP signaling pathway	KEGG PATHWAY	19/1356	798/39294	0.967591628	1	Environmental Information Processing	Signal transduction
3	map05223	Non-small cell lung cancer	KEGG PATHWAY	3/1356	200/39294	0.970391686	1	Human Diseases	Cancer: specific types
3	map05332	Graft-versus-host disease	KEGG PATHWAY	3/1356	202/39294	0.971927383	1	Human Diseases	Immune disease
12	map05167	Kaposi sarcoma-associated herpesvirus infection	KEGG PATHWAY	12/1356	561/39294	0.973587841	1	Human Diseases	Infectious disease: viral
6	map04912	GnRH signaling pathway	KEGG PATHWAY	6/1356	333/39294	0.97447403	1	Organismal Systems	Endocrine system
3	map04137	Mitophagy - animal	KEGG PATHWAY	3/1356	210/39294	0.977347082	1	Cellular Processes	Transport and catabolism
9	map04725	Cholinergic synapse	KEGG PATHWAY	9/1356	458/39294	0.977893134	1	Organismal Systems	Nervous system
5	map04660	T cell receptor signaling pathway	KEGG PATHWAY	5/1356	301/39294	0.979256539	1	Organismal Systems	Immune system
2	map05321	Inflammatory bowel disease	KEGG PATHWAY	2/1356	167/39294	0.980399878	1	Human Diseases	Immune disease
2	map03460	Fanconi anemia pathway	KEGG PATHWAY	2/1356	169/39294	0.98154658	1	Genetic Information Processing	Replication and repair
1	map05143	African trypanosomiasis	KEGG PATHWAY	1/1356	116/39294	0.983089751	1	Human Diseases	Infectious disease: parasitic
6	map04722	Neurotrophin signaling pathway	KEGG PATHWAY	6/1356	357/39294	0.985018926	1	Organismal Systems	Nervous system
16	map05168	Herpes simplex virus 1 infection	KEGG PATHWAY	16/1356	746/39294	0.986086768	1	Human Diseases	Infectious disease: viral
1	map05219	Bladder cancer	KEGG PATHWAY	1/1356	122/39294	0.986311451	1	Human Diseases	Cancer: specific types
5	map04750	Inflammatory mediator regulation of TRP channels	KEGG PATHWAY	5/1356	319/39294	0.986459629	1	Organismal Systems	Sensory system
2	map05218	Melanoma	KEGG PATHWAY	2/1356	183/39294	0.987934264	1	Human Diseases	Cancer: specific types
5	map05032	Morphine addiction	KEGG PATHWAY	5/1356	338/39294	0.991465066	1	Human Diseases	Substance dependence
5	map04666	Fc gamma R-mediated phagocytosis	KEGG PATHWAY	5/1356	338/39294	0.991465066	1	Organismal Systems	Immune system
1	map05310	Asthma	KEGG PATHWAY	1/1356	136/39294	0.991641679	1	Human Diseases	Immune disease
9	map04724	Glutamatergic synapse	KEGG PATHWAY	9/1356	507/39294	0.991718758	1	Organismal Systems	Nervous system
8	map04713	Circadian entrainment	KEGG PATHWAY	8/1356	469/39294	0.992163579	1	Organismal Systems	Environmental adaptation
13	map04014	Ras signaling pathway	KEGG PATHWAY	13/1356	678/39294	0.99366825	1	Environmental Information Processing	Signal transduction
4	map04720	Long-term potentiation	KEGG PATHWAY	4/1356	310/39294	0.994559384	1	Organismal Systems	Nervous system
9	map04072	Phospholipase D signaling pathway	KEGG PATHWAY	9/1356	538/39294	0.995698653	1	Environmental Information Processing	Signal transduction
3	map04929	GnRH secretion	KEGG PATHWAY	3/1356	270/39294	0.99574314	1	Organismal Systems	Endocrine system
10	map04621	NOD-like receptor signaling pathway	KEGG PATHWAY	10/1356	581/39294	0.99588121	1	Organismal Systems	Immune system
7	map04270	Vascular smooth muscle contraction	KEGG PATHWAY	7/1356	463/39294	0.996521109	1	Organismal Systems	Circulatory system
19	map04010	MAPK signaling pathway	KEGG PATHWAY	19/1356	942/39294	0.996673487	1	Environmental Information Processing	Signal transduction
2	map05014	Amyotrophic lateral sclerosis	KEGG PATHWAY	2/1356	226/39294	0.996813685	1	Human Diseases	Neurodegenerative disease
3	map04640	Hematopoietic cell lineage	KEGG PATHWAY	3/1356	281/39294	0.996898091	1	Organismal Systems	Immune system
9	map05202	Transcriptional misregulation in cancer	KEGG PATHWAY	9/1356	566/39294	0.997667009	1	Human Diseases	Cancer: overview
2	map05330	Allograft rejection	KEGG PATHWAY	2/1356	237/39294	0.997745512	1	Human Diseases	Immune disease
2	map05150	Staphylococcus aureus infection	KEGG PATHWAY	2/1356	241/39294	0.998012927	1	Human Diseases	Infectious disease: bacterial
2	map05320	Autoimmune thyroid disease	KEGG PATHWAY	2/1356	244/39294	0.998192738	1	Human Diseases	Immune disease
1	map04742	Taste transduction	KEGG PATHWAY	1/1356	182/39294	0.998349393	1	Organismal Systems	Sensory system
1	map05033	Nicotine addiction	KEGG PATHWAY	1/1356	184/39294	0.998461863	1	Human Diseases	Substance dependence
12	map03010	Ribosome	KEGG PATHWAY	12/1356	714/39294	0.998591754	1	Genetic Information Processing	Translation
2	map04650	Natural killer cell mediated cytotoxicity	KEGG PATHWAY	2/1356	269/39294	0.999184063	1	Organismal Systems	Immune system
9	map04514	Cell adhesion molecules	KEGG PATHWAY	9/1356	621/39294	0.99933246	1	Environmental Information Processing	Signaling molecules and interaction
3	map05322	Systemic lupus erythematosus	KEGG PATHWAY	3/1356	363/39294	0.999727279	1	Human Diseases	Immune disease
14	map04020	Calcium signaling pathway	KEGG PATHWAY	14/1356	887/39294	0.999791913	1	Environmental Information Processing	Signal transduction
