# Supplementary material for: Transcriptomics Reveal the Effects of Breeding Temperature on Growth and Metabolism in the Early Developmental Stage of Platax teira
Source: Biology (Basel). 2023 Aug 23;12(9):1161. doi: 10.3390/biology12091161 (PMC10525949; doi:10.3390/biology12091161)
Supplement: Supplementary file 1 [file biology-12-01161-s001.zip › biology-2437861-supplementary/supplementary data/supplementary data(DEGs, GO and KEGG )/KEGG/KEGG enrichment analysis statistical table 27°C VS 24°C.csv]

Num	Pathway id	Description	Database	Ratio_in_study	Ratio_in_pop	Pvalue_uncorrected	Pvalue_corrected	First Category	Second Category
22	map04961	Endocrine and other factor-regulated calcium reabsorption	KEGG PATHWAY	22/844	204/39294	6.95E-10	5.36E-08	Organismal Systems	Excretory system
47	map04080	Neuroactive ligand-receptor interaction	KEGG PATHWAY	47/844	862/39294	8.00E-09	4.11E-07	Environmental Information Processing	Signaling molecules and interaction
33	map04728	Dopaminergic synapse	KEGG PATHWAY	33/844	504/39294	2.08E-08	8.01E-07	Organismal Systems	Nervous system
28	map04911	Insulin secretion	KEGG PATHWAY	28/844	397/39294	5.21E-08	1.78E-06	Organismal Systems	Endocrine system
25	map04925	Aldosterone synthesis and secretion	KEGG PATHWAY	25/844	385/39294	1.22E-06	3.43E-05	Organismal Systems	Endocrine system
16	map04742	Taste transduction	KEGG PATHWAY	16/844	182/39294	2.29E-06	5.87E-05	Organismal Systems	Sensory system
21	map04971	Gastric acid secretion	KEGG PATHWAY	21/844	319/39294	6.92E-06	0.000152245	Organismal Systems	Digestive system
13	map04973	Carbohydrate digestion and absorption	KEGG PATHWAY	13/844	144/39294	1.50E-05	0.000257094	Organismal Systems	Digestive system
11	map04960	Aldosterone-regulated sodium reabsorption	KEGG PATHWAY	11/844	111/39294	2.83E-05	0.000459432	Organismal Systems	Excretory system
20	map04970	Salivary secretion	KEGG PATHWAY	20/844	351/39294	8.69E-05	0.00116365	Organismal Systems	Digestive system
16	map04918	Thyroid hormone synthesis	KEGG PATHWAY	16/844	272/39294	0.000300737	0.003430629	Organismal Systems	Endocrine system
21	map04935	Growth hormone synthesis, secretion and action	KEGG PATHWAY	21/844	434/39294	0.000537355	0.005707083	Organismal Systems	Endocrine system
32	map04024	cAMP signaling pathway	KEGG PATHWAY	32/844	798/39294	0.000645123	0.00662326	Environmental Information Processing	Signal transduction
11	map04962	Vasopressin-regulated water reabsorption	KEGG PATHWAY	11/844	168/39294	0.001077493	0.009481937	Organismal Systems	Excretory system
23	map04260	Cardiac muscle contraction	KEGG PATHWAY	23/844	529/39294	0.001271201	0.010875832	Organismal Systems	Circulatory system
23	map04919	Thyroid hormone signaling pathway	KEGG PATHWAY	23/844	542/39294	0.00173609	0.014071467	Organismal Systems	Endocrine system
34	map04010	MAPK signaling pathway	KEGG PATHWAY	34/844	942/39294	0.00256211	0.020234097	Environmental Information Processing	Signal transduction
20	map04062	Chemokine signaling pathway	KEGG PATHWAY	20/844	467/39294	0.003025233	0.023294293	Organismal Systems	Immune system
20	map04310	Wnt signaling pathway	KEGG PATHWAY	20/844	468/39294	0.00309855	0.02327691	Environmental Information Processing	Signal transduction
16	map04916	Melanogenesis	KEGG PATHWAY	16/844	342/39294	0.003268289	0.023967449	Organismal Systems	Endocrine system
10	map04978	Mineral absorption	KEGG PATHWAY	10/844	171/39294	0.004046478	0.028984074	Organismal Systems	Digestive system
7	map04964	Proximal tubule bicarbonate reclamation	KEGG PATHWAY	7/844	94/39294	0.004189883	0.029329179	Organismal Systems	Excretory system
17	map04928	Parathyroid hormone synthesis, secretion and action	KEGG PATHWAY	17/844	389/39294	0.004901657	0.03354912	Organismal Systems	Endocrine system
19	map04972	Pancreatic secretion	KEGG PATHWAY	19/844	455/39294	0.004948603	0.033134127	Organismal Systems	Digestive system
12	map04976	Bile secretion	KEGG PATHWAY	12/844	265/39294	0.012737096	0.081729696	Organismal Systems	Digestive system
31	map04144	Endocytosis	KEGG PATHWAY	31/844	947/39294	0.014466278	0.090930893	Cellular Processes	Transport and catabolism
13	map04750	Inflammatory mediator regulation of TRP channels	KEGG PATHWAY	13/844	319/39294	0.021518463	0.132553732	Organismal Systems	Sensory system
24	map04022	cGMP-PKG signaling pathway	KEGG PATHWAY	24/844	715/39294	0.02230724	0.134718233	Environmental Information Processing	Signal transduction
22	map04360	Axon guidance	KEGG PATHWAY	22/844	641/39294	0.02239989	0.132676273	Organismal Systems	Development and regeneration
15	map05412	Arrhythmogenic right ventricular cardiomyopathy	KEGG PATHWAY	15/844	393/39294	0.024047414	0.139747235	Human Diseases	Cardiovascular disease
13	map04912	GnRH signaling pathway	KEGG PATHWAY	13/844	333/39294	0.029130781	0.166153343	Organismal Systems	Endocrine system
11	map04012	ErbB signaling pathway	KEGG PATHWAY	11/844	276/39294	0.037449579	0.209717643	Environmental Information Processing	Signal transduction
16	map04270	Vascular smooth muscle contraction	KEGG PATHWAY	16/844	463/39294	0.044021466	0.242118062	Organismal Systems	Circulatory system
12	map05231	Choline metabolism in cancer	KEGG PATHWAY	12/844	323/39294	0.047958767	0.25914562	Human Diseases	Cancer: overview
20	map04514	Cell adhesion molecules	KEGG PATHWAY	20/844	621/39294	0.049278856	0.261687718	Environmental Information Processing	Signaling molecules and interaction
4	map00650	Butanoate metabolism	KEGG PATHWAY	4/844	65/39294	0.05118392	0.267197415	Metabolism	Carbohydrate metabolism
9	map04920	Adipocytokine signaling pathway	KEGG PATHWAY	9/844	223/39294	0.052735756	0.270710212	Organismal Systems	Endocrine system
7	map04624	Toll and Imd signaling pathway	KEGG PATHWAY	7/844	157/39294	0.053525575	0.270260279	Organismal Systems	Immune system
11	map04924	Renin secretion	KEGG PATHWAY	11/844	295/39294	0.05539962	0.275211016	Organismal Systems	Endocrine system
14	map04926	Relaxin signaling pathway	KEGG PATHWAY	14/844	406/39294	0.057624183	0.281718228	Organismal Systems	Endocrine system
11	map04660	T cell receptor signaling pathway	KEGG PATHWAY	11/844	301/39294	0.062086107	0.298789391	Organismal Systems	Immune system
3	map00430	Taurine and hypotaurine metabolism	KEGG PATHWAY	3/844	45/39294	0.072137689	0.341821664	Metabolism	Metabolism of other amino acids
4	map04744	Phototransduction	KEGG PATHWAY	4/844	73/39294	0.072190857	0.336890667	Organismal Systems	Sensory system
35	map05010	Alzheimer disease	KEGG PATHWAY	35/844	1284/39294	0.091093623	0.418758745	Human Diseases	Neurodegenerative disease
4	map00410	beta-Alanine metabolism	KEGG PATHWAY	4/844	80/39294	0.093626241	0.424071797	Metabolism	Metabolism of other amino acids
7	map04745	Phototransduction - fly	KEGG PATHWAY	7/844	180/39294	0.094475074	0.421714822	Organismal Systems	Sensory system
10	map04927	Cortisol synthesis and secretion	KEGG PATHWAY	10/844	289/39294	0.095856399	0.421768155	Organismal Systems	Endocrine system
9	map04662	B cell receptor signaling pathway	KEGG PATHWAY	9/844	253/39294	0.09716364	0.421498608	Organismal Systems	Immune system
7	map04370	VEGF signaling pathway	KEGG PATHWAY	7/844	182/39294	0.09868174	0.422138556	Environmental Information Processing	Signal transduction
11	map04070	Phosphatidylinositol signaling system	KEGG PATHWAY	11/844	331/39294	0.103236925	0.435574971	Environmental Information Processing	Signal transduction
4	map05020	Prion disease	KEGG PATHWAY	4/844	83/39294	0.103634774	0.431344735	Human Diseases	Neurodegenerative disease
30	map05016	Huntington disease	KEGG PATHWAY	30/844	1093/39294	0.104136014	0.427651898	Human Diseases	Neurodegenerative disease
8	map05214	Glioma	KEGG PATHWAY	8/844	221/39294	0.105413666	0.427202751	Human Diseases	Cancer: specific types
11	map04666	Fc gamma R-mediated phagocytosis	KEGG PATHWAY	11/844	338/39294	0.114707471	0.458829882	Organismal Systems	Immune system
8	map04657	IL-17 signaling pathway	KEGG PATHWAY	8/844	232/39294	0.128711827	0.508246701	Organismal Systems	Immune system
19	map05170	Human immunodeficiency virus 1 infection	KEGG PATHWAY	19/844	672/39294	0.138556597	0.540195338	Human Diseases	Infectious disease: viral
6	map04740	Olfactory transduction	KEGG PATHWAY	6/844	164/39294	0.142812046	0.549826378	Organismal Systems	Sensory system
10	map05100	Bacterial invasion of epithelial cells	KEGG PATHWAY	10/844	315/39294	0.143426891	0.545376325	Human Diseases	Infectious disease: bacterial
2	map00981	Insect hormone biosynthesis	KEGG PATHWAY	2/844	32/39294	0.150166477	0.564039936	Metabolism	Metabolism of terpenoids and polyketides
18	map05414	Dilated cardiomyopathy	KEGG PATHWAY	18/844	647/39294	0.161367898	0.598810997	Human Diseases	Cardiovascular disease
4	map04341	Hedgehog signaling pathway - fly	KEGG PATHWAY	4/844	100/39294	0.168486962	0.617785527	Environmental Information Processing	Signal transduction
11	map04922	Glucagon signaling pathway	KEGG PATHWAY	11/844	371/39294	0.177877781	0.64454537	Organismal Systems	Endocrine system
4	map04130	SNARE interactions in vesicular transport	KEGG PATHWAY	4/844	103/39294	0.181163066	0.648816561	Genetic Information Processing	Folding, sorting and degradation
16	map04934	Cushing syndrome	KEGG PATHWAY	16/844	578/39294	0.183348872	0.649097156	Human Diseases	Endocrine and metabolic disease
19	map05163	Human cytomegalovirus infection	KEGG PATHWAY	19/844	703/39294	0.183458993	0.642106474	Human Diseases	Infectious disease: viral
21	map04015	Rap1 signaling pathway	KEGG PATHWAY	21/844	788/39294	0.184962833	0.640096095	Environmental Information Processing	Signal transduction
12	map04142	Lysosome	KEGG PATHWAY	12/844	419/39294	0.193790486	0.663194108	Cellular Processes	Transport and catabolism
1	map00290	Valine, leucine and isoleucine biosynthesis	KEGG PATHWAY	1/844	10/39294	0.195196022	0.66066346	Metabolism	Amino acid metabolism
16	map05410	Hypertrophic cardiomyopathy	KEGG PATHWAY	16/844	585/39294	0.195591386	0.654805945	Human Diseases	Cardiovascular disease
6	map04930	Type II diabetes mellitus	KEGG PATHWAY	6/844	184/39294	0.205275624	0.679837551	Human Diseases	Endocrine and metabolic disease
17	map04145	Phagosome	KEGG PATHWAY	17/844	637/39294	0.213553238	0.699727631	Cellular Processes	Transport and catabolism
6	map04610	Complement and coagulation cascades	KEGG PATHWAY	6/844	187/39294	0.215398507	0.698344632	Organismal Systems	Immune system
6	map04917	Prolactin signaling pathway	KEGG PATHWAY	6/844	189/39294	0.222240319	0.713021022	Organismal Systems	Endocrine system
8	map04650	Natural killer cell mediated cytotoxicity	KEGG PATHWAY	8/844	269/39294	0.223712691	0.71034545	Organismal Systems	Immune system
13	map04150	mTOR signaling pathway	KEGG PATHWAY	13/844	478/39294	0.231437507	0.727375021	Environmental Information Processing	Signal transduction
4	map00250	Alanine, aspartate and glutamate metabolism	KEGG PATHWAY	4/844	115/39294	0.234639397	0.729989234	Metabolism	Amino acid metabolism
10	map04066	HIF-1 signaling pathway	KEGG PATHWAY	10/844	356/39294	0.238118765	0.733405797	Environmental Information Processing	Signal transduction
4	map05144	Malaria	KEGG PATHWAY	4/844	116/39294	0.23926181	0.729630073	Human Diseases	Infectious disease: parasitic
3	map00534	Glycosaminoglycan biosynthesis - heparan sulfate / heparin	KEGG PATHWAY	3/844	79/39294	0.240972989	0.727643926	Metabolism	Glycan biosynthesis and metabolism
10	map04974	Protein digestion and absorption	KEGG PATHWAY	10/844	360/39294	0.248415385	0.742834355	Organismal Systems	Digestive system
8	map04630	JAK-STAT signaling pathway	KEGG PATHWAY	8/844	278/39294	0.250003816	0.740395918	Environmental Information Processing	Signal transduction
6	map04923	Regulation of lipolysis in adipocytes	KEGG PATHWAY	6/844	200/39294	0.261048398	0.765741967	Organismal Systems	Endocrine system
14	map04390	Hippo signaling pathway	KEGG PATHWAY	14/844	536/39294	0.265560153	0.771627614	Environmental Information Processing	Signal transduction
9	map05142	Chagas disease	KEGG PATHWAY	9/844	326/39294	0.269208614	0.774918253	Human Diseases	Infectious disease: parasitic
5	map04340	Hedgehog signaling pathway	KEGG PATHWAY	5/844	162/39294	0.269421173	0.768349271	Environmental Information Processing	Signal transduction
3	map01523	Antifolate resistance	KEGG PATHWAY	3/844	84/39294	0.269868702	0.762564772	Human Diseases	Drug resistance: antineoplastic
8	map04933	AGE-RAGE signaling pathway in diabetic complications	KEGG PATHWAY	8/844	287/39294	0.277220527	0.776217475	Human Diseases	Endocrine and metabolic disease
4	map04320	Dorso-ventral axis formation	KEGG PATHWAY	4/844	126/39294	0.286482369	0.794924052	Organismal Systems	Development and regeneration
6	map05110	Vibrio cholerae infection	KEGG PATHWAY	6/844	207/39294	0.286608883	0.788174429	Human Diseases	Infectious disease: bacterial
2	map00515	Mannose type O-glycan biosynthesis	KEGG PATHWAY	2/844	50/39294	0.291718961	0.795127788	Metabolism	Glycan biosynthesis and metabolism
3	map01040	Biosynthesis of unsaturated fatty acids	KEGG PATHWAY	3/844	90/39294	0.304991687	0.824012628	Metabolism	Lipid metabolism
2	map00061	Fatty acid biosynthesis	KEGG PATHWAY	2/844	52/39294	0.307635637	0.82392849	Metabolism	Lipid metabolism
2	map00910	Nitrogen metabolism	KEGG PATHWAY	2/844	52/39294	0.307635637	0.82392849	Metabolism	Energy metabolism
9	map05146	Amoebiasis	KEGG PATHWAY	9/844	340/39294	0.309705227	0.815292392	Human Diseases	Infectious disease: parasitic
7	map05140	Leishmaniasis	KEGG PATHWAY	7/844	257/39294	0.316036176	0.824907985	Human Diseases	Infectious disease: parasitic
3	map00512	Mucin type O-glycan biosynthesis	KEGG PATHWAY	3/844	94/39294	0.32852069	0.850288844	Metabolism	Glycan biosynthesis and metabolism
3	map04215	Apoptosis - multiple species	KEGG PATHWAY	3/844	94/39294	0.32852069	0.850288844	Cellular Processes	Cell growth and death
2	map04966	Collecting duct acid secretion	KEGG PATHWAY	2/844	55/39294	0.331368431	0.843483279	Organismal Systems	Excretory system
6	map03320	PPAR signaling pathway	KEGG PATHWAY	6/844	220/39294	0.335304914	0.846507487	Organismal Systems	Endocrine system
10	map04071	Sphingolipid signaling pathway	KEGG PATHWAY	10/844	393/39294	0.338237744	0.84696931	Environmental Information Processing	Signal transduction
3	map00062	Fatty acid elongation	KEGG PATHWAY	3/844	97/39294	0.346161326	0.859820068	Metabolism	Lipid metabolism
8	map01522	Endocrine resistance	KEGG PATHWAY	8/844	309/39294	0.346560221	0.853924385	Human Diseases	Drug resistance: antineoplastic
2	map00532	Glycosaminoglycan biosynthesis - chondroitin sulfate / dermatan sulfate	KEGG PATHWAY	2/844	58/39294	0.354865055	0.867447912	Metabolism	Glycan biosynthesis and metabolism
13	map04210	Apoptosis	KEGG PATHWAY	13/844	532/39294	0.357618874	0.867296166	Cellular Processes	Cell growth and death
6	map05120	Epithelial cell signaling in Helicobacter pylori infection	KEGG PATHWAY	6/844	227/39294	0.361930131	0.870894378	Human Diseases	Infectious disease: bacterial
2	map00531	Glycosaminoglycan degradation	KEGG PATHWAY	2/844	59/39294	0.362633352	0.865822266	Metabolism	Glycan biosynthesis and metabolism
10	map04361	Axon regeneration	KEGG PATHWAY	10/844	404/39294	0.369488172	0.875402746	Organismal Systems	Development and regeneration
2	map04950	Maturity onset diabetes of the young	KEGG PATHWAY	2/844	61/39294	0.378060946	0.888876117	Human Diseases	Endocrine and metabolic disease
7	map04658	Th1 and Th2 cell differentiation	KEGG PATHWAY	7/844	276/39294	0.381985248	0.891298912	Organismal Systems	Immune system
10	map05034	Alcoholism	KEGG PATHWAY	10/844	411/39294	0.389541632	0.902096411	Human Diseases	Substance dependence
2	map04711	Circadian rhythm - fly	KEGG PATHWAY	2/844	64/39294	0.400900604	0.921473031	Organismal Systems	Environmental adaptation
10	map04670	Leukocyte transendothelial migration	KEGG PATHWAY	10/844	415/39294	0.401033224	0.914949875	Organismal Systems	Immune system
5	map04979	Cholesterol metabolism	KEGG PATHWAY	5/844	194/39294	0.404159864	0.915303221	Organismal Systems	Digestive system
5	map04620	Toll-like receptor signaling pathway	KEGG PATHWAY	5/844	197/39294	0.416856268	0.937165917	Organismal Systems	Immune system
9	map04114	Oocyte meiosis	KEGG PATHWAY	9/844	376/39294	0.418226727	0.933433565	Cellular Processes	Cell growth and death
7	map04380	Osteoclast differentiation	KEGG PATHWAY	7/844	287/39294	0.420466777	0.931681778	Organismal Systems	Development and regeneration
6	map00562	Inositol phosphate metabolism	KEGG PATHWAY	6/844	251/39294	0.453295268	0.997249591	Metabolism	Carbohydrate metabolism
1	map00072	Synthesis and degradation of ketone bodies	KEGG PATHWAY	1/844	28/39294	0.455658878	0.99533996	Metabolism	Lipid metabolism
6	map04146	Peroxisome	KEGG PATHWAY	6/844	257/39294	0.475776273	1	Cellular Processes	Transport and catabolism
11	map04611	Platelet activation	KEGG PATHWAY	11/844	490/39294	0.483417066	1	Organismal Systems	Immune system
15	map04014	Ras signaling pathway	KEGG PATHWAY	15/844	678/39294	0.4901367	1	Environmental Information Processing	Signal transduction
4	map04913	Ovarian steroidogenesis	KEGG PATHWAY	4/844	169/39294	0.492861145	1	Organismal Systems	Endocrine system
3	map04977	Vitamin digestion and absorption	KEGG PATHWAY	3/844	123/39294	0.494021795	1	Organismal Systems	Digestive system
11	map04371	Apelin signaling pathway	KEGG PATHWAY	11/844	495/39294	0.496864172	1	Environmental Information Processing	Signal transduction
3	map00760	Nicotinate and nicotinamide metabolism	KEGG PATHWAY	3/844	127/39294	0.515375462	1	Metabolism	Metabolism of cofactors and vitamins
6	map01521	EGFR tyrosine kinase inhibitor resistance	KEGG PATHWAY	6/844	269/39294	0.519856714	1	Human Diseases	Drug resistance: antineoplastic
6	map04668	TNF signaling pathway	KEGG PATHWAY	6/844	273/39294	0.534229925	1	Environmental Information Processing	Signal transduction
7	map04659	Th17 cell differentiation	KEGG PATHWAY	7/844	321/39294	0.536515602	1	Organismal Systems	Immune system
9	map05161	Hepatitis B	KEGG PATHWAY	9/844	417/39294	0.540685417	1	Human Diseases	Infectious disease: viral
5	map04940	Type I diabetes mellitus	KEGG PATHWAY	5/844	228/39294	0.54349968	1	Human Diseases	Endocrine and metabolic disease
12	map05167	Kaposi sarcoma-associated herpesvirus infection	KEGG PATHWAY	12/844	561/39294	0.546235936	1	Human Diseases	Infectious disease: viral
4	map00330	Arginine and proline metabolism	KEGG PATHWAY	4/844	185/39294	0.563889286	1	Metabolism	Amino acid metabolism
4	map00860	Porphyrin and chlorophyll metabolism	KEGG PATHWAY	4/844	185/39294	0.563889286	1	Metabolism	Metabolism of cofactors and vitamins
4	map00140	Steroid hormone biosynthesis	KEGG PATHWAY	4/844	188/39294	0.576591787	1	Metabolism	Lipid metabolism
4	map04664	Fc epsilon RI signaling pathway	KEGG PATHWAY	4/844	189/39294	0.580779008	1	Organismal Systems	Immune system
7	map04391	Hippo signaling pathway - fly	KEGG PATHWAY	7/844	335/39294	0.581608053	1	Environmental Information Processing	Signal transduction
1	map00533	Glycosaminoglycan biosynthesis - keratan sulfate	KEGG PATHWAY	1/844	43/39294	0.607088076	1	Metabolism	Glycan biosynthesis and metabolism
6	map00564	Glycerophospholipid metabolism	KEGG PATHWAY	6/844	298/39294	0.619423564	1	Metabolism	Lipid metabolism
7	map04625	C-type lectin receptor signaling pathway	KEGG PATHWAY	7/844	348/39294	0.621482416	1	Organismal Systems	Immune system
4	map05223	Non-small cell lung cancer	KEGG PATHWAY	4/844	200/39294	0.625220216	1	Human Diseases	Cancer: specific types
6	map05235	PD-L1 expression and PD-1 checkpoint pathway in cancer	KEGG PATHWAY	6/844	300/39294	0.625848517	1	Human Diseases	Cancer: overview
5	map05323	Rheumatoid arthritis	KEGG PATHWAY	5/844	255/39294	0.642181055	1	Human Diseases	Immune disease
7	map04060	Cytokine-cytokine receptor interaction	KEGG PATHWAY	7/844	358/39294	0.650681294	1	Environmental Information Processing	Signaling molecules and interaction
7	map04931	Insulin resistance	KEGG PATHWAY	7/844	361/39294	0.659175886	1	Human Diseases	Endocrine and metabolic disease
8	map04068	FoxO signaling pathway	KEGG PATHWAY	8/844	412/39294	0.661781074	1	Environmental Information Processing	Signal transduction
14	map04510	Focal adhesion	KEGG PATHWAY	14/844	710/39294	0.664446075	1	Cellular Processes	Cellular community - eukaryotes
6	map04013	MAPK signaling pathway - fly	KEGG PATHWAY	6/844	314/39294	0.669020869	1	Environmental Information Processing	Signal transduction
1	map00592	alpha-Linolenic acid metabolism	KEGG PATHWAY	1/844	52/39294	0.676910093	1	Metabolism	Lipid metabolism
1	map00730	Thiamine metabolism	KEGG PATHWAY	1/844	52/39294	0.676910093	1	Metabolism	Metabolism of cofactors and vitamins
7	map05162	Measles	KEGG PATHWAY	7/844	368/39294	0.678504692	1	Human Diseases	Infectious disease: viral
2	map00030	Pentose phosphate pathway	KEGG PATHWAY	2/844	109/39294	0.682234385	1	Metabolism	Carbohydrate metabolism
2	map05340	Primary immunodeficiency	KEGG PATHWAY	2/844	111/39294	0.691824354	1	Human Diseases	Immune disease
3	map00040	Pentose and glucuronate interconversions	KEGG PATHWAY	3/844	167/39294	0.698611884	1	Metabolism	Carbohydrate metabolism
5	map05210	Colorectal cancer	KEGG PATHWAY	5/844	274/39294	0.70305215	1	Human Diseases	Cancer: specific types
2	map04392	Hippo signaling pathway - multiple species	KEGG PATHWAY	2/844	114/39294	0.705760241	1	Environmental Information Processing	Signal transduction
4	map00010	Glycolysis / Gluconeogenesis	KEGG PATHWAY	4/844	223/39294	0.707956499	1	Metabolism	Carbohydrate metabolism
2	map04975	Fat digestion and absorption	KEGG PATHWAY	2/844	117/39294	0.719166604	1	Organismal Systems	Digestive system
16	map04530	Tight junction	KEGG PATHWAY	16/844	839/39294	0.720119728	1	Cellular Processes	Cellular community - eukaryotes
21	map05165	Human papillomavirus infection	KEGG PATHWAY	21/844	1087/39294	0.720256824	1	Human Diseases	Infectious disease: viral
3	map05217	Basal cell carcinoma	KEGG PATHWAY	3/844	174/39294	0.724608192	1	Human Diseases	Cancer: specific types
11	map05206	MicroRNAs in cancer	KEGG PATHWAY	11/844	592/39294	0.727684337	1	Human Diseases	Cancer: overview
2	map02010	ABC transporters	KEGG PATHWAY	2/844	119/39294	0.727815539	1	Environmental Information Processing	Membrane transport
1	map00601	Glycosphingolipid biosynthesis - lacto and neolacto series	KEGG PATHWAY	1/844	61/39294	0.734336512	1	Metabolism	Glycan biosynthesis and metabolism
10	map05225	Hepatocellular carcinoma	KEGG PATHWAY	10/844	545/39294	0.73551704	1	Human Diseases	Cancer: specific types
2	map00071	Fatty acid degradation	KEGG PATHWAY	2/844	121/39294	0.736237642	1	Metabolism	Lipid metabolism
15	map05205	Proteoglycans in cancer	KEGG PATHWAY	15/844	801/39294	0.740469273	1	Human Diseases	Cancer: overview
1	map00603	Glycosphingolipid biosynthesis - globo and isoglobo series	KEGG PATHWAY	1/844	63/39294	0.745643882	1	Metabolism	Glycan biosynthesis and metabolism
1	map03430	Mismatch repair	KEGG PATHWAY	1/844	63/39294	0.745643882	1	Genetic Information Processing	Replication and repair
1	map00340	Histidine metabolism	KEGG PATHWAY	1/844	64/39294	0.751115997	1	Metabolism	Amino acid metabolism
1	map00511	Other glycan degradation	KEGG PATHWAY	1/844	65/39294	0.756470524	1	Metabolism	Glycan biosynthesis and metabolism
14	map05166	Human T-cell leukemia virus 1 infection	KEGG PATHWAY	14/844	761/39294	0.757949226	1	Human Diseases	Infectious disease: viral
2	map00620	Pyruvate metabolism	KEGG PATHWAY	2/844	127/39294	0.760179791	1	Metabolism	Carbohydrate metabolism
1	map00900	Terpenoid backbone biosynthesis	KEGG PATHWAY	1/844	66/39294	0.761709987	1	Metabolism	Metabolism of terpenoids and polyketides
3	map04115	p53 signaling pathway	KEGG PATHWAY	3/844	186/39294	0.765046807	1	Cellular Processes	Cell growth and death
3	map05221	Acute myeloid leukemia	KEGG PATHWAY	3/844	189/39294	0.774367905	1	Human Diseases	Cancer: specific types
10	map05202	Transcriptional misregulation in cancer	KEGG PATHWAY	10/844	566/39294	0.775863323	1	Human Diseases	Cancer: overview
2	map00051	Fructose and mannose metabolism	KEGG PATHWAY	2/844	132/39294	0.778671537	1	Metabolism	Carbohydrate metabolism
2	map04061	Viral protein interaction with cytokine and cytokine receptor	KEGG PATHWAY	2/844	132/39294	0.778671537	1	Environmental Information Processing	Signaling molecules and interaction
4	map05133	Pertussis	KEGG PATHWAY	4/844	247/39294	0.779231867	1	Human Diseases	Infectious disease: bacterial
7	map04152	AMPK signaling pathway	KEGG PATHWAY	7/844	411/39294	0.781474389	1	Environmental Information Processing	Signal transduction
2	map04623	Cytosolic DNA-sensing pathway	KEGG PATHWAY	2/844	134/39294	0.785711595	1	Organismal Systems	Immune system
9	map05135	Yersinia infection	KEGG PATHWAY	9/844	521/39294	0.789202243	1	Human Diseases	Infectious disease: bacterial
2	map00053	Ascorbate and aldarate metabolism	KEGG PATHWAY	2/844	136/39294	0.792553912	1	Metabolism	Carbohydrate metabolism
16	map05130	Pathogenic Escherichia coli infection	KEGG PATHWAY	16/844	887/39294	0.794366832	1	Human Diseases	Infectious disease: bacterial
1	map00591	Linoleic acid metabolism	KEGG PATHWAY	1/844	73/39294	0.795365348	1	Metabolism	Lipid metabolism
9	map05012	Parkinson disease	KEGG PATHWAY	9/844	526/39294	0.798132011	1	Human Diseases	Neurodegenerative disease
10	map04621	NOD-like receptor signaling pathway	KEGG PATHWAY	10/844	581/39294	0.801875847	1	Organismal Systems	Immune system
7	map05224	Breast cancer	KEGG PATHWAY	7/844	423/39294	0.805341814	1	Human Diseases	Cancer: specific types
3	map00830	Retinol metabolism	KEGG PATHWAY	3/844	203/39294	0.813922059	1	Metabolism	Metabolism of cofactors and vitamins
2	map04216	Ferroptosis	KEGG PATHWAY	2/844	144/39294	0.818027271	1	Cellular Processes	Cell growth and death
2	map04622	RIG-I-like receptor signaling pathway	KEGG PATHWAY	2/844	147/39294	0.826834162	1	Organismal Systems	Immune system
1	map00350	Tyrosine metabolism	KEGG PATHWAY	1/844	81/39294	0.828054334	1	Metabolism	Amino acid metabolism
2	map00590	Arachidonic acid metabolism	KEGG PATHWAY	2/844	149/39294	0.832490465	1	Metabolism	Lipid metabolism
2	map00510	N-Glycan biosynthesis	KEGG PATHWAY	2/844	149/39294	0.832490465	1	Metabolism	Glycan biosynthesis and metabolism
3	map03018	RNA degradation	KEGG PATHWAY	3/844	212/39294	0.836120588	1	Genetic Information Processing	Folding, sorting and degradation
2	map00514	Other types of O-glycan biosynthesis	KEGG PATHWAY	2/844	151/39294	0.837979488	1	Metabolism	Glycan biosynthesis and metabolism
1	map00640	Propanoate metabolism	KEGG PATHWAY	1/844	86/39294	0.845779945	1	Metabolism	Carbohydrate metabolism
4	map04640	Hematopoietic cell lineage	KEGG PATHWAY	4/844	281/39294	0.855769746	1	Organismal Systems	Immune system
4	map04064	NF-kappa B signaling pathway	KEGG PATHWAY	4/844	284/39294	0.861292036	1	Environmental Information Processing	Signal transduction
6	map04550	Signaling pathways regulating pluripotency of stem cells	KEGG PATHWAY	6/844	400/39294	0.861299637	1	Cellular Processes	Cellular community - eukaryotes
3	map05220	Chronic myeloid leukemia	KEGG PATHWAY	3/844	225/39294	0.864135241	1	Human Diseases	Cancer: specific types
7	map05418	Fluid shear stress and atherosclerosis	KEGG PATHWAY	7/844	462/39294	0.869201385	1	Human Diseases	Cardiovascular disease
27	map05200	Pathways in cancer	KEGG PATHWAY	27/844	1532/39294	0.877436803	1	Human Diseases	Cancer: overview
16	map04151	PI3K-Akt signaling pathway	KEGG PATHWAY	16/844	960/39294	0.87876875	1	Environmental Information Processing	Signal transduction
2	map03460	Fanconi anemia pathway	KEGG PATHWAY	2/844	169/39294	0.880496513	1	Genetic Information Processing	Replication and repair
1	map00790	Folate biosynthesis	KEGG PATHWAY	1/844	98/39294	0.881227724	1	Metabolism	Metabolism of cofactors and vitamins
4	map04914	Progesterone-mediated oocyte maturation	KEGG PATHWAY	4/844	296/39294	0.881607091	1	Organismal Systems	Endocrine system
2	map00260	Glycine, serine and threonine metabolism	KEGG PATHWAY	2/844	170/39294	0.882526537	1	Metabolism	Amino acid metabolism
14	map05131	Shigellosis	KEGG PATHWAY	14/844	861/39294	0.886133105	1	Human Diseases	Infectious disease: bacterial
2	map00520	Amino sugar and nucleotide sugar metabolism	KEGG PATHWAY	2/844	172/39294	0.886491212	1	Metabolism	Carbohydrate metabolism
3	map05230	Central carbon metabolism in cancer	KEGG PATHWAY	3/844	239/39294	0.889510614	1	Human Diseases	Cancer: overview
3	map04350	TGF-beta signaling pathway	KEGG PATHWAY	3/844	240/39294	0.891149942	1	Environmental Information Processing	Signal transduction
3	map05150	Staphylococcus aureus infection	KEGG PATHWAY	3/844	241/39294	0.892767447	1	Human Diseases	Infectious disease: bacterial
8	map05152	Tuberculosis	KEGG PATHWAY	8/844	541/39294	0.896696443	1	Human Diseases	Infectious disease: bacterial
1	map00630	Glyoxylate and dicarboxylate metabolism	KEGG PATHWAY	1/844	105/39294	0.898015579	1	Metabolism	Carbohydrate metabolism
1	map03440	Homologous recombination	KEGG PATHWAY	1/844	106/39294	0.900211983	1	Genetic Information Processing	Replication and repair
6	map05160	Hepatitis C	KEGG PATHWAY	6/844	434/39294	0.906193075	1	Human Diseases	Infectious disease: viral
3	map04213	Longevity regulating pathway - multiple species	KEGG PATHWAY	3/844	250/39294	0.906381188	1	Organismal Systems	Aging
1	map00020	Citrate cycle (TCA cycle)	KEGG PATHWAY	1/844	109/39294	0.906521742	1	Metabolism	Carbohydrate metabolism
2	map00270	Cysteine and methionine metabolism	KEGG PATHWAY	2/844	185/39294	0.909380133	1	Metabolism	Amino acid metabolism
3	map05204	Chemical carcinogenesis	KEGG PATHWAY	3/844	254/39294	0.911913952	1	Human Diseases	Cancer: overview
1	map03022	Basal transcription factors	KEGG PATHWAY	1/844	112/39294	0.912432967	1	Genetic Information Processing	Transcription
5	map05145	Toxoplasmosis	KEGG PATHWAY	5/844	382/39294	0.914900575	1	Human Diseases	Infectious disease: parasitic
1	map03410	Base excision repair	KEGG PATHWAY	1/844	114/39294	0.91616486	1	Genetic Information Processing	Replication and repair
4	map04512	ECM-receptor interaction	KEGG PATHWAY	4/844	324/39294	0.91921939	1	Environmental Information Processing	Signaling molecules and interaction
1	map00052	Galactose metabolism	KEGG PATHWAY	1/844	116/39294	0.919737888	1	Metabolism	Carbohydrate metabolism
1	map03030	DNA replication	KEGG PATHWAY	1/844	118/39294	0.923158808	1	Genetic Information Processing	Replication and repair
6	map04120	Ubiquitin mediated proteolysis	KEGG PATHWAY	6/844	452/39294	0.924435345	1	Genetic Information Processing	Folding, sorting and degradation
1	map03020	RNA polymerase	KEGG PATHWAY	1/844	120/39294	0.926434088	1	Genetic Information Processing	Transcription
2	map05213	Endometrial cancer	KEGG PATHWAY	2/844	197/39294	0.926603744	1	Human Diseases	Cancer: specific types
1	map04710	Circadian rhythm	KEGG PATHWAY	1/844	124/39294	0.932572236	1	Organismal Systems	Environmental adaptation
2	map05332	Graft-versus-host disease	KEGG PATHWAY	2/844	202/39294	0.932826502	1	Human Diseases	Immune disease
6	map04910	Insulin signaling pathway	KEGG PATHWAY	6/844	463/39294	0.93398311	1	Organismal Systems	Endocrine system
1	map03420	Nucleotide excision repair	KEGG PATHWAY	1/844	125/39294	0.934025109	1	Genetic Information Processing	Replication and repair
1	map00380	Tryptophan metabolism	KEGG PATHWAY	1/844	126/39294	0.935446713	1	Metabolism	Amino acid metabolism
6	map05416	Viral myocarditis	KEGG PATHWAY	6/844	466/39294	0.936394544	1	Human Diseases	Cardiovascular disease
6	map00230	Purine metabolism	KEGG PATHWAY	6/844	467/39294	0.937180809	1	Metabolism	Nucleotide metabolism
2	map00982	Drug metabolism - cytochrome P450	KEGG PATHWAY	2/844	207/39294	0.938547611	1	Metabolism	Xenobiotics biodegradation and metabolism
1	map00565	Ether lipid metabolism	KEGG PATHWAY	1/844	131/39294	0.942108727	1	Metabolism	Lipid metabolism
2	map04330	Notch signaling pathway	KEGG PATHWAY	2/844	212/39294	0.943804274	1	Environmental Information Processing	Signal transduction
5	map05226	Gastric cancer	KEGG PATHWAY	5/844	418/39294	0.947012422	1	Human Diseases	Cancer: specific types
2	map04214	Apoptosis - fly	KEGG PATHWAY	2/844	216/39294	0.947698714	1	Cellular Processes	Cell growth and death
4	map00983	Drug metabolism - other enzymes	KEGG PATHWAY	4/844	355/39294	0.948070609	1	Metabolism	Xenobiotics biodegradation and metabolism
1	map00280	Valine, leucine and isoleucine degradation	KEGG PATHWAY	1/844	136/39294	0.94808394	1	Metabolism	Amino acid metabolism
1	map05216	Thyroid cancer	KEGG PATHWAY	1/844	136/39294	0.94808394	1	Human Diseases	Cancer: specific types
5	map04217	Necroptosis	KEGG PATHWAY	5/844	421/39294	0.949117382	1	Cellular Processes	Cell growth and death
1	map00513	Various types of N-glycan biosynthesis	KEGG PATHWAY	1/844	137/39294	0.949202923	1	Metabolism	Glycan biosynthesis and metabolism
4	map04722	Neurotrophin signaling pathway	KEGG PATHWAY	4/844	357/39294	0.949560885	1	Organismal Systems	Nervous system
2	map05212	Pancreatic cancer	KEGG PATHWAY	2/844	219/39294	0.950449299	1	Human Diseases	Cancer: specific types
2	map00980	Metabolism of xenobiotics by cytochrome P450	KEGG PATHWAY	2/844	222/39294	0.9530615	1	Metabolism	Xenobiotics biodegradation and metabolism
2	map00240	Pyrimidine metabolism	KEGG PATHWAY	2/844	223/39294	0.953902611	1	Metabolism	Nucleotide metabolism
2	map05134	Legionellosis	KEGG PATHWAY	2/844	225/39294	0.955541805	1	Human Diseases	Infectious disease: bacterial
3	map05222	Small cell lung cancer	KEGG PATHWAY	3/844	298/39294	0.955862968	1	Human Diseases	Cancer: specific types
3	map05215	Prostate cancer	KEGG PATHWAY	3/844	304/39294	0.959939713	1	Human Diseases	Cancer: specific types
7	map05164	Influenza A	KEGG PATHWAY	7/844	566/39294	0.960603201	1	Human Diseases	Infectious disease: viral
13	map05132	Salmonella infection	KEGG PATHWAY	13/844	925/39294	0.961849003	1	Human Diseases	Infectious disease: bacterial
2	map05330	Allograft rejection	KEGG PATHWAY	2/844	237/39294	0.964264661	1	Human Diseases	Immune disease
2	map05211	Renal cell carcinoma	KEGG PATHWAY	2/844	243/39294	0.967984542	1	Human Diseases	Cancer: specific types
4	map04520	Adherens junction	KEGG PATHWAY	4/844	388/39294	0.968157305	1	Cellular Processes	Cellular community - eukaryotes
2	map05320	Autoimmune thyroid disease	KEGG PATHWAY	2/844	244/39294	0.968567131	1	Human Diseases	Immune disease
9	map04810	Regulation of actin cytoskeleton	KEGG PATHWAY	9/844	716/39294	0.971646755	1	Cellular Processes	Cell motility
6	map04218	Cellular senescence	KEGG PATHWAY	6/844	529/39294	0.971857467	1	Cellular Processes	Cell growth and death
1	map00600	Sphingolipid metabolism	KEGG PATHWAY	1/844	168/39294	0.974155731	1	Metabolism	Lipid metabolism
2	map03008	Ribosome biogenesis in eukaryotes	KEGG PATHWAY	2/844	258/39294	0.975724361	1	Genetic Information Processing	Translation
1	map00561	Glycerolipid metabolism	KEGG PATHWAY	1/844	186/39294	0.982547734	1	Metabolism	Lipid metabolism
7	map04141	Protein processing in endoplasmic reticulum	KEGG PATHWAY	7/844	631/39294	0.982905772	1	Genetic Information Processing	Folding, sorting and degradation
1	map00970	Aminoacyl-tRNA biosynthesis	KEGG PATHWAY	1/844	187/39294	0.982924376	1	Genetic Information Processing	Translation
4	map00190	Oxidative phosphorylation	KEGG PATHWAY	4/844	435/39294	0.984579336	1	Metabolism	Energy metabolism
10	map04714	Thermogenesis	KEGG PATHWAY	10/844	831/39294	0.984964364	1	Organismal Systems	Environmental adaptation
3	map05322	Systemic lupus erythematosus	KEGG PATHWAY	3/844	363/39294	0.984985545	1	Human Diseases	Immune disease
2	map04212	Longevity regulating pathway - worm	KEGG PATHWAY	2/844	290/39294	0.986659928	1	Organismal Systems	Aging
2	map04211	Longevity regulating pathway	KEGG PATHWAY	2/844	299/39294	0.988747796	1	Organismal Systems	Aging
7	map05203	Viral carcinogenesis	KEGG PATHWAY	7/844	666/39294	0.98933868	1	Human Diseases	Cancer: overview
1	map04137	Mitophagy - animal	KEGG PATHWAY	1/844	210/39294	0.989663382	1	Cellular Processes	Transport and catabolism
1	map01524	Platinum drug resistance	KEGG PATHWAY	1/844	211/39294	0.989886596	1	Human Diseases	Drug resistance: antineoplastic
2	map04612	Antigen processing and presentation	KEGG PATHWAY	2/844	308/39294	0.990515798	1	Organismal Systems	Immune system
4	map04140	Autophagy - animal	KEGG PATHWAY	4/844	473/39294	0.991598314	1	Cellular Processes	Transport and catabolism
6	map05169	Epstein-Barr virus infection	KEGG PATHWAY	6/844	657/39294	0.995451708	1	Human Diseases	Infectious disease: viral
1	map03015	mRNA surveillance pathway	KEGG PATHWAY	1/844	271/39294	0.997273655	1	Genetic Information Processing	Translation
4	map03040	Spliceosome	KEGG PATHWAY	4/844	557/39294	0.997922233	1	Genetic Information Processing	Transcription
6	map05168	Herpes simplex virus 1 infection	KEGG PATHWAY	6/844	746/39294	0.998843173	1	Human Diseases	Infectious disease: viral
3	map04932	Non-alcoholic fatty liver disease	KEGG PATHWAY	3/844	520/39294	0.999082325	1	Human Diseases	Endocrine and metabolic disease
3	map03013	RNA transport	KEGG PATHWAY	3/844	548/39294	0.999453793	1	Genetic Information Processing	Translation
1	map04110	Cell cycle	KEGG PATHWAY	1/844	346/39294	0.999471933	1	Cellular Processes	Cell growth and death
1	map03010	Ribosome	KEGG PATHWAY	1/844	714/39294	0.99999984	0.99999984	Genetic Information Processing	Translation
