# Supplementary material for: Transcriptomics Reveal the Effects of Breeding Temperature on Growth and Metabolism in the Early Developmental Stage of Platax teira
Source: Biology (Basel). 2023 Aug 23;12(9):1161. doi: 10.3390/biology12091161 (PMC10525949; doi:10.3390/biology12091161)
Supplement: Supplementary file 1 [file biology-12-01161-s001.zip › biology-2437861-supplementary/supplementary data/supplementary data(DEGs, GO and KEGG )/KEGG/KEGG enrichment analysis statistical table 30°C VS 24°C.csv]

Num	Pathway id	Description	Database	Ratio_in_study	Ratio_in_pop	Pvalue_uncorrected	Pvalue_corrected	First Category	Second Category
26	map00480	Glutathione metabolism	KEGG PATHWAY	26/1400	227/39294	1.87E-07	5.59E-06	Metabolism	Metabolism of other amino acids
20	map00040	Pentose and glucuronate interconversions	KEGG PATHWAY	20/1400	167/39294	2.35E-06	5.94E-05	Metabolism	Carbohydrate metabolism
21	map00140	Steroid hormone biosynthesis	KEGG PATHWAY	21/1400	188/39294	4.07E-06	8.38E-05	Metabolism	Lipid metabolism
16	map03050	Proteasome	KEGG PATHWAY	16/1400	151/39294	0.000103901	0.001799135	Genetic Information Processing	Folding, sorting and degradation
16	map04979	Cholesterol metabolism	KEGG PATHWAY	16/1400	194/39294	0.001671865	0.022918477	Organismal Systems	Digestive system
10	map00062	Fatty acid elongation	KEGG PATHWAY	10/1400	97/39294	0.002424813	0.0295468	Metabolism	Lipid metabolism
14	map04978	Mineral absorption	KEGG PATHWAY	14/1400	171/39294	0.00337738	0.039684218	Organismal Systems	Digestive system
9	map01040	Biosynthesis of unsaturated fatty acids	KEGG PATHWAY	9/1400	90/39294	0.004805133	0.0545134	Metabolism	Lipid metabolism
11	map00051	Fructose and mannose metabolism	KEGG PATHWAY	11/1400	132/39294	0.00773553	0.077120886	Metabolism	Carbohydrate metabolism
13	map00270	Cysteine and methionine metabolism	KEGG PATHWAY	13/1400	185/39294	0.015654469	0.14306445	Metabolism	Amino acid metabolism
14	map03320	PPAR signaling pathway	KEGG PATHWAY	14/1400	220/39294	0.026809856	0.232116912	Organismal Systems	Endocrine system
9	map00280	Valine, leucine and isoleucine degradation	KEGG PATHWAY	9/1400	136/39294	0.05478256	0.429130055	Metabolism	Amino acid metabolism
27	map03013	RNA transport	KEGG PATHWAY	27/1400	548/39294	0.057981421	0.443625292	Genetic Information Processing	Translation
8	map03020	RNA polymerase	KEGG PATHWAY	8/1400	120/39294	0.065397678	0.467735567	Genetic Information Processing	Transcription
4	map00430	Taurine and hypotaurine metabolism	KEGG PATHWAY	4/1400	45/39294	0.075625493	0.52937845	Metabolism	Metabolism of other amino acids
12	map03018	RNA degradation	KEGG PATHWAY	12/1400	212/39294	0.078102106	0.524399853	Genetic Information Processing	Folding, sorting and degradation
11	map04013	MAPK signaling pathway - fly	KEGG PATHWAY	11/1400	314/39294	0.565373272	1	Environmental Information Processing	Signal transduction
7	map00020	Citrate cycle (TCA cycle)	KEGG PATHWAY	7/1400	109/39294	0.094826004	0.557102771	Metabolism	Carbohydrate metabolism
4	map00730	Thiamine metabolism	KEGG PATHWAY	4/1400	52/39294	0.113689328	0.623396484	Metabolism	Metabolism of cofactors and vitamins
7	map04975	Fat digestion and absorption	KEGG PATHWAY	7/1400	117/39294	0.124879767	0.64196005	Organismal Systems	Digestive system
13	map04146	Peroxisome	KEGG PATHWAY	13/1400	257/39294	0.131232207	0.654172668	Cellular Processes	Transport and catabolism
9	map00520	Amino sugar and nucleotide sugar metabolism	KEGG PATHWAY	9/1400	172/39294	0.162138168	0.730732294	Metabolism	Carbohydrate metabolism
7	map00380	Tryptophan metabolism	KEGG PATHWAY	7/1400	126/39294	0.163718441	0.727883339	Metabolism	Amino acid metabolism
3	map00360	Phenylalanine metabolism	KEGG PATHWAY	3/1400	40/39294	0.169931763	0.745434001	Metabolism	Amino acid metabolism
1	map00300	Lysine biosynthesis	KEGG PATHWAY	1/1400	7/39294	0.224287314	0.934057296	Metabolism	Amino acid metabolism
6	map00052	Galactose metabolism	KEGG PATHWAY	6/1400	116/39294	0.233184241	0.947131052	Metabolism	Carbohydrate metabolism
3	map00515	Mannose type O-glycan biosynthesis	KEGG PATHWAY	3/1400	50/39294	0.263268727	1	Metabolism	Glycan biosynthesis and metabolism
2	map00072	Synthesis and degradation of ketone bodies	KEGG PATHWAY	2/1400	28/39294	0.263299424	1	Metabolism	Lipid metabolism
3	map00120	Primary bile acid biosynthesis	KEGG PATHWAY	3/1400	51/39294	0.272984941	1	Metabolism	Lipid metabolism
3	map00910	Nitrogen metabolism	KEGG PATHWAY	3/1400	52/39294	0.282737734	1	Metabolism	Energy metabolism
11	map00562	Inositol phosphate metabolism	KEGG PATHWAY	11/1400	251/39294	0.284544187	1	Metabolism	Carbohydrate metabolism
15	map04066	HIF-1 signaling pathway	KEGG PATHWAY	15/1400	356/39294	0.29000846	1	Environmental Information Processing	Signal transduction
6	map00760	Nicotinate and nicotinamide metabolism	KEGG PATHWAY	6/1400	127/39294	0.299668361	1	Metabolism	Metabolism of cofactors and vitamins
2	map00981	Insect hormone biosynthesis	KEGG PATHWAY	2/1400	32/39294	0.316547689	1	Metabolism	Metabolism of terpenoids and polyketides
5	map00630	Glyoxylate and dicarboxylate metabolism	KEGG PATHWAY	5/1400	105/39294	0.319695923	1	Metabolism	Carbohydrate metabolism
6	map00565	Ether lipid metabolism	KEGG PATHWAY	6/1400	131/39294	0.32471207	1	Metabolism	Lipid metabolism
4	map00350	Tyrosine metabolism	KEGG PATHWAY	4/1400	81/39294	0.32670449	1	Metabolism	Amino acid metabolism
7	map04624	Toll and Imd signaling pathway	KEGG PATHWAY	7/1400	157/39294	0.327410452	1	Organismal Systems	Immune system
15	map05162	Measles	KEGG PATHWAY	15/1400	368/39294	0.334147777	1	Human Diseases	Infectious disease: viral
5	map00030	Pentose phosphate pathway	KEGG PATHWAY	5/1400	109/39294	0.347944685	1	Metabolism	Carbohydrate metabolism
13	map04750	Inflammatory mediator regulation of TRP channels	KEGG PATHWAY	13/1400	319/39294	0.350263238	1	Organismal Systems	Sensory system
4	map01523	Antifolate resistance	KEGG PATHWAY	4/1400	84/39294	0.351095642	1	Human Diseases	Drug resistance: antineoplastic
33	map05131	Shigellosis	KEGG PATHWAY	33/1400	861/39294	0.358213021	1	Human Diseases	Infectious disease: bacterial
9	map04214	Apoptosis - fly	KEGG PATHWAY	9/1400	216/39294	0.364156941	1	Cellular Processes	Cell growth and death
15	map04114	Oocyte meiosis	KEGG PATHWAY	15/1400	376/39294	0.36438005	1	Cellular Processes	Cell growth and death
4	map00640	Propanoate metabolism	KEGG PATHWAY	4/1400	86/39294	0.367367302	1	Metabolism	Carbohydrate metabolism
12	map00564	Glycerophospholipid metabolism	KEGG PATHWAY	12/1400	298/39294	0.374124918	1	Metabolism	Lipid metabolism
35	map05132	Salmonella infection	KEGG PATHWAY	35/1400	925/39294	0.381560672	1	Human Diseases	Infectious disease: bacterial
1	map00440	Phosphonate and phosphinate metabolism	KEGG PATHWAY	1/1400	14/39294	0.39829756	1	Metabolism	Metabolism of other amino acids
3	map00563	Glycosylphosphatidylinositol (GPI)-anchor biosynthesis	KEGG PATHWAY	3/1400	65/39294	0.409733048	1	Metabolism	Glycan biosynthesis and metabolism
5	map02010	ABC transporters	KEGG PATHWAY	5/1400	119/39294	0.418802281	1	Environmental Information Processing	Membrane transport
25	map05203	Viral carcinogenesis	KEGG PATHWAY	25/1400	666/39294	0.423372547	1	Human Diseases	Cancer: overview
4	map04215	Apoptosis - multiple species	KEGG PATHWAY	4/1400	94/39294	0.431952433	1	Cellular Processes	Cell growth and death
5	map03420	Nucleotide excision repair	KEGG PATHWAY	5/1400	125/39294	0.460761758	1	Genetic Information Processing	Replication and repair
7	map04745	Phototransduction - fly	KEGG PATHWAY	7/1400	180/39294	0.461084004	1	Organismal Systems	Sensory system
4	map04136	Autophagy - other	KEGG PATHWAY	4/1400	100/39294	0.479200356	1	Cellular Processes	Transport and catabolism
4	map04341	Hedgehog signaling pathway - fly	KEGG PATHWAY	4/1400	100/39294	0.479200356	1	Environmental Information Processing	Signal transduction
2	map03450	Non-homologous end-joining	KEGG PATHWAY	2/1400	45/39294	0.479770584	1	Genetic Information Processing	Replication and repair
12	map05231	Choline metabolism in cancer	KEGG PATHWAY	12/1400	323/39294	0.482479607	1	Human Diseases	Cancer: overview
3	map04744	Phototransduction	KEGG PATHWAY	3/1400	73/39294	0.484666694	1	Organismal Systems	Sensory system
7	map00561	Glycerolipid metabolism	KEGG PATHWAY	7/1400	186/39294	0.495360056	1	Metabolism	Lipid metabolism
5	map04061	Viral protein interaction with cytokine and cytokine receptor	KEGG PATHWAY	5/1400	132/39294	0.508516988	1	Environmental Information Processing	Signaling molecules and interaction
17	map04140	Autophagy - animal	KEGG PATHWAY	17/1400	473/39294	0.5199885	1	Cellular Processes	Transport and catabolism
4	map03440	Homologous recombination	KEGG PATHWAY	4/1400	106/39294	0.524836521	1	Genetic Information Processing	Replication and repair
19	map04210	Apoptosis	KEGG PATHWAY	19/1400	532/39294	0.528537718	1	Cellular Processes	Cell growth and death
15	map04142	Lysosome	KEGG PATHWAY	15/1400	419/39294	0.529242927	1	Cellular Processes	Transport and catabolism
20	map05167	Kaposi sarcoma-associated herpesvirus infection	KEGG PATHWAY	20/1400	561/39294	0.530874636	1	Human Diseases	Infectious disease: viral
5	map00513	Various types of N-glycan biosynthesis	KEGG PATHWAY	5/1400	137/39294	0.54155419	1	Metabolism	Glycan biosynthesis and metabolism
8	map00010	Glycolysis / Gluconeogenesis	KEGG PATHWAY	8/1400	223/39294	0.542153723	1	Metabolism	Carbohydrate metabolism
12	map04666	Fc gamma R-mediated phagocytosis	KEGG PATHWAY	12/1400	338/39294	0.545926378	1	Organismal Systems	Immune system
3	map00410	beta-Alanine metabolism	KEGG PATHWAY	3/1400	80/39294	0.546276613	1	Metabolism	Metabolism of other amino acids
6	map05321	Inflammatory bowel disease	KEGG PATHWAY	6/1400	167/39294	0.549376196	1	Human Diseases	Immune disease
6	map04962	Vasopressin-regulated water reabsorption	KEGG PATHWAY	6/1400	168/39294	0.555230346	1	Organismal Systems	Excretory system
2	map00592	alpha-Linolenic acid metabolism	KEGG PATHWAY	2/1400	52/39294	0.557314426	1	Metabolism	Lipid metabolism
8	map00310	Lysine degradation	KEGG PATHWAY	8/1400	226/39294	0.557357326	1	Metabolism	Amino acid metabolism
11	map05100	Bacterial invasion of epithelial cells	KEGG PATHWAY	11/1400	315/39294	0.569623596	1	Human Diseases	Infectious disease: bacterial
31	map05130	Pathogenic Escherichia coli infection	KEGG PATHWAY	31/1400	887/39294	0.569776187	1	Human Diseases	Infectious disease: bacterial
3	map05020	Prion disease	KEGG PATHWAY	3/1400	83/39294	0.571326319	1	Human Diseases	Neurodegenerative disease
12	map04110	Cell cycle	KEGG PATHWAY	12/1400	346/39294	0.57863471	1	Cellular Processes	Cell growth and death
17	map04611	Platelet activation	KEGG PATHWAY	17/1400	490/39294	0.579023821	1	Organismal Systems	Immune system
4	map03410	Base excision repair	KEGG PATHWAY	4/1400	114/39294	0.582489238	1	Genetic Information Processing	Replication and repair
5	map04973	Carbohydrate digestion and absorption	KEGG PATHWAY	5/1400	144/39294	0.585965457	1	Organismal Systems	Digestive system
12	map04625	C-type lectin receptor signaling pathway	KEGG PATHWAY	12/1400	348/39294	0.586658224	1	Organismal Systems	Immune system
4	map05144	Malaria	KEGG PATHWAY	4/1400	116/39294	0.596257576	1	Human Diseases	Infectious disease: parasitic
10	map04924	Renin secretion	KEGG PATHWAY	10/1400	295/39294	0.607999646	1	Organismal Systems	Endocrine system
4	map03030	DNA replication	KEGG PATHWAY	4/1400	118/39294	0.609751162	1	Genetic Information Processing	Replication and repair
5	map00514	Other types of O-glycan biosynthesis	KEGG PATHWAY	5/1400	151/39294	0.627930431	1	Metabolism	Glycan biosynthesis and metabolism
4	map00071	Fatty acid degradation	KEGG PATHWAY	4/1400	121/39294	0.629462526	1	Metabolism	Lipid metabolism
9	map03015	mRNA surveillance pathway	KEGG PATHWAY	9/1400	271/39294	0.631377938	1	Genetic Information Processing	Translation
12	map04974	Protein digestion and absorption	KEGG PATHWAY	12/1400	360/39294	0.633319011	1	Organismal Systems	Digestive system
11	map04070	Phosphatidylinositol signaling system	KEGG PATHWAY	11/1400	331/39294	0.63507282	1	Environmental Information Processing	Signal transduction
1	map00920	Sulfur metabolism	KEGG PATHWAY	1/1400	28/39294	0.638020934	1	Metabolism	Energy metabolism
2	map04950	Maturity onset diabetes of the young	KEGG PATHWAY	2/1400	61/39294	0.644371089	1	Human Diseases	Endocrine and metabolic disease
6	map00330	Arginine and proline metabolism	KEGG PATHWAY	6/1400	185/39294	0.648741136	1	Metabolism	Amino acid metabolism
9	map04658	Th1 and Th2 cell differentiation	KEGG PATHWAY	9/1400	276/39294	0.652757911	1	Organismal Systems	Immune system
3	map04964	Proximal tubule bicarbonate reclamation	KEGG PATHWAY	3/1400	94/39294	0.655476344	1	Organismal Systems	Excretory system
6	map00970	Aminoacyl-tRNA biosynthesis	KEGG PATHWAY	6/1400	187/39294	0.6589205	1	Genetic Information Processing	Translation
4	map00620	Pyruvate metabolism	KEGG PATHWAY	4/1400	127/39294	0.666922527	1	Metabolism	Carbohydrate metabolism
13	map04726	Serotonergic synapse	KEGG PATHWAY	13/1400	399/39294	0.667376423	1	Organismal Systems	Nervous system
2	map00340	Histidine metabolism	KEGG PATHWAY	2/1400	64/39294	0.670213706	1	Metabolism	Amino acid metabolism
9	map04640	Hematopoietic cell lineage	KEGG PATHWAY	9/1400	281/39294	0.673414484	1	Organismal Systems	Immune system
12	map04922	Glucagon signaling pathway	KEGG PATHWAY	12/1400	371/39294	0.673594126	1	Organismal Systems	Endocrine system
9	map05031	Amphetamine addiction	KEGG PATHWAY	9/1400	282/39294	0.677456323	1	Human Diseases	Substance dependence
9	map04380	Osteoclast differentiation	KEGG PATHWAY	9/1400	287/39294	0.697207252	1	Organismal Systems	Development and regeneration
7	map05014	Amyotrophic lateral sclerosis	KEGG PATHWAY	7/1400	226/39294	0.698153596	1	Human Diseases	Neurodegenerative disease
5	map04740	Olfactory transduction	KEGG PATHWAY	5/1400	164/39294	0.698648637	1	Organismal Systems	Sensory system
9	map04927	Cortisol synthesis and secretion	KEGG PATHWAY	9/1400	289/39294	0.704890712	1	Organismal Systems	Endocrine system
6	map04620	Toll-like receptor signaling pathway	KEGG PATHWAY	6/1400	197/39294	0.706993735	1	Organismal Systems	Immune system
12	map04520	Adherens junction	KEGG PATHWAY	12/1400	388/39294	0.730548572	1	Cellular Processes	Cellular community - eukaryotes
17	map05225	Hepatocellular carcinoma	KEGG PATHWAY	17/1400	545/39294	0.745343827	1	Human Diseases	Cancer: specific types
3	map05340	Primary immunodeficiency	KEGG PATHWAY	3/1400	111/39294	0.760908356	1	Human Diseases	Immune disease
6	map04137	Mitophagy - animal	KEGG PATHWAY	6/1400	210/39294	0.762271504	1	Cellular Processes	Transport and catabolism
7	map05211	Renal cell carcinoma	KEGG PATHWAY	7/1400	243/39294	0.765981538	1	Human Diseases	Cancer: specific types
3	map03022	Basal transcription factors	KEGG PATHWAY	3/1400	112/39294	0.766205274	1	Genetic Information Processing	Transcription
4	map04622	RIG-I-like receptor signaling pathway	KEGG PATHWAY	4/1400	147/39294	0.772417027	1	Organismal Systems	Immune system
1	map00450	Selenocompound metabolism	KEGG PATHWAY	1/1400	41/39294	0.774224122	1	Metabolism	Metabolism of other amino acids
9	map04720	Long-term potentiation	KEGG PATHWAY	9/1400	310/39294	0.777874362	1	Organismal Systems	Nervous system
5	map04370	VEGF signaling pathway	KEGG PATHWAY	5/1400	182/39294	0.780286425	1	Environmental Information Processing	Signal transduction
14	map00230	Purine metabolism	KEGG PATHWAY	14/1400	467/39294	0.780586187	1	Metabolism	Nucleotide metabolism
4	map00510	N-Glycan biosynthesis	KEGG PATHWAY	4/1400	149/39294	0.781354867	1	Metabolism	Glycan biosynthesis and metabolism
3	map00250	Alanine, aspartate and glutamate metabolism	KEGG PATHWAY	3/1400	115/39294	0.781523807	1	Metabolism	Amino acid metabolism
9	map04971	Gastric acid secretion	KEGG PATHWAY	9/1400	319/39294	0.804834187	1	Organismal Systems	Digestive system
10	map04970	Salivary secretion	KEGG PATHWAY	10/1400	351/39294	0.805049756	1	Organismal Systems	Digestive system
8	map04933	AGE-RAGE signaling pathway in diabetic complications	KEGG PATHWAY	8/1400	287/39294	0.80529949	1	Human Diseases	Endocrine and metabolic disease
5	map05221	Acute myeloid leukemia	KEGG PATHWAY	5/1400	189/39294	0.807019412	1	Human Diseases	Cancer: specific types
14	map04150	mTOR signaling pathway	KEGG PATHWAY	14/1400	478/39294	0.807511632	1	Environmental Information Processing	Signal transduction
13	map04120	Ubiquitin mediated proteolysis	KEGG PATHWAY	13/1400	452/39294	0.819986346	1	Genetic Information Processing	Folding, sorting and degradation
3	map04710	Circadian rhythm	KEGG PATHWAY	3/1400	124/39294	0.822560155	1	Organismal Systems	Environmental adaptation
9	map05142	Chagas disease	KEGG PATHWAY	9/1400	326/39294	0.82405167	1	Human Diseases	Infectious disease: parasitic
17	map05410	Hypertrophic cardiomyopathy	KEGG PATHWAY	17/1400	585/39294	0.835434352	1	Human Diseases	Cardiovascular disease
6	map04657	IL-17 signaling pathway	KEGG PATHWAY	6/1400	232/39294	0.837590692	1	Organismal Systems	Immune system
25	map04530	Tight junction	KEGG PATHWAY	25/1400	839/39294	0.845517602	1	Cellular Processes	Cellular community - eukaryotes
15	map04218	Cellular senescence	KEGG PATHWAY	15/1400	529/39294	0.848688574	1	Cellular Processes	Cell growth and death
12	map05160	Hepatitis C	KEGG PATHWAY	12/1400	434/39294	0.850195567	1	Human Diseases	Infectious disease: viral
5	map04961	Endocrine and other factor-regulated calcium reabsorption	KEGG PATHWAY	5/1400	204/39294	0.855562783	1	Organismal Systems	Excretory system
16	map05164	Influenza A	KEGG PATHWAY	16/1400	566/39294	0.858336106	1	Human Diseases	Infectious disease: viral
7	map05210	Colorectal cancer	KEGG PATHWAY	7/1400	274/39294	0.859738864	1	Human Diseases	Cancer: specific types
18	map04141	Protein processing in endoplasmic reticulum	KEGG PATHWAY	18/1400	631/39294	0.861310173	1	Genetic Information Processing	Folding, sorting and degradation
1	map04614	Renin-angiotensin system	KEGG PATHWAY	1/1400	56/39294	0.869067844	1	Organismal Systems	Endocrine system
19	map05170	Human immunodeficiency virus 1 infection	KEGG PATHWAY	19/1400	672/39294	0.875925974	1	Human Diseases	Infectious disease: viral
10	map05145	Toxoplasmosis	KEGG PATHWAY	10/1400	382/39294	0.876531115	1	Human Diseases	Infectious disease: parasitic
1	map00532	Glycosaminoglycan biosynthesis - chondroitin sulfate / dermatan sulfate	KEGG PATHWAY	1/1400	58/39294	0.878244516	1	Metabolism	Glycan biosynthesis and metabolism
10	map04925	Aldosterone synthesis and secretion	KEGG PATHWAY	10/1400	385/39294	0.882151487	1	Organismal Systems	Endocrine system
16	map04621	NOD-like receptor signaling pathway	KEGG PATHWAY	16/1400	581/39294	0.882783941	1	Organismal Systems	Immune system
8	map04659	Th17 cell differentiation	KEGG PATHWAY	8/1400	321/39294	0.888200759	1	Organismal Systems	Immune system
6	map04662	B cell receptor signaling pathway	KEGG PATHWAY	6/1400	253/39294	0.890284821	1	Organismal Systems	Immune system
1	map00601	Glycosphingolipid biosynthesis - lacto and neolacto series	KEGG PATHWAY	1/1400	61/39294	0.890818571	1	Metabolism	Glycan biosynthesis and metabolism
20	map04022	cGMP-PKG signaling pathway	KEGG PATHWAY	20/1400	715/39294	0.89150151	1	Environmental Information Processing	Signal transduction
20	map04810	Regulation of actin cytoskeleton	KEGG PATHWAY	20/1400	716/39294	0.892790178	1	Cellular Processes	Cell motility
1	map03430	Mismatch repair	KEGG PATHWAY	1/1400	63/39294	0.898471753	1	Genetic Information Processing	Replication and repair
1	map00603	Glycosphingolipid biosynthesis - globo and isoglobo series	KEGG PATHWAY	1/1400	63/39294	0.898471753	1	Metabolism	Glycan biosynthesis and metabolism
16	map05206	MicroRNAs in cancer	KEGG PATHWAY	16/1400	592/39294	0.898483549	1	Human Diseases	Cancer: overview
4	map04115	p53 signaling pathway	KEGG PATHWAY	4/1400	186/39294	0.90131338	1	Cellular Processes	Cell growth and death
1	map04711	Circadian rhythm - fly	KEGG PATHWAY	1/1400	64/39294	0.902094896	1	Organismal Systems	Environmental adaptation
12	map04310	Wnt signaling pathway	KEGG PATHWAY	12/1400	468/39294	0.908449504	1	Environmental Information Processing	Signal transduction
2	map04960	Aldosterone-regulated sodium reabsorption	KEGG PATHWAY	2/1400	111/39294	0.909369813	1	Organismal Systems	Excretory system
8	map04912	GnRH signaling pathway	KEGG PATHWAY	8/1400	333/39294	0.909370849	1	Organismal Systems	Endocrine system
14	map04390	Hippo signaling pathway	KEGG PATHWAY	14/1400	536/39294	0.910736951	1	Environmental Information Processing	Signal transduction
7	map04211	Longevity regulating pathway	KEGG PATHWAY	7/1400	299/39294	0.910793788	1	Organismal Systems	Aging
2	map00500	Starch and sucrose metabolism	KEGG PATHWAY	2/1400	112/39294	0.911972804	1	Metabolism	Carbohydrate metabolism
7	map05235	PD-L1 expression and PD-1 checkpoint pathway in cancer	KEGG PATHWAY	7/1400	300/39294	0.912452782	1	Human Diseases	Cancer: overview
2	map04392	Hippo signaling pathway - multiple species	KEGG PATHWAY	2/1400	114/39294	0.916969705	1	Environmental Information Processing	Signal transduction
2	map05143	African trypanosomiasis	KEGG PATHWAY	2/1400	116/39294	0.921698988	1	Human Diseases	Infectious disease: parasitic
10	map04068	FoxO signaling pathway	KEGG PATHWAY	10/1400	412/39294	0.923869891	1	Environmental Information Processing	Signal transduction
6	map04918	Thyroid hormone synthesis	KEGG PATHWAY	6/1400	272/39294	0.924681324	1	Organismal Systems	Endocrine system
17	map05414	Dilated cardiomyopathy	KEGG PATHWAY	17/1400	647/39294	0.924899834	1	Human Diseases	Cardiovascular disease
6	map04668	TNF signaling pathway	KEGG PATHWAY	6/1400	273/39294	0.926196033	1	Environmental Information Processing	Signal transduction
18	map04261	Adrenergic signaling in cardiomyocytes	KEGG PATHWAY	18/1400	684/39294	0.929083837	1	Organismal Systems	Circulatory system
4	map05332	Graft-versus-host disease	KEGG PATHWAY	4/1400	202/39294	0.93192164	1	Human Diseases	Immune disease
13	map05135	Yersinia infection	KEGG PATHWAY	13/1400	521/39294	0.932015894	1	Human Diseases	Infectious disease: bacterial
6	map04630	JAK-STAT signaling pathway	KEGG PATHWAY	6/1400	278/39294	0.933374122	1	Environmental Information Processing	Signal transduction
1	map00220	Arginine biosynthesis	KEGG PATHWAY	1/1400	75/39294	0.934358098	1	Metabolism	Amino acid metabolism
6	map04064	NF-kappa B signaling pathway	KEGG PATHWAY	6/1400	284/39294	0.941166324	1	Environmental Information Processing	Signal transduction
3	map03460	Fanconi anemia pathway	KEGG PATHWAY	3/1400	169/39294	0.942495424	1	Genetic Information Processing	Replication and repair
8	map04060	Cytokine-cytokine receptor interaction	KEGG PATHWAY	8/1400	358/39294	0.94271341	1	Environmental Information Processing	Signaling molecules and interaction
14	map05202	Transcriptional misregulation in cancer	KEGG PATHWAY	14/1400	566/39294	0.942800451	1	Human Diseases	Cancer: overview
1	map00534	Glycosaminoglycan biosynthesis - heparan sulfate / heparin	KEGG PATHWAY	1/1400	79/39294	0.943241253	1	Metabolism	Glycan biosynthesis and metabolism
44	map05200	Pathways in cancer	KEGG PATHWAY	44/1400	1532/39294	0.944172418	1	Human Diseases	Cancer: overview
21	map05205	Proteoglycans in cancer	KEGG PATHWAY	21/1400	801/39294	0.94474659	1	Human Diseases	Cancer: overview
7	map04512	ECM-receptor interaction	KEGG PATHWAY	7/1400	324/39294	0.944997143	1	Environmental Information Processing	Signaling molecules and interaction
13	map04919	Thyroid hormone signaling pathway	KEGG PATHWAY	13/1400	542/39294	0.951167935	1	Organismal Systems	Endocrine system
14	map04934	Cushing syndrome	KEGG PATHWAY	14/1400	578/39294	0.952526307	1	Human Diseases	Endocrine and metabolic disease
4	map05212	Pancreatic cancer	KEGG PATHWAY	4/1400	219/39294	0.954792643	1	Human Diseases	Cancer: specific types
6	map05222	Small cell lung cancer	KEGG PATHWAY	6/1400	298/39294	0.956270331	1	Human Diseases	Cancer: specific types
2	map05216	Thyroid cancer	KEGG PATHWAY	2/1400	136/39294	0.956880634	1	Human Diseases	Cancer: specific types
2	map05310	Asthma	KEGG PATHWAY	2/1400	136/39294	0.956880634	1	Human Diseases	Immune disease
9	map05034	Alcoholism	KEGG PATHWAY	9/1400	411/39294	0.95849081	1	Human Diseases	Substance dependence
15	map04514	Cell adhesion molecules	KEGG PATHWAY	15/1400	621/39294	0.958675847	1	Environmental Information Processing	Signaling molecules and interaction
6	map04660	T cell receptor signaling pathway	KEGG PATHWAY	6/1400	301/39294	0.959010351	1	Organismal Systems	Immune system
9	map05161	Hepatitis B	KEGG PATHWAY	9/1400	417/39294	0.962939926	1	Human Diseases	Infectious disease: viral
4	map04940	Type I diabetes mellitus	KEGG PATHWAY	4/1400	228/39294	0.963804724	1	Human Diseases	Endocrine and metabolic disease
10	map04972	Pancreatic secretion	KEGG PATHWAY	10/1400	455/39294	0.96426237	1	Organismal Systems	Digestive system
3	map04917	Prolactin signaling pathway	KEGG PATHWAY	3/1400	189/39294	0.966376331	1	Organismal Systems	Endocrine system
16	map04921	Oxytocin signaling pathway	KEGG PATHWAY	16/1400	670/39294	0.967193428	1	Organismal Systems	Endocrine system
8	map04928	Parathyroid hormone synthesis, secretion and action	KEGG PATHWAY	8/1400	389/39294	0.968724606	1	Organismal Systems	Endocrine system
10	map04270	Vascular smooth muscle contraction	KEGG PATHWAY	10/1400	463/39294	0.969184136	1	Organismal Systems	Circulatory system
10	map05416	Viral myocarditis	KEGG PATHWAY	10/1400	466/39294	0.970866309	1	Human Diseases	Cardiovascular disease
8	map05412	Arrhythmogenic right ventricular cardiomyopathy	KEGG PATHWAY	8/1400	393/39294	0.971152201	1	Human Diseases	Cardiovascular disease
8	map04071	Sphingolipid signaling pathway	KEGG PATHWAY	8/1400	393/39294	0.971152201	1	Environmental Information Processing	Signal transduction
7	map04722	Neurotrophin signaling pathway	KEGG PATHWAY	7/1400	357/39294	0.972132329	1	Organismal Systems	Nervous system
7	map04540	Gap junction	KEGG PATHWAY	7/1400	360/39294	0.973858585	1	Cellular Processes	Cellular community - eukaryotes
7	map04931	Insulin resistance	KEGG PATHWAY	7/1400	361/39294	0.974411819	1	Human Diseases	Endocrine and metabolic disease
4	map04730	Long-term depression	KEGG PATHWAY	4/1400	250/39294	0.979283797	1	Organismal Systems	Nervous system
4	map04213	Longevity regulating pathway - multiple species	KEGG PATHWAY	4/1400	250/39294	0.979283797	1	Organismal Systems	Aging
2	map04340	Hedgehog signaling pathway	KEGG PATHWAY	2/1400	162/39294	0.980592011	1	Environmental Information Processing	Signal transduction
6	map04391	Hippo signaling pathway - fly	KEGG PATHWAY	6/1400	335/39294	0.980809833	1	Environmental Information Processing	Signal transduction
23	map04144	Endocytosis	KEGG PATHWAY	23/1400	947/39294	0.981630175	1	Cellular Processes	Transport and catabolism
8	map04670	Leukocyte transendothelial migration	KEGG PATHWAY	8/1400	415/39294	0.981690582	1	Organismal Systems	Immune system
9	map04910	Insulin signaling pathway	KEGG PATHWAY	9/1400	463/39294	0.985102224	1	Organismal Systems	Endocrine system
2	map04672	Intestinal immune network for IgA production	KEGG PATHWAY	2/1400	171/39294	0.985349123	1	Organismal Systems	Immune system
10	map04728	Dopaminergic synapse	KEGG PATHWAY	10/1400	504/39294	0.986051163	1	Organismal Systems	Nervous system
5	map04612	Antigen processing and presentation	KEGG PATHWAY	5/1400	308/39294	0.986159156	1	Organismal Systems	Immune system
3	map05214	Glioma	KEGG PATHWAY	3/1400	221/39294	0.986227114	1	Human Diseases	Cancer: specific types
5	map01522	Endocrine resistance	KEGG PATHWAY	5/1400	309/39294	0.986497777	1	Human Diseases	Drug resistance: antineoplastic
17	map05166	Human T-cell leukemia virus 1 infection	KEGG PATHWAY	17/1400	761/39294	0.986804937	1	Human Diseases	Infectious disease: viral
18	map04024	cAMP signaling pathway	KEGG PATHWAY	18/1400	798/39294	0.987189986	1	Environmental Information Processing	Signal transduction
4	map04650	Natural killer cell mediated cytotoxicity	KEGG PATHWAY	4/1400	269/39294	0.987394238	1	Organismal Systems	Immune system
4	map01521	EGFR tyrosine kinase inhibitor resistance	KEGG PATHWAY	4/1400	269/39294	0.987394238	1	Human Diseases	Drug resistance: antineoplastic
1	map05219	Bladder cancer	KEGG PATHWAY	1/1400	122/39294	0.988121178	1	Human Diseases	Cancer: specific types
22	map04010	MAPK signaling pathway	KEGG PATHWAY	22/1400	942/39294	0.988135935	1	Environmental Information Processing	Signal transduction
15	map05163	Human cytomegalovirus infection	KEGG PATHWAY	15/1400	703/39294	0.989529185	1	Human Diseases	Infectious disease: viral
1	map04320	Dorso-ventral axis formation	KEGG PATHWAY	1/1400	126/39294	0.989730535	1	Organismal Systems	Development and regeneration
2	map05218	Melanoma	KEGG PATHWAY	2/1400	183/39294	0.989962937	1	Human Diseases	Cancer: specific types
3	map05330	Allograft rejection	KEGG PATHWAY	3/1400	237/39294	0.991299106	1	Human Diseases	Immune disease
7	map04152	AMPK signaling pathway	KEGG PATHWAY	7/1400	411/39294	0.99159812	1	Environmental Information Processing	Signal transduction
2	map04664	Fc epsilon RI signaling pathway	KEGG PATHWAY	2/1400	189/39294	0.991703139	1	Organismal Systems	Immune system
2	map05030	Cocaine addiction	KEGG PATHWAY	2/1400	193/39294	0.992695512	1	Human Diseases	Substance dependence
3	map05320	Autoimmune thyroid disease	KEGG PATHWAY	3/1400	244/39294	0.992899813	1	Human Diseases	Immune disease
5	map05146	Amoebiasis	KEGG PATHWAY	5/1400	340/39294	0.993834807	1	Human Diseases	Infectious disease: parasitic
8	map04713	Circadian entrainment	KEGG PATHWAY	8/1400	469/39294	0.994386319	1	Organismal Systems	Environmental adaptation
7	map05017	Spinocerebellar ataxia	KEGG PATHWAY	7/1400	429/39294	0.994480602	1	Human Diseases	Neurodegenerative disease
14	map04510	Focal adhesion	KEGG PATHWAY	14/1400	710/39294	0.995352805	1	Cellular Processes	Cellular community - eukaryotes
6	map04911	Insulin secretion	KEGG PATHWAY	6/1400	397/39294	0.995663355	1	Organismal Systems	Endocrine system
6	map04727	GABAergic synapse	KEGG PATHWAY	6/1400	403/39294	0.996267338	1	Organismal Systems	Nervous system
24	map05165	Human papillomavirus infection	KEGG PATHWAY	24/1400	1087/39294	0.996413967	1	Human Diseases	Infectious disease: viral
8	map04371	Apelin signaling pathway	KEGG PATHWAY	8/1400	495/39294	0.996915634	1	Environmental Information Processing	Signal transduction
3	map04012	ErbB signaling pathway	KEGG PATHWAY	3/1400	276/39294	0.997241968	1	Environmental Information Processing	Signal transduction
18	map04020	Calcium signaling pathway	KEGG PATHWAY	18/1400	887/39294	0.997287222	1	Environmental Information Processing	Signal transduction
2	map05220	Chronic myeloid leukemia	KEGG PATHWAY	2/1400	225/39294	0.997393906	1	Human Diseases	Cancer: specific types
6	map04915	Estrogen signaling pathway	KEGG PATHWAY	6/1400	418/39294	0.997445034	1	Organismal Systems	Endocrine system
8	map04724	Glutamatergic synapse	KEGG PATHWAY	8/1400	507/39294	0.99767406	1	Organismal Systems	Nervous system
7	map04062	Chemokine signaling pathway	KEGG PATHWAY	7/1400	467/39294	0.997791899	1	Organismal Systems	Immune system
12	map04014	Ras signaling pathway	KEGG PATHWAY	12/1400	678/39294	0.998121677	1	Environmental Information Processing	Signal transduction
1	map05217	Basal cell carcinoma	KEGG PATHWAY	1/1400	174/39294	0.998212162	1	Human Diseases	Cancer: specific types
4	map04916	Melanogenesis	KEGG PATHWAY	4/1400	342/39294	0.998311719	1	Organismal Systems	Endocrine system
2	map05230	Central carbon metabolism in cancer	KEGG PATHWAY	2/1400	239/39294	0.998349133	1	Human Diseases	Cancer: overview
2	map04350	TGF-beta signaling pathway	KEGG PATHWAY	2/1400	240/39294	0.998402287	1	Environmental Information Processing	Signal transduction
19	map04151	PI3K-Akt signaling pathway	KEGG PATHWAY	19/1400	960/39294	0.998609312	1	Environmental Information Processing	Signal transduction
1	map05033	Nicotine addiction	KEGG PATHWAY	1/1400	184/39294	0.998758239	1	Human Diseases	Substance dependence
3	map05215	Prostate cancer	KEGG PATHWAY	3/1400	304/39294	0.998816854	1	Human Diseases	Cancer: specific types
5	map04361	Axon regeneration	KEGG PATHWAY	5/1400	404/39294	0.998876957	1	Organismal Systems	Development and regeneration
5	map04926	Relaxin signaling pathway	KEGG PATHWAY	5/1400	406/39294	0.998936832	1	Organismal Systems	Endocrine system
1	map05213	Endometrial cancer	KEGG PATHWAY	1/1400	197/39294	0.999226965	1	Human Diseases	Cancer: specific types
10	map04360	Axon guidance	KEGG PATHWAY	10/1400	641/39294	0.999293544	1	Organismal Systems	Development and regeneration
1	map05223	Non-small cell lung cancer	KEGG PATHWAY	1/1400	200/39294	0.999307072	1	Human Diseases	Cancer: specific types
1	map04923	Regulation of lipolysis in adipocytes	KEGG PATHWAY	1/1400	200/39294	0.999307072	1	Organismal Systems	Endocrine system
2	map04929	GnRH secretion	KEGG PATHWAY	2/1400	270/39294	0.999405347	1	Organismal Systems	Endocrine system
15	map04080	Neuroactive ligand-receptor interaction	KEGG PATHWAY	15/1400	862/39294	0.999535227	1	Environmental Information Processing	Signaling molecules and interaction
1	map04330	Notch signaling pathway	KEGG PATHWAY	1/1400	212/39294	0.999552693	1	Environmental Information Processing	Signal transduction
1	map04920	Adipocytokine signaling pathway	KEGG PATHWAY	1/1400	223/39294	0.999700558	1	Organismal Systems	Endocrine system
5	map04725	Cholinergic synapse	KEGG PATHWAY	5/1400	458/39294	0.999751301	1	Organismal Systems	Nervous system
4	map05226	Gastric cancer	KEGG PATHWAY	4/1400	418/39294	0.999816816	1	Human Diseases	Cancer: specific types
4	map04935	Growth hormone synthesis, secretion and action	KEGG PATHWAY	4/1400	434/39294	0.999886683	1	Organismal Systems	Endocrine system
2	map05032	Morphine addiction	KEGG PATHWAY	2/1400	338/39294	0.999939092	1	Human Diseases	Substance dependence
3	map04550	Signaling pathways regulating pluripotency of stem cells	KEGG PATHWAY	3/1400	400/39294	0.999941246	1	Cellular Processes	Cellular community - eukaryotes
3	map05224	Breast cancer	KEGG PATHWAY	3/1400	423/39294	0.999971899	1	Human Diseases	Cancer: specific types
5	map04072	Phospholipase D signaling pathway	KEGG PATHWAY	5/1400	538/39294	0.99997568	1	Environmental Information Processing	Signal transduction
1	map04914	Progesterone-mediated oocyte maturation	KEGG PATHWAY	1/1400	296/39294	0.999979185	1	Organismal Systems	Endocrine system
10	map04015	Rap1 signaling pathway	KEGG PATHWAY	10/1400	788/39294	0.999981173	0.999981173	Environmental Information Processing	Signal transduction
